# Supplementary material for: Transcriptome Profiling of Two Camellia japonica Cultivars with Different Heat Tolerance Reveals Heat Stress Response Mechanisms
Source: Plants (Basel). 2024 Nov 2;13(21):3089. doi: 10.3390/plants13213089 (PMC11548091; doi:10.3390/plants13213089)
Supplement: Supplementary file 1 [file plants-13-03089-s001.zip]

Archive with 24 entries (24 files):
- Figure 1 Quality of sequencing readings of 18 RNA sequencing samples.svg
- Figure 2 Distribution of sequencing error bases in 18 RNA sequencing samples.svg
- Figure 3 GC content of 18 RNA sequencing samples.svg
- Figure 4 Quantity and average length of Trinity and Unigene obtained by splicing.svg
- Figure 5 Unigene blast in NR database.svg
- Figure 6 Pearson correlation coefficients of 18 samples.svg
- Figure 7 PCA analysis of 18 samples.svg
- Figure 8 qRT-PCR analysis and expression trend results of 10 DEGs.svg
- Figure 9 GO enrichment of DEGs.svg
- Figure 10 Pie chart of transcription factor annotation classification.svg
- plants-3235590-supplementary.pdf
- Table 1 Primer of qRT-PCR.xlsx
- Table 1 RNA-Seq data information of 18 RNA sequencing samples.xlsx
- Table 2 RNA-Seq data information of 18 RNA sequencing samples.xlsx
- Table 2 Statistics of length and number for the Trinity assembled transcripts and genes.xlsx
- Table 3 Statistics of length and number for the Trinity assembled transcripts and genes.xlsx
- Table 3 Unigenes were annotated information by database.xlsx
- Table 4 Primer of qRT-PCR.xlsx
- Table 4 Unigenes were annotated information by database.xlsx
- Table 5 Induced HSFs.xlsx
- Table 5 KEGG enrichment.xlsx
- Table 6 All DEG.annot.xlsx
- Table 7 Related up-regulated HSPs.xlsx
- Table 8 Induced HSFs.xlsx
