# Supplementary material for: Transcriptome Profiling of Two Camellia japonica Cultivars with Different Heat Tolerance Reveals Heat Stress Response Mechanisms
Source: Plants (Basel). 2024 Nov 2;13(21):3089. doi: 10.3390/plants13213089 (PMC11548091; doi:10.3390/plants13213089)
Supplement: Supplementary file 1 [file plants-13-03089-s001.zip › Table 1 Primer of qRT-PCR.xlsx]

## Sheet: Sheet1
Unigene ID	Unigene name	Forward primer sequence（5’-3’）	Reverse primer sequence（5’-3’）
Cluster-45777.0	UBTD1	GGAGACGGGACCATGAAGAA	CCCAGAACTCCTCACGCATC
Cluster-58070.36	HSP70	GGCGAAGCGAAGCAATTCTC	TTTCGTTGCCTGTCTCTGGG
Cluster-49234.7	HSP80	CTGCCACCAAGGAAGGTTTG	TCCAGTCACCAAACAGCAGG
Cluster-70892.0	HSP83	CTCACCATTTTTGGAGCGGC	AGTCACCAAACAGCAGGGAG
Cluster-94537.4	HSP15.7	TGAGAACCCGAACAACGCTT	ATTGGGGGTTTCAAGCCAGT
Cluster-88340.3	HSP27.4	CGCTCCCCATATCATCCCAAA	GGCTCTTGTTTGCTCTCTGC
Cluster-19537.1	HSP25.2	CTCAGGCCACCGGAGATAAC	GCCCTCATTGGAGACAGAGG
Cluster-79672.11	ECPP44	GCGGGCTCTTCGGTTTTATG	CTGCTATTGGATCGGGGGAG
Cluster-80133.1	SIB	AGAAGGCAACCAAACAGACCA	ACTTACCGTGTTCCGGCATC
Cluster-84032.0	LNK3	GAGGGTTCACTTCAGCAGGG	ATCAGCGGGCAATACACCAT
Cluster-80035.3	CAB8	GACCTCTCTGGTTTGCCTCC	CCTGTTTTGAACCACGGCAG
