# Supplementary material for: Transcriptome Profiling of Two Camellia japonica Cultivars with Different Heat Tolerance Reveals Heat Stress Response Mechanisms
Source: Plants (Basel). 2024 Nov 2;13(21):3089. doi: 10.3390/plants13213089 (PMC11548091; doi:10.3390/plants13213089)
Supplement: Supplementary file 1 [file plants-13-03089-s001.zip › Table 1 RNA-Seq data information of 18 RNA sequencing samples.xlsx]

## Sheet: Sheet1
Sample	Raw Reads	Clean Reads	Clean Base(G)	Error Rate(%)	Q20(%)	Q30(%)	GC Content(%)
XTH_0h1	55416920	52891068	7.93	0.02	98.51	95.1	45.55
XTH_0h2	52858684	51526524	7.73	0.02	98.32	94.59	45.55
XTH_0h3	52087826	49805826	7.47	0.02	98.48	95.01	45.57
XTH_16h1	65449210	62810770	9.42	0.02	98.45	94.88	45.81
XTH_16h2	57410358	55482486	8.32	0.02	98.41	94.82	45.81
XTH_16h3	54179448	52088102	7.81	0.02	98.49	95.05	45.8
XTH_32h1	57605166	55385420	8.31	0.02	98.53	95.15	45.92
XTH_32h2	53935430	52273264	7.84	0.02	98.38	94.75	45.71
XTH_32h3	57556094	55918352	8.39	0.02	98.52	95.14	45.88
ZPL_0h1	51145186	49061824	7.36	0.02	98.36	94.71	45.55
ZPL_0h2	53609208	51476214	7.72	0.02	98.35	94.66	45.24
ZPL_0h3	52634612	50852610	7.63	0.02	98.39	94.79	45.65
ZPL_16h1	51145058	49086616	7.36	0.02	98.36	94.73	44.57
ZPL_16h2	49359376	47080970	7.06	0.02	98.37	94.73	44.47
ZPL_16h3	59566366	57090130	8.56	0.02	98.37	94.76	44.46
ZPL_32h1	53596994	51523328	7.73	0.02	98.38	94.78	45
ZPL_32h2	53513156	51378254	7.71	0.02	98.34	94.66	44.75
ZPL_32h3	53900760	51163582	7.67	0.02	98.41	94.86	45
