# Supplementary material for: Transcriptome Profiling of Two Camellia japonica Cultivars with Different Heat Tolerance Reveals Heat Stress Response Mechanisms
Source: Plants (Basel). 2024 Nov 2;13(21):3089. doi: 10.3390/plants13213089 (PMC11548091; doi:10.3390/plants13213089)
Supplement: Supplementary file 1 [file plants-13-03089-s001.zip › Table 2 Statistics of length and number for the Trinity assembled transcripts and genes.xlsx]

## Sheet: Sheet1
Type	Number	Mean Length	N50	N90	Total Bases
Transcript	335764	880	1399	363	295475762
Unigene	197478	1116	1587	508	220440608
