# Supplementary material for: Transcriptome Profiling of Two Camellia japonica Cultivars with Different Heat Tolerance Reveals Heat Stress Response Mechanisms
Source: Plants (Basel). 2024 Nov 2;13(21):3089. doi: 10.3390/plants13213089 (PMC11548091; doi:10.3390/plants13213089)
Supplement: Supplementary file 1 [file plants-13-03089-s001.zip › Table 3 Unigenes were annotated information by database.xlsx]

## Sheet: Sheet1
Database	Number of Genes	Percentage (%)
KEGG	85436	43.26
Nr	143276	72.55
SwissProt	84846	42.96
TrEMBL	137994	69.88
KOG	71821	36.37
GO	114075	57.77
Pfam	71855	36.39
Annotated in at least one Database	146054	73.96
Total Unigenes	197478	100
