# Supplementary material for: Transcriptome Profiling of Two Camellia japonica Cultivars with Different Heat Tolerance Reveals Heat Stress Response Mechanisms
Source: Plants (Basel). 2024 Nov 2;13(21):3089. doi: 10.3390/plants13213089 (PMC11548091; doi:10.3390/plants13213089)
Supplement: Supplementary file 1 [file plants-13-03089-s001.zip › Table 5 Induced HSFs.xlsx]

## Sheet: Sheet1
ID	Sub class	XTH_0h-FPKM	ZPL_0h-FPKM	XTH_16h-FPKM	ZPL_16h-FPKM	XTH_32h-FPKM	ZPL_32h-FPKM	Length	KEGG	KEGG pathway	NR	Swissprot	TrEMBL	KOG	GO	Pfam	TF-Family	TF-Category	TF-Classification
Cluster-10001.0	1	6.44333	8.79667	3.75667	27.8267	3.4	38.7233	3373	K14293 importin subunit beta-1 | (RefSeq) importin subunit beta-1-like (A)	ko03013: Nucleocytoplasmic transport	Importin subunit beta-1 [Camellia lanceoleosa]	IMB1_ARATH RecName: Full=Importin subunit beta-1 {ECO:0000305}; AltName: Full=Karyopherin subunit beta-1; Short=ATKPNB1 {ECO:0000303|PubMed:23582042};	A0A4S4E5A7_CAMSI RecName: Full=Importin N-terminal domain-containing protein {ECO:0000259|PROSITE:PS50166};	Karyopherin (importin) beta 1	GO:0005737,cytoplasm; GO:0005634,nucleus; GO:0061608,nuclear import signal receptor activity; GO:0008139,nuclear localization sequence binding; GO:0031267,small GTPase binding; GO:0006606,protein import into nucleus; GO:0003674,molecular_function; GO:0140104,molecular carrier activity; GO:0140142,nucleocytoplasmic carrier activity; GO:0005048,signal sequence binding; GO:0005488,binding; GO:003321…	HEAT-like repeat	--	--	--
Cluster-10002.0	1	0	0.0233333	0	1.28333	0	2.27667	959	--	--	--	--	--	--	--	--	--	--	--
Cluster-10061.11	1	0.403333	1.38333	1.07667	0.0666667	0.933333	2.92667	2742	K11420 [histone H3]-lysine9 N-trimethyltransferase EHMT [EC:2.1.1.355] | (RefSeq) histone-lysine N-methyltransferase, H3 lysine-9 specific SUVH6-like isoform X1 (A)	ko00310: Lysine degradation; ko01100: Metabolic pathways	hypothetical protein HYC85_020496 [Camellia sinensis]	SUVH5_ARATH RecName: Full=Histone-lysine N-methyltransferase, H3 lysine-9 specific SUVH5; EC=2.1.1.- {ECO:0000250|UniProtKB:Q8GZB6}; EC=2.1.1.367 {ECO:0000250|UniProtKB:Q8GZB6}; AltName: Full=Histone H3-K9 methyltransferase 5; Short=H3-K9-HMTase 5; AltName: Full=Protein SET DOMAIN GROUP 9; AltName: Full=Suppressor of variegation 3-9 homolog protein 5; Short=Su(var)3-9 homolog protein 5;	A0A7J7GTR3_CAMSI SubName: Full=Uncharacterized protein {ECO:0000313|EMBL:KAF5942854.1};	Histone H3 (Lys9) methyltransferase SUV39H1/Clr4, required for transcriptional silencing	GO:0000775,chromosome, centromeric region; GO:0005634,nucleus; GO:0003690,double-stranded DNA binding; GO:0042054,histone methyltransferase activity; GO:0018024,histone-lysine N-methyltransferase activity; GO:0008270,zinc ion binding; GO:0031048,small non-coding RNA-dependent heterochromatin formation; GO:0034968,histone lysine methylation; GO:0016571,histone methylation; GO:0040029,epigenetic re…	SAD/SRA domain	SET	TR	SET
Cluster-10061.14	1	2.70333	2.10333	4.40333	2.34333	4.61667	6.61667	3267	K11420 [histone H3]-lysine9 N-trimethyltransferase EHMT [EC:2.1.1.355] | (RefSeq) histone-lysine N-methyltransferase, H3 lysine-9 specific SUVH6-like isoform X1 (A)	ko00310: Lysine degradation; ko01100: Metabolic pathways	hypothetical protein HYC85_020496 [Camellia sinensis]	SUVH5_ARATH RecName: Full=Histone-lysine N-methyltransferase, H3 lysine-9 specific SUVH5; EC=2.1.1.- {ECO:0000250|UniProtKB:Q8GZB6}; EC=2.1.1.367 {ECO:0000250|UniProtKB:Q8GZB6}; AltName: Full=Histone H3-K9 methyltransferase 5; Short=H3-K9-HMTase 5; AltName: Full=Protein SET DOMAIN GROUP 9; AltName: Full=Suppressor of variegation 3-9 homolog protein 5; Short=Su(var)3-9 homolog protein 5;	A0A7J7GTR3_CAMSI SubName: Full=Uncharacterized protein {ECO:0000313|EMBL:KAF5942854.1};	Histone H3 (Lys9) methyltransferase SUV39H1/Clr4, required for transcriptional silencing	GO:0000775,chromosome, centromeric region; GO:0005634,nucleus; GO:0003690,double-stranded DNA binding; GO:0042054,histone methyltransferase activity; GO:0018024,histone-lysine N-methyltransferase activity; GO:0008270,zinc ion binding; GO:0031048,small non-coding RNA-dependent heterochromatin formation; GO:0034968,histone lysine methylation; GO:0016571,histone methylation; GO:0040029,epigenetic re…	SAD/SRA domain	SET	TR	SET
Cluster-10061.7	1	4.55667	5.54667	3.86	9.18	4.54667	15.33	2917	K11420 [histone H3]-lysine9 N-trimethyltransferase EHMT [EC:2.1.1.355] | (RefSeq) histone-lysine N-methyltransferase, H3 lysine-9 specific SUVH6-like isoform X1 (A)	ko00310: Lysine degradation; ko01100: Metabolic pathways	hypothetical protein HYC85_020496 [Camellia sinensis]	SUVH5_ARATH RecName: Full=Histone-lysine N-methyltransferase, H3 lysine-9 specific SUVH5; EC=2.1.1.- {ECO:0000250|UniProtKB:Q8GZB6}; EC=2.1.1.367 {ECO:0000250|UniProtKB:Q8GZB6}; AltName: Full=Histone H3-K9 methyltransferase 5; Short=H3-K9-HMTase 5; AltName: Full=Protein SET DOMAIN GROUP 9; AltName: Full=Suppressor of variegation 3-9 homolog protein 5; Short=Su(var)3-9 homolog protein 5;	A0A7J7GTR3_CAMSI SubName: Full=Uncharacterized protein {ECO:0000313|EMBL:KAF5942854.1};	Histone H3 (Lys9) methyltransferase SUV39H1/Clr4, required for transcriptional silencing	GO:0000775,chromosome, centromeric region; GO:0005634,nucleus; GO:0003690,double-stranded DNA binding; GO:0042054,histone methyltransferase activity; GO:0018024,histone-lysine N-methyltransferase activity; GO:0008270,zinc ion binding; GO:0031048,small non-coding RNA-dependent heterochromatin formation; GO:0034968,histone lysine methylation; GO:0016571,histone methylation; GO:0040029,epigenetic re…	SAD/SRA domain	SET	TR	SET
Cluster-10061.8	1	0	0.546667	0	0.06	0	1.09667	6495	K11420 [histone H3]-lysine9 N-trimethyltransferase EHMT [EC:2.1.1.355] | (RefSeq) histone-lysine N-methyltransferase, H3 lysine-9 specific SUVH6-like isoform X1 (A)	ko00310: Lysine degradation; ko01100: Metabolic pathways	hypothetical protein HYC85_020496 [Camellia sinensis]	SUVH5_ARATH RecName: Full=Histone-lysine N-methyltransferase, H3 lysine-9 specific SUVH5; EC=2.1.1.- {ECO:0000250|UniProtKB:Q8GZB6}; EC=2.1.1.367 {ECO:0000250|UniProtKB:Q8GZB6}; AltName: Full=Histone H3-K9 methyltransferase 5; Short=H3-K9-HMTase 5; AltName: Full=Protein SET DOMAIN GROUP 9; AltName: Full=Suppressor of variegation 3-9 homolog protein 5; Short=Su(var)3-9 homolog protein 5;	A0A7J7GTR3_CAMSI SubName: Full=Uncharacterized protein {ECO:0000313|EMBL:KAF5942854.1};	Histone H3 (Lys9) methyltransferase SUV39H1/Clr4, required for transcriptional silencing	GO:0000775,chromosome, centromeric region; GO:0005634,nucleus; GO:0003690,double-stranded DNA binding; GO:0042054,histone methyltransferase activity; GO:0018024,histone-lysine N-methyltransferase activity; GO:0008270,zinc ion binding; GO:0031048,small non-coding RNA-dependent heterochromatin formation; GO:0034968,histone lysine methylation; GO:0016571,histone methylation; GO:0040029,epigenetic re…	Expansin C-terminal domain	SET	TR	SET
Cluster-10091.0	1	0	0.0266667	0	0.89	0	1.23	1378	--	--	--	--	--	--	--	--	--	--	--
Cluster-10098.1	1	0	0	0	1.15667	0	1.45333	1162	K03347 cullin 1 | (RefSeq) cullin-1-like isoform X1 (A)	ko04120: Ubiquitin mediated proteolysis; ko04141: Protein processing in endoplasmic reticulum	hypothetical protein CISIN_1g003927mg [Citrus sinensis]	CUL1_ORYSJ RecName: Full=Cullin-1 {ECO:0000305}; Short=OsCUL1 {ECO:0000303|PubMed:24616269}; AltName: Full=OsCUL1-1 {ECO:0000303|PubMed:29892794};	A0A067G6I0_CITSI RecName: Full=CULLIN_2 domain-containing protein {ECO:0000259|PROSITE:PS50069};	Cullins	GO:0031461,cullin-RING ubiquitin ligase complex; GO:0031625,ubiquitin protein ligase binding; GO:0016567,protein ubiquitination; GO:0006511,ubiquitin-dependent protein catabolic process; GO:0003674,molecular_function; GO:0005488,binding; GO:0005515,protein binding; GO:0019899,enzyme binding; GO:0044389,ubiquitin-like protein ligase binding; GO:0006807,nitrogen compound metabolic process; GO:00081…	--	--	--	--
Cluster-10098.11	1	0	0	0	3.36	0	4.25	901	K03347 cullin 1 | (RefSeq) cullin-1-like isoform X1 (A)	ko04120: Ubiquitin mediated proteolysis; ko04141: Protein processing in endoplasmic reticulum	Cullin-1 like, partial [Actinidia chinensis var. chinensis]	CUL1_ORYSJ RecName: Full=Cullin-1 {ECO:0000305}; Short=OsCUL1 {ECO:0000303|PubMed:24616269}; AltName: Full=OsCUL1-1 {ECO:0000303|PubMed:29892794};	A0A2R6Q3R1_ACTCC SubName: Full=Cullin-1 like {ECO:0000313|EMBL:PSS01493.1}; Flags: Fragment;	Cullins	GO:0031461,cullin-RING ubiquitin ligase complex; GO:0031625,ubiquitin protein ligase binding; GO:0016567,protein ubiquitination; GO:0006511,ubiquitin-dependent protein catabolic process; GO:0003674,molecular_function; GO:0005488,binding; GO:0005515,protein binding; GO:0019899,enzyme binding; GO:0044389,ubiquitin-like protein ligase binding; GO:0006807,nitrogen compound metabolic process; GO:00081…	Cullin family	--	--	--
Cluster-10098.13	1	0.21	2.29	0.156667	1.15333	0	12.3667	536	K03347 cullin 1 | (RefSeq) cullin-1-like isoform X1 (A)	ko04120: Ubiquitin mediated proteolysis; ko04141: Protein processing in endoplasmic reticulum	cullin-1-like isoform X3 [Quercus lobata]	CUL1_ORYSJ RecName: Full=Cullin-1 {ECO:0000305}; Short=OsCUL1 {ECO:0000303|PubMed:24616269}; AltName: Full=OsCUL1-1 {ECO:0000303|PubMed:29892794};	A0A2R6Q3R1_ACTCC SubName: Full=Cullin-1 like {ECO:0000313|EMBL:PSS01493.1}; Flags: Fragment;	Cullins	GO:0031461,cullin-RING ubiquitin ligase complex; GO:0031625,ubiquitin protein ligase binding; GO:0016567,protein ubiquitination; GO:0006511,ubiquitin-dependent protein catabolic process; GO:0003674,molecular_function; GO:0005488,binding; GO:0005515,protein binding; GO:0019899,enzyme binding; GO:0044389,ubiquitin-like protein ligase binding; GO:0006807,nitrogen compound metabolic process; GO:00081…	Cullin family	--	--	--
Cluster-10098.15	1	35.65	42.8033	62.2333	30.95	45.6033	66.52	325	K03347 cullin 1 | (RefSeq) cullin-1-like isoform X1 (A)	ko04120: Ubiquitin mediated proteolysis; ko04141: Protein processing in endoplasmic reticulum	Cullin-1 [Camellia lanceoleosa]	CUL1_ARATH RecName: Full=Cullin-1;	B1PL23_VITVI SubName: Full=Cullin 1 {ECO:0000313|EMBL:ACA30309.1}; Flags: Fragment;	Cullins	GO:0000794,condensed nuclear chromosome; GO:0031461,cullin-RING ubiquitin ligase complex; GO:0005737,cytoplasm; GO:0005634,nucleus; GO:0009524,phragmoplast; GO:0019005,SCF ubiquitin ligase complex; GO:0005819,spindle; GO:0031625,ubiquitin protein ligase binding; GO:0009734,auxin-activated signaling pathway; GO:0007049,cell cycle; GO:0009793,embryo development ending in seed dormancy; GO:0009873,e…	Cullin family	--	--	--
Cluster-10098.16	1	16.5533	15.02	17.8667	3.70333	18.1133	27.7533	2861	K03347 cullin 1 | (RefSeq) cullin-1-like isoform X1 (A)	ko04120: Ubiquitin mediated proteolysis; ko04141: Protein processing in endoplasmic reticulum	Cullin-1 [Camellia lanceoleosa]	CUL1_ARATH RecName: Full=Cullin-1;	A0A4V3WM44_CAMSI RecName: Full=CULLIN_2 domain-containing protein {ECO:0000259|PROSITE:PS50069};	Cullins	GO:0000794,condensed nuclear chromosome; GO:0031461,cullin-RING ubiquitin ligase complex; GO:0005737,cytoplasm; GO:0005634,nucleus; GO:0009524,phragmoplast; GO:0019005,SCF ubiquitin ligase complex; GO:0005819,spindle; GO:0031625,ubiquitin protein ligase binding; GO:0009734,auxin-activated signaling pathway; GO:0007049,cell cycle; GO:0009793,embryo development ending in seed dormancy; GO:0009873,e…	Cullin family	--	--	--
Cluster-10098.22	1	8.37667	9.23333	3.83333	12.66	5.63333	21.5133	921	K03347 cullin 1 | (RefSeq) cullin-1-like isoform X1 (A)	ko04120: Ubiquitin mediated proteolysis; ko04141: Protein processing in endoplasmic reticulum	Cullin-1 [Vitis vinifera]	CUL1_ORYSJ RecName: Full=Cullin-1 {ECO:0000305}; Short=OsCUL1 {ECO:0000303|PubMed:24616269}; AltName: Full=OsCUL1-1 {ECO:0000303|PubMed:29892794};	A0A438F7M9_VITVI SubName: Full=Cullin-1 {ECO:0000313|EMBL:RVW55622.1};	Cullins	GO:0031461,cullin-RING ubiquitin ligase complex; GO:0031625,ubiquitin protein ligase binding; GO:0016567,protein ubiquitination; GO:0006511,ubiquitin-dependent protein catabolic process; GO:0003674,molecular_function; GO:0005488,binding; GO:0005515,protein binding; GO:0019899,enzyme binding; GO:0044389,ubiquitin-like protein ligase binding; GO:0006807,nitrogen compound metabolic process; GO:00081…	Cullin family	--	--	--
Cluster-10098.23	1	16.1667	17.8067	16.9333	18.0267	24.8367	53.1633	297	K03347 cullin 1 | (RefSeq) uncharacterized protein LOC114280257 (A)	ko04120: Ubiquitin mediated proteolysis; ko04141: Protein processing in endoplasmic reticulum	Cullin-1 [Camellia lanceoleosa]	CUL1_ARATH RecName: Full=Cullin-1;	A0A4V3WM44_CAMSI RecName: Full=CULLIN_2 domain-containing protein {ECO:0000259|PROSITE:PS50069};	Cullins	GO:0000794,condensed nuclear chromosome; GO:0031461,cullin-RING ubiquitin ligase complex; GO:0005737,cytoplasm; GO:0005634,nucleus; GO:0009524,phragmoplast; GO:0019005,SCF ubiquitin ligase complex; GO:0005819,spindle; GO:0031625,ubiquitin protein ligase binding; GO:0009734,auxin-activated signaling pathway; GO:0007049,cell cycle; GO:0009793,embryo development ending in seed dormancy; GO:0009873,e…	--	--	--	--
Cluster-10098.28	1	13.0167	13.8433	11.8467	5.53667	10.5967	17.75	2296	K03347 cullin 1 | (RefSeq) cullin-1-like isoform X1 (A)	ko04120: Ubiquitin mediated proteolysis; ko04141: Protein processing in endoplasmic reticulum	cullin-1-like isoform X1 [Camellia sinensis]	CUL1_ARATH RecName: Full=Cullin-1;	A0A7J7GPZ5_CAMSI RecName: Full=CULLIN_2 domain-containing protein {ECO:0000259|PROSITE:PS50069};	Cullins	GO:0000794,condensed nuclear chromosome; GO:0031461,cullin-RING ubiquitin ligase complex; GO:0005737,cytoplasm; GO:0005634,nucleus; GO:0009524,phragmoplast; GO:0019005,SCF ubiquitin ligase complex; GO:0005819,spindle; GO:0031625,ubiquitin protein ligase binding; GO:0009734,auxin-activated signaling pathway; GO:0007049,cell cycle; GO:0009793,embryo development ending in seed dormancy; GO:0009873,e…	Cullin family	--	--	--
Cluster-10098.30	1	0	0	0	1.03	0.153333	2.96	878	K03347 cullin 1 | (RefSeq) cullin-1-like isoform X1 (A)	ko04120: Ubiquitin mediated proteolysis; ko04141: Protein processing in endoplasmic reticulum	cullin-1-like isoform X3 [Quercus lobata]	CUL1_ORYSJ RecName: Full=Cullin-1 {ECO:0000305}; Short=OsCUL1 {ECO:0000303|PubMed:24616269}; AltName: Full=OsCUL1-1 {ECO:0000303|PubMed:29892794};	A0A2R6Q3R1_ACTCC SubName: Full=Cullin-1 like {ECO:0000313|EMBL:PSS01493.1}; Flags: Fragment;	Cullins	GO:0031461,cullin-RING ubiquitin ligase complex; GO:0031625,ubiquitin protein ligase binding; GO:0016567,protein ubiquitination; GO:0006511,ubiquitin-dependent protein catabolic process; GO:0003674,molecular_function; GO:0005488,binding; GO:0005515,protein binding; GO:0019899,enzyme binding; GO:0044389,ubiquitin-like protein ligase binding; GO:0006807,nitrogen compound metabolic process; GO:00081…	Cullin family	--	--	--
Cluster-10098.33	1	58.1667	81.3767	43.37	39.6633	40.42	101.253	291	K03347 cullin 1 | (RefSeq) cullin-1-like isoform X1 (A)	ko04120: Ubiquitin mediated proteolysis; ko04141: Protein processing in endoplasmic reticulum	cullin-1 [Tanacetum cinerariifolium]	CUL1_ORYSJ RecName: Full=Cullin-1 {ECO:0000305}; Short=OsCUL1 {ECO:0000303|PubMed:24616269}; AltName: Full=OsCUL1-1 {ECO:0000303|PubMed:29892794};	A0A699R074_TANCI SubName: Full=Cullin-1 {ECO:0000313|EMBL:GFC77212.1}; Flags: Fragment;	Cullins	GO:0031461,cullin-RING ubiquitin ligase complex; GO:0031625,ubiquitin protein ligase binding; GO:0016567,protein ubiquitination; GO:0006511,ubiquitin-dependent protein catabolic process; GO:0003674,molecular_function; GO:0005488,binding; GO:0005515,protein binding; GO:0019899,enzyme binding; GO:0044389,ubiquitin-like protein ligase binding; GO:0006807,nitrogen compound metabolic process; GO:00081…	--	--	--	--
Cluster-10098.34	1	42.2833	38.1233	51.2567	36.5133	43.3033	98.8833	641	K03347 cullin 1 | (RefSeq) cullin-1-like isoform X1 (A)	ko04120: Ubiquitin mediated proteolysis; ko04141: Protein processing in endoplasmic reticulum	Cullin-1 [Camellia lanceoleosa]	CUL1_ARATH RecName: Full=Cullin-1;	A0A4V3WM44_CAMSI RecName: Full=CULLIN_2 domain-containing protein {ECO:0000259|PROSITE:PS50069};	Cullins	GO:0000794,condensed nuclear chromosome; GO:0031461,cullin-RING ubiquitin ligase complex; GO:0005737,cytoplasm; GO:0005634,nucleus; GO:0009524,phragmoplast; GO:0019005,SCF ubiquitin ligase complex; GO:0005819,spindle; GO:0031625,ubiquitin protein ligase binding; GO:0009734,auxin-activated signaling pathway; GO:0007049,cell cycle; GO:0009793,embryo development ending in seed dormancy; GO:0009873,e…	--	--	--	--
Cluster-10098.46	1	45.97	69.5767	23.78	22.4533	31.8233	187.947	373	K03347 cullin 1 | (RefSeq) cullin-1-like isoform X1 (A)	ko04120: Ubiquitin mediated proteolysis; ko04141: Protein processing in endoplasmic reticulum	cullin-1-like isoform X4 [Camellia sinensis]	CUL1_ARATH RecName: Full=Cullin-1;	A0A2R6Q3R1_ACTCC SubName: Full=Cullin-1 like {ECO:0000313|EMBL:PSS01493.1}; Flags: Fragment;	Cullins	GO:0000794,condensed nuclear chromosome; GO:0031461,cullin-RING ubiquitin ligase complex; GO:0005737,cytoplasm; GO:0005634,nucleus; GO:0009524,phragmoplast; GO:0019005,SCF ubiquitin ligase complex; GO:0005819,spindle; GO:0031625,ubiquitin protein ligase binding; GO:0009734,auxin-activated signaling pathway; GO:0007049,cell cycle; GO:0009793,embryo development ending in seed dormancy; GO:0009873,e…	Cullin family	--	--	--
Cluster-10098.5	1	8.08667	14.4767	4.27667	10.3833	5.49333	30.5467	806	K03347 cullin 1 | (RefSeq) cullin-1-like isoform X1 (A)	ko04120: Ubiquitin mediated proteolysis; ko04141: Protein processing in endoplasmic reticulum	Cullin-1 like, partial [Actinidia chinensis var. chinensis]	CUL1_ORYSJ RecName: Full=Cullin-1 {ECO:0000305}; Short=OsCUL1 {ECO:0000303|PubMed:24616269}; AltName: Full=OsCUL1-1 {ECO:0000303|PubMed:29892794};	A0A2R6Q3R1_ACTCC SubName: Full=Cullin-1 like {ECO:0000313|EMBL:PSS01493.1}; Flags: Fragment;	Cullins	GO:0031461,cullin-RING ubiquitin ligase complex; GO:0031625,ubiquitin protein ligase binding; GO:0016567,protein ubiquitination; GO:0006511,ubiquitin-dependent protein catabolic process; GO:0003674,molecular_function; GO:0005488,binding; GO:0005515,protein binding; GO:0019899,enzyme binding; GO:0044389,ubiquitin-like protein ligase binding; GO:0006807,nitrogen compound metabolic process; GO:00081…	Cullin family	--	--	--
Cluster-10098.6	1	1.13	2.54333	0.583333	0.6	0.943333	3.47	861	K03347 cullin 1 | (RefSeq) cullin-1-like isoform X1 (A)	ko04120: Ubiquitin mediated proteolysis; ko04141: Protein processing in endoplasmic reticulum	cullin-1-like [Citrus sinensis]	CUL1_ORYSJ RecName: Full=Cullin-1 {ECO:0000305}; Short=OsCUL1 {ECO:0000303|PubMed:24616269}; AltName: Full=OsCUL1-1 {ECO:0000303|PubMed:29892794};	A0A2P2MWD1_RHIMU SubName: Full=Cullin-like protein1 {ECO:0000313|EMBL:MBX34534.1};	Cullins	GO:0031461,cullin-RING ubiquitin ligase complex; GO:0031625,ubiquitin protein ligase binding; GO:0016567,protein ubiquitination; GO:0006511,ubiquitin-dependent protein catabolic process; GO:0003674,molecular_function; GO:0005488,binding; GO:0005515,protein binding; GO:0019899,enzyme binding; GO:0044389,ubiquitin-like protein ligase binding; GO:0006807,nitrogen compound metabolic process; GO:00081…	--	--	--	--
Cluster-10098.9	1	0.44	1.58333	0.26	0.966667	0.363333	2.39667	979	K03347 cullin 1 | (RefSeq) cullin-1-like isoform X1 (A)	ko04120: Ubiquitin mediated proteolysis; ko04141: Protein processing in endoplasmic reticulum	cullin-1-like [Citrus sinensis]	CUL1_ORYSJ RecName: Full=Cullin-1 {ECO:0000305}; Short=OsCUL1 {ECO:0000303|PubMed:24616269}; AltName: Full=OsCUL1-1 {ECO:0000303|PubMed:29892794};	A0A2P2MWD1_RHIMU SubName: Full=Cullin-like protein1 {ECO:0000313|EMBL:MBX34534.1};	Cullins	GO:0031461,cullin-RING ubiquitin ligase complex; GO:0031625,ubiquitin protein ligase binding; GO:0016567,protein ubiquitination; GO:0006511,ubiquitin-dependent protein catabolic process; GO:0003674,molecular_function; GO:0005488,binding; GO:0005515,protein binding; GO:0019899,enzyme binding; GO:0044389,ubiquitin-like protein ligase binding; GO:0006807,nitrogen compound metabolic process; GO:00081…	--	--	--	--
Cluster-101.2	1	0.0166667	0.613333	0.17	0.88	0.07	1.87667	1141	K20177 vacuolar protein sorting-associated protein 3 | (RefSeq) vacuolar sorting protein 3 isoform X1 (A)	--	hypothetical protein C3L33_06036, partial [Rhododendron williamsianum]	VPS3_ARATH RecName: Full=Vacuolar sorting protein 3 {ECO:0000303|PubMed:29463724};	A0A6A4M3J1_9ERIC RecName: Full=CNH domain-containing protein {ECO:0000259|PROSITE:PS50219}; Flags: Fragment;	Vacuolar assembly/sorting proteins VPS39/VAM6/VPS3	GO:0033263,CORVET complex; GO:0005737,cytoplasm; GO:0010008,endosome membrane; GO:0016020,membrane; GO:0006914,autophagy; GO:0034058,endosomal vesicle fusion; GO:0006886,intracellular protein transport; GO:0010015,root morphogenesis; GO:0008150,biological_process; GO:0008152,metabolic process; GO:0009056,catabolic process; GO:0009987,cellular process; GO:0044237,cellular metabolic process; GO:004…	--	--	--	--
Cluster-101.3	1	0	0.413333	0.05	1.4	0.05	2.39667	1671	K01051 pectinesterase [EC:3.1.1.11] | (RefSeq) uncharacterized protein LOC114281926 (A)	ko00040: Pentose and glucuronate interconversions; ko01100: Metabolic pathways	putative ribonuclease H protein [Camellia lanceoleosa]	M310_ARATH RecName: Full=Uncharacterized mitochondrial protein AtMg00310; AltName: Full=ORF154;	A0A835CGP1_9FABA SubName: Full=Reverse transcriptase {ECO:0000313|EMBL:KAF7842396.1};	FOG: Reverse transcriptase	GO:0005739,mitochondrion; GO:0005575,cellular_component; GO:0005622,intracellular anatomical structure; GO:0005737,cytoplasm; GO:0043226,organelle; GO:0043227,membrane-bounded organelle; GO:0043229,intracellular organelle; GO:0043231,intracellular membrane-bounded organelle; GO:0110165,cellular anatomical entity	zinc-binding in reverse transcriptase	--	--	--
Cluster-101.4	1	0	0.07	0	0.883333	0.0166667	1.28667	1313	--	--	--	--	--	--	--	--	--	--	--
Cluster-10101.5	1	0	0.133333	0	1.04	0	1.6	1088	--	--	hypothetical protein TEA_012260 [Camellia sinensis var. sinensis]	--	A0A4S4DHM8_CAMSI RecName: Full=UBC core domain-containing protein {ECO:0000259|Pfam:PF00179};	--	--	--	--	--	--
Cluster-10128.4	1	4.05333	3.34	4.19	2.92	3.23667	6.47667	2782	--	--	hypothetical protein HYC85_002637 [Camellia sinensis]	FK111_ARATH RecName: Full=F-box/kelch-repeat protein At5g15710;	A0A7J7IB27_CAMSI RecName: Full=F-box domain-containing protein {ECO:0000259|PROSITE:PS50181};	--	GO:0004842,ubiquitin-protein transferase activity; GO:0031146,SCF-dependent proteasomal ubiquitin-dependent protein catabolic process; GO:0003674,molecular_function; GO:0003824,catalytic activity; GO:0016740,transferase activity; GO:0019787,ubiquitin-like protein transferase activity; GO:0140096,catalytic activity, acting on a protein; GO:0006508,proteolysis; GO:0006511,ubiquitin-dependent protei…	F-box domain	--	--	--
Cluster-10138.14	1	0	0.136667	0.106667	1.68333	0.0233333	5.96	1736	K01358 ATP-dependent Clp protease, protease subunit [EC:3.4.21.92] | (RefSeq) ATP-dependent Clp protease proteolytic subunit-related protein 2, chloroplastic-like isoform X1 (A)	--	UPF0746 protein DDB_G0281095-like, partial [Camellia sinensis]	--	A0A7J7FU74_CAMSI RecName: Full=ULP_PROTEASE domain-containing protein {ECO:0000259|PROSITE:PS50600};	--	GO:0008234,cysteine-type peptidase activity; GO:0006508,proteolysis; GO:0003674,molecular_function; GO:0003824,catalytic activity; GO:0008233,peptidase activity; GO:0016787,hydrolase activity; GO:0140096,catalytic activity, acting on a protein; GO:0006807,nitrogen compound metabolic process; GO:0008150,biological_process; GO:0008152,metabolic process; GO:0019538,protein metabolic process; GO:0043…	Domain of unknown function (DUF1985)	--	--	--
Cluster-10142.17	1	0	0.426667	0	1.64667	0	2.95333	684	K02998 small subunit ribosomal protein SAe | (RefSeq) 40S ribosomal protein SA-like (A)	ko03010: Ribosome	40S ribosomal protein SA-like [Camellia sinensis]	RSSA_DAUCA RecName: Full=40S ribosomal protein SA {ECO:0000255|HAMAP-Rule:MF_03015}; AltName: Full=p40;	A0A7J7FXP7_CAMSI RecName: Full=40S ribosomal protein SA {ECO:0000256|HAMAP-Rule:MF_03015};	40S ribosomal protein SA (P40)/Laminin receptor 1	GO:0022627,cytosolic small ribosomal subunit; GO:0003735,structural constituent of ribosome; GO:0000028,ribosomal small subunit assembly; GO:0006412,translation; GO:0003674,molecular_function; GO:0005198,structural molecule activity; GO:0006996,organelle organization; GO:0008150,biological_process; GO:0009987,cellular process; GO:0016043,cellular component organization; GO:0022607,cellular compon…	--	--	--	--
Cluster-10142.18	1	0	1.24667	0	2.44	0	3.26333	720	K02998 small subunit ribosomal protein SAe | (RefSeq) 40S ribosomal protein SA-like (A)	ko03010: Ribosome	hypothetical protein HYC85_028920 [Camellia sinensis]	RSSA_DAUCA RecName: Full=40S ribosomal protein SA {ECO:0000255|HAMAP-Rule:MF_03015}; AltName: Full=p40;	A0A7J7FWS1_CAMSI SubName: Full=Uncharacterized protein {ECO:0000313|EMBL:KAF5932749.1};	40S ribosomal protein SA (P40)/Laminin receptor 1	GO:0022627,cytosolic small ribosomal subunit; GO:0003735,structural constituent of ribosome; GO:0000028,ribosomal small subunit assembly; GO:0006412,translation; GO:0003674,molecular_function; GO:0005198,structural molecule activity; GO:0006996,organelle organization; GO:0008150,biological_process; GO:0009987,cellular process; GO:0016043,cellular component organization; GO:0022607,cellular compon…	--	--	--	--
Cluster-10167.0	1	0	0.166667	0	0.9	0	1.46	1119	--	--	--	--	--	--	--	--	--	--	--
Cluster-10189.0	1	0	3.01667	0	13.6467	0	17.9233	360	K03549 KUP system potassium uptake protein | (RefSeq) potassium transporter 1 (A)	--	Potassium transporter 1 [Camellia lanceoleosa]	POT1_ARATH RecName: Full=Potassium transporter 1; Short=AtKT1; Short=AtKUP1; Short=AtPOT1;	A0A7J7FRA1_CAMSI RecName: Full=Potassium transporter {ECO:0000256|RuleBase:RU321113}; Flags: Fragment;	--	GO:0016021,integral component of membrane; GO:0016020,membrane; GO:0005886,plasma membrane; GO:0015079,potassium ion transmembrane transporter activity; GO:0006813,potassium ion transport; GO:0003674,molecular_function; GO:0005215,transporter activity; GO:0008324,cation transmembrane transporter activity; GO:0015075,ion transmembrane transporter activity; GO:0015318,inorganic molecular entity tra…	K+ potassium transporter	--	--	--
Cluster-10190.10	1	0	0.07	0.0833333	0.216667	0.37	0.566667	2091	--	--	Protein ENHANCED DOWNY MILDEW 2 [Camellia lanceoleosa]	EDM2_ARATH RecName: Full=Protein ENHANCED DOWNY MILDEW 2 {ECO:0000303|PubMed:23940361};	A0A7J7HBI4_CAMSI SubName: Full=Uncharacterized protein {ECO:0000313|EMBL:KAF5949985.1};	--	GO:0000792,heterochromatin; GO:0005634,nucleus; GO:0032991,protein-containing complex; GO:0003700,DNA-binding transcription factor activity; GO:0140566,histone reader activity; GO:0046872,metal ion binding; GO:0043565,sequence-specific DNA binding; GO:0050832,defense response to fungus; GO:0032776,DNA methylation on cytosine; GO:0090436,leaf pavement cell development; GO:0009911,positive regulati…	--	--	--	--
Cluster-10190.14	1	0.00666667	0.0266667	0.423333	0.596667	0.193333	1.31667	2165	--	--	Protein ENHANCED DOWNY MILDEW 2 [Camellia lanceoleosa]	EDM2_ARATH RecName: Full=Protein ENHANCED DOWNY MILDEW 2 {ECO:0000303|PubMed:23940361};	A0A7J7HBI4_CAMSI SubName: Full=Uncharacterized protein {ECO:0000313|EMBL:KAF5949985.1};	--	GO:0000792,heterochromatin; GO:0005634,nucleus; GO:0032991,protein-containing complex; GO:0003700,DNA-binding transcription factor activity; GO:0140566,histone reader activity; GO:0046872,metal ion binding; GO:0043565,sequence-specific DNA binding; GO:0050832,defense response to fungus; GO:0032776,DNA methylation on cytosine; GO:0090436,leaf pavement cell development; GO:0009911,positive regulati…	--	--	--	--
Cluster-10190.3	1	0	0	0.136667	0.27	0.183333	1.88333	3141	--	--	Protein ENHANCED DOWNY MILDEW 2 [Camellia lanceoleosa]	EDM2_ARATH RecName: Full=Protein ENHANCED DOWNY MILDEW 2 {ECO:0000303|PubMed:23940361};	A0A7J7HBI4_CAMSI SubName: Full=Uncharacterized protein {ECO:0000313|EMBL:KAF5949985.1};	--	GO:0000792,heterochromatin; GO:0005634,nucleus; GO:0032991,protein-containing complex; GO:0003700,DNA-binding transcription factor activity; GO:0140566,histone reader activity; GO:0046872,metal ion binding; GO:0043565,sequence-specific DNA binding; GO:0050832,defense response to fungus; GO:0032776,DNA methylation on cytosine; GO:0090436,leaf pavement cell development; GO:0009911,positive regulati…	--	--	--	--
Cluster-10190.6	1	0	0	0.376667	0.553333	0.0866667	0.803333	2099	--	--	Protein ENHANCED DOWNY MILDEW 2 [Camellia lanceoleosa]	EDM2_ARATH RecName: Full=Protein ENHANCED DOWNY MILDEW 2 {ECO:0000303|PubMed:23940361};	A0A7J7HBI4_CAMSI SubName: Full=Uncharacterized protein {ECO:0000313|EMBL:KAF5949985.1};	--	GO:0000792,heterochromatin; GO:0005634,nucleus; GO:0032991,protein-containing complex; GO:0003700,DNA-binding transcription factor activity; GO:0140566,histone reader activity; GO:0046872,metal ion binding; GO:0043565,sequence-specific DNA binding; GO:0050832,defense response to fungus; GO:0032776,DNA methylation on cytosine; GO:0090436,leaf pavement cell development; GO:0009911,positive regulati…	--	--	--	--
Cluster-1021.0	1	0	0	0	13.1433	0.436667	27.3133	475	--	--	--	--	--	--	--	--	--	--	--
Cluster-10212.0	1	0	0.193333	0	11.42	0	22.1767	364	--	--	--	--	--	--	--	--	--	--	--
Cluster-10213.0	1	0	0.573333	0	5.37667	0	18.3767	484	--	--	--	--	--	--	--	--	--	--	--
Cluster-10218.11	1	0.31	0.12	0.363333	0.463333	0.406667	1.50667	1759	--	--	hypothetical protein TEA_014142 [Camellia sinensis var. sinensis]	--	A0A4S4DIZ5_CAMSI RecName: Full=ULP_PROTEASE domain-containing protein {ECO:0000259|PROSITE:PS50600};	--	GO:0005737,cytoplasm; GO:0008234,cysteine-type peptidase activity; GO:0004359,glutaminase activity; GO:0003952,NAD+ synthase (glutamine-hydrolyzing) activity; GO:0009435,NAD biosynthetic process; GO:0006508,proteolysis; GO:0003674,molecular_function; GO:0003824,catalytic activity; GO:0008233,peptidase activity; GO:0016787,hydrolase activity; GO:0140096,catalytic activity, acting on a protein; GO:…	Ulp1 protease family, C-terminal catalytic domain	--	--	--
Cluster-10218.18	1	0.323333	1.37333	1.30333	2.79333	0.996667	9.04667	669	--	--	bromodomain-containing protein DDB_G0280777-like [Camellia sinensis]	--	A0A4S4DIZ5_CAMSI RecName: Full=ULP_PROTEASE domain-containing protein {ECO:0000259|PROSITE:PS50600};	--	GO:0005737,cytoplasm; GO:0008234,cysteine-type peptidase activity; GO:0004359,glutaminase activity; GO:0003952,NAD+ synthase (glutamine-hydrolyzing) activity; GO:0009435,NAD biosynthetic process; GO:0006508,proteolysis; GO:0003674,molecular_function; GO:0003824,catalytic activity; GO:0008233,peptidase activity; GO:0016787,hydrolase activity; GO:0140096,catalytic activity, acting on a protein; GO:…	--	--	--	--
Cluster-10218.8	1	0.166667	0.193333	0.116667	1.03	0.16	2.09667	920	--	--	uncharacterized protein LOC114293635 [Camellia sinensis]	--	A0A7J7G0T2_CAMSI RecName: Full=ULP_PROTEASE domain-containing protein {ECO:0000259|PROSITE:PS50600};	--	GO:0008234,cysteine-type peptidase activity; GO:0006508,proteolysis; GO:0003674,molecular_function; GO:0003824,catalytic activity; GO:0008233,peptidase activity; GO:0016787,hydrolase activity; GO:0140096,catalytic activity, acting on a protein; GO:0006807,nitrogen compound metabolic process; GO:0008150,biological_process; GO:0008152,metabolic process; GO:0019538,protein metabolic process; GO:0043…	--	--	--	--
Cluster-1022.15	1	0	0.296667	0.116667	2.75333	0.0966667	6.29333	1227	--	--	hypothetical protein HYC85_030439 [Camellia sinensis]	--	A0A7J7G0X8_CAMSI SubName: Full=Uncharacterized protein {ECO:0000313|EMBL:KAF5934269.1};	--	--	--	--	--	--
Cluster-1022.16	1	0	0.2	0	5.09667	0.0933333	13.8733	686	--	--	hypothetical protein HYC85_029192 [Camellia sinensis]	--	A0A7J7FYI0_CAMSI SubName: Full=Uncharacterized protein {ECO:0000313|EMBL:KAF5933021.1};	--	--	--	--	--	--
Cluster-1022.21	1	0	0	0	2.38667	0	5.07	592	--	--	--	--	--	--	--	--	--	--	--
Cluster-1022.4	1	0	0.0266667	0	1.16667	0	2.22333	864	--	--	--	--	--	--	--	--	--	--	--
Cluster-1022.6	1	0	0.0933333	0	0.903333	0	2.26	979	--	--	hypothetical protein HYC85_029471 [Camellia sinensis]	--	A0A7J7FY24_CAMSI SubName: Full=Uncharacterized protein {ECO:0000313|EMBL:KAF5933300.1};	--	--	--	--	--	--
Cluster-1022.8	1	0	0.0266667	0	1.11	0	3.94	901	--	--	hypothetical protein HYC85_015147 [Camellia sinensis]	--	A0A7J7H8E6_CAMSI RecName: Full=Apple domain-containing protein {ECO:0000259|PROSITE:PS50948};	--	GO:0016021,integral component of membrane; GO:0005575,cellular_component; GO:0016020,membrane; GO:0031224,intrinsic component of membrane; GO:0110165,cellular anatomical entity	--	--	--	--
Cluster-10260.0	1	0	0.0333333	0	0.34	0	1.27333	1164	K09852 Ras association domain-containing protein 3 | (RefSeq) uncharacterized protein LOC114288660 (A)	--	uncharacterized protein LOC114307223 [Camellia sinensis]	--	A0A4S4DVN4_CAMSI RecName: Full=Methyltransf_11 domain-containing protein {ECO:0000259|Pfam:PF08241};	--	GO:0008168,methyltransferase activity; GO:0003674,molecular_function; GO:0003824,catalytic activity; GO:0016740,transferase activity; GO:0016741,transferase activity, transferring one-carbon groups	--	--	--	--
Cluster-10269.1	1	0	0.7	0.316667	3.38	0	10.7733	580	--	--	--	--	--	--	--	--	--	--	--
Cluster-10271.7	1	0	0.63	0	0.323333	0	1.45667	1301	--	--	--	--	--	--	--	--	--	--	--
Cluster-10276.20	1	0.0633333	8.58667	0.0733333	8.33333	0.12	12.01	901	--	--	L10-interacting MYB domain-containing protein-like [Camellia sinensis]	LIMYB_ARATH RecName: Full=L10-interacting MYB domain-containing protein {ECO:0000303|PubMed:25707794};	A0A7J7GDU7_CAMSI SubName: Full=Uncharacterized protein {ECO:0000313|EMBL:KAF5938922.1};	--	GO:0005634,nucleus; GO:0005575,cellular_component; GO:0005622,intracellular anatomical structure; GO:0043226,organelle; GO:0043227,membrane-bounded organelle; GO:0043229,intracellular organelle; GO:0043231,intracellular membrane-bounded organelle; GO:0110165,cellular anatomical entity	Myb/SANT-like DNA-binding domain	--	--	--
Cluster-10276.32	1	0.246667	1.00667	0.306667	0.683333	0.366667	1.67	1519	--	--	hypothetical protein Vadar_001417 [Vaccinium darrowii]	--	A0A6L2NUV1_TANCI SubName: Full=Histidine kinase 3 {ECO:0000313|EMBL:GEU89886.1};	FOG: Reverse transcriptase	GO:0004672,protein kinase activity; GO:0048856,anatomical structure development; GO:0000160,phosphorelay signal transduction system; GO:0016310,phosphorylation; GO:0003674,molecular_function; GO:0003824,catalytic activity; GO:0016301,kinase activity; GO:0016740,transferase activity; GO:0016772,transferase activity, transferring phosphorus-containing groups; GO:0016773,phosphotransferase activity,…	--	--	--	--
Cluster-10279.1	1	0.143333	0.783333	0.376667	0.903333	0.663333	6.78	517	--	--	--	--	--	--	--	--	--	--	--
Cluster-10291.0	1	0	0.0266667	0	0.273333	0	2.21333	861	--	--	--	--	--	--	--	--	--	--	--
Cluster-10315.0	1	0	0.27	0	0.833333	0	3.02667	860	--	--	--	--	--	--	--	--	--	--	--
Cluster-10319.7	1	0.216667	0.423333	0.31	0.55	0.28	0.91	2123	K21776 protein lin-54 | (RefSeq) CRC domain-containing protein TSO1-like isoform X1 (A)	--	protein tesmin/TSO1-like CXC 5 isoform X2 [Camellia sinensis]	TCX5_ARATH RecName: Full=Protein tesmin/TSO1-like CXC 5; Short=AtTCX5;	A0A4S4DBM7_CAMSI RecName: Full=CRC domain-containing protein {ECO:0000259|PROSITE:PS51634};	Metallothionein-like protein	GO:0005634,nucleus; GO:0003700,DNA-binding transcription factor activity; GO:0046872,metal ion binding; GO:0006355,regulation of DNA-templated transcription; GO:0003674,molecular_function; GO:0140110,transcription regulator activity; GO:0005488,binding; GO:0043167,ion binding; GO:0043169,cation binding; GO:0006139,nucleobase-containing compound metabolic process; GO:0006351,DNA-templated transcri…	--	CPP	TF	CPP
Cluster-10362.10	1	1.16667	9.64667	0.506667	12.2433	0.873333	22.28	1716	K13457 disease resistance protein RPM1 | (RefSeq) disease resistance protein RPM1-like (A)	ko04626: Plant-pathogen interaction	hypothetical protein HYC85_029441 [Camellia sinensis]	--	A0A7J7FY01_CAMSI SubName: Full=Uncharacterized protein {ECO:0000313|EMBL:KAF5933270.1};	--	--	--	--	--	--
Cluster-10362.3	1	0.243333	0.593333	0.0966667	0.536667	0.166667	1.55333	2048	K00128 aldehyde dehydrogenase (NAD+) [EC:1.2.1.3] | (RefSeq) uncharacterized protein LOC114267533 (A)	ko00010: Glycolysis / Gluconeogenesis; ko00053: Ascorbate and aldarate metabolism; ko00071: Fatty acid degradation; ko00280: Valine, leucine and isoleucine degradation; ko00310: Lysine degradation; ko00330: Arginine and proline metabolism; ko00340: Histidine metabolism; ko00380: Tryptophan metabolism; ko00410: beta-Alanine metabolism; ko00561: Glycerolipid metabolism; ko00620: Pyruvate metabolism…	hypothetical protein HYC85_029441 [Camellia sinensis]	--	A0A7J7FY01_CAMSI SubName: Full=Uncharacterized protein {ECO:0000313|EMBL:KAF5933270.1};	--	--	Plant transposase (Ptta/En/Spm family)	--	--	--
Cluster-10362.4	1	0.383333	2.45667	0.436667	4.55667	0.73	5.85333	2407	K00128 aldehyde dehydrogenase (NAD+) [EC:1.2.1.3] | (RefSeq) uncharacterized protein LOC114267533 (A)	ko00010: Glycolysis / Gluconeogenesis; ko00053: Ascorbate and aldarate metabolism; ko00071: Fatty acid degradation; ko00280: Valine, leucine and isoleucine degradation; ko00310: Lysine degradation; ko00330: Arginine and proline metabolism; ko00340: Histidine metabolism; ko00380: Tryptophan metabolism; ko00410: beta-Alanine metabolism; ko00561: Glycerolipid metabolism; ko00620: Pyruvate metabolism…	hypothetical protein HYC85_029441 [Camellia sinensis]	--	A0A7J7FY01_CAMSI SubName: Full=Uncharacterized protein {ECO:0000313|EMBL:KAF5933270.1};	--	--	--	--	--	--
Cluster-1037.3	1	0.0933333	0.0433333	0.0966667	0.726667	0.146667	1.26	2022	--	--	uncharacterized protein LOC114318554 [Camellia sinensis]	--	A0A7J7GVT7_CAMSI SubName: Full=Uncharacterized protein {ECO:0000313|EMBL:KAF5944295.1};	WW domain binding protein WBP-2, contains GRAM domain	GO:0003713,transcription coactivator activity; GO:0003674,molecular_function; GO:0003712,transcription coregulator activity; GO:0140110,transcription regulator activity	--	--	--	--
Cluster-10381.135	1	0.03	0.566667	0	0.166667	0	1.53667	2203	K11838 ubiquitin carboxyl-terminal hydrolase 7 [EC:3.4.19.12] | (RefSeq) ubiquitin carboxyl-terminal hydrolase 12-like (A)	ko03083: Polycomb repressive complex	ubiquitin carboxyl-terminal hydrolase 12-like [Camellia sinensis]	UBP12_ARATH RecName: Full=Ubiquitin C-terminal hydrolase 12 {ECO:0000303|PubMed:11115897}; EC=3.4.19.12 {ECO:0000255|PROSITE-ProRule:PRU10092, ECO:0000255|PROSITE-ProRule:PRU10093}; AltName: Full=Deubiquitinating enzyme 12 {ECO:0000303|PubMed:11115897}; Short=AtUBP12 {ECO:0000303|PubMed:11115897}; AltName: Full=Ubiquitin thioesterase 12 {ECO:0000303|PubMed:11115897}; AltName: Full=Ubiquitin-speci…	A0A2R6Q471_ACTCC RecName: Full=Ubiquitinyl hydrolase 1 {ECO:0000256|ARBA:ARBA00012759}; EC=3.4.19.12 {ECO:0000256|ARBA:ARBA00012759};	Ubiquitin carboxyl-terminal hydrolase	GO:0005737,cytoplasm; GO:0005829,cytosol; GO:0005634,nucleus; GO:0004843,cysteine-type deubiquitinase activity; GO:0004197,cysteine-type endopeptidase activity; GO:0009867,jasmonic acid mediated signaling pathway; GO:0010078,maintenance of root meristem identity; GO:0016579,protein deubiquitination; GO:0070646,protein modification by small protein removal; GO:0031647,regulation of protein stabili…	Ubiquitin-specific protease C-terminal	--	--	--
Cluster-10381.139	1	0	17.07	0	14.7633	0.11	18.3833	2563	K11838 ubiquitin carboxyl-terminal hydrolase 7 [EC:3.4.19.12] | (RefSeq) ubiquitin carboxyl-terminal hydrolase 12-like (A)	ko03083: Polycomb repressive complex	ubiquitin carboxyl-terminal hydrolase 12-like [Camellia sinensis]	UBP12_ARATH RecName: Full=Ubiquitin C-terminal hydrolase 12 {ECO:0000303|PubMed:11115897}; EC=3.4.19.12 {ECO:0000255|PROSITE-ProRule:PRU10092, ECO:0000255|PROSITE-ProRule:PRU10093}; AltName: Full=Deubiquitinating enzyme 12 {ECO:0000303|PubMed:11115897}; Short=AtUBP12 {ECO:0000303|PubMed:11115897}; AltName: Full=Ubiquitin thioesterase 12 {ECO:0000303|PubMed:11115897}; AltName: Full=Ubiquitin-speci…	A0A2R6Q471_ACTCC RecName: Full=Ubiquitinyl hydrolase 1 {ECO:0000256|ARBA:ARBA00012759}; EC=3.4.19.12 {ECO:0000256|ARBA:ARBA00012759};	Ubiquitin carboxyl-terminal hydrolase	GO:0005737,cytoplasm; GO:0005829,cytosol; GO:0005634,nucleus; GO:0004843,cysteine-type deubiquitinase activity; GO:0004197,cysteine-type endopeptidase activity; GO:0009867,jasmonic acid mediated signaling pathway; GO:0010078,maintenance of root meristem identity; GO:0016579,protein deubiquitination; GO:0070646,protein modification by small protein removal; GO:0031647,regulation of protein stabili…	ICP0-binding domain of Ubiquitin-specific protease 7	--	--	--
Cluster-10381.152	1	0.506667	7.86667	0.13	12.2433	0.306667	14.3867	465	K10405 kinesin family member C1 | (RefSeq) kinesin-like protein KIN-14C (A)	ko04814: Motor proteins	kinesin-like protein KIN-14C [Camellia sinensis]	KN14D_ARATH RecName: Full=Kinesin-like protein KIN-14D {ECO:0000305}; AltName: Full=AtKIN14b {ECO:0000303|PubMed:18088313};	A0A7J7GV59_CAMSI RecName: Full=Kinesin-like protein {ECO:0000256|RuleBase:RU000394};	Kinesin (KAR3 subfamily)	GO:0005871,kinesin complex; GO:0005874,microtubule; GO:0005634,nucleus; GO:0009524,phragmoplast; GO:0005876,spindle microtubule; GO:0005524,ATP binding; GO:0016887,ATP hydrolysis activity; GO:0008017,microtubule binding; GO:0003777,microtubule motor activity; GO:0051301,cell division; GO:0000226,microtubule cytoskeleton organization; GO:0007018,microtubule-based movement; GO:0051225,spindle assem…	--	--	--	--
Cluster-10381.165	1	0.0666667	0.32	0.136667	0.42	0.0166667	1.28	1244	K01090 protein phosphatase [EC:3.1.3.16] | (RefSeq) serine/threonine-protein phosphatase BSL1-like (A)	--	hypothetical protein C5167_045473, partial [Papaver somniferum]	BSL2_ORYSJ RecName: Full=Serine/threonine-protein phosphatase BSL2 homolog; EC=3.1.3.16; AltName: Full=BSU1-like protein 2 homolog;	A0A4Y7LAZ9_PAPSO RecName: Full=Serine/threonine-protein phosphatase {ECO:0000256|RuleBase:RU004273}; EC=3.1.3.16 {ECO:0000256|RuleBase:RU004273}; Flags: Fragment;	Serine/threonine specific protein phosphatase PP1, catalytic subunit	GO:0005634,nucleus; GO:0046872,metal ion binding; GO:0017018,myosin phosphatase activity; GO:0009742,brassinosteroid mediated signaling pathway; GO:0003674,molecular_function; GO:0005488,binding; GO:0043167,ion binding; GO:0043169,cation binding; GO:0003824,catalytic activity; GO:0004721,phosphoprotein phosphatase activity; GO:0004722,protein serine/threonine phosphatase activity; GO:0016787,hydr…	Calcineurin-like phosphoesterase	--	--	--
Cluster-10381.166	1	0.48	1.02667	0.456667	0.77	0.933333	1.05333	2241	K01090 protein phosphatase [EC:3.1.3.16] | (RefSeq) serine/threonine-protein phosphatase BSL1-like (A)	--	putative phosphoprotein phosphatase [Prunus yedoensis var. nudiflora]	BSL2_ARATH RecName: Full=Serine/threonine-protein phosphatase BSL2; EC=3.1.3.16; AltName: Full=BSU1-like protein 2;	A0A314XSE2_PRUYE SubName: Full=Putative phosphoprotein phosphatase {ECO:0000313|EMBL:PQP94057.1};	Kelch repeat-containing proteins	GO:0005737,cytoplasm; GO:0005576,extracellular region; GO:0005634,nucleus; GO:0005886,plasma membrane; GO:0046872,metal ion binding; GO:0017018,myosin phosphatase activity; GO:0009742,brassinosteroid mediated signaling pathway; GO:0003674,molecular_function; GO:0005488,binding; GO:0043167,ion binding; GO:0043169,cation binding; GO:0003824,catalytic activity; GO:0004721,phosphoprotein phosphatase …	Galactose oxidase, central domain	--	--	--
Cluster-10381.167	1	9.55	9.79	5.11	4.43667	6.22333	11.6567	4628	K01090 protein phosphatase [EC:3.1.3.16] | (RefSeq) serine/threonine-protein phosphatase BSL1-like (A)	--	Serine/threonine-protein phosphatase BSL3 [Camellia lanceoleosa]	BSL3_ARATH RecName: Full=Serine/threonine-protein phosphatase BSL3; EC=3.1.3.16; AltName: Full=BSU1-like protein 3;	A0A7J7GDT8_CAMSI RecName: Full=Serine/threonine-protein phosphatase {ECO:0000256|PIRNR:PIRNR036363, ECO:0000256|RuleBase:RU004273}; EC=3.1.3.16 {ECO:0000256|PIRNR:PIRNR036363, ECO:0000256|RuleBase:RU004273};	Kelch repeat-containing proteins	GO:0005634,nucleus; GO:0005777,peroxisome; GO:0046872,metal ion binding; GO:0017018,myosin phosphatase activity; GO:0009742,brassinosteroid mediated signaling pathway; GO:0003674,molecular_function; GO:0005488,binding; GO:0043167,ion binding; GO:0043169,cation binding; GO:0003824,catalytic activity; GO:0004721,phosphoprotein phosphatase activity; GO:0004722,protein serine/threonine phosphatase ac…	Calcineurin-like phosphoesterase	--	--	--
Cluster-10381.170	1	12.9167	17.36	7.44333	2.21333	4.35	34.3633	353	K01090 protein phosphatase [EC:3.1.3.16] | (RefSeq) serine/threonine-protein phosphatase BSL1-like isoform X1 (A)	--	hypothetical protein M8C21_008880 [Ambrosia artemisiifolia]	BSL2_ARATH RecName: Full=Serine/threonine-protein phosphatase BSL2; EC=3.1.3.16; AltName: Full=BSU1-like protein 2;	A0A392N0Y5_9FABA SubName: Full=Serine/threonine-protein phosphatase BSL3-like {ECO:0000313|EMBL:MCH92628.1};	Kelch repeat-containing proteins	GO:0005737,cytoplasm; GO:0005576,extracellular region; GO:0005634,nucleus; GO:0005886,plasma membrane; GO:0046872,metal ion binding; GO:0017018,myosin phosphatase activity; GO:0009742,brassinosteroid mediated signaling pathway; GO:0003674,molecular_function; GO:0005488,binding; GO:0043167,ion binding; GO:0043169,cation binding; GO:0003824,catalytic activity; GO:0004721,phosphoprotein phosphatase …	Galactose oxidase, central domain	--	--	--
Cluster-10381.184	1	0.506667	1.10667	0	0.436667	0	1.67333	1774	K00036 glucose-6-phosphate 1-dehydrogenase [EC:1.1.1.49 1.1.1.363] | (RefSeq) glucose-6-phosphate 1-dehydrogenase 6, cytoplasmic-like (A)	ko00030: Pentose phosphate pathway; ko00480: Glutathione metabolism; ko01100: Metabolic pathways; ko01110: Biosynthesis of secondary metabolites; ko01200: Carbon metabolism	hypothetical protein HYC85_028302 [Camellia sinensis]	ATA15_ARATH RecName: Full=Senescence-associated protein AAF, chlorolplastic {ECO:0000305}; AltName: Full=Protein ARABIDOPSIS A-FIFTEEN {ECO:0000303|PubMed:21940719}; Flags: Precursor;	A0A7J7G1N1_CAMSI SubName: Full=Uncharacterized protein {ECO:0000313|EMBL:KAF5933126.1};	--	GO:0009507,chloroplast; GO:0034599,cellular response to oxidative stress; GO:0010150,leaf senescence; GO:0072593,reactive oxygen species metabolic process; GO:0010228,vegetative to reproductive phase transition of meristem; GO:0006950,response to stress; GO:0006979,response to oxidative stress; GO:0008150,biological_process; GO:0009987,cellular process; GO:0033554,cellular response to stress; GO:…	Plant transposase (Ptta/En/Spm family)	--	--	--
Cluster-10381.185	1	0.173333	2.79	0	2.11333	0.0333333	3.44333	1864	K00036 glucose-6-phosphate 1-dehydrogenase [EC:1.1.1.49 1.1.1.363] | (RefSeq) glucose-6-phosphate 1-dehydrogenase 6, cytoplasmic-like (A)	ko00030: Pentose phosphate pathway; ko00480: Glutathione metabolism; ko01100: Metabolic pathways; ko01110: Biosynthesis of secondary metabolites; ko01200: Carbon metabolism	hypothetical protein HYC85_028302 [Camellia sinensis]	ATA15_ARATH RecName: Full=Senescence-associated protein AAF, chlorolplastic {ECO:0000305}; AltName: Full=Protein ARABIDOPSIS A-FIFTEEN {ECO:0000303|PubMed:21940719}; Flags: Precursor;	A0A7J7G1N1_CAMSI SubName: Full=Uncharacterized protein {ECO:0000313|EMBL:KAF5933126.1};	--	GO:0009507,chloroplast; GO:0034599,cellular response to oxidative stress; GO:0010150,leaf senescence; GO:0072593,reactive oxygen species metabolic process; GO:0010228,vegetative to reproductive phase transition of meristem; GO:0006950,response to stress; GO:0006979,response to oxidative stress; GO:0008150,biological_process; GO:0009987,cellular process; GO:0033554,cellular response to stress; GO:…	Plant transposase (Ptta/En/Spm family)	--	--	--
Cluster-10381.202	1	0.0466667	0.616667	0	0.806667	0	1.74333	936	K01090 protein phosphatase [EC:3.1.3.16] | (RefSeq) serine/threonine-protein phosphatase BSL1-like (A)	--	hypothetical protein HYC85_008170 [Camellia sinensis]	BSL2_ORYSJ RecName: Full=Serine/threonine-protein phosphatase BSL2 homolog; EC=3.1.3.16; AltName: Full=BSU1-like protein 2 homolog;	A0A7J7HTD9_CAMSI SubName: Full=Uncharacterized protein {ECO:0000313|EMBL:KAF5955314.1};	Kelch repeat-containing proteins	GO:0005634,nucleus; GO:0046872,metal ion binding; GO:0017018,myosin phosphatase activity; GO:0009742,brassinosteroid mediated signaling pathway; GO:0003674,molecular_function; GO:0005488,binding; GO:0043167,ion binding; GO:0043169,cation binding; GO:0003824,catalytic activity; GO:0004721,phosphoprotein phosphatase activity; GO:0004722,protein serine/threonine phosphatase activity; GO:0016787,hydr…	--	--	--	--
Cluster-10381.23	1	0	0.253333	0	0.37	0.0266667	1.29333	1147	--	--	hypothetical protein TEA_000775 [Camellia sinensis var. sinensis]	--	A0A4S4E2N2_CAMSI RecName: Full=AAA domain-containing protein {ECO:0000259|SMART:SM00382};	--	GO:0005852,eukaryotic translation initiation factor 3 complex; GO:0005524,ATP binding; GO:0016887,ATP hydrolysis activity; GO:0003743,translation initiation factor activity; GO:0035494,SNARE complex disassembly; GO:0000166,nucleotide binding; GO:0003674,molecular_function; GO:0005488,binding; GO:0017076,purine nucleotide binding; GO:0030554,adenyl nucleotide binding; GO:0032553,ribonucleotide bin…	--	--	--	--
Cluster-10381.27	1	1.19	1.04667	1.51	2.96333	1.70333	3.82	830	--	--	hypothetical protein HYC85_030722 [Camellia sinensis]	--	A0A7J7G3E2_CAMSI RecName: Full=DUF4216 domain-containing protein {ECO:0000259|Pfam:PF13952};	--	--	--	--	--	--
Cluster-10381.34	1	0.673333	1.32667	0	0.74	0.11	3.4	698	--	--	hypothetical protein HYC85_030722 [Camellia sinensis]	--	A0A7J7G3E2_CAMSI RecName: Full=DUF4216 domain-containing protein {ECO:0000259|Pfam:PF13952};	--	--	--	--	--	--
Cluster-10381.37	1	3.35333	16.7833	1.54667	10.2233	1.37667	20.93	519	--	--	hypothetical protein HYC85_030722 [Camellia sinensis]	--	A0A7J7G3E2_CAMSI RecName: Full=DUF4216 domain-containing protein {ECO:0000259|Pfam:PF13952};	--	--	--	--	--	--
Cluster-10381.44	1	14.7933	30.0033	10.5667	21.85	14.2567	56.16	373	--	--	hypothetical protein TEA_000775 [Camellia sinensis var. sinensis]	--	A0A4S4E2N2_CAMSI RecName: Full=AAA domain-containing protein {ECO:0000259|SMART:SM00382};	--	GO:0005852,eukaryotic translation initiation factor 3 complex; GO:0005524,ATP binding; GO:0016887,ATP hydrolysis activity; GO:0003743,translation initiation factor activity; GO:0035494,SNARE complex disassembly; GO:0000166,nucleotide binding; GO:0003674,molecular_function; GO:0005488,binding; GO:0017076,purine nucleotide binding; GO:0030554,adenyl nucleotide binding; GO:0032553,ribonucleotide bin…	--	--	--	--
Cluster-10381.45	1	12.81	19.2967	5.55	22.79	8.46333	30.9633	356	--	--	hypothetical protein TEA_000775 [Camellia sinensis var. sinensis]	--	A0A4S4E2N2_CAMSI RecName: Full=AAA domain-containing protein {ECO:0000259|SMART:SM00382};	--	GO:0005852,eukaryotic translation initiation factor 3 complex; GO:0005524,ATP binding; GO:0016887,ATP hydrolysis activity; GO:0003743,translation initiation factor activity; GO:0035494,SNARE complex disassembly; GO:0000166,nucleotide binding; GO:0003674,molecular_function; GO:0005488,binding; GO:0017076,purine nucleotide binding; GO:0030554,adenyl nucleotide binding; GO:0032553,ribonucleotide bin…	--	--	--	--
Cluster-10381.49	1	5.29	26.2633	3.81667	20.12	5.39	42.2333	428	--	--	hypothetical protein TEA_000775 [Camellia sinensis var. sinensis]	--	A0A4S4E2N2_CAMSI RecName: Full=AAA domain-containing protein {ECO:0000259|SMART:SM00382};	--	GO:0005852,eukaryotic translation initiation factor 3 complex; GO:0005524,ATP binding; GO:0016887,ATP hydrolysis activity; GO:0003743,translation initiation factor activity; GO:0035494,SNARE complex disassembly; GO:0000166,nucleotide binding; GO:0003674,molecular_function; GO:0005488,binding; GO:0017076,purine nucleotide binding; GO:0030554,adenyl nucleotide binding; GO:0032553,ribonucleotide bin…	--	--	--	--
Cluster-10381.53	1	0.0833333	1.69333	0.506667	1.17333	0.63	4.96333	678	--	--	hypothetical protein TEA_000775 [Camellia sinensis var. sinensis]	--	A0A4S4E2N2_CAMSI RecName: Full=AAA domain-containing protein {ECO:0000259|SMART:SM00382};	--	GO:0005852,eukaryotic translation initiation factor 3 complex; GO:0005524,ATP binding; GO:0016887,ATP hydrolysis activity; GO:0003743,translation initiation factor activity; GO:0035494,SNARE complex disassembly; GO:0000166,nucleotide binding; GO:0003674,molecular_function; GO:0005488,binding; GO:0017076,purine nucleotide binding; GO:0030554,adenyl nucleotide binding; GO:0032553,ribonucleotide bin…	--	--	--	--
Cluster-10381.69	1	17.8433	54.4133	17.6067	15.06	16.73	78.0033	264	--	--	hypothetical protein TEA_000775 [Camellia sinensis var. sinensis]	--	A0A4S4E2N2_CAMSI RecName: Full=AAA domain-containing protein {ECO:0000259|SMART:SM00382};	--	GO:0005852,eukaryotic translation initiation factor 3 complex; GO:0005524,ATP binding; GO:0016887,ATP hydrolysis activity; GO:0003743,translation initiation factor activity; GO:0035494,SNARE complex disassembly; GO:0000166,nucleotide binding; GO:0003674,molecular_function; GO:0005488,binding; GO:0017076,purine nucleotide binding; GO:0030554,adenyl nucleotide binding; GO:0032553,ribonucleotide bin…	--	--	--	--
Cluster-10383.2	1	0	0.42	0	1.00333	0	1.50333	1049	--	--	--	--	--	--	--	--	--	--	--
Cluster-10408.6	1	0.0266667	0	0.07	0.746667	0	0.97	2593	--	--	uncharacterized protein LOC114285622 isoform X2 [Camellia sinensis]	--	A0A4S4DVV9_CAMSI SubName: Full=Uncharacterized protein {ECO:0000313|EMBL:THG07478.1};	--	--	--	--	--	--
Cluster-10408.7	1	1.32667	5.97333	4.86667	6.59	3.60667	7.87	1580	--	--	uncharacterized protein LOC114285622 isoform X2 [Camellia sinensis]	--	A0A7J7G4C5_CAMSI SubName: Full=Uncharacterized protein {ECO:0000313|EMBL:KAF5935397.1};	--	--	--	--	--	--
Cluster-10427.2	1	10.1067	12.38	6.09333	13.5333	5.87333	20.73	3016	K17046 protein DEK | (RefSeq) protein DEK (A)	--	protein DEK [Camellia sinensis]	DEKP1_ARATH RecName: Full=DEK domain-containing chromatin-associated protein 1 {ECO:0000303|PubMed:15496452}; Short=At-DEK1 {ECO:0000305}; Short=AtDEK-1 {ECO:0000303|PubMed:15496452}; Short=Protein DEK 1 {ECO:0000303|PubMed:15496452};	A0A4S4EPA3_CAMSI RecName: Full=DEK C-terminal domain-containing protein {ECO:0000259|Pfam:PF08766};	Chromatin-associated protein Dek and related proteins, contains SAP DNA binding domain	GO:0005829,cytosol; GO:0005730,nucleolus; GO:0005634,nucleus; GO:0003682,chromatin binding; GO:0003677,DNA binding; GO:0042393,histone binding; GO:0006338,chromatin remodeling; GO:0045892,negative regulation of DNA-templated transcription; GO:2000779,regulation of double-strand break repair; GO:0006355,regulation of DNA-templated transcription; GO:0003674,molecular_function; GO:0005488,binding; G…	DEK C terminal domain	--	--	--
Cluster-10427.3	1	0.92	1.25	0.903333	1.98667	0.746667	3.44	3020	K17046 protein DEK | (RefSeq) protein DEK-like (A)	--	hypothetical protein LOK49_LG14G01223 [Camellia lanceoleosa]	DEKP1_ARATH RecName: Full=DEK domain-containing chromatin-associated protein 1 {ECO:0000303|PubMed:15496452}; Short=At-DEK1 {ECO:0000305}; Short=AtDEK-1 {ECO:0000303|PubMed:15496452}; Short=Protein DEK 1 {ECO:0000303|PubMed:15496452};	A0A7J7FXN2_CAMSI RecName: Full=DEK C-terminal domain-containing protein {ECO:0000259|Pfam:PF08766};	Chromatin-associated protein Dek and related proteins, contains SAP DNA binding domain	GO:0005829,cytosol; GO:0005730,nucleolus; GO:0005634,nucleus; GO:0003682,chromatin binding; GO:0003677,DNA binding; GO:0042393,histone binding; GO:0006338,chromatin remodeling; GO:0045892,negative regulation of DNA-templated transcription; GO:2000779,regulation of double-strand break repair; GO:0006355,regulation of DNA-templated transcription; GO:0003674,molecular_function; GO:0005488,binding; G…	DEK C terminal domain	--	--	--
Cluster-10427.5	1	0	3.99	0	4.15	0	4.78333	1170	K17046 protein DEK | (RefSeq) protein DEK-like (A)	--	hypothetical protein TEA_007067 [Camellia sinensis var. sinensis]	DEKP1_ARATH RecName: Full=DEK domain-containing chromatin-associated protein 1 {ECO:0000303|PubMed:15496452}; Short=At-DEK1 {ECO:0000305}; Short=AtDEK-1 {ECO:0000303|PubMed:15496452}; Short=Protein DEK 1 {ECO:0000303|PubMed:15496452};	A0A4S4CYS3_CAMSI RecName: Full=DEK C-terminal domain-containing protein {ECO:0000259|Pfam:PF08766};	Chromatin-associated protein Dek and related proteins, contains SAP DNA binding domain	GO:0005829,cytosol; GO:0005730,nucleolus; GO:0005634,nucleus; GO:0003682,chromatin binding; GO:0003677,DNA binding; GO:0042393,histone binding; GO:0006338,chromatin remodeling; GO:0045892,negative regulation of DNA-templated transcription; GO:2000779,regulation of double-strand break repair; GO:0006355,regulation of DNA-templated transcription; GO:0003674,molecular_function; GO:0005488,binding; G…	--	--	--	--
Cluster-10427.6	1	1.74	1.37333	0.846667	1.66	0.82	3.04333	3119	K17046 protein DEK | (RefSeq) protein DEK-like (A)	--	hypothetical protein LOK49_LG14G01223 [Camellia lanceoleosa]	DEKP1_ARATH RecName: Full=DEK domain-containing chromatin-associated protein 1 {ECO:0000303|PubMed:15496452}; Short=At-DEK1 {ECO:0000305}; Short=AtDEK-1 {ECO:0000303|PubMed:15496452}; Short=Protein DEK 1 {ECO:0000303|PubMed:15496452};	A0A4S4EPA3_CAMSI RecName: Full=DEK C-terminal domain-containing protein {ECO:0000259|Pfam:PF08766};	Chromatin-associated protein Dek and related proteins, contains SAP DNA binding domain	GO:0005829,cytosol; GO:0005730,nucleolus; GO:0005634,nucleus; GO:0003682,chromatin binding; GO:0003677,DNA binding; GO:0042393,histone binding; GO:0006338,chromatin remodeling; GO:0045892,negative regulation of DNA-templated transcription; GO:2000779,regulation of double-strand break repair; GO:0006355,regulation of DNA-templated transcription; GO:0003674,molecular_function; GO:0005488,binding; G…	DEK C terminal domain	--	--	--
Cluster-10427.9	1	0.583333	1.27667	0.333333	2.35	0.376667	3.31	4285	K10357 myosin V | (RefSeq) myosin-9-like isoform X1 (A)	ko04814: Motor proteins	myosin-9-like isoform X2 [Camellia sinensis]	MYO5_ARATH RecName: Full=Myosin-5; AltName: Full=AtMYA1;	A0A4S4EBI5_CAMSI RecName: Full=Myosin motor domain-containing protein {ECO:0000259|PROSITE:PS51456};	Myosin class V heavy chain	GO:0015629,actin cytoskeleton; GO:0005737,cytoplasm; GO:0016459,myosin complex; GO:0051015,actin filament binding; GO:0005524,ATP binding; GO:0005516,calmodulin binding; GO:0003774,cytoskeletal motor activity; GO:0042802,identical protein binding; GO:0000146,microfilament motor activity; GO:0007015,actin filament organization; GO:0030048,actin filament-based movement; GO:0051301,cell division; GO…	IQ calmodulin-binding motif	--	--	--
Cluster-10440.0	1	0	0.07	0	1.36	0	2.62	940	K00924 kinase [EC:2.7.1.-] | (RefSeq) receptor protein kinase TMK1-like (A)	--	Inactive leucine-rich repeat receptor-like serine/threonine-protein kinase [Camellia lanceoleosa]	Y1063_ARATH RecName: Full=Inactive leucine-rich repeat receptor-like serine/threonine-protein kinase At1g60630; Flags: Precursor;	A0A7J7GFI1_CAMSI RecName: Full=Protein kinase domain-containing protein {ECO:0000259|PROSITE:PS50011};	--	GO:0016021,integral component of membrane; GO:0005886,plasma membrane; GO:0005524,ATP binding; GO:0004672,protein kinase activity; GO:0006468,protein phosphorylation; GO:0000166,nucleotide binding; GO:0003674,molecular_function; GO:0005488,binding; GO:0017076,purine nucleotide binding; GO:0030554,adenyl nucleotide binding; GO:0032553,ribonucleotide binding; GO:0032555,purine ribonucleotide bindin…	Leucine Rich repeats (2 copies)	--	--	--
Cluster-10444.2	1	0	0.273333	0.0366667	1.02333	0.06	2.23333	830	K03593 ATP-binding protein involved in chromosome partitioning | (RefSeq) iron-sulfur protein NUBPL (A)	--	CobQ/CobB/MinD/ParA nucleotide binding domain-containing protein [Cynara cardunculus var. scolymus]	INDH_ARATH RecName: Full=Iron-sulfur protein required for NADH dehydrogenase, mitochondrial {ECO:0000303|PubMed:24179128, ECO:0000303|PubMed:26801215}; AltName: Full=IND1 homolog {ECO:0000303|PubMed:24179128, ECO:0000303|PubMed:26801215}; AltName: Full=IND1-like protein {ECO:0000303|PubMed:26801215}; AltName: Full=Nucleotide-binding protein-like {ECO:0000303|PubMed:26801215}; Flags: Precursor;	A0A124SE10_CYNCS SubName: Full=CobQ/CobB/MinD/ParA nucleotide binding domain-containing protein {ECO:0000313|EMBL:KVH98635.1};	Predicted ATPase, nucleotide-binding	GO:0005759,mitochondrial matrix; GO:0005739,mitochondrion; GO:0051539,4 iron, 4 sulfur cluster binding; GO:0005524,ATP binding; GO:0140663,ATP-dependent FeS chaperone activity; GO:0046872,metal ion binding; GO:0016226,iron-sulfur cluster assembly; GO:0032981,mitochondrial respiratory chain complex I assembly; GO:0032543,mitochondrial translation; GO:0003674,molecular_function; GO:0005488,binding;…	--	--	--	--
Cluster-10484.10	1	0	1.02333	0.0566667	8.91	0.126667	17.6233	1746	K00033 6-phosphogluconate dehydrogenase [EC:1.1.1.44 1.1.1.343] | (RefSeq) uncharacterized protein LOC114272318 (A)	ko00030: Pentose phosphate pathway; ko00480: Glutathione metabolism; ko01100: Metabolic pathways; ko01110: Biosynthesis of secondary metabolites; ko01200: Carbon metabolism	hypothetical protein HYC85_028655 [Camellia sinensis]	--	A0A7J7FZT4_CAMSI SubName: Full=Uncharacterized protein {ECO:0000313|EMBL:KAF5932484.1};	--	--	--	--	--	--
Cluster-10484.12	1	0	0.0366667	0.186667	1.99667	0.0766667	4.32667	794	K14018 phospholipase A-2-activating protein | (RefSeq) phospholipase A-2-activating protein-like (A)	ko04141: Protein processing in endoplasmic reticulum	plectin-like [Camellia sinensis]	--	A0A7J7FWX2_CAMSI SubName: Full=Uncharacterized protein {ECO:0000313|EMBL:KAF5932637.1};	--	--	Tropomyosin	--	--	--
Cluster-10484.6	1	0	0.0966667	0.186667	4.5	0.0633333	14.16	1192	K12823 ATP-dependent RNA helicase DDX5/DBP2 [EC:3.6.4.13] | (RefSeq) glucosidase 2 subunit beta-like (A)	ko03040: Spliceosome	hypothetical protein HYC85_028808 [Camellia sinensis]	--	A0A7J7FWX2_CAMSI SubName: Full=Uncharacterized protein {ECO:0000313|EMBL:KAF5932637.1};	--	--	--	--	--	--
Cluster-10484.8	1	0.37	0	0.643333	0.163333	0.446667	1.27667	1082	K00033 6-phosphogluconate dehydrogenase [EC:1.1.1.44 1.1.1.343] | (RefSeq) uncharacterized protein LOC114272318 (A)	ko00030: Pentose phosphate pathway; ko00480: Glutathione metabolism; ko01100: Metabolic pathways; ko01110: Biosynthesis of secondary metabolites; ko01200: Carbon metabolism	hypothetical protein HYC85_028808 [Camellia sinensis]	--	A0A7J7FWX2_CAMSI SubName: Full=Uncharacterized protein {ECO:0000313|EMBL:KAF5932637.1};	--	--	--	--	--	--
Cluster-10536.9	1	1.58667	3.98	1.08667	2.59667	1.59667	6.58	1040	K00924 kinase [EC:2.7.1.-] | (RefSeq) CDPK-related protein kinase isoform X1 (A)	--	CDPK-related kinase 7-like [Camellia sinensis]	CAMK7_ARATH RecName: Full=CDPK-related kinase 7; Short=AtCRK7; EC=2.7.11.1; AltName: Full=Calcium/calmodulin-dependent protein kinase CRK7;	A0A427A4S4_ENSVE RecName: Full=Protein kinase domain-containing protein {ECO:0000259|PROSITE:PS50011};	Ca2+/calmodulin-dependent protein kinase, EF-Hand protein superfamily	GO:0005737,cytoplasm; GO:0016020,membrane; GO:0005634,nucleus; GO:0005524,ATP binding; GO:0009931,calcium-dependent protein serine/threonine kinase activity; GO:0005516,calmodulin binding; GO:0004683,calmodulin-dependent protein kinase activity; GO:0046872,metal ion binding; GO:0106310,protein serine kinase activity; GO:0035556,intracellular signal transduction; GO:0018105,peptidyl-serine phospho…	--	--	--	--
Cluster-10546.4	1	0.0466667	0	0	0.333333	0	1.14333	1920	K10862 tyrosyl-DNA phosphodiesterase 1 [EC:3.1.4.-] | (RefSeq) tyrosyl-DNA phosphodiesterase 1 (A)	ko03410: Base excision repair	Tyrosyl-DNA phosphodiesterase 1 [Camellia lanceoleosa]	TYDP1_ARATH RecName: Full=Tyrosyl-DNA phosphodiesterase 1 {ECO:0000303|PubMed:22214184}; Short=AtTDP {ECO:0000303|PubMed:20876339}; Short=Tyr-DNA phosphodiesterase 1 {ECO:0000303|PubMed:22214184}; EC=3.1.4.- {ECO:0000305};	A0A7J7G073_CAMSI RecName: Full=FHA domain-containing protein {ECO:0000259|PROSITE:PS50006};	--	GO:0005634,nucleus; GO:0017005,3'-tyrosyl-DNA phosphodiesterase activity; GO:0003690,double-stranded DNA binding; GO:0004527,exonuclease activity; GO:0003697,single-stranded DNA binding; GO:0006281,DNA repair; GO:0006302,double-strand break repair; GO:0000012,single strand break repair; GO:0003674,molecular_function; GO:0003824,catalytic activity; GO:0008081,phosphoric diester hydrolase activity;…	Tyrosyl-DNA phosphodiesterase	--	--	--
Cluster-10560.0	1	0	0.956667	0.113333	2.25	0	2.91333	1084	K13179 ATP-dependent RNA helicase DDX18/HAS1 [EC:3.6.4.13] | (RefSeq) DEAD-box ATP-dependent RNA helicase 51 (A)	--	kinesin-like protein KIN-12E [Camellia sinensis]	RH27_ORYSJ RecName: Full=DEAD-box ATP-dependent RNA helicase 27; EC=3.6.4.13;	A0A834LDI9_RHOSS SubName: Full=Uncharacterized protein {ECO:0000313|EMBL:KAF7134871.1};	ATP-dependent RNA helicase pitchoune	GO:0005730,nucleolus; GO:0005524,ATP binding; GO:0016887,ATP hydrolysis activity; GO:0003723,RNA binding; GO:0003724,RNA helicase activity; GO:0000463,maturation of LSU-rRNA from tricistronic rRNA transcript (SSU-rRNA, 5.8S rRNA, LSU-rRNA); GO:0000166,nucleotide binding; GO:0003674,molecular_function; GO:0005488,binding; GO:0017076,purine nucleotide binding; GO:0030554,adenyl nucleotide binding; …	--	--	--	--
Cluster-10591.3	1	0.02	11.6233	0	9.27	0.103333	24.02	1109	--	--	hypothetical protein TEA_006517 [Camellia sinensis var. sinensis]	--	A0A4S4DQH7_CAMSI RecName: Full=Str_synth domain-containing protein {ECO:0000259|Pfam:PF03088};	--	GO:0005773,vacuole; GO:0016844,strictosidine synthase activity; GO:0009058,biosynthetic process; GO:0003674,molecular_function; GO:0003824,catalytic activity; GO:0016829,lyase activity; GO:0016840,carbon-nitrogen lyase activity; GO:0016843,amine-lyase activity; GO:0008150,biological_process; GO:0008152,metabolic process; GO:0005575,cellular_component; GO:0005622,intracellular anatomical structure…	--	--	--	--
Cluster-10641.0	1	0	0.196667	0	3.02667	0	4.07333	628	K13457 disease resistance protein RPM1 | (RefSeq) disease resistance protein RPM1-like (A)	ko04626: Plant-pathogen interaction	hypothetical protein HYC85_008814 [Camellia sinensis]	--	A0A7J7HVH3_CAMSI RecName: Full=MBD domain-containing protein {ECO:0000259|PROSITE:PS50982};	--	GO:0005634,nucleus; GO:0003677,DNA binding; GO:0003674,molecular_function; GO:0003676,nucleic acid binding; GO:0005488,binding; GO:0097159,organic cyclic compound binding; GO:1901363,heterocyclic compound binding; GO:0005575,cellular_component; GO:0005622,intracellular anatomical structure; GO:0043226,organelle; GO:0043227,membrane-bounded organelle; GO:0043229,intracellular organelle; GO:0043231…	--	--	--	--
Cluster-10643.0	1	0	0.04	0	5.77333	0	12.4233	687	--	--	hypothetical protein HYC85_029081 [Camellia sinensis]	--	A0A7J7FWY6_CAMSI SubName: Full=Uncharacterized protein {ECO:0000313|EMBL:KAF5932910.1};	--	--	--	--	--	--
Cluster-10651.0	1	0	0.0833333	0	0.826667	0	1.50333	1019	K05909 laccase [EC:1.10.3.2] | (RefSeq) laccase-4-like isoform X1 (A)	--	Laccase-4 [Camellia lanceoleosa]	LAC22_ORYSJ RecName: Full=Laccase-22; EC=1.10.3.2; AltName: Full=Benzenediol:oxygen oxidoreductase 22; AltName: Full=Diphenol oxidase 22; AltName: Full=Urishiol oxidase 22; Flags: Precursor;	A0A4S4EAR7_CAMSI RecName: Full=Laccase {ECO:0000256|ARBA:ARBA00012297, ECO:0000256|RuleBase:RU361119}; EC=1.10.3.2 {ECO:0000256|ARBA:ARBA00012297, ECO:0000256|RuleBase:RU361119}; AltName: Full=Benzenediol:oxygen oxidoreductase {ECO:0000256|RuleBase:RU361119}; AltName: Full=Diphenol oxidase {ECO:0000256|RuleBase:RU361119}; AltName: Full=Urishiol oxidase {ECO:0000256|RuleBase:RU361119};	Multicopper oxidases	GO:0048046,apoplast; GO:0005507,copper ion binding; GO:0052716,hydroquinone:oxygen oxidoreductase activity; GO:0016491,oxidoreductase activity; GO:0046274,lignin catabolic process; GO:0003674,molecular_function; GO:0005488,binding; GO:0043167,ion binding; GO:0043169,cation binding; GO:0046872,metal ion binding; GO:0046914,transition metal ion binding; GO:0003824,catalytic activity; GO:0016679,oxi…	Multicopper oxidase	--	--	--
Cluster-10668.2	1	0.626667	0.826667	0.576667	1.36667	0.52	1.92	2491	K13457 disease resistance protein RPM1 | (RefSeq) disease resistance protein RPM1-like (A)	ko04626: Plant-pathogen interaction	hypothetical protein RHGRI_004981 [Rhododendron griersonianum]	--	A0A5B7AFB0_DAVIN SubName: Full=Uncharacterized protein {ECO:0000313|EMBL:MPA53693.1};	--	GO:0046983,protein dimerization activity; GO:0003674,molecular_function; GO:0005488,binding; GO:0005515,protein binding	Protein of unknown function (DUF 659)	--	--	--
Cluster-10678.100	1	0.03	2.13	0.13	2.29	0	3.18667	1103	--	--	187-kDa microtubule-associated protein AIR9 [Camellia sinensis]	AIR9_ARATH RecName: Full=187-kDa microtubule-associated protein AIR9 {ECO:0000303|PubMed:17027491}; AltName: Full=Auxin-induced in root cultures protein 9;	A0A7J7GV49_CAMSI SubName: Full=Uncharacterized protein {ECO:0000313|EMBL:KAF5944075.1};	Protein phosphatase 1, regulatory subunit, and related proteins	GO:0055028,cortical microtubule; GO:0009524,phragmoplast; GO:0005886,plasma membrane; GO:0009506,plasmodesma; GO:0009574,preprophase band; GO:0007049,cell cycle; GO:0051301,cell division; GO:0010102,lateral root morphogenesis; GO:0009733,response to auxin; GO:0008150,biological_process; GO:0009987,cellular process; GO:0007275,multicellular organism development; GO:0009653,anatomical structure mor…	--	--	--	--
Cluster-10678.110	1	0.18	3.53667	0	1.54667	0.36	22.5733	471	--	--	uncharacterized protein LOC114303536, partial [Camellia sinensis]	--	A0A7J7HX87_CAMSI SubName: Full=Uncharacterized protein {ECO:0000313|EMBL:KAF5956538.1};	FOG: Transposon-encoded proteins with TYA, reverse transcriptase, integrase domains in various combinations	GO:0005634,nucleus; GO:0008270,zinc ion binding; GO:0003674,molecular_function; GO:0005488,binding; GO:0043167,ion binding; GO:0043169,cation binding; GO:0046872,metal ion binding; GO:0046914,transition metal ion binding; GO:0005575,cellular_component; GO:0005622,intracellular anatomical structure; GO:0043226,organelle; GO:0043227,membrane-bounded organelle; GO:0043229,intracellular organelle; GO…	Protein of unknown function (DUF4065)	--	--	--
Cluster-10678.126	1	0.576667	0.74	0.326667	1.21667	0.106667	19.4033	617	K21604 jasmonoyl-L-amino acid hydrolase [EC:3.5.1.127] | (RefSeq) uncharacterized protein LOC114291845 (A)	--	hypothetical protein LOK49_LG04G01039, partial [Camellia lanceoleosa]	--	A0A2N9EJ84_FAGSY SubName: Full=Uncharacterized protein {ECO:0000313|EMBL:SPC74883.1};	FOG: Transposon-encoded proteins with TYA, reverse transcriptase, integrase domains in various combinations	GO:0030430,host cell cytoplasm; GO:0003676,nucleic acid binding; GO:0004523,RNA-DNA hybrid ribonuclease activity; GO:0015074,DNA integration; GO:0003674,molecular_function; GO:0005488,binding; GO:0097159,organic cyclic compound binding; GO:1901363,heterocyclic compound binding; GO:0003824,catalytic activity; GO:0004518,nuclease activity; GO:0004519,endonuclease activity; GO:0004521,endoribonuclea…	Reverse transcriptase-like	--	--	--
Cluster-10678.128	1	0	0.183333	0	6.97667	0	14.7033	384	--	--	hypothetical protein HYC85_032348 [Camellia sinensis]	--	A0A2N9H645_FAGSY SubName: Full=Uncharacterized protein {ECO:0000313|EMBL:SPD07298.1};	FOG: Transposon-encoded proteins with TYA, reverse transcriptase, integrase domains in various combinations	GO:0030430,host cell cytoplasm; GO:0005634,nucleus; GO:0003676,nucleic acid binding; GO:0004523,RNA-DNA hybrid ribonuclease activity; GO:0015074,DNA integration; GO:0003674,molecular_function; GO:0005488,binding; GO:0097159,organic cyclic compound binding; GO:1901363,heterocyclic compound binding; GO:0003824,catalytic activity; GO:0004518,nuclease activity; GO:0004519,endonuclease activity; GO:00…	--	--	--	--
Cluster-10678.146	1	0.183333	0	0	0.283333	0	2.58333	681	--	--	hypothetical protein Vadar_022895 [Vaccinium darrowii]	--	A0A2N9ID00_FAGSY RecName: Full=Integrase catalytic domain-containing protein {ECO:0000259|PROSITE:PS50994};	FOG: Transposon-encoded proteins with TYA, reverse transcriptase, integrase domains in various combinations	GO:0003676,nucleic acid binding; GO:0015074,DNA integration; GO:0003674,molecular_function; GO:0005488,binding; GO:0097159,organic cyclic compound binding; GO:1901363,heterocyclic compound binding; GO:0006139,nucleobase-containing compound metabolic process; GO:0006259,DNA metabolic process; GO:0006725,cellular aromatic compound metabolic process; GO:0006807,nitrogen compound metabolic process; G…	Integrase core domain	--	--	--
Cluster-10678.147	1	0	0	0	0.32	0	3.68667	727	--	--	hypothetical protein Vadar_022895 [Vaccinium darrowii]	POLX_TOBAC RecName: Full=Retrovirus-related Pol polyprotein from transposon TNT 1-94; Includes: RecName: Full=Protease; EC=3.4.23.-; Includes: RecName: Full=Reverse transcriptase; EC=2.7.7.49; Includes: RecName: Full=Endonuclease;	A0A2N9ID00_FAGSY RecName: Full=Integrase catalytic domain-containing protein {ECO:0000259|PROSITE:PS50994};	FOG: Transposon-encoded proteins with TYA, reverse transcriptase, integrase domains in various combinations	GO:0004190,aspartic-type endopeptidase activity; GO:0004519,endonuclease activity; GO:0003676,nucleic acid binding; GO:0003964,RNA-directed DNA polymerase activity; GO:0008270,zinc ion binding; GO:0015074,DNA integration; GO:0006508,proteolysis; GO:0003674,molecular_function; GO:0003824,catalytic activity; GO:0004175,endopeptidase activity; GO:0008233,peptidase activity; GO:0016787,hydrolase acti…	Integrase core domain	--	--	--
Cluster-10678.149	1	0	5.82333	0	1.97	0.316667	26.4633	340	K21604 jasmonoyl-L-amino acid hydrolase [EC:3.5.1.127] | (RefSeq) uncharacterized protein LOC114291845 (A)	--	uncharacterized protein LOC114262149 [Camellia sinensis]	--	A0A087HAJ6_ARAAL RecName: Full=RNase H type-1 domain-containing protein {ECO:0000259|PROSITE:PS50879};	FOG: Transposon-encoded proteins with TYA, reverse transcriptase, integrase domains in various combinations	GO:0003676,nucleic acid binding; GO:0004523,RNA-DNA hybrid ribonuclease activity; GO:0003674,molecular_function; GO:0005488,binding; GO:0097159,organic cyclic compound binding; GO:1901363,heterocyclic compound binding; GO:0003824,catalytic activity; GO:0004518,nuclease activity; GO:0004519,endonuclease activity; GO:0004521,endoribonuclease activity; GO:0004540,ribonuclease activity; GO:0016787,hy…	Reverse transcriptase-like	--	--	--
Cluster-10678.151	1	0	0.17	0.15	0.16	0.25	7.42	473	--	--	hypothetical protein LOK49_Contig3G00025, partial [Camellia lanceoleosa]	--	A0A2N9GFR7_FAGSY SubName: Full=Uncharacterized protein {ECO:0000313|EMBL:SPC98288.1};	FOG: Transposon-encoded proteins with TYA, reverse transcriptase, integrase domains in various combinations	GO:0030430,host cell cytoplasm; GO:0003676,nucleic acid binding; GO:0004523,RNA-DNA hybrid ribonuclease activity; GO:0015074,DNA integration; GO:0003674,molecular_function; GO:0005488,binding; GO:0097159,organic cyclic compound binding; GO:1901363,heterocyclic compound binding; GO:0003824,catalytic activity; GO:0004518,nuclease activity; GO:0004519,endonuclease activity; GO:0004521,endoribonuclea…	RNase H-like domain found in reverse transcriptase	--	--	--
Cluster-10678.153	1	0	1.78	0	0.67	0.1	8.92	587	--	--	uncharacterized protein LOC114283106 [Camellia sinensis]	--	A0A5E4GMC8_PRUDU SubName: Full=PREDICTED: Retrovirus-related Pol poly from transposon {ECO:0000313|EMBL:VVA40783.1}; Flags: Fragment;	FOG: Transposon-encoded proteins with TYA, reverse transcriptase, integrase domains in various combinations	--	RNase H-like domain found in reverse transcriptase	--	--	--
Cluster-10678.156	1	0.756667	1.45	1.06	0.603333	3.06667	33.5067	535	--	--	hypothetical protein HYC85_011894 [Camellia sinensis]	--	A0A7J7HCD4_CAMSI RecName: Full=MHD domain-containing protein {ECO:0000259|PROSITE:PS51072};	FOG: Transposon-encoded proteins with TYA, reverse transcriptase, integrase domains in various combinations	--	RNase H-like domain found in reverse transcriptase	--	--	--
Cluster-10678.159	1	0	0.323333	1.39667	2.60667	0.136667	18.9467	607	--	--	protein NYNRIN-like [Camellia sinensis]	--	A0A2N9IWS2_FAGSY SubName: Full=Uncharacterized protein {ECO:0000313|EMBL:SPD29322.1};	FOG: Transposon-encoded proteins with TYA, reverse transcriptase, integrase domains in various combinations	GO:0003676,nucleic acid binding; GO:0004523,RNA-DNA hybrid ribonuclease activity; GO:0015074,DNA integration; GO:0003674,molecular_function; GO:0005488,binding; GO:0097159,organic cyclic compound binding; GO:1901363,heterocyclic compound binding; GO:0003824,catalytic activity; GO:0004518,nuclease activity; GO:0004519,endonuclease activity; GO:0004521,endoribonuclease activity; GO:0004540,ribonucl…	Integrase core domain	--	--	--
Cluster-10678.161	1	0	0.56	0.0466667	4.57	0	10.0433	607	--	--	protein NYNRIN-like [Camellia sinensis]	--	A0A2N9IWS2_FAGSY SubName: Full=Uncharacterized protein {ECO:0000313|EMBL:SPD29322.1};	FOG: Transposon-encoded proteins with TYA, reverse transcriptase, integrase domains in various combinations	GO:0003676,nucleic acid binding; GO:0004523,RNA-DNA hybrid ribonuclease activity; GO:0015074,DNA integration; GO:0003674,molecular_function; GO:0005488,binding; GO:0097159,organic cyclic compound binding; GO:1901363,heterocyclic compound binding; GO:0003824,catalytic activity; GO:0004518,nuclease activity; GO:0004519,endonuclease activity; GO:0004521,endoribonuclease activity; GO:0004540,ribonucl…	Integrase core domain	--	--	--
Cluster-10678.163	1	0	0	0	20.17	0	40.5733	418	--	--	hypothetical protein HYC85_007404 [Camellia sinensis]	POLX_TOBAC RecName: Full=Retrovirus-related Pol polyprotein from transposon TNT 1-94; Includes: RecName: Full=Protease; EC=3.4.23.-; Includes: RecName: Full=Reverse transcriptase; EC=2.7.7.49; Includes: RecName: Full=Endonuclease;	A0A7J7HRB1_CAMSI SubName: Full=Uncharacterized protein {ECO:0000313|EMBL:KAF5954548.1};	FOG: Transposon-encoded proteins with TYA, reverse transcriptase, integrase domains in various combinations	GO:0004190,aspartic-type endopeptidase activity; GO:0004519,endonuclease activity; GO:0003676,nucleic acid binding; GO:0003964,RNA-directed DNA polymerase activity; GO:0008270,zinc ion binding; GO:0015074,DNA integration; GO:0006508,proteolysis; GO:0003674,molecular_function; GO:0003824,catalytic activity; GO:0004175,endopeptidase activity; GO:0008233,peptidase activity; GO:0016787,hydrolase acti…	Integrase core domain	--	--	--
Cluster-10678.164	1	0	0	0	2.73667	0	10.0667	576	--	--	protein NYNRIN-like [Camellia sinensis]	POLX_TOBAC RecName: Full=Retrovirus-related Pol polyprotein from transposon TNT 1-94; Includes: RecName: Full=Protease; EC=3.4.23.-; Includes: RecName: Full=Reverse transcriptase; EC=2.7.7.49; Includes: RecName: Full=Endonuclease;	A0A2N9HA54_FAGSY RecName: Full=Integrase catalytic domain-containing protein {ECO:0000259|PROSITE:PS50994};	FOG: Transposon-encoded proteins with TYA, reverse transcriptase, integrase domains in various combinations	GO:0004190,aspartic-type endopeptidase activity; GO:0004519,endonuclease activity; GO:0003676,nucleic acid binding; GO:0003964,RNA-directed DNA polymerase activity; GO:0008270,zinc ion binding; GO:0015074,DNA integration; GO:0006508,proteolysis; GO:0003674,molecular_function; GO:0003824,catalytic activity; GO:0004175,endopeptidase activity; GO:0008233,peptidase activity; GO:0016787,hydrolase acti…	Integrase core domain	--	--	--
Cluster-10678.166	1	0	0.183333	0	4.50667	0.0866667	23	478	--	--	hypothetical protein HYC85_007404 [Camellia sinensis]	POLX_TOBAC RecName: Full=Retrovirus-related Pol polyprotein from transposon TNT 1-94; Includes: RecName: Full=Protease; EC=3.4.23.-; Includes: RecName: Full=Reverse transcriptase; EC=2.7.7.49; Includes: RecName: Full=Endonuclease;	A0A7J7HRB1_CAMSI SubName: Full=Uncharacterized protein {ECO:0000313|EMBL:KAF5954548.1};	FOG: Transposon-encoded proteins with TYA, reverse transcriptase, integrase domains in various combinations	GO:0004190,aspartic-type endopeptidase activity; GO:0004519,endonuclease activity; GO:0003676,nucleic acid binding; GO:0003964,RNA-directed DNA polymerase activity; GO:0008270,zinc ion binding; GO:0015074,DNA integration; GO:0006508,proteolysis; GO:0003674,molecular_function; GO:0003824,catalytic activity; GO:0004175,endopeptidase activity; GO:0008233,peptidase activity; GO:0016787,hydrolase acti…	Integrase core domain	--	--	--
Cluster-10678.170	1	0	1.27667	0	0.853333	0	7.08667	470	--	--	hypothetical protein HYC85_007404 [Camellia sinensis]	POLX_TOBAC RecName: Full=Retrovirus-related Pol polyprotein from transposon TNT 1-94; Includes: RecName: Full=Protease; EC=3.4.23.-; Includes: RecName: Full=Reverse transcriptase; EC=2.7.7.49; Includes: RecName: Full=Endonuclease;	A0A7J7HRB1_CAMSI SubName: Full=Uncharacterized protein {ECO:0000313|EMBL:KAF5954548.1};	FOG: Transposon-encoded proteins with TYA, reverse transcriptase, integrase domains in various combinations	GO:0004190,aspartic-type endopeptidase activity; GO:0004519,endonuclease activity; GO:0003676,nucleic acid binding; GO:0003964,RNA-directed DNA polymerase activity; GO:0008270,zinc ion binding; GO:0015074,DNA integration; GO:0006508,proteolysis; GO:0003674,molecular_function; GO:0003824,catalytic activity; GO:0004175,endopeptidase activity; GO:0008233,peptidase activity; GO:0016787,hydrolase acti…	Integrase core domain	--	--	--
Cluster-10678.171	1	0.166667	0.19	0	0.293333	0.0566667	4.43	576	--	--	protein NYNRIN-like [Camellia sinensis]	--	A0A2N9HA54_FAGSY RecName: Full=Integrase catalytic domain-containing protein {ECO:0000259|PROSITE:PS50994};	FOG: Transposon-encoded proteins with TYA, reverse transcriptase, integrase domains in various combinations	GO:0003676,nucleic acid binding; GO:0015074,DNA integration; GO:0003674,molecular_function; GO:0005488,binding; GO:0097159,organic cyclic compound binding; GO:1901363,heterocyclic compound binding; GO:0006139,nucleobase-containing compound metabolic process; GO:0006259,DNA metabolic process; GO:0006725,cellular aromatic compound metabolic process; GO:0006807,nitrogen compound metabolic process; G…	Integrase core domain	--	--	--
Cluster-10678.172	1	0.183333	0.206667	0	12.08	0.17	39.4433	381	--	--	hypothetical protein HYC85_007404 [Camellia sinensis]	POLX_TOBAC RecName: Full=Retrovirus-related Pol polyprotein from transposon TNT 1-94; Includes: RecName: Full=Protease; EC=3.4.23.-; Includes: RecName: Full=Reverse transcriptase; EC=2.7.7.49; Includes: RecName: Full=Endonuclease;	A0A7J7HRB1_CAMSI SubName: Full=Uncharacterized protein {ECO:0000313|EMBL:KAF5954548.1};	FOG: Transposon-encoded proteins with TYA, reverse transcriptase, integrase domains in various combinations	GO:0004190,aspartic-type endopeptidase activity; GO:0004519,endonuclease activity; GO:0003676,nucleic acid binding; GO:0003964,RNA-directed DNA polymerase activity; GO:0008270,zinc ion binding; GO:0015074,DNA integration; GO:0006508,proteolysis; GO:0003674,molecular_function; GO:0003824,catalytic activity; GO:0004175,endopeptidase activity; GO:0008233,peptidase activity; GO:0016787,hydrolase acti…	Integrase core domain	--	--	--
Cluster-10678.173	1	0	0.08	0	2.75333	0.08	14.1533	478	--	--	hypothetical protein HYC85_007404 [Camellia sinensis]	POLX_TOBAC RecName: Full=Retrovirus-related Pol polyprotein from transposon TNT 1-94; Includes: RecName: Full=Protease; EC=3.4.23.-; Includes: RecName: Full=Reverse transcriptase; EC=2.7.7.49; Includes: RecName: Full=Endonuclease;	A0A7J7HRB1_CAMSI SubName: Full=Uncharacterized protein {ECO:0000313|EMBL:KAF5954548.1};	FOG: Transposon-encoded proteins with TYA, reverse transcriptase, integrase domains in various combinations	GO:0004190,aspartic-type endopeptidase activity; GO:0004519,endonuclease activity; GO:0003676,nucleic acid binding; GO:0003964,RNA-directed DNA polymerase activity; GO:0008270,zinc ion binding; GO:0015074,DNA integration; GO:0006508,proteolysis; GO:0003674,molecular_function; GO:0003824,catalytic activity; GO:0004175,endopeptidase activity; GO:0008233,peptidase activity; GO:0016787,hydrolase acti…	Integrase core domain	--	--	--
Cluster-10678.18	1	0	0	0	0.516667	0	7.53	459	--	--	hypothetical protein LOK49_Contig3G00025, partial [Camellia lanceoleosa]	--	A0A7J7HCD4_CAMSI RecName: Full=MHD domain-containing protein {ECO:0000259|PROSITE:PS51072};	FOG: Transposon-encoded proteins with TYA, reverse transcriptase, integrase domains in various combinations	--	RNase H-like domain found in reverse transcriptase	--	--	--
Cluster-10678.185	1	0	1.98	0	1.54333	0	8.12333	449	--	--	hypothetical protein HYC85_032348 [Camellia sinensis]	--	A0A7J7FT02_CAMSI SubName: Full=Uncharacterized protein {ECO:0000313|EMBL:KAF5931475.1};	FOG: Transposon-encoded proteins with TYA, reverse transcriptase, integrase domains in various combinations	GO:0004650,polygalacturonase activity; GO:0005975,carbohydrate metabolic process; GO:0003674,molecular_function; GO:0003824,catalytic activity; GO:0004553,hydrolase activity, hydrolyzing O-glycosyl compounds; GO:0016787,hydrolase activity; GO:0016798,hydrolase activity, acting on glycosyl bonds; GO:0008150,biological_process; GO:0008152,metabolic process; GO:0044238,primary metabolic process; GO:…	--	--	--	--
Cluster-10678.186	1	0	0.26	0	2.95667	0.403333	10.81	449	--	--	hypothetical protein HYC85_032348 [Camellia sinensis]	--	A0A7J7FT02_CAMSI SubName: Full=Uncharacterized protein {ECO:0000313|EMBL:KAF5931475.1};	FOG: Transposon-encoded proteins with TYA, reverse transcriptase, integrase domains in various combinations	GO:0004650,polygalacturonase activity; GO:0005975,carbohydrate metabolic process; GO:0003674,molecular_function; GO:0003824,catalytic activity; GO:0004553,hydrolase activity, hydrolyzing O-glycosyl compounds; GO:0016787,hydrolase activity; GO:0016798,hydrolase activity, acting on glycosyl bonds; GO:0008150,biological_process; GO:0008152,metabolic process; GO:0044238,primary metabolic process; GO:…	--	--	--	--
Cluster-10678.189	1	0	0.29	0.196667	4.05333	0.07	8.68667	502	--	--	hypothetical protein HYC85_032348 [Camellia sinensis]	--	A0A7J7FT02_CAMSI SubName: Full=Uncharacterized protein {ECO:0000313|EMBL:KAF5931475.1};	FOG: Transposon-encoded proteins with TYA, reverse transcriptase, integrase domains in various combinations	GO:0004650,polygalacturonase activity; GO:0005975,carbohydrate metabolic process; GO:0003674,molecular_function; GO:0003824,catalytic activity; GO:0004553,hydrolase activity, hydrolyzing O-glycosyl compounds; GO:0016787,hydrolase activity; GO:0016798,hydrolase activity, acting on glycosyl bonds; GO:0008150,biological_process; GO:0008152,metabolic process; GO:0044238,primary metabolic process; GO:…	--	--	--	--
Cluster-10678.190	1	0	0.243333	0.0933333	11.91	0.293333	25.2733	445	--	--	hypothetical protein HYC85_032348 [Camellia sinensis]	--	A0A7J7FT02_CAMSI SubName: Full=Uncharacterized protein {ECO:0000313|EMBL:KAF5931475.1};	FOG: Transposon-encoded proteins with TYA, reverse transcriptase, integrase domains in various combinations	GO:0004650,polygalacturonase activity; GO:0005975,carbohydrate metabolic process; GO:0003674,molecular_function; GO:0003824,catalytic activity; GO:0004553,hydrolase activity, hydrolyzing O-glycosyl compounds; GO:0016787,hydrolase activity; GO:0016798,hydrolase activity, acting on glycosyl bonds; GO:0008150,biological_process; GO:0008152,metabolic process; GO:0044238,primary metabolic process; GO:…	--	--	--	--
Cluster-10678.191	1	0	0.416667	0	2.55	0.0966667	8.27	449	--	--	hypothetical protein HYC85_032348 [Camellia sinensis]	--	A0A7J7FT02_CAMSI SubName: Full=Uncharacterized protein {ECO:0000313|EMBL:KAF5931475.1};	FOG: Transposon-encoded proteins with TYA, reverse transcriptase, integrase domains in various combinations	GO:0004650,polygalacturonase activity; GO:0005975,carbohydrate metabolic process; GO:0003674,molecular_function; GO:0003824,catalytic activity; GO:0004553,hydrolase activity, hydrolyzing O-glycosyl compounds; GO:0016787,hydrolase activity; GO:0016798,hydrolase activity, acting on glycosyl bonds; GO:0008150,biological_process; GO:0008152,metabolic process; GO:0044238,primary metabolic process; GO:…	--	--	--	--
Cluster-10678.194	1	0	0	0	2.18	0	7.79667	449	--	--	hypothetical protein HYC85_032348 [Camellia sinensis]	--	A0A7J7FT02_CAMSI SubName: Full=Uncharacterized protein {ECO:0000313|EMBL:KAF5931475.1};	FOG: Transposon-encoded proteins with TYA, reverse transcriptase, integrase domains in various combinations	GO:0004650,polygalacturonase activity; GO:0005975,carbohydrate metabolic process; GO:0003674,molecular_function; GO:0003824,catalytic activity; GO:0004553,hydrolase activity, hydrolyzing O-glycosyl compounds; GO:0016787,hydrolase activity; GO:0016798,hydrolase activity, acting on glycosyl bonds; GO:0008150,biological_process; GO:0008152,metabolic process; GO:0044238,primary metabolic process; GO:…	--	--	--	--
Cluster-10678.195	1	0	0	0.403333	14.7233	0	30.24	449	--	--	hypothetical protein HYC85_032348 [Camellia sinensis]	--	A0A7J7FT02_CAMSI SubName: Full=Uncharacterized protein {ECO:0000313|EMBL:KAF5931475.1};	FOG: Transposon-encoded proteins with TYA, reverse transcriptase, integrase domains in various combinations	GO:0004650,polygalacturonase activity; GO:0005975,carbohydrate metabolic process; GO:0003674,molecular_function; GO:0003824,catalytic activity; GO:0004553,hydrolase activity, hydrolyzing O-glycosyl compounds; GO:0016787,hydrolase activity; GO:0016798,hydrolase activity, acting on glycosyl bonds; GO:0008150,biological_process; GO:0008152,metabolic process; GO:0044238,primary metabolic process; GO:…	--	--	--	--
Cluster-10678.199	1	0.18	0.5	0	1.85333	0	10.1867	449	--	--	hypothetical protein HYC85_032348 [Camellia sinensis]	--	A0A7J7FT02_CAMSI SubName: Full=Uncharacterized protein {ECO:0000313|EMBL:KAF5931475.1};	FOG: Transposon-encoded proteins with TYA, reverse transcriptase, integrase domains in various combinations	GO:0004650,polygalacturonase activity; GO:0005975,carbohydrate metabolic process; GO:0003674,molecular_function; GO:0003824,catalytic activity; GO:0004553,hydrolase activity, hydrolyzing O-glycosyl compounds; GO:0016787,hydrolase activity; GO:0016798,hydrolase activity, acting on glycosyl bonds; GO:0008150,biological_process; GO:0008152,metabolic process; GO:0044238,primary metabolic process; GO:…	--	--	--	--
Cluster-10678.201	1	0.35	0.633333	0	4.37333	0	15.43	366	--	--	hypothetical protein HYC85_007404 [Camellia sinensis]	--	A0A7J7HRB1_CAMSI SubName: Full=Uncharacterized protein {ECO:0000313|EMBL:KAF5954548.1};	FOG: Transposon-encoded proteins with TYA, reverse transcriptase, integrase domains in various combinations	GO:0005524,ATP binding; GO:0004386,helicase activity; GO:0016787,hydrolase activity; GO:0003676,nucleic acid binding; GO:0004672,protein kinase activity; GO:0015074,DNA integration; GO:0006468,protein phosphorylation; GO:0000166,nucleotide binding; GO:0003674,molecular_function; GO:0005488,binding; GO:0017076,purine nucleotide binding; GO:0030554,adenyl nucleotide binding; GO:0032553,ribonucleoti…	Integrase core domain	--	--	--
Cluster-10678.207	1	0.103333	2.60333	0.153333	1.4	0.126667	16.8433	636	K21604 jasmonoyl-L-amino acid hydrolase [EC:3.5.1.127] | (RefSeq) uncharacterized protein LOC114291845 (A)	--	protein NYNRIN-like protein [Cinnamomum micranthum f. kanehirae]	--	A0A3S3Q189_9MAGN SubName: Full=Protein NYNRIN-like protein {ECO:0000313|EMBL:RWR76766.1};	FOG: Transposon-encoded proteins with TYA, reverse transcriptase, integrase domains in various combinations	GO:0005524,ATP binding; GO:0140662,ATP-dependent protein folding chaperone; GO:0003887,DNA-directed DNA polymerase activity; GO:0046872,metal ion binding; GO:0003723,RNA binding; GO:0004523,RNA-DNA hybrid ribonuclease activity; GO:0006310,DNA recombination; GO:0000166,nucleotide binding; GO:0003674,molecular_function; GO:0005488,binding; GO:0017076,purine nucleotide binding; GO:0030554,adenyl nuc…	Reverse transcriptase-like	--	--	--
Cluster-10678.208	1	0.09	0.05	0.216667	1.03	0.173333	6.44667	623	K23166 optic atrophy 3 protein | (RefSeq) uncharacterized protein LOC114319495 (A)	--	hypothetical protein Vadar_003617 [Vaccinium darrowii]	--	A0A2N9IYQ7_FAGSY SubName: Full=Uncharacterized protein {ECO:0000313|EMBL:SPD30476.1};	FOG: Transposon-encoded proteins with TYA, reverse transcriptase, integrase domains in various combinations	GO:0030430,host cell cytoplasm; GO:0005634,nucleus; GO:0003887,DNA-directed DNA polymerase activity; GO:0046872,metal ion binding; GO:0003723,RNA binding; GO:0004523,RNA-DNA hybrid ribonuclease activity; GO:0015074,DNA integration; GO:0006310,DNA recombination; GO:0003674,molecular_function; GO:0003824,catalytic activity; GO:0016740,transferase activity; GO:0016772,transferase activity, transferr…	Reverse transcriptase-like	--	--	--
Cluster-10678.209	1	0.0433333	0.283333	0	0.133333	0	3.65	623	K23166 optic atrophy 3 protein | (RefSeq) uncharacterized protein LOC114319495 (A)	--	hypothetical protein Vadar_003617 [Vaccinium darrowii]	--	A0A2N9GHW1_FAGSY SubName: Full=Uncharacterized protein {ECO:0000313|EMBL:SPC98764.1};	FOG: Transposon-encoded proteins with TYA, reverse transcriptase, integrase domains in various combinations	GO:0030430,host cell cytoplasm; GO:0005634,nucleus; GO:0003887,DNA-directed DNA polymerase activity; GO:0046872,metal ion binding; GO:0003723,RNA binding; GO:0004523,RNA-DNA hybrid ribonuclease activity; GO:0015074,DNA integration; GO:0006310,DNA recombination; GO:0003674,molecular_function; GO:0003824,catalytic activity; GO:0016740,transferase activity; GO:0016772,transferase activity, transferr…	Reverse transcriptase-like	--	--	--
Cluster-10678.210	1	0	0.346667	0	0.47	0	4.63667	623	K23166 optic atrophy 3 protein | (RefSeq) uncharacterized protein LOC114319495 (A)	--	hypothetical protein Vadar_003617 [Vaccinium darrowii]	--	A0A2N9GHW1_FAGSY SubName: Full=Uncharacterized protein {ECO:0000313|EMBL:SPC98764.1};	FOG: Transposon-encoded proteins with TYA, reverse transcriptase, integrase domains in various combinations	GO:0030430,host cell cytoplasm; GO:0005634,nucleus; GO:0003887,DNA-directed DNA polymerase activity; GO:0046872,metal ion binding; GO:0003723,RNA binding; GO:0004523,RNA-DNA hybrid ribonuclease activity; GO:0015074,DNA integration; GO:0006310,DNA recombination; GO:0003674,molecular_function; GO:0003824,catalytic activity; GO:0016740,transferase activity; GO:0016772,transferase activity, transferr…	Reverse transcriptase-like	--	--	--
Cluster-10678.212	1	0.2	0.05	0	2.16333	0	7.79667	623	K23166 optic atrophy 3 protein | (RefSeq) uncharacterized protein LOC114319495 (A)	--	hypothetical protein Vadar_003617 [Vaccinium darrowii]	--	A0A2N9F666_FAGSY SubName: Full=Uncharacterized protein {ECO:0000313|EMBL:SPC82595.1};	FOG: Transposon-encoded proteins with TYA, reverse transcriptase, integrase domains in various combinations	GO:0046872,metal ion binding; GO:0003676,nucleic acid binding; GO:0004523,RNA-DNA hybrid ribonuclease activity; GO:0015074,DNA integration; GO:0003674,molecular_function; GO:0005488,binding; GO:0043167,ion binding; GO:0043169,cation binding; GO:0097159,organic cyclic compound binding; GO:1901363,heterocyclic compound binding; GO:0003824,catalytic activity; GO:0004518,nuclease activity; GO:0004519…	Reverse transcriptase-like	--	--	--
Cluster-10678.213	1	0	0.0933333	0	3.61333	0.0833333	28.9667	470	K23166 optic atrophy 3 protein | (RefSeq) uncharacterized protein LOC114319495 (A)	--	protein NYNRIN-like protein [Cinnamomum micranthum f. kanehirae]	--	A0A3S3Q189_9MAGN SubName: Full=Protein NYNRIN-like protein {ECO:0000313|EMBL:RWR76766.1};	FOG: Transposon-encoded proteins with TYA, reverse transcriptase, integrase domains in various combinations	GO:0005524,ATP binding; GO:0140662,ATP-dependent protein folding chaperone; GO:0003887,DNA-directed DNA polymerase activity; GO:0046872,metal ion binding; GO:0003723,RNA binding; GO:0004523,RNA-DNA hybrid ribonuclease activity; GO:0006310,DNA recombination; GO:0000166,nucleotide binding; GO:0003674,molecular_function; GO:0005488,binding; GO:0017076,purine nucleotide binding; GO:0030554,adenyl nuc…	--	--	--	--
Cluster-10678.214	1	0.236667	0.76	0.133333	1.84333	0	24.3233	581	K23166 optic atrophy 3 protein | (RefSeq) uncharacterized protein LOC114319495 (A)	--	uncharacterized protein LOC114283106 [Camellia sinensis]	--	A0A3S3Q189_9MAGN SubName: Full=Protein NYNRIN-like protein {ECO:0000313|EMBL:RWR76766.1};	FOG: Transposon-encoded proteins with TYA, reverse transcriptase, integrase domains in various combinations	GO:0005524,ATP binding; GO:0140662,ATP-dependent protein folding chaperone; GO:0003887,DNA-directed DNA polymerase activity; GO:0046872,metal ion binding; GO:0003723,RNA binding; GO:0004523,RNA-DNA hybrid ribonuclease activity; GO:0006310,DNA recombination; GO:0000166,nucleotide binding; GO:0003674,molecular_function; GO:0005488,binding; GO:0017076,purine nucleotide binding; GO:0030554,adenyl nuc…	Reverse transcriptase-like	--	--	--
Cluster-10678.216	1	0.276667	1.63	0.34	5.38333	0.173333	21.06	1712	K23166 optic atrophy 3 protein | (RefSeq) uncharacterized protein LOC114319495 (A)	--	hypothetical protein Vadar_003617 [Vaccinium darrowii]	--	A0A2N9ENM2_FAGSY RecName: Full=Integrase catalytic domain-containing protein {ECO:0000259|PROSITE:PS50994};	FOG: Transposon-encoded proteins with TYA, reverse transcriptase, integrase domains in various combinations	GO:0003676,nucleic acid binding; GO:0015074,DNA integration; GO:0003674,molecular_function; GO:0005488,binding; GO:0097159,organic cyclic compound binding; GO:1901363,heterocyclic compound binding; GO:0006139,nucleobase-containing compound metabolic process; GO:0006259,DNA metabolic process; GO:0006725,cellular aromatic compound metabolic process; GO:0006807,nitrogen compound metabolic process; G…	Integrase core domain	--	--	--
Cluster-10678.217	1	0.12	0.09	0.0966667	2.47333	0.0166667	11.01	1712	K23166 optic atrophy 3 protein | (RefSeq) uncharacterized protein LOC114319495 (A)	--	hypothetical protein Vadar_003617 [Vaccinium darrowii]	--	A0A2N9ENM2_FAGSY RecName: Full=Integrase catalytic domain-containing protein {ECO:0000259|PROSITE:PS50994};	FOG: Transposon-encoded proteins with TYA, reverse transcriptase, integrase domains in various combinations	GO:0003676,nucleic acid binding; GO:0015074,DNA integration; GO:0003674,molecular_function; GO:0005488,binding; GO:0097159,organic cyclic compound binding; GO:1901363,heterocyclic compound binding; GO:0006139,nucleobase-containing compound metabolic process; GO:0006259,DNA metabolic process; GO:0006725,cellular aromatic compound metabolic process; GO:0006807,nitrogen compound metabolic process; G…	Integrase core domain	--	--	--
Cluster-10678.218	1	0	0.0233333	0	0.146667	0.00333333	0.57	3168	K01184 polygalacturonase [EC:3.2.1.15] | (RefSeq) polygalacturonase-like (A)	ko00040: Pentose and glucuronate interconversions; ko01100: Metabolic pathways	hypothetical protein Vadar_003617 [Vaccinium darrowii]	RRPO_OENBE RecName: Full=RNA-directed DNA polymerase homolog; EC=2.7.7.48; AltName: Full=Reverse transcriptase homolog;	A0A2N9ENM2_FAGSY RecName: Full=Integrase catalytic domain-containing protein {ECO:0000259|PROSITE:PS50994};	FOG: Transposon-encoded proteins with TYA, reverse transcriptase, integrase domains in various combinations	GO:0005739,mitochondrion; GO:0003968,RNA-directed 5'-3' RNA polymerase activity; GO:0003964,RNA-directed DNA polymerase activity; GO:0003674,molecular_function; GO:0003824,catalytic activity; GO:0016740,transferase activity; GO:0016772,transferase activity, transferring phosphorus-containing groups; GO:0016779,nucleotidyltransferase activity; GO:0034062,5'-3' RNA polymerase activity; GO:0097747,R…	Integrase core domain	--	--	--
Cluster-10678.219	1	0.11	0.843333	0.0433333	4.26	0.0666667	19.38	3129	K01184 polygalacturonase [EC:3.2.1.15] | (RefSeq) polygalacturonase-like (A)	ko00040: Pentose and glucuronate interconversions; ko01100: Metabolic pathways	uncharacterized protein LOC114278666 [Camellia sinensis]	RRPO_OENBE RecName: Full=RNA-directed DNA polymerase homolog; EC=2.7.7.48; AltName: Full=Reverse transcriptase homolog;	A0A2N9FJX2_FAGSY SubName: Full=Uncharacterized protein {ECO:0000313|EMBL:SPC91107.1};	FOG: Transposon-encoded proteins with TYA, reverse transcriptase, integrase domains in various combinations	GO:0005739,mitochondrion; GO:0003968,RNA-directed 5'-3' RNA polymerase activity; GO:0003964,RNA-directed DNA polymerase activity; GO:0003674,molecular_function; GO:0003824,catalytic activity; GO:0016740,transferase activity; GO:0016772,transferase activity, transferring phosphorus-containing groups; GO:0016779,nucleotidyltransferase activity; GO:0034062,5'-3' RNA polymerase activity; GO:0097747,R…	RNase H-like domain found in reverse transcriptase	--	--	--
Cluster-10678.22	1	0.0466667	0.143333	0	0.0533333	0	5.23333	620	--	--	hypothetical protein HYC85_027801 [Camellia sinensis]	--	A0A7J7FTC1_CAMSI RecName: Full=Retrotrans_gag domain-containing protein {ECO:0000259|Pfam:PF03732};	FOG: Transposon-encoded proteins with TYA, reverse transcriptase, integrase domains in various combinations	--	--	--	--	--
Cluster-10678.220	1	0.0566667	0.0566667	0.0766667	5.18333	0	12.28	2025	K21604 jasmonoyl-L-amino acid hydrolase [EC:3.5.1.127] | (RefSeq) uncharacterized protein LOC114291845 (A)	--	hypothetical protein Vadar_003617 [Vaccinium darrowii]	--	A0A2N9ID00_FAGSY RecName: Full=Integrase catalytic domain-containing protein {ECO:0000259|PROSITE:PS50994};	FOG: Transposon-encoded proteins with TYA, reverse transcriptase, integrase domains in various combinations	GO:0003676,nucleic acid binding; GO:0015074,DNA integration; GO:0003674,molecular_function; GO:0005488,binding; GO:0097159,organic cyclic compound binding; GO:1901363,heterocyclic compound binding; GO:0006139,nucleobase-containing compound metabolic process; GO:0006259,DNA metabolic process; GO:0006725,cellular aromatic compound metabolic process; GO:0006807,nitrogen compound metabolic process; G…	Reverse transcriptase-like	--	--	--
Cluster-10678.221	1	0.293333	0.0366667	0.06	15.4167	0.0566667	36.32	773	K06172 gamma-secretase subunit APH-1 | (RefSeq) gamma-secretase subunit APH1-like (A)	--	hypothetical protein Vadar_022895 [Vaccinium darrowii]	--	A0A2N9ID00_FAGSY RecName: Full=Integrase catalytic domain-containing protein {ECO:0000259|PROSITE:PS50994};	FOG: Transposon-encoded proteins with TYA, reverse transcriptase, integrase domains in various combinations	GO:0003676,nucleic acid binding; GO:0015074,DNA integration; GO:0003674,molecular_function; GO:0005488,binding; GO:0097159,organic cyclic compound binding; GO:1901363,heterocyclic compound binding; GO:0006139,nucleobase-containing compound metabolic process; GO:0006259,DNA metabolic process; GO:0006725,cellular aromatic compound metabolic process; GO:0006807,nitrogen compound metabolic process; G…	Integrase core domain	--	--	--
Cluster-10678.226	1	0.813333	2.78333	0.37	34.4533	0.33	84.14	472	--	--	hypothetical protein Vadar_016224 [Vaccinium darrowii]	--	A0A2N9ID00_FAGSY RecName: Full=Integrase catalytic domain-containing protein {ECO:0000259|PROSITE:PS50994};	FOG: Transposon-encoded proteins with TYA, reverse transcriptase, integrase domains in various combinations	GO:0003676,nucleic acid binding; GO:0015074,DNA integration; GO:0003674,molecular_function; GO:0005488,binding; GO:0097159,organic cyclic compound binding; GO:1901363,heterocyclic compound binding; GO:0006139,nucleobase-containing compound metabolic process; GO:0006259,DNA metabolic process; GO:0006725,cellular aromatic compound metabolic process; GO:0006807,nitrogen compound metabolic process; G…	--	--	--	--
Cluster-10678.228	1	0	0.22	0	7.27	0	20.98	367	--	--	hypothetical protein HYC85_032348 [Camellia sinensis]	--	A0A7J7FT02_CAMSI SubName: Full=Uncharacterized protein {ECO:0000313|EMBL:KAF5931475.1};	FOG: Transposon-encoded proteins with TYA, reverse transcriptase, integrase domains in various combinations	GO:0004650,polygalacturonase activity; GO:0005975,carbohydrate metabolic process; GO:0003674,molecular_function; GO:0003824,catalytic activity; GO:0004553,hydrolase activity, hydrolyzing O-glycosyl compounds; GO:0016787,hydrolase activity; GO:0016798,hydrolase activity, acting on glycosyl bonds; GO:0008150,biological_process; GO:0008152,metabolic process; GO:0044238,primary metabolic process; GO:…	--	--	--	--
Cluster-10678.230	1	0.156667	0.146667	0.146667	3.27333	0.966667	25.77	390	--	--	uncharacterized protein LOC114299190 [Camellia sinensis]	--	A0A2N9HA54_FAGSY RecName: Full=Integrase catalytic domain-containing protein {ECO:0000259|PROSITE:PS50994};	FOG: Transposon-encoded proteins with TYA, reverse transcriptase, integrase domains in various combinations	GO:0003676,nucleic acid binding; GO:0015074,DNA integration; GO:0003674,molecular_function; GO:0005488,binding; GO:0097159,organic cyclic compound binding; GO:1901363,heterocyclic compound binding; GO:0006139,nucleobase-containing compound metabolic process; GO:0006259,DNA metabolic process; GO:0006725,cellular aromatic compound metabolic process; GO:0006807,nitrogen compound metabolic process; G…	Integrase zinc binding domain	--	--	--
Cluster-10678.233	1	0.0333333	0.716667	0.106667	1.46333	0.153333	15.0567	3167	K01184 polygalacturonase [EC:3.2.1.15] | (RefSeq) polygalacturonase-like (A)	ko00040: Pentose and glucuronate interconversions; ko01100: Metabolic pathways	uncharacterized protein LOC114278666 [Camellia sinensis]	RRPO_OENBE RecName: Full=RNA-directed DNA polymerase homolog; EC=2.7.7.48; AltName: Full=Reverse transcriptase homolog;	A0A2N9FJX2_FAGSY SubName: Full=Uncharacterized protein {ECO:0000313|EMBL:SPC91107.1};	FOG: Transposon-encoded proteins with TYA, reverse transcriptase, integrase domains in various combinations	GO:0005739,mitochondrion; GO:0003968,RNA-directed 5'-3' RNA polymerase activity; GO:0003964,RNA-directed DNA polymerase activity; GO:0003674,molecular_function; GO:0003824,catalytic activity; GO:0016740,transferase activity; GO:0016772,transferase activity, transferring phosphorus-containing groups; GO:0016779,nucleotidyltransferase activity; GO:0034062,5'-3' RNA polymerase activity; GO:0097747,R…	RNase H-like domain found in reverse transcriptase	--	--	--
Cluster-10678.235	1	0	3.06333	0	3.26667	0	12.9633	623	K23166 optic atrophy 3 protein | (RefSeq) uncharacterized protein LOC114319495 (A)	--	hypothetical protein Vadar_003617 [Vaccinium darrowii]	--	A0A2N9GHW1_FAGSY SubName: Full=Uncharacterized protein {ECO:0000313|EMBL:SPC98764.1};	FOG: Transposon-encoded proteins with TYA, reverse transcriptase, integrase domains in various combinations	GO:0030430,host cell cytoplasm; GO:0005634,nucleus; GO:0003887,DNA-directed DNA polymerase activity; GO:0046872,metal ion binding; GO:0003723,RNA binding; GO:0004523,RNA-DNA hybrid ribonuclease activity; GO:0015074,DNA integration; GO:0006310,DNA recombination; GO:0003674,molecular_function; GO:0003824,catalytic activity; GO:0016740,transferase activity; GO:0016772,transferase activity, transferr…	Reverse transcriptase-like	--	--	--
Cluster-10678.236	1	0.11	0.166667	0	2.03333	0	18.07	793	K01184 polygalacturonase [EC:3.2.1.15] | (RefSeq) polygalacturonase-like (A)	ko00040: Pentose and glucuronate interconversions; ko01100: Metabolic pathways	uncharacterized protein LOC114278666 [Camellia sinensis]	M860_ARATH RecName: Full=Uncharacterized mitochondrial protein AtMg00860; AltName: Full=ORF158;	A0A3S3Q189_9MAGN SubName: Full=Protein NYNRIN-like protein {ECO:0000313|EMBL:RWR76766.1};	FOG: Transposon-encoded proteins with TYA, reverse transcriptase, integrase domains in various combinations	GO:0005739,mitochondrion; GO:0005575,cellular_component; GO:0005622,intracellular anatomical structure; GO:0005737,cytoplasm; GO:0043226,organelle; GO:0043227,membrane-bounded organelle; GO:0043229,intracellular organelle; GO:0043231,intracellular membrane-bounded organelle; GO:0110165,cellular anatomical entity	RNase H-like domain found in reverse transcriptase	--	--	--
Cluster-10678.238	1	0	2.11667	0	42.8833	0.463333	82.1167	419	--	--	uncharacterized protein LOC120003660 [Tripterygium wilfordii]	--	A0A7J7FT02_CAMSI SubName: Full=Uncharacterized protein {ECO:0000313|EMBL:KAF5931475.1};	FOG: Transposon-encoded proteins with TYA, reverse transcriptase, integrase domains in various combinations	GO:0004650,polygalacturonase activity; GO:0005975,carbohydrate metabolic process; GO:0003674,molecular_function; GO:0003824,catalytic activity; GO:0004553,hydrolase activity, hydrolyzing O-glycosyl compounds; GO:0016787,hydrolase activity; GO:0016798,hydrolase activity, acting on glycosyl bonds; GO:0008150,biological_process; GO:0008152,metabolic process; GO:0044238,primary metabolic process; GO:…	--	--	--	--
Cluster-10678.241	1	0.103333	0.283333	0.0266667	0.55	0.0733333	8.64333	595	--	--	hypothetical protein HYC85_007404 [Camellia sinensis]	--	A0A7J7HRB1_CAMSI SubName: Full=Uncharacterized protein {ECO:0000313|EMBL:KAF5954548.1};	FOG: Transposon-encoded proteins with TYA, reverse transcriptase, integrase domains in various combinations	GO:0005524,ATP binding; GO:0004386,helicase activity; GO:0016787,hydrolase activity; GO:0003676,nucleic acid binding; GO:0004672,protein kinase activity; GO:0015074,DNA integration; GO:0006468,protein phosphorylation; GO:0000166,nucleotide binding; GO:0003674,molecular_function; GO:0005488,binding; GO:0017076,purine nucleotide binding; GO:0030554,adenyl nucleotide binding; GO:0032553,ribonucleoti…	Integrase core domain	--	--	--
Cluster-10678.245	1	0.253333	0.96	0.266667	1.61	0.07	14.78	703	K23166 optic atrophy 3 protein | (RefSeq) uncharacterized protein LOC114319495 (A)	--	uncharacterized protein LOC114299190 [Camellia sinensis]	--	A0A2N9FSI5_FAGSY SubName: Full=Uncharacterized protein {ECO:0000313|EMBL:SPC93677.1};	FOG: Transposon-encoded proteins with TYA, reverse transcriptase, integrase domains in various combinations	GO:0046872,metal ion binding; GO:0003676,nucleic acid binding; GO:0004523,RNA-DNA hybrid ribonuclease activity; GO:0003674,molecular_function; GO:0005488,binding; GO:0043167,ion binding; GO:0043169,cation binding; GO:0097159,organic cyclic compound binding; GO:1901363,heterocyclic compound binding; GO:0003824,catalytic activity; GO:0004518,nuclease activity; GO:0004519,endonuclease activity; GO:0…	Reverse transcriptase-like	--	--	--
Cluster-10678.246	1	0.253333	2.78333	0	0.876667	0.183333	10.73	606	--	--	hypothetical protein LOK49_Contig3G00025, partial [Camellia lanceoleosa]	--	A0A7N2MSM4_QUELO SubName: Full=Uncharacterized protein {ECO:0000313|EnsemblPlants:QL10p047797:mrna};	FOG: Transposon-encoded proteins with TYA, reverse transcriptase, integrase domains in various combinations	GO:0030430,host cell cytoplasm; GO:0005634,nucleus; GO:0003887,DNA-directed DNA polymerase activity; GO:0046872,metal ion binding; GO:0003723,RNA binding; GO:0004523,RNA-DNA hybrid ribonuclease activity; GO:0015074,DNA integration; GO:0006310,DNA recombination; GO:0003674,molecular_function; GO:0003824,catalytic activity; GO:0016740,transferase activity; GO:0016772,transferase activity, transferr…	RNase H-like domain found in reverse transcriptase	--	--	--
Cluster-10678.26	1	0.0566667	0.843333	0	0.423333	0.216667	10.68	566	--	--	uncharacterized protein LOC114306269 [Camellia sinensis]	--	A0A7J7G3Z2_CAMSI SubName: Full=Uncharacterized protein {ECO:0000313|EMBL:KAF5934328.1};	FOG: Transposon-encoded proteins with TYA, reverse transcriptase, integrase domains in various combinations	--	Aspartyl protease	--	--	--
Cluster-10678.262	1	0.406667	1.67	0.476667	1	0.386667	15.0633	451	--	--	hypothetical protein RHGRI_005203 [Rhododendron griersonianum]	--	A0A2N9HA54_FAGSY RecName: Full=Integrase catalytic domain-containing protein {ECO:0000259|PROSITE:PS50994};	FOG: Transposon-encoded proteins with TYA, reverse transcriptase, integrase domains in various combinations	GO:0003676,nucleic acid binding; GO:0015074,DNA integration; GO:0003674,molecular_function; GO:0005488,binding; GO:0097159,organic cyclic compound binding; GO:1901363,heterocyclic compound binding; GO:0006139,nucleobase-containing compound metabolic process; GO:0006259,DNA metabolic process; GO:0006725,cellular aromatic compound metabolic process; GO:0006807,nitrogen compound metabolic process; G…	Integrase zinc binding domain	--	--	--
Cluster-10678.264	1	0	0	0	8.67	0	19.9233	349	--	--	uncharacterized protein LOC115966507 [Quercus lobata]	--	A0A2N9HA54_FAGSY RecName: Full=Integrase catalytic domain-containing protein {ECO:0000259|PROSITE:PS50994};	FOG: Transposon-encoded proteins with TYA, reverse transcriptase, integrase domains in various combinations	GO:0003676,nucleic acid binding; GO:0015074,DNA integration; GO:0003674,molecular_function; GO:0005488,binding; GO:0097159,organic cyclic compound binding; GO:1901363,heterocyclic compound binding; GO:0006139,nucleobase-containing compound metabolic process; GO:0006259,DNA metabolic process; GO:0006725,cellular aromatic compound metabolic process; GO:0006807,nitrogen compound metabolic process; G…	Integrase core domain	--	--	--
Cluster-10678.267	1	0	0	0	1.95667	0.196667	5.24	516	--	--	uncharacterized protein LOC115966507 [Quercus lobata]	--	A0A2N9EVG2_FAGSY RecName: Full=Integrase catalytic domain-containing protein {ECO:0000259|PROSITE:PS50994};	FOG: Transposon-encoded proteins with TYA, reverse transcriptase, integrase domains in various combinations	GO:0003676,nucleic acid binding; GO:0015074,DNA integration; GO:0003674,molecular_function; GO:0005488,binding; GO:0097159,organic cyclic compound binding; GO:1901363,heterocyclic compound binding; GO:0006139,nucleobase-containing compound metabolic process; GO:0006259,DNA metabolic process; GO:0006725,cellular aromatic compound metabolic process; GO:0006807,nitrogen compound metabolic process; G…	Integrase core domain	--	--	--
Cluster-10678.268	1	0	1.16	0.13	1.91667	0.06	10.0033	537	--	--	uncharacterized protein LOC111989456 [Quercus suber]	--	A0A2N9EVG2_FAGSY RecName: Full=Integrase catalytic domain-containing protein {ECO:0000259|PROSITE:PS50994};	FOG: Transposon-encoded proteins with TYA, reverse transcriptase, integrase domains in various combinations	GO:0003676,nucleic acid binding; GO:0015074,DNA integration; GO:0003674,molecular_function; GO:0005488,binding; GO:0097159,organic cyclic compound binding; GO:1901363,heterocyclic compound binding; GO:0006139,nucleobase-containing compound metabolic process; GO:0006259,DNA metabolic process; GO:0006725,cellular aromatic compound metabolic process; GO:0006807,nitrogen compound metabolic process; G…	Integrase core domain	--	--	--
Cluster-10678.271	1	0	0.453333	0	3.82	0	16.5867	389	--	--	uncharacterized protein LOC115966507 [Quercus lobata]	--	A0A2N9FII0_FAGSY RecName: Full=Integrase catalytic domain-containing protein {ECO:0000259|PROSITE:PS50994};	FOG: Transposon-encoded proteins with TYA, reverse transcriptase, integrase domains in various combinations	GO:0003676,nucleic acid binding; GO:0015074,DNA integration; GO:0003674,molecular_function; GO:0005488,binding; GO:0097159,organic cyclic compound binding; GO:1901363,heterocyclic compound binding; GO:0006139,nucleobase-containing compound metabolic process; GO:0006259,DNA metabolic process; GO:0006725,cellular aromatic compound metabolic process; GO:0006807,nitrogen compound metabolic process; G…	Integrase core domain	--	--	--
Cluster-10678.282	1	0	0.246667	0.02	0.553333	0.133333	6.5	621	K01184 polygalacturonase [EC:3.2.1.15] | (RefSeq) polygalacturonase-like (A)	ko00040: Pentose and glucuronate interconversions; ko01100: Metabolic pathways	uncharacterized protein LOC114278666 [Camellia sinensis]	M860_ARATH RecName: Full=Uncharacterized mitochondrial protein AtMg00860; AltName: Full=ORF158;	A0A3S3Q189_9MAGN SubName: Full=Protein NYNRIN-like protein {ECO:0000313|EMBL:RWR76766.1};	FOG: Transposon-encoded proteins with TYA, reverse transcriptase, integrase domains in various combinations	GO:0005739,mitochondrion; GO:0005575,cellular_component; GO:0005622,intracellular anatomical structure; GO:0005737,cytoplasm; GO:0043226,organelle; GO:0043227,membrane-bounded organelle; GO:0043229,intracellular organelle; GO:0043231,intracellular membrane-bounded organelle; GO:0110165,cellular anatomical entity	RNase H-like domain found in reverse transcriptase	--	--	--
Cluster-10678.287	1	0.393333	1.09667	0	5.13	0	23.5233	329	--	--	hypothetical protein Acr_00g0045360 [Actinidia rufa]	--	A0A2N9G8A1_FAGSY SubName: Full=Uncharacterized protein {ECO:0000313|EMBL:SPC95763.1};	FOG: Transposon-encoded proteins with TYA, reverse transcriptase, integrase domains in various combinations	--	--	--	--	--
Cluster-10678.290	1	0.0833333	0.406667	0.19	0.9	0.326667	13.57	762	K23166 optic atrophy 3 protein | (RefSeq) uncharacterized protein LOC114319495 (A)	--	uncharacterized protein LOC114283106 [Camellia sinensis]	--	A0A2N9I1E6_FAGSY SubName: Full=Uncharacterized protein {ECO:0000313|EMBL:SPD17859.1};	FOG: Transposon-encoded proteins with TYA, reverse transcriptase, integrase domains in various combinations	GO:0030430,host cell cytoplasm; GO:0003676,nucleic acid binding; GO:0004523,RNA-DNA hybrid ribonuclease activity; GO:0015074,DNA integration; GO:0003674,molecular_function; GO:0005488,binding; GO:0097159,organic cyclic compound binding; GO:1901363,heterocyclic compound binding; GO:0003824,catalytic activity; GO:0004518,nuclease activity; GO:0004519,endonuclease activity; GO:0004521,endoribonuclea…	Integrase zinc binding domain	--	--	--
Cluster-10678.304	1	0	0.483333	2.95	0.87	0.343333	19.0967	548	--	--	hypothetical protein HYC85_011894 [Camellia sinensis]	--	A0A7J7HCD4_CAMSI RecName: Full=MHD domain-containing protein {ECO:0000259|PROSITE:PS51072};	FOG: Transposon-encoded proteins with TYA, reverse transcriptase, integrase domains in various combinations	--	RNase H-like domain found in reverse transcriptase	--	--	--
Cluster-10678.307	1	0	0	0	1.08	0	9.45333	531	--	--	hypothetical protein HYC85_027801 [Camellia sinensis]	--	A0A7J7FTC1_CAMSI RecName: Full=Retrotrans_gag domain-containing protein {ECO:0000259|Pfam:PF03732};	--	--	--	--	--	--
Cluster-10678.31	1	0	0.166667	0	1.59333	0.0533333	12.43	566	--	--	uncharacterized protein LOC114306269 [Camellia sinensis]	--	A0A7J7G3Z2_CAMSI SubName: Full=Uncharacterized protein {ECO:0000313|EMBL:KAF5934328.1};	FOG: Transposon-encoded proteins with TYA, reverse transcriptase, integrase domains in various combinations	--	--	--	--	--
Cluster-10678.33	1	0	5.17667	0.0466667	0.826667	0.116667	7.57333	628	--	--	uncharacterized protein LOC114303536, partial [Camellia sinensis]	--	A0A7J7HX87_CAMSI SubName: Full=Uncharacterized protein {ECO:0000313|EMBL:KAF5956538.1};	FOG: Transposon-encoded proteins with TYA, reverse transcriptase, integrase domains in various combinations	GO:0005634,nucleus; GO:0008270,zinc ion binding; GO:0003674,molecular_function; GO:0005488,binding; GO:0043167,ion binding; GO:0043169,cation binding; GO:0046872,metal ion binding; GO:0046914,transition metal ion binding; GO:0005575,cellular_component; GO:0005622,intracellular anatomical structure; GO:0043226,organelle; GO:0043227,membrane-bounded organelle; GO:0043229,intracellular organelle; GO…	--	--	--	--
Cluster-10678.34	1	0	0.0666667	0	0.833333	0.0933333	8.52	913	K07056 16S rRNA (cytidine1402-2'-O)-methyltransferase [EC:2.1.1.198] | (RefSeq) uncharacterized protein LOC114317192 (A)	--	hypothetical protein HYC85_029573 [Camellia sinensis]	--	A0A7J7FYD3_CAMSI RecName: Full=Retrotrans_gag domain-containing protein {ECO:0000259|Pfam:PF03732};	--	--	--	--	--	--
Cluster-10678.43	1	0	0.186667	0	0.0733333	0.103333	6.21667	577	--	--	hypothetical protein Vadar_020217 [Vaccinium darrowii]	RRPO_OENBE RecName: Full=RNA-directed DNA polymerase homolog; EC=2.7.7.48; AltName: Full=Reverse transcriptase homolog;	A0A2N9JBU4_FAGSY SubName: Full=Uncharacterized protein {ECO:0000313|EMBL:SPD34063.1};	FOG: Transposon-encoded proteins with TYA, reverse transcriptase, integrase domains in various combinations	GO:0005739,mitochondrion; GO:0003968,RNA-directed 5'-3' RNA polymerase activity; GO:0003964,RNA-directed DNA polymerase activity; GO:0003674,molecular_function; GO:0003824,catalytic activity; GO:0016740,transferase activity; GO:0016772,transferase activity, transferring phosphorus-containing groups; GO:0016779,nucleotidyltransferase activity; GO:0034062,5'-3' RNA polymerase activity; GO:0097747,R…	Reverse transcriptase (RNA-dependent DNA polymerase)	--	--	--
Cluster-10678.45	1	0.09	0.19	0	0.156667	0.09	3.78333	636	K10798 poly [ADP-ribose] polymerase 2/3/4 [EC:2.4.2.30] | (RefSeq) LOW QUALITY PROTEIN: protein ADP-ribosyltransferase PARP3 (A)	ko03410: Base excision repair	hypothetical protein Vadar_020217 [Vaccinium darrowii]	RRPO_OENBE RecName: Full=RNA-directed DNA polymerase homolog; EC=2.7.7.48; AltName: Full=Reverse transcriptase homolog;	A0A2N9JBU4_FAGSY SubName: Full=Uncharacterized protein {ECO:0000313|EMBL:SPD34063.1};	FOG: Transposon-encoded proteins with TYA, reverse transcriptase, integrase domains in various combinations	GO:0005739,mitochondrion; GO:0003968,RNA-directed 5'-3' RNA polymerase activity; GO:0003964,RNA-directed DNA polymerase activity; GO:0003674,molecular_function; GO:0003824,catalytic activity; GO:0016740,transferase activity; GO:0016772,transferase activity, transferring phosphorus-containing groups; GO:0016779,nucleotidyltransferase activity; GO:0034062,5'-3' RNA polymerase activity; GO:0097747,R…	Reverse transcriptase (RNA-dependent DNA polymerase)	--	--	--
Cluster-10678.46	1	0	0	0	0.613333	0	3.89	636	K10798 poly [ADP-ribose] polymerase 2/3/4 [EC:2.4.2.30] | (RefSeq) LOW QUALITY PROTEIN: protein ADP-ribosyltransferase PARP3 (A)	ko03410: Base excision repair	hypothetical protein Vadar_020217 [Vaccinium darrowii]	RRPO_OENBE RecName: Full=RNA-directed DNA polymerase homolog; EC=2.7.7.48; AltName: Full=Reverse transcriptase homolog;	A0A2N9JBU4_FAGSY SubName: Full=Uncharacterized protein {ECO:0000313|EMBL:SPD34063.1};	FOG: Transposon-encoded proteins with TYA, reverse transcriptase, integrase domains in various combinations	GO:0005739,mitochondrion; GO:0003968,RNA-directed 5'-3' RNA polymerase activity; GO:0003964,RNA-directed DNA polymerase activity; GO:0003674,molecular_function; GO:0003824,catalytic activity; GO:0016740,transferase activity; GO:0016772,transferase activity, transferring phosphorus-containing groups; GO:0016779,nucleotidyltransferase activity; GO:0034062,5'-3' RNA polymerase activity; GO:0097747,R…	Reverse transcriptase (RNA-dependent DNA polymerase)	--	--	--
Cluster-10678.55	1	0	0	0.136667	1.87667	0.08	14.17	637	K10798 poly [ADP-ribose] polymerase 2/3/4 [EC:2.4.2.30] | (RefSeq) LOW QUALITY PROTEIN: protein ADP-ribosyltransferase PARP3 (A)	ko03410: Base excision repair	uncharacterized protein LOC114303536, partial [Camellia sinensis]	RRPO_OENBE RecName: Full=RNA-directed DNA polymerase homolog; EC=2.7.7.48; AltName: Full=Reverse transcriptase homolog;	A0A2N9EJE6_FAGSY RecName: Full=Retrotrans_gag domain-containing protein {ECO:0000259|Pfam:PF03732};	FOG: Transposon-encoded proteins with TYA, reverse transcriptase, integrase domains in various combinations	GO:0005739,mitochondrion; GO:0003968,RNA-directed 5'-3' RNA polymerase activity; GO:0003964,RNA-directed DNA polymerase activity; GO:0003674,molecular_function; GO:0003824,catalytic activity; GO:0016740,transferase activity; GO:0016772,transferase activity, transferring phosphorus-containing groups; GO:0016779,nucleotidyltransferase activity; GO:0034062,5'-3' RNA polymerase activity; GO:0097747,R…	--	--	--	--
Cluster-10678.66	1	0.0433333	0.656667	0	0.17	0.12	3.30667	656	--	--	hypothetical protein HYC85_027801 [Camellia sinensis]	--	A0A7J7FTC1_CAMSI RecName: Full=Retrotrans_gag domain-containing protein {ECO:0000259|Pfam:PF03732};	FOG: Transposon-encoded proteins with TYA, reverse transcriptase, integrase domains in various combinations	--	--	--	--	--
Cluster-10678.67	1	0.21	0.49	0.44	0.673333	0.663333	2.85	656	--	--	hypothetical protein HYC85_027801 [Camellia sinensis]	--	A0A7J7FTC1_CAMSI RecName: Full=Retrotrans_gag domain-containing protein {ECO:0000259|Pfam:PF03732};	FOG: Transposon-encoded proteins with TYA, reverse transcriptase, integrase domains in various combinations	--	--	--	--	--
Cluster-10678.69	1	0.0966667	0.713333	1.16	0.743333	0.74	8.80667	756	--	--	hypothetical protein HYC85_027801 [Camellia sinensis]	--	A0A7J7FTC1_CAMSI RecName: Full=Retrotrans_gag domain-containing protein {ECO:0000259|Pfam:PF03732};	FOG: Transposon-encoded proteins with TYA, reverse transcriptase, integrase domains in various combinations	--	--	--	--	--
Cluster-10678.76	1	0	2.22	0	2.51667	0	17.57	986	--	--	hypothetical protein HYC85_027801 [Camellia sinensis]	--	A0A7J7FTC1_CAMSI RecName: Full=Retrotrans_gag domain-containing protein {ECO:0000259|Pfam:PF03732};	FOG: Transposon-encoded proteins with TYA, reverse transcriptase, integrase domains in various combinations	--	--	--	--	--
Cluster-10678.78	1	0.43	0.366667	0.74	0.293333	0.386667	3.93667	1260	K07056 16S rRNA (cytidine1402-2'-O)-methyltransferase [EC:2.1.1.198] | (RefSeq) uncharacterized protein LOC114317192 (A)	--	hypothetical protein HYC85_028082 [Camellia sinensis]	--	A0A7J7FV94_CAMSI RecName: Full=Retrotrans_gag domain-containing protein {ECO:0000259|Pfam:PF03732};	--	--	Retrotransposon gag protein	--	--	--
Cluster-10678.80	1	0.0466667	1.47667	0.123333	3.10333	0	9.28333	780	--	--	hypothetical protein HYC85_029573 [Camellia sinensis]	--	A0A7J7FYD3_CAMSI RecName: Full=Retrotrans_gag domain-containing protein {ECO:0000259|Pfam:PF03732};	FOG: Transposon-encoded proteins with TYA, reverse transcriptase, integrase domains in various combinations	--	Retrotransposon gag protein	--	--	--
Cluster-10678.82	1	0.0666667	7.10333	0.04	4.04667	0.0333333	33.9133	1967	K07056 16S rRNA (cytidine1402-2'-O)-methyltransferase [EC:2.1.1.198] | (RefSeq) uncharacterized protein LOC114317192 (A)	--	hypothetical protein HYC85_027801 [Camellia sinensis]	--	A0A7J7FTC1_CAMSI RecName: Full=Retrotrans_gag domain-containing protein {ECO:0000259|Pfam:PF03732};	--	--	Retrotransposon gag protein	--	--	--
Cluster-10678.85	1	1.85	20.21	4.23	6.84667	0.22	50.6167	1507	K10798 poly [ADP-ribose] polymerase 2/3/4 [EC:2.4.2.30] | (RefSeq) LOW QUALITY PROTEIN: protein ADP-ribosyltransferase PARP3 (A)	ko03410: Base excision repair	uncharacterized protein LOC114303536, partial [Camellia sinensis]	RRPO_OENBE RecName: Full=RNA-directed DNA polymerase homolog; EC=2.7.7.48; AltName: Full=Reverse transcriptase homolog;	A0A2N9HMM7_FAGSY SubName: Full=Uncharacterized protein {ECO:0000313|EMBL:SPD15417.1};	FOG: Transposon-encoded proteins with TYA, reverse transcriptase, integrase domains in various combinations	GO:0005739,mitochondrion; GO:0003968,RNA-directed 5'-3' RNA polymerase activity; GO:0003964,RNA-directed DNA polymerase activity; GO:0003674,molecular_function; GO:0003824,catalytic activity; GO:0016740,transferase activity; GO:0016772,transferase activity, transferring phosphorus-containing groups; GO:0016779,nucleotidyltransferase activity; GO:0034062,5'-3' RNA polymerase activity; GO:0097747,R…	Reverse transcriptase (RNA-dependent DNA polymerase)	--	--	--
Cluster-10678.87	1	2.30667	12.8567	1.47667	23.8633	1.65333	32.0833	868	K23115 TELO2-interacting protein 2 | (RefSeq) uncharacterized protein At2g39910 isoform X1 (A)	--	uncharacterized protein At2g39910 isoform X4 [Camellia sinensis]	Y2991_ARATH RecName: Full=Uncharacterized protein At2g39910;	A0A4S4DNV0_CAMSI SubName: Full=Uncharacterized protein {ECO:0000313|EMBL:THG04713.1};	--	--	--	--	--	--
Cluster-10678.88	1	4.86667	17.8033	7.64667	12.9733	6.98	30.2433	779	K23115 TELO2-interacting protein 2 | (RefSeq) uncharacterized protein At2g39910 isoform X1 (A)	--	uncharacterized protein At2g39910 isoform X4 [Camellia sinensis]	Y2991_ARATH RecName: Full=Uncharacterized protein At2g39910;	A0A7J7H7T5_CAMSI SubName: Full=Uncharacterized protein {ECO:0000313|EMBL:KAF5947856.1};	--	--	--	--	--	--
Cluster-10678.95	1	0	0.176667	0.06	3.96	0.06	10.0067	2461	K23115 TELO2-interacting protein 2 | (RefSeq) uncharacterized protein At2g39910 isoform X1 (A)	--	hypothetical protein HYC85_027801 [Camellia sinensis]	Y2991_ARATH RecName: Full=Uncharacterized protein At2g39910;	A0A7J7FTC1_CAMSI RecName: Full=Retrotrans_gag domain-containing protein {ECO:0000259|Pfam:PF03732};	--	--	Retrotransposon gag protein	--	--	--
Cluster-10678.96	1	0	0.633333	0.0933333	2.11333	0	3.68667	1609	K23115 TELO2-interacting protein 2 | (RefSeq) uncharacterized protein At2g39910 isoform X1 (A)	--	uncharacterized protein At2g39910 isoform X2 [Camellia sinensis]	Y2991_ARATH RecName: Full=Uncharacterized protein At2g39910;	A0A4S4DNV0_CAMSI SubName: Full=Uncharacterized protein {ECO:0000313|EMBL:THG04713.1};	Protein phosphatase 1, regulatory subunit, and related proteins	--	--	--	--	--
Cluster-10678.97	1	7.12333	21.83	7.45667	29.8333	6.89	35.5733	1949	K23115 TELO2-interacting protein 2 | (RefSeq) uncharacterized protein At2g39910 isoform X1 (A)	--	187-kDa microtubule-associated protein AIR9 [Camellia sinensis]	AIR9_ARATH RecName: Full=187-kDa microtubule-associated protein AIR9 {ECO:0000303|PubMed:17027491}; AltName: Full=Auxin-induced in root cultures protein 9;	A0A7J7GV49_CAMSI SubName: Full=Uncharacterized protein {ECO:0000313|EMBL:KAF5944075.1};	Protein phosphatase 1, regulatory subunit, and related proteins	GO:0055028,cortical microtubule; GO:0009524,phragmoplast; GO:0005886,plasma membrane; GO:0009506,plasmodesma; GO:0009574,preprophase band; GO:0007049,cell cycle; GO:0051301,cell division; GO:0010102,lateral root morphogenesis; GO:0009733,response to auxin; GO:0008150,biological_process; GO:0009987,cellular process; GO:0007275,multicellular organism development; GO:0009653,anatomical structure mor…	--	--	--	--
Cluster-1071.0	1	0	0	0	0.106667	0	1.48667	1135	K01759 lactoylglutathione lyase [EC:4.4.1.5] | (RefSeq) lactoylglutathione lyase-like (A)	ko00620: Pyruvate metabolism; ko01100: Metabolic pathways	uncharacterized protein LOC114265775 [Camellia sinensis]	--	A0A7J7G0D4_CAMSI SubName: Full=Uncharacterized protein {ECO:0000313|EMBL:KAF5933907.1};	FOG: Transposon-encoded proteins with TYA, reverse transcriptase, integrase domains in various combinations	--	--	--	--	--
Cluster-10716.0	1	0	0.196667	0	1.24	0	3.22	605	--	--	--	--	--	--	--	--	--	--	--
Cluster-1072.1	1	0	2.64333	0	16.1767	0	40.45	407	--	--	--	--	--	--	--	--	--	--	--
Cluster-1072.10	1	0	12.94	0	50.7433	0.8	74.3967	386	--	--	--	--	--	--	--	--	--	--	--
Cluster-10747.0	1	0.31	0.426667	1.51667	2.17	1.03667	4.13	602	--	--	Protein IQ-DOMAIN 31 [Camellia lanceoleosa]	IQD8_ARATH RecName: Full=Protein IQ-DOMAIN 8 {ECO:0000303|PubMed:16368012}; Short=AtIQD8 {ECO:0000303|PubMed:16368012};	A0A7J7G905_CAMSI SubName: Full=Uncharacterized protein {ECO:0000313|EMBL:KAF5936805.1};	--	GO:0005635,nuclear envelope; GO:0009524,phragmoplast; GO:0009574,preprophase band; GO:0005516,calmodulin binding; GO:2000073,regulation of cytokinesis, site selection; GO:0003674,molecular_function; GO:0005488,binding; GO:0005515,protein binding; GO:0000910,cytokinesis; GO:0007049,cell cycle; GO:0007105,cytokinesis, site selection; GO:0008150,biological_process; GO:0009987,cellular process; GO:00…	IQ calmodulin-binding motif	--	--	--
Cluster-10747.3	1	0.0833333	0.186667	0.0733333	0.763333	0.183333	1.80667	1802	K11671 nuclear factor related to kappa-B-binding protein | (RefSeq) uncharacterized protein LOC114279268 (A)	ko03082: ATP-dependent chromatin remodeling	uncharacterized protein LOC114289890 isoform X3 [Camellia sinensis]	--	A0A7J7IA16_CAMSI SubName: Full=Uncharacterized protein {ECO:0000313|EMBL:KAF5961833.1};	--	GO:0031011,Ino80 complex; GO:0000228,nuclear chromosome; GO:0000785,chromatin; GO:0005575,cellular_component; GO:0005622,intracellular anatomical structure; GO:0005634,nucleus; GO:0005694,chromosome; GO:0031974,membrane-enclosed lumen; GO:0031981,nuclear lumen; GO:0032991,protein-containing complex; GO:0043226,organelle; GO:0043227,membrane-bounded organelle; GO:0043228,non-membrane-bounded organ…	--	--	--	--
Cluster-10747.5	1	6.73667	16.0867	6.60333	8.16333	5.63	17.7767	3322	K11671 nuclear factor related to kappa-B-binding protein | (RefSeq) uncharacterized protein LOC114279268 (A)	ko03082: ATP-dependent chromatin remodeling	Nuclear factor related to kappa-B-binding protein [Camellia lanceoleosa]	--	A0A7J7IA16_CAMSI SubName: Full=Uncharacterized protein {ECO:0000313|EMBL:KAF5961833.1};	--	GO:0031011,Ino80 complex; GO:0000228,nuclear chromosome; GO:0000785,chromatin; GO:0005575,cellular_component; GO:0005622,intracellular anatomical structure; GO:0005634,nucleus; GO:0005694,chromosome; GO:0031974,membrane-enclosed lumen; GO:0031981,nuclear lumen; GO:0032991,protein-containing complex; GO:0043226,organelle; GO:0043227,membrane-bounded organelle; GO:0043228,non-membrane-bounded organ…	--	--	--	--
Cluster-10747.6	1	1.28333	3.66	2.06333	2.67	2.15	9.64	2732	K11671 nuclear factor related to kappa-B-binding protein | (RefSeq) uncharacterized protein LOC114312207 (A)	ko03082: ATP-dependent chromatin remodeling	Nuclear factor related to kappa-B-binding protein [Camellia lanceoleosa]	--	A0A4V3WQP8_CAMSI SubName: Full=Uncharacterized protein {ECO:0000313|EMBL:THG21157.1};	--	GO:0031011,Ino80 complex; GO:0000228,nuclear chromosome; GO:0000785,chromatin; GO:0005575,cellular_component; GO:0005622,intracellular anatomical structure; GO:0005634,nucleus; GO:0005694,chromosome; GO:0031974,membrane-enclosed lumen; GO:0031981,nuclear lumen; GO:0032991,protein-containing complex; GO:0043226,organelle; GO:0043227,membrane-bounded organelle; GO:0043228,non-membrane-bounded organ…	--	--	--	--
Cluster-10750.2	1	0.393333	0.466667	0	4.18667	0.29	5.39667	516	K00726 alpha-1,3-mannosyl-glycoprotein beta-1,2-N-acetylglucosaminyltransferase [EC:2.4.1.101] | (RefSeq) alpha-1,3-mannosyl-glycoprotein 2-beta-N-acetylglucosaminyltransferase-like isoform X1 (A)	ko00510: N-Glycan biosynthesis; ko00513: Various types of N-glycan biosynthesis; ko01100: Metabolic pathways	alpha-1,3-mannosyl-glycoprotein beta-1,2-N-acetylglucosaminyltransferase, putative, partial [Prunus dulcis]	MGAT1_ARATH RecName: Full=Alpha-1,3-mannosyl-glycoprotein 2-beta-N-acetylglucosaminyltransferase {ECO:0000305}; EC=2.4.1.101 {ECO:0000269|PubMed:15537386}; AltName: Full=N-acetylglucosaminyltransferase I {ECO:0000303|PubMed:10889259}; Short=GlcNAcT-I {ECO:0000303|PubMed:10889259}; AltName: Full=N-glycosyl-oligosaccharide-glycoprotein N-acetylglucosaminyltransferase I {ECO:0000305}; AltName: Full=…	A0A4Y1S136_PRUDU RecName: Full=Alpha-1,3-mannosyl-glycoprotein 2-beta-N-acetylglucosaminyltransferase {ECO:0000256|RuleBase:RU368119}; Short=GNT-I {ECO:0000256|RuleBase:RU368119}; Short=GlcNAc-T I {ECO:0000256|RuleBase:RU368119}; EC=2.4.1.101 {ECO:0000256|RuleBase:RU368119}; AltName: Full=N-glycosyl-oligosaccharide-glycoprotein N-acetylglucosaminyltransferase I {ECO:0000256|RuleBase:RU368119}; Fl…	N-acetylglucosaminyltransferase I	GO:0005768,endosome; GO:0005794,Golgi apparatus; GO:0005797,Golgi medial cisterna; GO:0000139,Golgi membrane; GO:0016021,integral component of membrane; GO:0005802,trans-Golgi network; GO:0003827,alpha-1,3-mannosylglycoprotein 2-beta-N-acetylglucosaminyltransferase activity; GO:0016757,glycosyltransferase activity; GO:0046872,metal ion binding; GO:0016262,protein N-acetylglucosaminyltransferase a…	--	--	--	--
Cluster-10758.0	1	0	0.0166667	0	0.306667	0	0.946667	1256	K23951 dymeclin | (RefSeq) dymeclin-like isoform X1 (A)	--	Transposon TX1 uncharacterized 149 kDa protein [Vitis vinifera]	--	A0A2N9G1W9_FAGSY RecName: Full=zf-RVT domain-containing protein {ECO:0000259|Pfam:PF13966};	--	--	--	--	--	--
Cluster-10770.1	1	0	1.13	0.00666667	1.52667	0	2.04667	7143	K01507 inorganic pyrophosphatase [EC:3.6.1.1] | (RefSeq) inorganic pyrophosphatase-like (A)	ko00190: Oxidative phosphorylation	hypothetical protein RHGRI_033713 [Rhododendron griersonianum]	RRPO_OENBE RecName: Full=RNA-directed DNA polymerase homolog; EC=2.7.7.48; AltName: Full=Reverse transcriptase homolog;	A0A2N9IXV4_FAGSY RecName: Full=RNA-directed DNA polymerase {ECO:0000256|ARBA:ARBA00012493}; EC=2.7.7.49 {ECO:0000256|ARBA:ARBA00012493};	FOG: Transposon-encoded proteins with TYA, reverse transcriptase, integrase domains in various combinations	GO:0005739,mitochondrion; GO:0003968,RNA-directed 5'-3' RNA polymerase activity; GO:0003964,RNA-directed DNA polymerase activity; GO:0003674,molecular_function; GO:0003824,catalytic activity; GO:0016740,transferase activity; GO:0016772,transferase activity, transferring phosphorus-containing groups; GO:0016779,nucleotidyltransferase activity; GO:0034062,5'-3' RNA polymerase activity; GO:0097747,R…	Integrase zinc binding domain	--	--	--
Cluster-10776.2	1	0.0266667	0.0266667	0.636667	1.24	0.2	2.54667	865	--	--	uncharacterized protein LOC114295051 [Camellia sinensis]	--	A0A7J7FWC4_CAMSI RecName: Full=ELFV_dehydrog domain-containing protein {ECO:0000259|SMART:SM00839};	--	GO:0016021,integral component of membrane; GO:0016491,oxidoreductase activity; GO:0006520,cellular amino acid metabolic process; GO:0003674,molecular_function; GO:0003824,catalytic activity; GO:0006082,organic acid metabolic process; GO:0006807,nitrogen compound metabolic process; GO:0008150,biological_process; GO:0008152,metabolic process; GO:0009987,cellular process; GO:0019752,carboxylic acid …	--	--	--	--
Cluster-10780.0	1	0	0.0566667	0	1.95667	0	2.93333	1678	--	--	protein NLP7-like [Camellia sinensis]	NLP7_ARATH RecName: Full=Protein NLP7; Short=AtNLP7; AltName: Full=NIN-like protein 7; AltName: Full=Nodule inception protein-like protein 7;	A0A4S4E6Z4_CAMSI RecName: Full=RWP-RK domain-containing protein {ECO:0000259|PROSITE:PS51519};	--	GO:0005634,nucleus; GO:0001046,core promoter sequence-specific DNA binding; GO:0003700,DNA-binding transcription factor activity; GO:0000976,transcription cis-regulatory region binding; GO:0042128,nitrate assimilation; GO:0010167,response to nitrate; GO:0009414,response to water deprivation; GO:0010118,stomatal movement; GO:0001067,transcription regulatory region nucleic acid binding; GO:0003674,…	RWP-RK domain	RWP-RK	TF	RWP-RK
Cluster-10799.0	1	0	0.156667	0	20.6167	0.0666667	50.6533	727	--	--	--	--	--	--	--	--	--	--	--
Cluster-10816.6	1	0	0.466667	0	0.366667	0	2.28333	1218	K03164 DNA topoisomerase II [EC:5.6.2.2] | (RefSeq) DNA topoisomerase 2-like (A)	--	hypothetical protein LOK49_LG10G01855 [Camellia lanceoleosa]	TOP2_ARATH RecName: Full=DNA topoisomerase 2; EC=5.6.2.2 {ECO:0000255|PROSITE-ProRule:PRU00995}; AltName: Full=DNA topoisomerase II;	A0A7J7HS14_CAMSI RecName: Full=DNA topoisomerase (ATP-hydrolyzing) {ECO:0000256|ARBA:ARBA00012895}; EC=5.6.2.2 {ECO:0000256|ARBA:ARBA00012895};	DNA topoisomerase type II	GO:0005634,nucleus; GO:0005524,ATP binding; GO:0003677,DNA binding; GO:0003916,DNA topoisomerase activity; GO:0003918,DNA topoisomerase type II (double strand cut, ATP-hydrolyzing) activity; GO:0046872,metal ion binding; GO:0006265,DNA topological change; GO:0000712,resolution of meiotic recombination intermediates; GO:0000819,sister chromatid segregation; GO:0000166,nucleotide binding; GO:000367…	DNA gyrase B	--	--	--
Cluster-10825.0	1	0	0.01	0	0.8	0	1.17667	1963	--	--	--	--	--	--	--	--	--	--	--
Cluster-10835.12	1	0.0266667	0	0.0233333	0	0	9.42333	1878	K01537 P-type Ca2+ transporter type 2C [EC:7.2.2.10] | (RefSeq) calcium-transporting ATPase 4, endoplasmic reticulum-type-like (A)	--	calcium-transporting ATPase 4, endoplasmic reticulum-type-like [Camellia sinensis]	ECA4_ARATH RecName: Full=Calcium-transporting ATPase 4, endoplasmic reticulum-type; EC=7.2.2.10;	A0A4S4DBJ1_CAMSI RecName: Full=Cation_ATPase_N domain-containing protein {ECO:0000259|SMART:SM00831};	Ca2+ transporting ATPase	GO:0005783,endoplasmic reticulum; GO:0005576,extracellular region; GO:0016021,integral component of membrane; GO:0005524,ATP binding; GO:0016887,ATP hydrolysis activity; GO:0046872,metal ion binding; GO:0005388,P-type calcium transporter activity; GO:0015662,P-type ion transporter activity; GO:0070588,calcium ion transmembrane transport; GO:0006874,cellular calcium ion homeostasis; GO:0034220,ion…	Cation transporting ATPase, C-terminus	--	--	--
Cluster-10835.15	1	0.126667	0.173333	0.47	1.32333	0.726667	5.13667	2512	K01537 P-type Ca2+ transporter type 2C [EC:7.2.2.10] | (RefSeq) LOW QUALITY PROTEIN: calcium-transporting ATPase 1, endoplasmic reticulum-type-like (A)	--	Calcium-transporting ATPase 1, endoplasmic reticulum-type [Camellia lanceoleosa]	ECA1_ARATH RecName: Full=Calcium-transporting ATPase 1, endoplasmic reticulum-type; EC=7.2.2.10 {ECO:0000269|PubMed:9238019};	A0A7J7HM17_CAMSI RecName: Full=Cation_ATPase_N domain-containing protein {ECO:0000259|SMART:SM00831};	Ca2+ transporting ATPase	GO:0005783,endoplasmic reticulum; GO:0005789,endoplasmic reticulum membrane; GO:0005576,extracellular region; GO:0030176,integral component of endoplasmic reticulum membrane; GO:0016021,integral component of membrane; GO:0000325,plant-type vacuole; GO:0005524,ATP binding; GO:0016887,ATP hydrolysis activity; GO:0046872,metal ion binding; GO:0005388,P-type calcium transporter activity; GO:0015662,P…	E1-E2 ATPase	--	--	--
Cluster-10835.29	1	0.26	1.29667	0	3.09667	0.53	5.66333	544	K10536 agmatine deiminase [EC:3.5.3.12] | (RefSeq) uncharacterized protein LOC114306956 (A)	ko00330: Arginine and proline metabolism; ko01100: Metabolic pathways	hypothetical protein LOK49_LG01G00132 [Camellia lanceoleosa]	--	A0A4V3WNQ0_CAMSI SubName: Full=Uncharacterized protein {ECO:0000313|EMBL:THG13427.1};	--	GO:0000159,protein phosphatase type 2A complex; GO:0019888,protein phosphatase regulator activity; GO:0003674,molecular_function; GO:0019208,phosphatase regulator activity; GO:0030234,enzyme regulator activity; GO:0098772,molecular function regulator activity; GO:0005575,cellular_component; GO:0008287,protein serine/threonine phosphatase complex; GO:0032991,protein-containing complex; GO:1902494,…	--	--	--	--
Cluster-10835.4	1	1.38	1.71667	2.22	9.26333	1.72	12.4967	1233	K01537 P-type Ca2+ transporter type 2C [EC:7.2.2.10] | (RefSeq) LOW QUALITY PROTEIN: calcium-transporting ATPase 1, endoplasmic reticulum-type-like (A)	--	hypothetical protein HYC85_006722 [Camellia sinensis]	ECA4_ARATH RecName: Full=Calcium-transporting ATPase 4, endoplasmic reticulum-type; EC=7.2.2.10;	A0A7J7HPE4_CAMSI RecName: Full=Cation_ATPase_N domain-containing protein {ECO:0000259|SMART:SM00831};	Ca2+ transporting ATPase	GO:0005783,endoplasmic reticulum; GO:0005576,extracellular region; GO:0016021,integral component of membrane; GO:0005524,ATP binding; GO:0016887,ATP hydrolysis activity; GO:0046872,metal ion binding; GO:0005388,P-type calcium transporter activity; GO:0015662,P-type ion transporter activity; GO:0070588,calcium ion transmembrane transport; GO:0006874,cellular calcium ion homeostasis; GO:0034220,ion…	Cation transporting ATPase, C-terminus	--	--	--
Cluster-10835.6	1	0	4.2	0.203333	5.72	0.13	7.80333	4143	K10536 agmatine deiminase [EC:3.5.3.12] | (RefSeq) agmatine deiminase isoform X1 (A)	ko00330: Arginine and proline metabolism; ko01100: Metabolic pathways	Gibberellin receptor GID1B [Camellia lanceoleosa]	AGUA_MEDTR RecName: Full=Agmatine deiminase {ECO:0000305}; EC=3.5.3.12 {ECO:0000250|UniProtKB:Q8GWW7}; AltName: Full=Agmatine iminohydrolase {ECO:0000303|PubMed:30984210}; Short=MtAIH {ECO:0000303|PubMed:30984210};	A0A4S4DSL3_CAMSI SubName: Full=Uncharacterized protein {ECO:0000313|EMBL:THG06203.1};	Arylacetamide deacetylase	GO:0047632,agmatine deiminase activity; GO:0004668,protein-arginine deiminase activity; GO:0033388,putrescine biosynthetic process from arginine; GO:0003674,molecular_function; GO:0003824,catalytic activity; GO:0016787,hydrolase activity; GO:0016810,hydrolase activity, acting on carbon-nitrogen (but not peptide) bonds; GO:0016813,hydrolase activity, acting on carbon-nitrogen (but not peptide) bon…	alpha/beta hydrolase fold	--	--	--
Cluster-10837.0	1	0	0.36	0	2.91	0	4.88	897	--	--	uncharacterized protein LOC114288759 [Camellia sinensis]	--	--	--	--	--	--	--	--
Cluster-10841.15	1	0.186667	1.02333	0.286667	0.733333	0.32	3.48333	663	K11797 PH-interacting protein | (RefSeq) uncharacterized protein LOC114256834 (A)	--	LINE-1 reverse transcriptase-like [Vitis vinifera]	--	A0A5B7C1W1_DAVIN RecName: Full=Reverse transcriptase domain-containing protein {ECO:0000259|PROSITE:PS50878}; Flags: Fragment;	FOG: Reverse transcriptase	--	Reverse transcriptase (RNA-dependent DNA polymerase)	--	--	--
Cluster-10841.18	1	0.293333	3.06667	0	1.25667	0.1	4.15667	1118	K11797 PH-interacting protein | (RefSeq) uncharacterized protein LOC114256834 (A)	--	uncharacterized protein LOC114269911 [Camellia sinensis]	RNHX1_ARATH RecName: Full=Putative ribonuclease H protein At1g65750; EC=3.1.26.4;	A0A2N9IAI6_FAGSY RecName: Full=Reverse transcriptase domain-containing protein {ECO:0000259|PROSITE:PS50878};	FOG: Reverse transcriptase	GO:0046872,metal ion binding; GO:0003676,nucleic acid binding; GO:0004523,RNA-DNA hybrid ribonuclease activity; GO:0003674,molecular_function; GO:0005488,binding; GO:0043167,ion binding; GO:0043169,cation binding; GO:0097159,organic cyclic compound binding; GO:1901363,heterocyclic compound binding; GO:0003824,catalytic activity; GO:0004518,nuclease activity; GO:0004519,endonuclease activity; GO:0…	Reverse transcriptase (RNA-dependent DNA polymerase)	--	--	--
Cluster-10841.28	1	0.173333	1.5	0.17	2.17	0.316667	6.27333	527	K11797 PH-interacting protein | (RefSeq) uncharacterized protein LOC114256834 (A)	--	uncharacterized protein LOC114280444 [Camellia sinensis]	RNHX1_ARATH RecName: Full=Putative ribonuclease H protein At1g65750; EC=3.1.26.4;	A0A2N9JBN0_FAGSY RecName: Full=zf-RVT domain-containing protein {ECO:0000259|Pfam:PF13966};	--	GO:0046872,metal ion binding; GO:0003676,nucleic acid binding; GO:0004523,RNA-DNA hybrid ribonuclease activity; GO:0003674,molecular_function; GO:0005488,binding; GO:0043167,ion binding; GO:0043169,cation binding; GO:0097159,organic cyclic compound binding; GO:1901363,heterocyclic compound binding; GO:0003824,catalytic activity; GO:0004518,nuclease activity; GO:0004519,endonuclease activity; GO:0…	zinc-binding in reverse transcriptase	--	--	--
Cluster-10841.30	1	0.52	1.87667	0.573333	3.44333	0.166667	9.01	750	K23951 dymeclin | (RefSeq) dymeclin-like isoform X1 (A)	--	uncharacterized protein LOC114272060 [Camellia sinensis]	--	A0A2N9G054_FAGSY RecName: Full=zf-RVT domain-containing protein {ECO:0000259|Pfam:PF13966};	FOG: Reverse transcriptase	--	zinc-binding in reverse transcriptase	--	--	--
Cluster-10841.33	1	0.606667	4.75667	1.16667	2.68	1.03333	5.4	2894	K11797 PH-interacting protein | (RefSeq) uncharacterized protein LOC114256834 (A)	--	uncharacterized protein LOC114269911 [Camellia sinensis]	RNHX1_ARATH RecName: Full=Putative ribonuclease H protein At1g65750; EC=3.1.26.4;	A0A2N9GUE9_FAGSY RecName: Full=Reverse transcriptase domain-containing protein {ECO:0000259|PROSITE:PS50878};	FOG: Reverse transcriptase	GO:0046872,metal ion binding; GO:0003676,nucleic acid binding; GO:0004523,RNA-DNA hybrid ribonuclease activity; GO:0003674,molecular_function; GO:0005488,binding; GO:0043167,ion binding; GO:0043169,cation binding; GO:0097159,organic cyclic compound binding; GO:1901363,heterocyclic compound binding; GO:0003824,catalytic activity; GO:0004518,nuclease activity; GO:0004519,endonuclease activity; GO:0…	zinc-binding in reverse transcriptase	--	--	--
Cluster-10841.6	1	0.76	2.82333	0.726667	3.82333	0.466667	5.24	560	K15015 solute carrier family 32 (vesicular inhibitory amino acid transporter) | (RefSeq) amino acid transporter AVT1A isoform X1 (A)	--	Amino acid transporter AVT1A [Camellia lanceoleosa]	AVT1A_ARATH RecName: Full=Amino acid transporter AVT1A {ECO:0000305}; Short=AtAvt1A {ECO:0000303|PubMed:27925655};	A0A385MI87_CAMSI SubName: Full=Vacuolar amino acid transporter 1 {ECO:0000313|EMBL:AYA60146.1};	Amino acid transporters	GO:0016021,integral component of membrane; GO:0016020,membrane; GO:0000325,plant-type vacuole; GO:0015171,amino acid transmembrane transporter activity; GO:0003333,amino acid transmembrane transport; GO:0003674,molecular_function; GO:0005215,transporter activity; GO:0005342,organic acid transmembrane transporter activity; GO:0022857,transmembrane transporter activity; GO:0046943,carboxylic acid t…	Transmembrane amino acid transporter protein	--	--	--
Cluster-10844.0	1	0	0.23	0	0.216667	0	3.50667	695	--	--	hypothetical protein HYC85_028361 [Camellia sinensis]	--	A0A7J7FUZ8_CAMSI SubName: Full=Uncharacterized protein {ECO:0000313|EMBL:KAF5932190.1};	--	--	--	--	--	--
Cluster-10888.22	1	0	1.21667	0	7.39667	0	14.4667	421	K11799 DDB1- and CUL4-associated factor 4 | (RefSeq) DDB1- and CUL4-associated factor 4 isoform X1 (A)	--	hypothetical protein HYC85_003519 [Camellia sinensis]	--	A0A7J7HW37_CAMSI SubName: Full=Uncharacterized protein {ECO:0000313|EMBL:KAF5956294.1};	--	--	Protein of unknown function (DUF707)	--	--	--
Cluster-10898.0	1	0	0.0133333	0	0.636667	0	1.39	1637	K08770 ubiquitin C | (RefSeq) polyubiquitin-like (A)	ko04120: Ubiquitin mediated proteolysis	Polyubiquitin-C [Camellia lanceoleosa]	UBI1P_NICSY RecName: Full=Polyubiquitin; Contains: RecName: Full=Ubiquitin; Flags: Precursor;	A0A7J7H8T2_CAMSI SubName: Full=Uncharacterized protein {ECO:0000313|EMBL:KAF5948168.1};	Ubiquitin and ubiquitin-like proteins	GO:0005737,cytoplasm; GO:0005634,nucleus; GO:0003729,mRNA binding; GO:0003674,molecular_function; GO:0003676,nucleic acid binding; GO:0003723,RNA binding; GO:0005488,binding; GO:0097159,organic cyclic compound binding; GO:1901363,heterocyclic compound binding; GO:0005575,cellular_component; GO:0005622,intracellular anatomical structure; GO:0110165,cellular anatomical entity; GO:0043226,organelle;…	Ubiquitin family	--	--	--
Cluster-109.12	1	0	0	0	0.23	0	2.08333	1500	--	--	hypothetical protein HYC85_028486 [Camellia sinensis]	--	A0A7J7FVE4_CAMSI SubName: Full=Uncharacterized protein {ECO:0000313|EMBL:KAF5932315.1};	--	--	Putative gypsy type transposon	--	--	--
Cluster-109.2	1	0.916667	0	2.05333	10.68	2.31667	15.7533	444	--	--	hypothetical protein TEA_029544 [Camellia sinensis var. sinensis]	--	A0A4S4E9D3_CAMSI SubName: Full=Uncharacterized protein {ECO:0000313|EMBL:THG12264.1};	--	--	--	--	--	--
Cluster-109.25	1	0.226667	0.0233333	0.18	0.943333	0.136667	2.77	3275	--	--	hypothetical protein HYC85_028486 [Camellia sinensis]	--	A0A7J7FVE4_CAMSI SubName: Full=Uncharacterized protein {ECO:0000313|EMBL:KAF5932315.1};	--	--	Putative gypsy type transposon	--	--	--
Cluster-109.27	1	0	0	0.186667	0.856667	0	1.58333	2956	--	--	hypothetical protein HYC85_028486 [Camellia sinensis]	--	A0A7J7FVE4_CAMSI SubName: Full=Uncharacterized protein {ECO:0000313|EMBL:KAF5932315.1};	--	--	Putative gypsy type transposon	--	--	--
Cluster-109.29	1	0	0	0.07	0.276667	0	2.37	3167	--	--	hypothetical protein HYC85_028486 [Camellia sinensis]	--	A0A7J7FVE4_CAMSI SubName: Full=Uncharacterized protein {ECO:0000313|EMBL:KAF5932315.1};	--	--	Putative gypsy type transposon	--	--	--
Cluster-109.37	1	0	0.113333	0	4.21	0.416667	10.75	571	--	--	hypothetical protein HYC85_028486 [Camellia sinensis]	--	A0A7J7FVE4_CAMSI SubName: Full=Uncharacterized protein {ECO:0000313|EMBL:KAF5932315.1};	--	--	Putative gypsy type transposon	--	--	--
Cluster-109.40	1	0.0466667	0.803333	0.0566667	0.563333	0	1.64	930	--	--	hypothetical protein HYC85_028486 [Camellia sinensis]	--	A0A7J7FVE4_CAMSI SubName: Full=Uncharacterized protein {ECO:0000313|EMBL:KAF5932315.1};	--	--	Putative gypsy type transposon	--	--	--
Cluster-109.46	1	0	0.623333	0	0.706667	0	3.21333	741	--	--	hypothetical protein HYC85_028486 [Camellia sinensis]	--	A0A7J7FVE4_CAMSI SubName: Full=Uncharacterized protein {ECO:0000313|EMBL:KAF5932315.1};	--	--	Putative gypsy type transposon	--	--	--
Cluster-109.54	1	0	0.04	0	1.21667	0.0166667	2.83	1389	--	--	--	--	--	--	--	--	--	--	--
Cluster-109.6	1	0	0.1	0	0.213333	0.01	1.25667	1501	--	--	hypothetical protein HYC85_028486 [Camellia sinensis]	--	A0A7J7FVE4_CAMSI SubName: Full=Uncharacterized protein {ECO:0000313|EMBL:KAF5932315.1};	--	--	Putative gypsy type transposon	--	--	--
Cluster-109.8	1	0	0.02	0.0966667	0.676667	0.0133333	2.23	1298	--	--	hypothetical protein HYC85_028486 [Camellia sinensis]	--	A0A7J7FVE4_CAMSI SubName: Full=Uncharacterized protein {ECO:0000313|EMBL:KAF5932315.1};	--	--	Putative gypsy type transposon	--	--	--
Cluster-109.9	1	0.0333333	0	0.0366667	1.28667	0.1	3.11333	1136	--	--	hypothetical protein HYC85_028486 [Camellia sinensis]	--	A0A7J7FVE4_CAMSI SubName: Full=Uncharacterized protein {ECO:0000313|EMBL:KAF5932315.1};	--	--	Putative gypsy type transposon	--	--	--
Cluster-10912.4	1	0.78	1.8	1.05333	1.88667	0.733333	4.77667	2041	K12813 pre-mRNA-splicing factor ATP-dependent RNA helicase DHX16 [EC:3.6.4.13] | (RefSeq) pre-mRNA-splicing factor ATP-dependent RNA helicase DEAH1-like isoform X1 (A)	ko03040: Spliceosome	pre-mRNA-splicing factor ATP-dependent RNA helicase DEAH1-like isoform X3 [Camellia sinensis]	ESP3_ARATH RecName: Full=Pre-mRNA-splicing factor ATP-dependent RNA helicase DEAH1 {ECO:0000305}; EC=3.6.4.13; AltName: Full=DEAH RNA helicase homolog PRP2 {ECO:0000303|PubMed:17008405}; AltName: Full=Protein EMBRYO DEFECTIVE 2733 {ECO:0000303|PubMed:15266054}; AltName: Full=Protein ENHANCED SILENCING PHENOTYPE 3 {ECO:0000303|PubMed:17008405};	A0A7J7H9M4_CAMSI RecName: Full=RNA helicase {ECO:0000256|ARBA:ARBA00012552}; EC=3.6.4.13 {ECO:0000256|ARBA:ARBA00012552};	mRNA splicing factor ATP-dependent RNA helicase	GO:0016020,membrane; GO:0005634,nucleus; GO:0005681,spliceosomal complex; GO:0005524,ATP binding; GO:0016887,ATP hydrolysis activity; GO:0003723,RNA binding; GO:0003724,RNA helicase activity; GO:0006397,mRNA processing; GO:0035194,post-transcriptional gene silencing by RNA; GO:0008380,RNA splicing; GO:0000166,nucleotide binding; GO:0003674,molecular_function; GO:0005488,binding; GO:0017076,purine…	Oligonucleotide/oligosaccharide-binding (OB)-fold	--	--	--
Cluster-10912.5	1	0.13	3.75667	0.0266667	14.2	0.0633333	23.1333	772	--	--	hypothetical protein HYC85_011259 [Camellia sinensis]	--	A0A7J7HBV8_CAMSI SubName: Full=Uncharacterized protein {ECO:0000313|EMBL:KAF5949266.1};	--	--	--	--	--	--
Cluster-10923.13	1	0.0233333	1.21	0.123333	1.55	0.0166667	2.41667	2254	K00029 malate dehydrogenase (oxaloacetate-decarboxylating)(NADP+) [EC:1.1.1.40] | (RefSeq) NADP-dependent malic enzyme-like (A)	ko00620: Pyruvate metabolism; ko00710: Carbon fixation in photosynthetic organisms; ko01100: Metabolic pathways; ko01200: Carbon metabolism	hypothetical protein LOK49_LG13G00652 [Camellia lanceoleosa]	MAOX_VITVI RecName: Full=NADP-dependent malic enzyme; Short=NADP-ME; EC=1.1.1.40;	A0A5J4ZWL4_9ASTE RecName: Full=Malic enzyme {ECO:0000256|RuleBase:RU003426};	NADP+-dependent malic enzyme	GO:0005737,cytoplasm; GO:0004471,malate dehydrogenase (decarboxylating) (NAD+) activity; GO:0004473,malate dehydrogenase (decarboxylating) (NADP+) activity; GO:0046872,metal ion binding; GO:0051287,NAD binding; GO:0008948,oxaloacetate decarboxylase activity; GO:0006108,malate metabolic process; GO:0003674,molecular_function; GO:0003824,catalytic activity; GO:0004470,malic enzyme activity; GO:0016…	--	--	--	--
Cluster-10923.20	1	0	1.15	0	0.343333	0	1.31	2246	K00029 malate dehydrogenase (oxaloacetate-decarboxylating)(NADP+) [EC:1.1.1.40] | (RefSeq) NADP-dependent malic enzyme-like (A)	ko00620: Pyruvate metabolism; ko00710: Carbon fixation in photosynthetic organisms; ko01100: Metabolic pathways; ko01200: Carbon metabolism	NADP-dependent malic enzyme-like [Camellia sinensis]	MAOX_VITVI RecName: Full=NADP-dependent malic enzyme; Short=NADP-ME; EC=1.1.1.40;	A0A7J7FVG6_CAMSI RecName: Full=Malic enzyme {ECO:0000256|RuleBase:RU003426};	NADP+-dependent malic enzyme	GO:0005737,cytoplasm; GO:0004471,malate dehydrogenase (decarboxylating) (NAD+) activity; GO:0004473,malate dehydrogenase (decarboxylating) (NADP+) activity; GO:0046872,metal ion binding; GO:0051287,NAD binding; GO:0008948,oxaloacetate decarboxylase activity; GO:0006108,malate metabolic process; GO:0003674,molecular_function; GO:0003824,catalytic activity; GO:0004470,malic enzyme activity; GO:0016…	Malic enzyme, NAD binding domain	--	--	--
Cluster-10923.39	1	0.13	0.29	0.213333	0.603333	0.1	0.813333	1612	K01001 UDP-N-acetylglucosamine--dolichyl-phosphate N-acetylglucosaminephosphotransferase [EC:2.7.8.15] | (RefSeq) UDP-N-acetylglucosamine--dolichyl-phosphate N-acetylglucosaminephosphotransferase-like (A)	ko00510: N-Glycan biosynthesis; ko01100: Metabolic pathways	hypothetical protein F0562_012540 [Nyssa sinensis]	--	A0A5J4ZW29_9ASTE RecName: Full=UDP-N-acetylglucosamine--dolichyl-phosphate N-acetylglucosaminephosphotransferase {ECO:0000256|ARBA:ARBA00017659}; EC=2.7.8.15 {ECO:0000256|ARBA:ARBA00013225}; AltName: Full=GlcNAc-1-P transferase {ECO:0000256|ARBA:ARBA00029567}; AltName: Full=N-acetylglucosamine-1-phosphate transferase {ECO:0000256|ARBA:ARBA00033238};	Glycosyltransferase	GO:0005789,endoplasmic reticulum membrane; GO:0016021,integral component of membrane; GO:0016757,glycosyltransferase activity; GO:0008963,phospho-N-acetylmuramoyl-pentapeptide-transferase activity; GO:0003975,UDP-N-acetylglucosamine-dolichyl-phosphate N-acetylglucosaminephosphotransferase activity; GO:0006488,dolichol-linked oligosaccharide biosynthetic process; GO:0003674,molecular_function; GO:…	--	--	--	--
Cluster-10923.44	1	7.76	1.59333	5.95667	2.5	2.92333	10.7833	727	K01001 UDP-N-acetylglucosamine--dolichyl-phosphate N-acetylglucosaminephosphotransferase [EC:2.7.8.15] | (RefSeq) UDP-N-acetylglucosamine--dolichyl-phosphate N-acetylglucosaminephosphotransferase-like (A)	ko00510: N-Glycan biosynthesis; ko01100: Metabolic pathways	UDP-N-acetylglucosamine--dolichyl-phosphate N-acetylglucosaminephosphotransferase [Camellia lanceoleosa]	SPSY_ARATH RecName: Full=Spermine synthase; Short=SPMSY; EC=2.5.1.22; AltName: Full=Spermidine aminopropyltransferase;	A0A7J7GP35_CAMSI RecName: Full=UDP-N-acetylglucosamine--dolichyl-phosphate N-acetylglucosaminephosphotransferase {ECO:0000256|ARBA:ARBA00017659}; EC=2.7.8.15 {ECO:0000256|ARBA:ARBA00013225}; AltName: Full=GlcNAc-1-P transferase {ECO:0000256|ARBA:ARBA00029567}; AltName: Full=N-acetylglucosamine-1-phosphate transferase {ECO:0000256|ARBA:ARBA00033238};	Glycosyltransferase	GO:0004766,spermidine synthase activity; GO:0016768,spermine synthase activity; GO:0006596,polyamine biosynthetic process; GO:0006597,spermine biosynthetic process; GO:0003674,molecular_function; GO:0003824,catalytic activity; GO:0016740,transferase activity; GO:0016765,transferase activity, transferring alkyl or aryl (other than methyl) groups; GO:0006576,cellular biogenic amine metabolic proces…	--	--	--	--
Cluster-10923.49	1	0.0833333	1.58	0.0833333	1.7	0.163333	2.69	1071	K00029 malate dehydrogenase (oxaloacetate-decarboxylating)(NADP+) [EC:1.1.1.40] | (RefSeq) NADP-dependent malic enzyme-like (A)	ko00620: Pyruvate metabolism; ko00710: Carbon fixation in photosynthetic organisms; ko01100: Metabolic pathways; ko01200: Carbon metabolism	hypothetical protein HYC85_023104 [Camellia sinensis]	MAOX_POPTR RecName: Full=NADP-dependent malic enzyme; Short=NADP-ME; EC=1.1.1.40;	A0A7J7GES2_CAMSI RecName: Full=Malic enzyme {ECO:0000256|RuleBase:RU003426};	NADP+-dependent malic enzyme	GO:0005737,cytoplasm; GO:0004471,malate dehydrogenase (decarboxylating) (NAD+) activity; GO:0004473,malate dehydrogenase (decarboxylating) (NADP+) activity; GO:0046872,metal ion binding; GO:0051287,NAD binding; GO:0008948,oxaloacetate decarboxylase activity; GO:0006108,malate metabolic process; GO:0003674,molecular_function; GO:0003824,catalytic activity; GO:0004470,malic enzyme activity; GO:0016…	Malic enzyme, N-terminal domain	--	--	--
Cluster-10923.93	1	0.46	1.39	1.07333	0.863333	1.58667	2.96667	1004	K13566 omega-amidase [EC:3.5.1.3] | (RefSeq) omega-amidase, chloroplastic-like (A)	ko00250: Alanine, aspartate and glutamate metabolism; ko01100: Metabolic pathways	uncharacterized protein LOC114270394 [Camellia sinensis]	--	A0A2U1M6T2_ARTAN SubName: Full=Gag-pol polyprotein {ECO:0000313|EMBL:PWA56951.1};	FOG: Transposon-encoded proteins with TYA, reverse transcriptase, integrase domains in various combinations	GO:0003676,nucleic acid binding; GO:0008270,zinc ion binding; GO:0003674,molecular_function; GO:0005488,binding; GO:0097159,organic cyclic compound binding; GO:1901363,heterocyclic compound binding; GO:0043167,ion binding; GO:0043169,cation binding; GO:0046872,metal ion binding; GO:0046914,transition metal ion binding	gag-polypeptide of LTR copia-type	--	--	--
Cluster-10953.0	1	0	1.12333	0	2.27333	0	13.4967	398	K07056 16S rRNA (cytidine1402-2'-O)-methyltransferase [EC:2.1.1.198] | (RefSeq) uncharacterized protein LOC114256426 (A)	--	hypothetical protein LOK49_LG09G00129 [Camellia lanceoleosa]	--	A0A7J7HEX2_CAMSI SubName: Full=Uncharacterized protein {ECO:0000313|EMBL:KAF5950366.1};	--	--	--	--	--	--
Cluster-10956.1	1	0.983333	2.26	1.26333	1.39667	0.816667	7.89667	890	--	--	--	--	--	--	--	--	--	--	--
Cluster-10975.1	1	0	0.316667	0	0.893333	0.08	2.77	741	K02151 V-type H+-transporting ATPase subunit F | (RefSeq) uncharacterized protein LOC114279915 (A)	ko00190: Oxidative phosphorylation; ko01100: Metabolic pathways; ko04145: Phagosome	caldesmon-like [Camellia sinensis]	--	A0A7J7FUH2_CAMSI SubName: Full=Uncharacterized protein {ECO:0000313|EMBL:KAF5931982.1};	--	--	--	--	--	--
Cluster-10989.0	1	0	13.39	0	6.48667	0	30.53	345	--	--	--	--	--	--	--	--	--	--	--
Cluster-11023.5	1	3.33	5.49333	1.86667	17.2367	3.56333	23.1867	2873	K08819 cyclin-dependent kinase 12/13 [EC:2.7.11.22 2.7.11.23] | (RefSeq) cyclin-dependent kinase C-2-like (A)	--	Cyclin-dependent kinase C-1 [Camellia lanceoleosa]	CDKC1_ARATH RecName: Full=Cyclin-dependent kinase C-1; Short=CDKC;1; EC=2.7.11.22; EC=2.7.11.23;	A0A5B7AZZ6_DAVIN SubName: Full=Putative cyclin-dependent kinase C-1-like {ECO:0000313|EMBL:MPA62189.1}; EC=2.7.11.22 {ECO:0000313|EMBL:MPA62189.1}; EC=2.7.11.23 {ECO:0000313|EMBL:MPA62189.1};	Cdc2-related protein kinase	GO:0000307,cyclin-dependent protein kinase holoenzyme complex; GO:0005634,nucleus; GO:0005524,ATP binding; GO:0004693,cyclin-dependent protein serine/threonine kinase activity; GO:0016301,kinase activity; GO:0106310,protein serine kinase activity; GO:0008353,RNA polymerase II CTD heptapeptide repeat kinase activity; GO:0070816,phosphorylation of RNA polymerase II C-terminal domain; GO:0032968,pos…	Protein kinase domain	--	--	--
Cluster-11024.15	1	0	0.366667	0	1.66333	0	4.60667	864	K00326 cytochrome-b5 reductase [EC:1.6.2.2] | (RefSeq) NADH--cytochrome b5 reductase 1-like isoform X1 (A)	ko00520: Amino sugar and nucleotide sugar metabolism	hypothetical protein MLD38_009527 [Melastoma candidum]	NB5R1_ARATH RecName: Full=NADH--cytochrome b5 reductase 1 {ECO:0000303|PubMed:17227547}; EC=1.6.2.2 {ECO:0000269|PubMed:17227547, ECO:0000269|PubMed:9880378};	A0A6S7Q2Y6_LACSI RecName: Full=NAD_binding_1 domain-containing protein {ECO:0000259|Pfam:PF00175};	NADH-cytochrome b-5 reductase	GO:0005783,endoplasmic reticulum; GO:0016021,integral component of membrane; GO:0005741,mitochondrial outer membrane; GO:0009505,plant-type cell wall; GO:0009536,plastid; GO:0004128,cytochrome-b5 reductase activity, acting on NAD(P)H; GO:0022900,electron transport chain; GO:0003674,molecular_function; GO:0003824,catalytic activity; GO:0016491,oxidoreductase activity; GO:0016651,oxidoreductase act…	--	--	--	--
Cluster-11024.8	1	372.96	177.003	191.007	180.703	144.88	385.277	1418	K08057 calreticulin | (RefSeq) calreticulin (A)	ko04141: Protein processing in endoplasmic reticulum; ko04145: Phagosome	calreticulin [Camellia sinensis]	CALR_RICCO RecName: Full=Calreticulin; Flags: Precursor;	A0A7J7HGV7_CAMSI RecName: Full=Calreticulin {ECO:0000256|PIRNR:PIRNR002356};	Calreticulin	GO:0005788,endoplasmic reticulum lumen; GO:0005509,calcium ion binding; GO:0030246,carbohydrate binding; GO:0051082,unfolded protein binding; GO:0006457,protein folding; GO:0003674,molecular_function; GO:0005488,binding; GO:0043167,ion binding; GO:0043169,cation binding; GO:0046872,metal ion binding; GO:0005515,protein binding; GO:0008150,biological_process; GO:0009987,cellular process; GO:000557…	Calreticulin family	--	--	--
Cluster-11039.0	1	0	4.73	0	3.51333	0	13.9167	559	--	--	--	--	--	--	--	--	--	--	--
Cluster-11049.0	1	0.0133333	1.76667	0.0233333	1.18667	0	3.02333	1915	K15042 importin subunit alpha-6/7 | (RefSeq) importin subunit alpha (A)	ko03013: Nucleocytoplasmic transport	hypothetical protein HYC85_012831 [Camellia sinensis]	IMA1A_ORYSJ RecName: Full=Importin subunit alpha-1a;	A0A7J7HFY7_CAMSI RecName: Full=Importin subunit alpha {ECO:0000256|PIRNR:PIRNR005673};	Karyopherin (importin) alpha	GO:0005634,nucleus; GO:0048471,perinuclear region of cytoplasm; GO:0061608,nuclear import signal receptor activity; GO:0008139,nuclear localization sequence binding; GO:0006607,NLS-bearing protein import into nucleus; GO:0003674,molecular_function; GO:0140104,molecular carrier activity; GO:0140142,nucleocytoplasmic carrier activity; GO:0005048,signal sequence binding; GO:0005488,binding; GO:00332…	--	--	--	--
Cluster-11051.0	1	0.126667	6.03	0	11.9133	0.233333	27.0133	441	--	--	hypothetical protein HYC85_029685 [Camellia sinensis]	--	A0A7J7G2J4_CAMSI SubName: Full=Uncharacterized protein {ECO:0000313|EMBL:KAF5933514.1};	--	--	--	--	--	--
Cluster-11068.1	1	0.18	0.326667	0.226667	2.45667	0.556667	32.0333	1338	K10808 ribonucleoside-diphosphate reductase subunit M2 [EC:1.17.4.1] | (RefSeq) ribonucleoside-diphosphate reductase small chain A-like (A)	ko00230: Purine metabolism; ko00240: Pyrimidine metabolism; ko00480: Glutathione metabolism; ko01100: Metabolic pathways; ko01232: Nucleotide metabolism	Ribonucleoside-diphosphate reductase small chain A [Camellia lanceoleosa]	RIR2A_ARATH RecName: Full=Ribonucleoside-diphosphate reductase small chain A; EC=1.17.4.1; AltName: Full=Ribonucleoside-diphosphate reductase R2A subunit; Short=AtRNR2; Short=Protein R2at; AltName: Full=Ribonucleotide reductase small subunit A;	A0A7J7GLG4_CAMSI SubName: Full=Uncharacterized protein {ECO:0000313|EMBL:KAF5941672.1};	Ribonucleotide reductase, beta subunit	GO:0005971,ribonucleoside-diphosphate reductase complex; GO:0046872,metal ion binding; GO:0004748,ribonucleoside-diphosphate reductase activity, thioredoxin disulfide as acceptor; GO:0009263,deoxyribonucleotide biosynthetic process; GO:0006281,DNA repair; GO:0006260,DNA replication; GO:0051726,regulation of cell cycle; GO:0009259,ribonucleotide metabolic process; GO:0003674,molecular_function; GO…	--	--	--	--
Cluster-11068.11	1	1.29667	1.28667	0.903333	0.0666667	0.47	2.63333	2045	K15196 transcription factor IIIB 90 kDa subunit | (RefSeq) plant-specific TFIIB-related protein PTF2-like (A)	--	plant-specific TFIIB-related protein PTF2-like [Camellia sinensis]	PTF2_ARATH RecName: Full=Plant-specific TFIIB-related protein PTF2 {ECO:0000305}; AltName: Full=Protein POLLEN-EXPRESSED TRANSCRIPTION FACTOR 2 {ECO:0000303|PubMed:23713077}; AltName: Full=TFIIB-related protein PTF2 {ECO:0000305};	A0A7J0G8H7_9ERIC SubName: Full=Similar to POLLEN-EXPRESSED TRANSCRIPTION FACTOR 2 {ECO:0000313|EMBL:GFZ07106.1};	Transcription initiation factor TFIIIB, Brf1 subunit	GO:0005634,nucleus; GO:0097550,transcription preinitiation complex; GO:0003690,double-stranded DNA binding; GO:0046872,metal ion binding; GO:0042803,protein homodimerization activity; GO:0070063,RNA polymerase binding; GO:0017025,TBP-class protein binding; GO:0001093,TFIIB-class transcription factor binding; GO:0006352,DNA-templated transcription initiation; GO:0009793,embryo development ending i…	Ribonucleotide reductase, small chain	--	--	--
Cluster-11068.13	1	18.2367	13.92	13.5667	6.93	17.6933	28.65	1090	K01890 phenylalanyl-tRNA synthetase beta chain [EC:6.1.1.20] | (RefSeq) LOW QUALITY PROTEIN: phenylalanine--tRNA ligase beta subunit, cytoplasmic-like (A)	ko00970: Aminoacyl-tRNA biosynthesis	hypothetical protein HYC85_004974 [Camellia sinensis]	SYFB_ARATH RecName: Full=Phenylalanine--tRNA ligase beta subunit, cytoplasmic {ECO:0000305}; EC=6.1.1.20 {ECO:0000305}; AltName: Full=Phenylalanyl-tRNA synthetase beta subunit {ECO:0000305}; Short=PheRS {ECO:0000305};	A0A7J7HYL6_CAMSI RecName: Full=Phenylalanine--tRNA ligase {ECO:0000256|ARBA:ARBA00012814}; EC=6.1.1.20 {ECO:0000256|ARBA:ARBA00012814}; AltName: Full=Phenylalanyl-tRNA synthetase beta subunit {ECO:0000256|ARBA:ARBA00033189};	Phenylalanyl-tRNA synthetase beta subunit	GO:0005829,cytosol; GO:0005739,mitochondrion; GO:0009328,phenylalanine-tRNA ligase complex; GO:0005524,ATP binding; GO:0000287,magnesium ion binding; GO:0004826,phenylalanine-tRNA ligase activity; GO:0003723,RNA binding; GO:0006432,phenylalanyl-tRNA aminoacylation; GO:0000166,nucleotide binding; GO:0003674,molecular_function; GO:0005488,binding; GO:0017076,purine nucleotide binding; GO:0030554,ad…	Phe-tRNA synthetase beta subunit B1 domain	--	--	--
Cluster-11068.17	1	1.99667	4.15333	1.37667	4.07667	2.10667	10.12	1102	K01890 phenylalanyl-tRNA synthetase beta chain [EC:6.1.1.20] | (RefSeq) LOW QUALITY PROTEIN: phenylalanine--tRNA ligase beta subunit, cytoplasmic-like (A)	ko00970: Aminoacyl-tRNA biosynthesis	hypothetical protein HYC85_004974 [Camellia sinensis]	SYFB_ARATH RecName: Full=Phenylalanine--tRNA ligase beta subunit, cytoplasmic {ECO:0000305}; EC=6.1.1.20 {ECO:0000305}; AltName: Full=Phenylalanyl-tRNA synthetase beta subunit {ECO:0000305}; Short=PheRS {ECO:0000305};	A0A7J7HYL6_CAMSI RecName: Full=Phenylalanine--tRNA ligase {ECO:0000256|ARBA:ARBA00012814}; EC=6.1.1.20 {ECO:0000256|ARBA:ARBA00012814}; AltName: Full=Phenylalanyl-tRNA synthetase beta subunit {ECO:0000256|ARBA:ARBA00033189};	Phenylalanyl-tRNA synthetase beta subunit	GO:0005829,cytosol; GO:0005739,mitochondrion; GO:0009328,phenylalanine-tRNA ligase complex; GO:0005524,ATP binding; GO:0000287,magnesium ion binding; GO:0004826,phenylalanine-tRNA ligase activity; GO:0003723,RNA binding; GO:0006432,phenylalanyl-tRNA aminoacylation; GO:0000166,nucleotide binding; GO:0003674,molecular_function; GO:0005488,binding; GO:0017076,purine nucleotide binding; GO:0030554,ad…	B3/4 domain	--	--	--
Cluster-11068.20	1	0	0	0	4.72667	0	20.8833	1419	--	--	65-kDa microtubule-associated protein 1-like [Camellia sinensis]	--	--	--	--	--	--	--	--
Cluster-11068.22	1	0.0133333	0.0633333	0	4.61667	0.02	16.0067	1334	--	--	65-kDa microtubule-associated protein 1-like [Camellia sinensis]	--	--	--	--	--	--	--	--
Cluster-11068.31	1	0	0.153333	0	8.56	0.0733333	31.6167	688	--	--	--	--	--	--	--	--	--	--	--
Cluster-11068.4	1	2.22667	2.62667	1.08667	3.83333	1.1	11.5467	725	K10808 ribonucleoside-diphosphate reductase subunit M2 [EC:1.17.4.1] | (RefSeq) ribonucleoside-diphosphate reductase small chain A-like (A)	ko00230: Purine metabolism; ko00240: Pyrimidine metabolism; ko00480: Glutathione metabolism; ko01100: Metabolic pathways; ko01232: Nucleotide metabolism	hypothetical protein HYC85_030367 [Camellia sinensis]	RIR2A_ARATH RecName: Full=Ribonucleoside-diphosphate reductase small chain A; EC=1.17.4.1; AltName: Full=Ribonucleoside-diphosphate reductase R2A subunit; Short=AtRNR2; Short=Protein R2at; AltName: Full=Ribonucleotide reductase small subunit A;	A0A7J7G4K5_CAMSI SubName: Full=Uncharacterized protein {ECO:0000313|EMBL:KAF5934196.1};	Ribonucleotide reductase, beta subunit	GO:0005971,ribonucleoside-diphosphate reductase complex; GO:0046872,metal ion binding; GO:0004748,ribonucleoside-diphosphate reductase activity, thioredoxin disulfide as acceptor; GO:0009263,deoxyribonucleotide biosynthetic process; GO:0006281,DNA repair; GO:0006260,DNA replication; GO:0051726,regulation of cell cycle; GO:0009259,ribonucleotide metabolic process; GO:0003674,molecular_function; GO…	Ribonucleotide reductase, small chain	--	--	--
Cluster-11068.51	1	0.25	2.04333	0.0966667	0.426667	0.18	2.34	1834	K16569 gamma-tubulin complex component 2 | (RefSeq) gamma-tubulin complex component 2-like isoform X1 (A)	--	gamma-tubulin complex component 2-like isoform X1 [Camellia sinensis]	GACP2_ARATH RecName: Full=Gamma-tubulin complex component 2; Short=AtGCP2; Short=GCP-2; AltName: Full=Protein SPIRAL 3; AltName: Full=Spindle pole body protein Spc97 homolog; Short=AtSpc97;	A0A067DUH7_CITSI RecName: Full=Gamma-tubulin complex component {ECO:0000256|RuleBase:RU363050}; Flags: Fragment;	Gamma-tubulin complex, DGRIP84/SPC97 component	GO:0005938,cell cortex; GO:0055028,cortical microtubule; GO:0005737,cytoplasm; GO:0000923,equatorial microtubule organizing center; GO:0000930,gamma-tubulin complex; GO:0008275,gamma-tubulin small complex; GO:0005635,nuclear envelope; GO:0000922,spindle pole; GO:0043015,gamma-tubulin binding; GO:0031122,cytoplasmic microtubule organization; GO:0048229,gametophyte development; GO:0033566,gamma-tub…	Gamma tubulin complex component C-terminal	--	--	--
Cluster-11068.7	1	3.23333	4.64667	3.16333	6.03333	2.63667	9.09667	1882	K15196 transcription factor IIIB 90 kDa subunit | (RefSeq) plant-specific TFIIB-related protein PTF2-like (A)	--	plant-specific TFIIB-related protein PTF2-like [Camellia sinensis]	PTF2_ARATH RecName: Full=Plant-specific TFIIB-related protein PTF2 {ECO:0000305}; AltName: Full=Protein POLLEN-EXPRESSED TRANSCRIPTION FACTOR 2 {ECO:0000303|PubMed:23713077}; AltName: Full=TFIIB-related protein PTF2 {ECO:0000305};	A0A7J0G8H7_9ERIC SubName: Full=Similar to POLLEN-EXPRESSED TRANSCRIPTION FACTOR 2 {ECO:0000313|EMBL:GFZ07106.1};	Transcription initiation factor TFIIIB, Brf1 subunit	GO:0005634,nucleus; GO:0097550,transcription preinitiation complex; GO:0003690,double-stranded DNA binding; GO:0046872,metal ion binding; GO:0042803,protein homodimerization activity; GO:0070063,RNA polymerase binding; GO:0017025,TBP-class protein binding; GO:0001093,TFIIB-class transcription factor binding; GO:0006352,DNA-templated transcription initiation; GO:0009793,embryo development ending i…	Transcription factor TFIIB repeat	--	--	--
Cluster-11073.0	1	0	0.07	0	0.993333	0	2.22	1646	--	--	hypothetical protein HYC85_028708 [Camellia sinensis]	--	A0A7J7FWN1_CAMSI SubName: Full=Uncharacterized protein {ECO:0000313|EMBL:KAF5932537.1};	--	--	--	--	--	--
Cluster-11082.0	1	0	5.94667	0	4.32333	0	8.7	529	K11498 centromeric protein E | (RefSeq) kinesin-like protein KIN-7E isoform X1 (A)	ko04814: Motor proteins	hypothetical protein HYC85_024207 [Camellia sinensis]	KN7E_ARATH RecName: Full=Kinesin-like protein KIN-7E {ECO:0000305};	A0A7J7G9U0_CAMSI RecName: Full=Kinesin motor domain-containing protein {ECO:0000259|PROSITE:PS50067};	Kinesin-like protein	GO:0005874,microtubule; GO:0005524,ATP binding; GO:0008017,microtubule binding; GO:0003777,microtubule motor activity; GO:0007018,microtubule-based movement; GO:0000166,nucleotide binding; GO:0003674,molecular_function; GO:0005488,binding; GO:0017076,purine nucleotide binding; GO:0030554,adenyl nucleotide binding; GO:0032553,ribonucleotide binding; GO:0032555,purine ribonucleotide binding; GO:003…	--	--	--	--
Cluster-11087.0	1	0	0.38	0	0.96	0	2.44667	703	--	--	hypothetical protein HYC85_019047 [Camellia sinensis]	RPP4_ARATH RecName: Full=Disease resistance protein RPP4 {ECO:0000305}; EC=3.2.2.6 {ECO:0000255|PROSITE-ProRule:PRU00204}; AltName: Full=Protein CHILLING-SENSITIVE 2 {ECO:0000303|PubMed:20699401}; AltName: Full=Protein RECOGNITION OF PERONOSPORA PARASITICA 4 {ECO:0000303|PubMed:11846877};	A0A7J7GMF0_CAMSI SubName: Full=Uncharacterized protein {ECO:0000313|EMBL:KAF5941405.1};	--	GO:0043531,ADP binding; GO:0005524,ATP binding; GO:0030275,LRR domain binding; GO:0050135,NAD(P)+ nucleosidase activity; GO:0061809,NAD+ nucleotidase, cyclic ADP-ribose generating; GO:0006952,defense response; GO:0050832,defense response to fungus; GO:0007165,signal transduction; GO:0000166,nucleotide binding; GO:0003674,molecular_function; GO:0005488,binding; GO:0017076,purine nucleotide binding…	--	--	--	--
Cluster-11106.0	1	0	5.75	0.02	6.99	0.04	19.39	1006	--	--	--	--	--	--	--	--	--	--	--
Cluster-11144.1	1	0	4.42667	0	4.30333	0	11.3167	429	K01968 3-methylcrotonyl-CoA carboxylase alpha subunit [EC:6.4.1.4] | (RefSeq) methylcrotonoyl-CoA carboxylase subunit alpha, mitochondrial (A)	ko00280: Valine, leucine and isoleucine degradation; ko01100: Metabolic pathways	hypothetical protein LOK49_LG11G01452 [Camellia lanceoleosa]	MCCA_SOYBN RecName: Full=Methylcrotonoyl-CoA carboxylase subunit alpha, mitochondrial; Short=MCCase subunit alpha; EC=6.4.1.4; AltName: Full=3-methylcrotonyl-CoA carboxylase 1; AltName: Full=3-methylcrotonyl-CoA:carbon dioxide ligase subunit alpha; Flags: Precursor;	A0A5K1A8Y3_9MAGN RecName: Full=CbamoylP_synth_lsu-like_ATP-bd domain-containing protein {ECO:0000259|Pfam:PF02786}; Flags: Fragment;	3-Methylcrotonyl-CoA carboxylase, biotin-containing subunit/Propionyl-CoA carboxylase, alpha chain/Acetyl-CoA carboxylase, biotin carboxylase subunit	GO:0005759,mitochondrial matrix; GO:0005739,mitochondrion; GO:0005524,ATP binding; GO:0046872,metal ion binding; GO:0004485,methylcrotonoyl-CoA carboxylase activity; GO:0006552,leucine catabolic process; GO:0000166,nucleotide binding; GO:0003674,molecular_function; GO:0005488,binding; GO:0017076,purine nucleotide binding; GO:0030554,adenyl nucleotide binding; GO:0032553,ribonucleotide binding; GO…	--	--	--	--
Cluster-11208.4	1	0.68	0.313333	0.236667	0.503333	0.0933333	1.85667	3439	K25201 importin-11 | (RefSeq) importin-11 (A)	ko03013: Nucleocytoplasmic transport	importin-11 [Camellia sinensis]	--	A0A4S4ESB1_CAMSI RecName: Full=Importin N-terminal domain-containing protein {ECO:0000259|PROSITE:PS50166};	Nuclear transport receptor KAP120 (importin beta superfamily)	GO:0003824,catalytic activity; GO:0031267,small GTPase binding; GO:0006886,intracellular protein transport; GO:0003674,molecular_function; GO:0005488,binding; GO:0005515,protein binding; GO:0019899,enzyme binding; GO:0051020,GTPase binding; GO:0006810,transport; GO:0008104,protein localization; GO:0008150,biological_process; GO:0009987,cellular process; GO:0015031,protein transport; GO:0033036,ma…	--	--	--	--
Cluster-11208.7	1	2.65667	3.65	3.02333	0.36	1.92	5.98	3788	K25201 importin-11 | (RefSeq) importin-11 (A)	ko03013: Nucleocytoplasmic transport	importin-11 [Camellia sinensis]	SAD2H_ARATH RecName: Full=Importin beta-like SAD2 homolog {ECO:0000305};	A0A4S4ESB1_CAMSI RecName: Full=Importin N-terminal domain-containing protein {ECO:0000259|PROSITE:PS50166};	Nuclear transport receptor KAP120 (importin beta superfamily)	GO:0005829,cytosol; GO:0005635,nuclear envelope; GO:0031267,small GTPase binding; GO:0006606,protein import into nucleus; GO:0003674,molecular_function; GO:0005488,binding; GO:0005515,protein binding; GO:0019899,enzyme binding; GO:0051020,GTPase binding; GO:0006810,transport; GO:0006886,intracellular protein transport; GO:0006913,nucleocytoplasmic transport; GO:0008104,protein localization; GO:00…	Importin-beta N-terminal domain	--	--	--
Cluster-11279.0	1	0	1.12	0	13.9133	0.146667	17.58	678	--	--	uncharacterized protein LOC114262765 [Camellia sinensis]	--	A0A1J3K7Z6_NOCCA SubName: Full=Enzymatic polyprotein {ECO:0000313|EMBL:JAV00501.1}; Flags: Fragment;	FOG: Transposon-encoded proteins with TYA, reverse transcriptase, integrase domains in various combinations	--	RNase H-like domain found in reverse transcriptase	--	--	--
Cluster-11280.15	1	1.47333	0.0933333	0.876667	2.77667	1.53333	3.73667	951	K16284 E3 ubiquitin-protein ligase SIS3 [EC:2.3.2.27] | (RefSeq) E3 ubiquitin-protein ligase SIS3-like isoform X1 (A)	--	E3 ubiquitin-protein ligase SIS3 [Camellia lanceoleosa]	SIS3_ARATH RecName: Full=E3 ubiquitin-protein ligase SIS3; EC=2.3.2.27; AltName: Full=Protein SUGAR INSENSITIVE 3; AltName: Full=RING-type E3 ubiquitin transferase SIS3 {ECO:0000305}; Flags: Precursor;	A0A4S4EUI1_CAMSI RecName: Full=RING-type domain-containing protein {ECO:0000259|PROSITE:PS50089};	FOG: Predicted E3 ubiquitin ligase	GO:0016021,integral component of membrane; GO:0046872,metal ion binding; GO:0004842,ubiquitin-protein transferase activity; GO:0016567,protein ubiquitination; GO:0010182,sugar mediated signaling pathway; GO:0003674,molecular_function; GO:0005488,binding; GO:0043167,ion binding; GO:0043169,cation binding; GO:0003824,catalytic activity; GO:0016740,transferase activity; GO:0019787,ubiquitin-like pro…	--	--	--	--
Cluster-11280.6	1	2.29667	3.59333	1.19667	0	2.13667	7.42	4189	K14550 U3 small nucleolar RNA-associated protein 10 | (RefSeq) uncharacterized protein At3g06530 (A)	ko03008: Ribosome biogenesis in eukaryotes	Uncharacterized protein LOK49_LG01G01208 [Camellia lanceoleosa]	HEAT1_ARATH RecName: Full=Uncharacterized protein At3g06530;	A0A7J7I413_CAMSI RecName: Full=BP28CT domain-containing protein {ECO:0000259|SMART:SM01036};	Uncharacterized conserved protein	GO:0030686,90S preribosome; GO:0032040,small-subunit processome; GO:0034455,t-UTP complex; GO:0030515,snoRNA binding; GO:0000462,maturation of SSU-rRNA from tricistronic rRNA transcript (SSU-rRNA, 5.8S rRNA, LSU-rRNA); GO:0045943,positive regulation of transcription by RNA polymerase I; GO:0003674,molecular_function; GO:0003676,nucleic acid binding; GO:0003723,RNA binding; GO:0005488,binding; GO:…	BP28CT (NUC211) domain	--	--	--
Cluster-11280.7	1	1.45333	4.63	0.87	1.16667	0.973333	7.90667	7203	K14550 U3 small nucleolar RNA-associated protein 10 | (RefSeq) uncharacterized protein At3g06530 (A)	ko03008: Ribosome biogenesis in eukaryotes	Uncharacterized protein LOK49_LG01G01208 [Camellia lanceoleosa]	HEAT1_ARATH RecName: Full=Uncharacterized protein At3g06530;	A0A7J7I413_CAMSI RecName: Full=BP28CT domain-containing protein {ECO:0000259|SMART:SM01036};	Uncharacterized conserved protein	GO:0030686,90S preribosome; GO:0032040,small-subunit processome; GO:0034455,t-UTP complex; GO:0030515,snoRNA binding; GO:0000462,maturation of SSU-rRNA from tricistronic rRNA transcript (SSU-rRNA, 5.8S rRNA, LSU-rRNA); GO:0045943,positive regulation of transcription by RNA polymerase I; GO:0003674,molecular_function; GO:0003676,nucleic acid binding; GO:0003723,RNA binding; GO:0005488,binding; GO:…	BP28CT (NUC211) domain	--	--	--
Cluster-11290.0	1	0	0.0333333	0	2.24667	0	6.14	1250	K12823 ATP-dependent RNA helicase DDX5/DBP2 [EC:3.6.4.13] | (RefSeq) glucosidase 2 subunit beta-like (A)	ko03040: Spliceosome	uncharacterized protein LOC114287992 [Camellia sinensis]	--	A0A4S4EMA5_CAMSI RecName: Full=Phospholipase A1 {ECO:0000256|RuleBase:RU367093}; EC=3.1.1.- {ECO:0000256|RuleBase:RU367093};	--	GO:0008970,phospholipase A1 activity; GO:0016042,lipid catabolic process; GO:0003674,molecular_function; GO:0003824,catalytic activity; GO:0004620,phospholipase activity; GO:0016298,lipase activity; GO:0016787,hydrolase activity; GO:0016788,hydrolase activity, acting on ester bonds; GO:0052689,carboxylic ester hydrolase activity; GO:0006629,lipid metabolic process; GO:0008150,biological_process; …	--	--	--	--
Cluster-11293.0	1	0	0.97	0	0.526667	0	1.86333	872	--	--	glycerophosphodiester phosphodiesterase GDPDL3-like [Camellia sinensis]	--	A0A7J7H7K1_CAMSI RecName: Full=Glycerophosphodiester phosphodiesterase {ECO:0000256|ARBA:ARBA00012247}; EC=3.1.4.46 {ECO:0000256|ARBA:ARBA00012247};	--	GO:0008889,glycerophosphodiester phosphodiesterase activity; GO:0006071,glycerol metabolic process; GO:0006629,lipid metabolic process; GO:0003674,molecular_function; GO:0003824,catalytic activity; GO:0008081,phosphoric diester hydrolase activity; GO:0016787,hydrolase activity; GO:0016788,hydrolase activity, acting on ester bonds; GO:0042578,phosphoric ester hydrolase activity; GO:0005975,carbohy…	--	--	--	--
Cluster-11294.0	1	0	1.00667	0	0.503333	0	3.36333	698	--	--	hypothetical protein LOK49_LG15G01389 [Camellia lanceoleosa]	--	--	--	--	--	--	--	--
Cluster-11307.2	1	0.16	1.60333	0.243333	1.67667	0.523333	7.96333	1287	--	--	uncharacterized protein LOC114286968 [Camellia sinensis]	--	A0A2N9GHD1_FAGSY SubName: Full=Uncharacterized protein {ECO:0000313|EMBL:SPC98564.1};	FOG: Transposon-encoded proteins with TYA, reverse transcriptase, integrase domains in various combinations	--	--	--	--	--
Cluster-11307.4	1	0.12	1.13	0.196667	1.18333	0.223333	6.15667	811	--	--	uncharacterized protein LOC114286968 [Camellia sinensis]	RRPO_OENBE RecName: Full=RNA-directed DNA polymerase homolog; EC=2.7.7.48; AltName: Full=Reverse transcriptase homolog;	A0A7J7HYI8_CAMSI RecName: Full=Protein kinase domain-containing protein {ECO:0000259|PROSITE:PS50011};	FOG: Transposon-encoded proteins with TYA, reverse transcriptase, integrase domains in various combinations	GO:0005739,mitochondrion; GO:0003968,RNA-directed 5'-3' RNA polymerase activity; GO:0003964,RNA-directed DNA polymerase activity; GO:0003674,molecular_function; GO:0003824,catalytic activity; GO:0016740,transferase activity; GO:0016772,transferase activity, transferring phosphorus-containing groups; GO:0016779,nucleotidyltransferase activity; GO:0034062,5'-3' RNA polymerase activity; GO:0097747,R…	Reverse transcriptase (RNA-dependent DNA polymerase)	--	--	--
Cluster-11307.5	1	0.11	0.913333	0.223333	0.496667	0.0933333	3.35	2146	K10798 poly [ADP-ribose] polymerase 2/3/4 [EC:2.4.2.30] | (RefSeq) LOW QUALITY PROTEIN: protein ADP-ribosyltransferase PARP3 (A)	ko03410: Base excision repair	uncharacterized protein LOC114286968 [Camellia sinensis]	RRPO_OENBE RecName: Full=RNA-directed DNA polymerase homolog; EC=2.7.7.48; AltName: Full=Reverse transcriptase homolog;	A0A2N9GUA6_FAGSY RecName: Full=Reverse transcriptase domain-containing protein {ECO:0000259|PROSITE:PS50878};	FOG: Transposon-encoded proteins with TYA, reverse transcriptase, integrase domains in various combinations	GO:0005739,mitochondrion; GO:0003968,RNA-directed 5'-3' RNA polymerase activity; GO:0003964,RNA-directed DNA polymerase activity; GO:0003674,molecular_function; GO:0003824,catalytic activity; GO:0016740,transferase activity; GO:0016772,transferase activity, transferring phosphorus-containing groups; GO:0016779,nucleotidyltransferase activity; GO:0034062,5'-3' RNA polymerase activity; GO:0097747,R…	Reverse transcriptase (RNA-dependent DNA polymerase)	--	--	--
Cluster-11307.6	1	0.03	0.703333	0.0566667	1.15333	0	2.93667	751	--	--	uncharacterized protein LOC114275555 [Camellia sinensis]	--	A0A2N9FYA2_FAGSY RecName: Full=Retrotrans_gag domain-containing protein {ECO:0000259|Pfam:PF03732};	--	--	Retrotransposon gag protein	--	--	--
Cluster-11307.8	1	0.39	1.22333	2.12667	4.61667	0.326667	19.55	992	K10798 poly [ADP-ribose] polymerase 2/3/4 [EC:2.4.2.30] | (RefSeq) LOW QUALITY PROTEIN: protein ADP-ribosyltransferase PARP3 (A)	ko03410: Base excision repair	uncharacterized protein LOC112034713 [Quercus suber]	RRPO_OENBE RecName: Full=RNA-directed DNA polymerase homolog; EC=2.7.7.48; AltName: Full=Reverse transcriptase homolog;	A0A2N9HW46_FAGSY RecName: Full=Reverse transcriptase domain-containing protein {ECO:0000259|PROSITE:PS50878};	FOG: Transposon-encoded proteins with TYA, reverse transcriptase, integrase domains in various combinations	GO:0005739,mitochondrion; GO:0003968,RNA-directed 5'-3' RNA polymerase activity; GO:0003964,RNA-directed DNA polymerase activity; GO:0003674,molecular_function; GO:0003824,catalytic activity; GO:0016740,transferase activity; GO:0016772,transferase activity, transferring phosphorus-containing groups; GO:0016779,nucleotidyltransferase activity; GO:0034062,5'-3' RNA polymerase activity; GO:0097747,R…	Reverse transcriptase (RNA-dependent DNA polymerase)	--	--	--
Cluster-11321.0	1	0	7.33	0	27.7433	1.09333	37.3033	307	--	--	--	--	--	--	--	--	--	--	--
Cluster-11321.4	1	1.86	2.70333	5.84667	6.28	5.64333	30.32	364	--	--	--	--	--	--	--	--	--	--	--
Cluster-11352.1	1	0	1.09333	0.183333	2.92	0	3.52667	860	K04794 peptidyl-tRNA hydrolase, PTH2 family [EC:3.1.1.29] | (RefSeq) peptidyl-tRNA hydrolase 2, mitochondrial-like isoform X1 (A)	--	peptidyl-tRNA hydrolase 2, mitochondrial-like isoform X6 [Camellia sinensis]	--	A0A7J7H3E9_CAMSI RecName: Full=Aminoacyl-tRNA hydrolase {ECO:0000256|ARBA:ARBA00013260}; EC=3.1.1.29 {ECO:0000256|ARBA:ARBA00013260};	Uncharacterized conserved protein	GO:0004045,aminoacyl-tRNA hydrolase activity; GO:0003674,molecular_function; GO:0003824,catalytic activity; GO:0016787,hydrolase activity; GO:0016788,hydrolase activity, acting on ester bonds; GO:0052689,carboxylic ester hydrolase activity; GO:0140098,catalytic activity, acting on RNA; GO:0140101,catalytic activity, acting on a tRNA; GO:0140640,catalytic activity, acting on a nucleic acid	--	--	--	--
Cluster-11377.0	1	0	0.693333	0	2.43667	0	3.00333	900	K08838 serine/threonine-protein kinase 24/25/MST4 [EC:2.7.11.1] | (RefSeq) serine/threonine-protein kinase 4-like isoform X1 (A)	--	hypothetical protein LOK49_Contig27G00001 [Camellia lanceoleosa]	SIK1_ARATH RecName: Full=Serine/threonine-protein kinase 1 {ECO:0000303|PubMed:26685188, ECO:0000303|PubMed:30212650}; EC=2.7.11.1 {ECO:0000269|PubMed:30212650};	A0A7J0G4P0_9ERIC SubName: Full=Protein kinase superfamily protein {ECO:0000313|EMBL:GFZ05755.1};	Serine/threonine protein kinase	GO:0005694,chromosome; GO:0000775,chromosome, centromeric region; GO:0005769,early endosome; GO:0005739,mitochondrion; GO:0005634,nucleus; GO:0005886,plasma membrane; GO:0005802,trans-Golgi network; GO:0005524,ATP binding; GO:0004674,protein serine/threonine kinase activity; GO:0042742,defense response to bacterium; GO:0035556,intracellular signal transduction; GO:0046777,protein autophosphorylat…	--	--	--	--
Cluster-11387.4	1	0	0.193333	0	0.896667	0	1.09333	1257	K24348 UBX domain-containing protein 1/4 | (RefSeq) UBX domain-containing protein 1-like isoform X1 (A)	ko04141: Protein processing in endoplasmic reticulum	UBX domain-containing protein 1 [Camellia lanceoleosa]	PUX2_ARATH RecName: Full=Plant UBX domain-containing protein 2 {ECO:0000303|Ref.8}; Short=PUX2 {ECO:0000303|Ref.8}; AltName: Full=AtPUB3 {ECO:0000303|PubMed:11587532}; AltName: Full=CDC48-interacting UBX-domain protein 2 {ECO:0000312|EMBL:AAS78924.1};	A0A7J7HP27_CAMSI RecName: Full=UBA domain-containing protein {ECO:0000259|PROSITE:PS50030};	Predicted ubiquitin regulatory protein	GO:0016020,membrane; GO:0005739,mitochondrion; GO:0046872,metal ion binding; GO:0050832,defense response to fungus; GO:0009620,response to fungus; GO:0003674,molecular_function; GO:0005488,binding; GO:0043167,ion binding; GO:0043169,cation binding; GO:0006950,response to stress; GO:0006952,defense response; GO:0008150,biological_process; GO:0009605,response to external stimulus; GO:0009607,respon…	PUB domain	--	--	--
Cluster-11399.15	1	8.00667	16.92	7.85	7.66667	5.94333	19.8933	3040	K13095 splicing factor 1 | (RefSeq) splicing factor-like protein 1 (A)	--	splicing factor-like protein 1 [Camellia sinensis]	SF1_ARATH RecName: Full=Splicing factor-like protein 1 {ECO:0000303|PubMed:24580679}; Short=AtSF1 {ECO:0000303|PubMed:24580679}; Short=SF1 homolog protein {ECO:0000303|PubMed:24580679};	A0A7J7HX30_CAMSI SubName: Full=Uncharacterized protein {ECO:0000313|EMBL:KAF5957403.1};	Splicing factor 1/branch point binding protein (RRM superfamily)	GO:0005730,nucleolus; GO:0005654,nucleoplasm; GO:0005634,nucleus; GO:0005681,spliceosomal complex; GO:0003729,mRNA binding; GO:0008270,zinc ion binding; GO:0009738,abscisic acid-activated signaling pathway; GO:0006397,mRNA processing; GO:0048024,regulation of mRNA splicing, via spliceosome; GO:0009737,response to abscisic acid; GO:0008380,RNA splicing; GO:0003674,molecular_function; GO:0003676,nu…	Splicing factor 1 helix-hairpin domain	--	--	--
Cluster-11406.0	1	0.213333	1.05	0.0366667	1.33333	0.0833333	5.01667	866	--	--	--	--	--	--	--	--	--	--	--
Cluster-11418.0	1	0.38	0.926667	0.2	3.87667	0.33	5.14333	1257	--	--	--	--	--	--	--	--	--	--	--
Cluster-11456.3	1	0.01	1.43333	0	1.38667	0.01	1.63	1812	--	--	--	--	--	--	--	--	--	--	--
Cluster-11490.2	1	0.513333	1.38667	0.13	0.57	0.75	1.81667	1078	K14016 ubiquitin fusion degradation protein 1 | (RefSeq) LOW QUALITY PROTEIN: ubiquitin fusion degradation protein 1 homolog (A)	ko04141: Protein processing in endoplasmic reticulum	hypothetical protein HYC85_001465 [Camellia sinensis]	NTL9_ARATH RecName: Full=Protein NTM1-like 9 {ECO:0000303|PubMed:17158162}; AltName: Full=Calmodulin-binding NAC protein {ECO:0000303|PubMed:17947243};	A0A7J7I6Y3_CAMSI RecName: Full=NAC domain-containing protein {ECO:0000259|PROSITE:PS51005};	--	GO:0005789,endoplasmic reticulum membrane; GO:0016021,integral component of membrane; GO:0005634,nucleus; GO:0005886,plasma membrane; GO:0005516,calmodulin binding; GO:0003700,DNA-binding transcription factor activity; GO:0000976,transcription cis-regulatory region binding; GO:0071470,cellular response to osmotic stress; GO:0045892,negative regulation of DNA-templated transcription; GO:1900426,po…	No apical meristem (NAM) protein	NAC	TF	NAC
Cluster-11490.7	1	0	0	0.0233333	1.33	0	2.73667	960	K14016 ubiquitin fusion degradation protein 1 | (RefSeq) LOW QUALITY PROTEIN: ubiquitin fusion degradation protein 1 homolog (A)	ko04141: Protein processing in endoplasmic reticulum	hypothetical protein HYC85_001465 [Camellia sinensis]	NTL9_ARATH RecName: Full=Protein NTM1-like 9 {ECO:0000303|PubMed:17158162}; AltName: Full=Calmodulin-binding NAC protein {ECO:0000303|PubMed:17947243};	A0A7J7I6Y3_CAMSI RecName: Full=NAC domain-containing protein {ECO:0000259|PROSITE:PS51005};	--	GO:0005789,endoplasmic reticulum membrane; GO:0016021,integral component of membrane; GO:0005634,nucleus; GO:0005886,plasma membrane; GO:0005516,calmodulin binding; GO:0003700,DNA-binding transcription factor activity; GO:0000976,transcription cis-regulatory region binding; GO:0071470,cellular response to osmotic stress; GO:0045892,negative regulation of DNA-templated transcription; GO:1900426,po…	No apical meristem (NAM) protein	NAC	TF	NAC
Cluster-11491.3	1	3.19333	4.02333	3.39667	0.763333	3.25333	9.04667	3222	K14409 protein SMG7 | (RefSeq) protein SMG7-like (A)	ko03015: mRNA surveillance pathway	hypothetical protein TEA_001079 [Camellia sinensis var. sinensis]	SMG7_ARATH RecName: Full=Nonsense-mediated mRNA decay factor SMG7 {ECO:0000250|UniProtKB:Q92540}; AltName: Full=Protein SMG7 {ECO:0000303|PubMed:18544632}; AltName: Full=SMG7 homolog {ECO:0000303|PubMed:18544632};	A0A4S4EWS3_CAMSI SubName: Full=Uncharacterized protein {ECO:0000313|EMBL:THG21461.1};	Nonsense-mediated mRNA decay protein	GO:0005634,nucleus; GO:0000932,P-body; GO:0005697,telomerase holoenzyme complex; GO:0070034,telomerase RNA binding; GO:0042162,telomeric DNA binding; GO:0006952,defense response; GO:0051321,meiotic cell cycle; GO:0090306,meiotic spindle assembly; GO:0060548,negative regulation of cell death; GO:0000184,nuclear-transcribed mRNA catabolic process, nonsense-mediated decay; GO:0012501,programmed cell…	Est1 DNA/RNA binding domain	--	--	--
Cluster-11510.0	1	0	0.0366667	0	0.296667	0	0.93	2881	K13606 chlorophyll(ide) b reductase [EC:1.1.1.294] | (RefSeq) uncharacterized protein LOC114260333 (A)	ko00860: Porphyrin metabolism; ko01100: Metabolic pathways; ko01110: Biosynthesis of secondary metabolites	hypothetical protein TEA_001757 [Camellia sinensis var. sinensis]	--	A0A4S4DB93_CAMSI SubName: Full=Uncharacterized protein {ECO:0000313|EMBL:THF98825.1};	--	GO:0005789,endoplasmic reticulum membrane; GO:0016021,integral component of membrane; GO:0003854,3-beta-hydroxy-delta5-steroid dehydrogenase activity; GO:0006694,steroid biosynthetic process; GO:0003674,molecular_function; GO:0003824,catalytic activity; GO:0016229,steroid dehydrogenase activity; GO:0016491,oxidoreductase activity; GO:0016614,oxidoreductase activity, acting on CH-OH group of donor…	--	--	--	--
Cluster-11541.0	1	0.02	2.2	0	0.503333	0.0633333	2.39	1023	K13420 LRR receptor-like serine/threonine-protein kinase FLS2 [EC:2.7.11.1] | (RefSeq) putative receptor-like protein kinase At3g47110 (A)	ko04016: MAPK signaling pathway - plant; ko04626: Plant-pathogen interaction	--	--	--	--	--	--	--	--	--
Cluster-11546.1	1	0	15.1133	0	8.83667	0.0966667	34.0067	446	K17498 transcription factor SPN1 | (RefSeq) protein IWS1 homolog 1-like (A)	--	hypothetical protein TEA_007194 [Camellia sinensis var. sinensis]	--	A0A4S4ERP9_CAMSI RecName: Full=TAF6_C domain-containing protein {ECO:0000259|Pfam:PF07571};	--	GO:0000124,SAGA complex; GO:0046695,SLIK (SAGA-like) complex; GO:0005669,transcription factor TFIID complex; GO:0016251,RNA polymerase II general transcription initiation factor activity; GO:0006367,transcription initiation at RNA polymerase II promoter; GO:0003674,molecular_function; GO:0140223,general transcription initiation factor activity; GO:0006139,nucleobase-containing compound metabolic …	--	--	--	--
Cluster-11546.11	1	0.08	1.71667	0.82	1.69333	1.75	2.91333	1189	K15289 solute carrier family 35, member F5 | (RefSeq) uncharacterized vacuolar membrane protein YML018C-like (A)	--	putative vacuolar membrane protein YML018C [Camellia lanceoleosa]	--	A0A2R6Q2K9_ACTCC SubName: Full=Drug/metabolite transporter protein {ECO:0000313|EMBL:PSS01108.1};	Predicted membrane protein	GO:0016021,integral component of membrane; GO:0005575,cellular_component; GO:0016020,membrane; GO:0031224,intrinsic component of membrane; GO:0110165,cellular anatomical entity	EamA-like transporter family	--	--	--
Cluster-11546.15	1	9.02	8.08333	3.68	19.8633	5.14333	54.2	474	K17498 transcription factor SPN1 | (RefSeq) protein IWS1 homolog 1-like (A)	--	protein IWS1 homolog 1-like [Camellia sinensis]	IWS1_ARATH RecName: Full=Protein IWS1 homolog 1 {ECO:0000305}; Short=AtIWS1 {ECO:0000303|PubMed:20139304}; AltName: Full=Interacts with SPT6 protein 1 {ECO:0000305}; AltName: Full=Protein HIGH NITROGEN INSENSITIVE 9; AltName: Full=Protein SUPPRESSOR OF BES-1-D 1 {ECO:0000305};	A0A7J7G5F6_CAMSI RecName: Full=TFIIS N-terminal domain-containing protein {ECO:0000259|PROSITE:PS51319};	--	GO:0005634,nucleus; GO:0009742,brassinosteroid mediated signaling pathway; GO:0032784,regulation of DNA-templated transcription elongation; GO:0007154,cell communication; GO:0007165,signal transduction; GO:0008150,biological_process; GO:0009719,response to endogenous stimulus; GO:0009725,response to hormone; GO:0009741,response to brassinosteroid; GO:0009755,hormone-mediated signaling pathway; GO…	--	--	--	--
Cluster-11546.2	1	0	3.70667	0	3.65667	0	4.28	894	K17498 transcription factor SPN1 | (RefSeq) protein IWS1 homolog 1-like (A)	--	hypothetical protein LOK49_LG05G00892 [Camellia lanceoleosa]	PMTJ_ARATH RecName: Full=Probable methyltransferase PMT19; EC=2.1.1.-;	A0A4S4EEN0_CAMSI RecName: Full=DUF547 domain-containing protein {ECO:0000259|Pfam:PF04784};	--	GO:0005737,cytoplasm; GO:0005789,endoplasmic reticulum membrane; GO:0016021,integral component of membrane; GO:0008168,methyltransferase activity; GO:0032259,methylation; GO:0003674,molecular_function; GO:0003824,catalytic activity; GO:0016740,transferase activity; GO:0016741,transferase activity, transferring one-carbon groups; GO:0008150,biological_process; GO:0008152,metabolic process; GO:0005…	--	--	--	--
Cluster-11546.3	1	0.76	2.95667	0.663333	1.68333	0.68	4.83333	535	K17498 transcription factor SPN1 | (RefSeq) protein IWS1 homolog 1-like (A)	--	hypothetical protein LOK49_LG05G00892 [Camellia lanceoleosa]	--	A0A4S4ERP9_CAMSI RecName: Full=TAF6_C domain-containing protein {ECO:0000259|Pfam:PF07571};	--	GO:0000124,SAGA complex; GO:0046695,SLIK (SAGA-like) complex; GO:0005669,transcription factor TFIID complex; GO:0016251,RNA polymerase II general transcription initiation factor activity; GO:0006367,transcription initiation at RNA polymerase II promoter; GO:0003674,molecular_function; GO:0140223,general transcription initiation factor activity; GO:0006139,nucleobase-containing compound metabolic …	--	--	--	--
Cluster-11546.7	1	0	4.22	0	5.58	0	9.29667	1091	K15289 solute carrier family 35, member F5 | (RefSeq) uncharacterized vacuolar membrane protein YML018C-like (A)	--	uncharacterized vacuolar membrane protein YML018C-like [Camellia sinensis]	--	A0A7J7GCD2_CAMSI RecName: Full=EamA domain-containing protein {ECO:0000259|Pfam:PF00892};	Predicted membrane protein	GO:0016021,integral component of membrane; GO:0005575,cellular_component; GO:0016020,membrane; GO:0031224,intrinsic component of membrane; GO:0110165,cellular anatomical entity	--	--	--	--
Cluster-11546.8	1	0.0233333	3.4	0.0933333	5.46	0.0266667	6.37667	1313	K15289 solute carrier family 35, member F5 | (RefSeq) uncharacterized vacuolar membrane protein YML018C-like (A)	--	uncharacterized vacuolar membrane protein YML018C-like [Camellia sinensis]	--	A0A7J7GCD2_CAMSI RecName: Full=EamA domain-containing protein {ECO:0000259|Pfam:PF00892};	Predicted membrane protein	GO:0016021,integral component of membrane; GO:0005575,cellular_component; GO:0016020,membrane; GO:0031224,intrinsic component of membrane; GO:0110165,cellular anatomical entity	--	--	--	--
Cluster-11551.0	1	0	0.0433333	0	1.15333	0	4.16333	664	--	--	--	--	--	--	--	--	--	--	--
Cluster-11567.3	1	0.776667	0.0466667	0.523333	0.436667	0.276667	1.76	6092	K11797 PH-interacting protein | (RefSeq) uncharacterized protein LOC114256834 (A)	--	uncharacterized protein LOC114296911 [Camellia sinensis]	RNHX1_ARATH RecName: Full=Putative ribonuclease H protein At1g65750; EC=3.1.26.4;	A0A834FXW3_RHOSS RecName: Full=Reverse transcriptase domain-containing protein {ECO:0000259|PROSITE:PS50878};	FOG: Reverse transcriptase	GO:0046872,metal ion binding; GO:0003676,nucleic acid binding; GO:0004523,RNA-DNA hybrid ribonuclease activity; GO:0003674,molecular_function; GO:0005488,binding; GO:0043167,ion binding; GO:0043169,cation binding; GO:0097159,organic cyclic compound binding; GO:1901363,heterocyclic compound binding; GO:0003824,catalytic activity; GO:0004518,nuclease activity; GO:0004519,endonuclease activity; GO:0…	Zinc knuckle	--	--	--
Cluster-11568.37	1	1.25	0.483333	0.623333	1.15333	1.26	2.06333	2943	K13459 disease resistance protein RPS2 | (RefSeq) disease resistance protein RPS2-like (A)	ko04626: Plant-pathogen interaction	hypothetical protein HYC85_019963 [Camellia sinensis]	TMVRN_NICGU RecName: Full=TMV resistance protein N; EC=3.2.2.6 {ECO:0000255|PROSITE-ProRule:PRU00204};	A0A7J7GQY7_CAMSI RecName: Full=TIR domain-containing protein {ECO:0000259|PROSITE:PS50104};	--	GO:0005737,cytoplasm; GO:0043531,ADP binding; GO:0005524,ATP binding; GO:0050135,NAD(P)+ nucleosidase activity; GO:0061809,NAD+ nucleotidase, cyclic ADP-ribose generating; GO:0050832,defense response to fungus; GO:0009626,plant-type hypersensitive response; GO:0007165,signal transduction; GO:0000166,nucleotide binding; GO:0003674,molecular_function; GO:0005488,binding; GO:0017076,purine nucleotid…	Leucine rich repeat	--	--	--
Cluster-11568.74	1	12.27	9.26	14.3733	4.65667	14.4233	24.5367	3073	K13459 disease resistance protein RPS2 | (RefSeq) disease resistance protein RPS2-like (A)	ko04626: Plant-pathogen interaction	hypothetical protein HYC85_019963 [Camellia sinensis]	TMVRN_NICGU RecName: Full=TMV resistance protein N; EC=3.2.2.6 {ECO:0000255|PROSITE-ProRule:PRU00204};	A0A7J7GQY7_CAMSI RecName: Full=TIR domain-containing protein {ECO:0000259|PROSITE:PS50104};	--	GO:0005737,cytoplasm; GO:0043531,ADP binding; GO:0005524,ATP binding; GO:0050135,NAD(P)+ nucleosidase activity; GO:0061809,NAD+ nucleotidase, cyclic ADP-ribose generating; GO:0050832,defense response to fungus; GO:0009626,plant-type hypersensitive response; GO:0007165,signal transduction; GO:0000166,nucleotide binding; GO:0003674,molecular_function; GO:0005488,binding; GO:0017076,purine nucleotid…	Leucine rich repeat	--	--	--
Cluster-11582.11	1	1.74	0.09	1.00667	1.51667	1.19	13.92	684	--	--	hypothetical protein HYC85_027754 [Camellia sinensis]	--	A0A7J7FT66_CAMSI RecName: Full=Retrotrans_gag domain-containing protein {ECO:0000259|Pfam:PF03732};	--	--	--	--	--	--
Cluster-11582.19	1	0.0566667	1.54	0.116667	0.88	0	3.59667	879	K06630 14-3-3 protein epsilon | (RefSeq) 14-3-3 protein 10-like (A)	--	hypothetical protein HYC85_028237 [Camellia sinensis]	--	A0A7J7FYJ5_CAMSI RecName: Full=Retrotrans_gag domain-containing protein {ECO:0000259|Pfam:PF03732};	--	--	--	--	--	--
Cluster-11582.34	1	10.89	2.89667	7.98333	2.24333	6.64667	17.7833	1949	--	--	hypothetical protein HYC85_029902 [Camellia sinensis]	--	A0A7J7G0J9_CAMSI RecName: Full=Integrase catalytic domain-containing protein {ECO:0000259|PROSITE:PS50994};	--	GO:0003676,nucleic acid binding; GO:0015074,DNA integration; GO:0003674,molecular_function; GO:0005488,binding; GO:0097159,organic cyclic compound binding; GO:1901363,heterocyclic compound binding; GO:0006139,nucleobase-containing compound metabolic process; GO:0006259,DNA metabolic process; GO:0006725,cellular aromatic compound metabolic process; GO:0006807,nitrogen compound metabolic process; G…	Retrotransposon gag protein	--	--	--
Cluster-11582.39	1	0	0.203333	0	0.503333	0	1.73667	1128	K06630 14-3-3 protein epsilon | (RefSeq) 14-3-3 protein 10-like (A)	--	hypothetical protein HYC85_030648 [Camellia sinensis]	--	A0A7J7G1X1_CAMSI RecName: Full=Retrotrans_gag domain-containing protein {ECO:0000259|Pfam:PF03732};	--	--	Retrotransposon gag protein	--	--	--
Cluster-11582.40	1	0	0	0	3.26	0	15.6	1080	K06630 14-3-3 protein epsilon | (RefSeq) 14-3-3 protein 10-like (A)	--	hypothetical protein HYC85_030648 [Camellia sinensis]	--	A0A7J7G1X1_CAMSI RecName: Full=Retrotrans_gag domain-containing protein {ECO:0000259|Pfam:PF03732};	--	--	--	--	--	--
Cluster-11582.41	1	0	0	0	0.663333	0.173333	4.28	734	K06630 14-3-3 protein epsilon | (RefSeq) 14-3-3 protein 10-like (A)	--	hypothetical protein HYC85_030648 [Camellia sinensis]	--	A0A7J7G1X1_CAMSI RecName: Full=Retrotrans_gag domain-containing protein {ECO:0000259|Pfam:PF03732};	--	--	--	--	--	--
Cluster-11582.43	1	0.06	0.116667	0.0666667	0.336667	0.0833333	1.83667	1015	K06630 14-3-3 protein epsilon | (RefSeq) 14-3-3 protein 10-like (A)	--	hypothetical protein HYC85_030648 [Camellia sinensis]	--	A0A7J7G1X1_CAMSI RecName: Full=Retrotrans_gag domain-containing protein {ECO:0000259|Pfam:PF03732};	--	--	--	--	--	--
Cluster-11582.47	1	0	0	0	0.68	0	4.64667	1409	K06630 14-3-3 protein epsilon | (RefSeq) 14-3-3 protein 10-like (A)	--	hypothetical protein HYC85_030648 [Camellia sinensis]	--	A0A7J7G1X1_CAMSI RecName: Full=Retrotrans_gag domain-containing protein {ECO:0000259|Pfam:PF03732};	--	--	Retrotransposon gag protein	--	--	--
Cluster-11582.56	1	0.186667	0.213333	0.25	0.503333	0.243333	4.84333	1015	K06630 14-3-3 protein epsilon | (RefSeq) 14-3-3 protein 10-like (A)	--	hypothetical protein HYC85_030648 [Camellia sinensis]	--	A0A7J7G1X1_CAMSI RecName: Full=Retrotrans_gag domain-containing protein {ECO:0000259|Pfam:PF03732};	--	--	--	--	--	--
Cluster-11582.58	1	0	0	0.0966667	1.10667	0.166667	3.77667	1015	K06630 14-3-3 protein epsilon | (RefSeq) 14-3-3 protein 10-like (A)	--	hypothetical protein HYC85_030648 [Camellia sinensis]	--	A0A7J7G1X1_CAMSI RecName: Full=Retrotrans_gag domain-containing protein {ECO:0000259|Pfam:PF03732};	--	--	--	--	--	--
Cluster-11582.62	1	0.416667	0.936667	0.39	0.16	0.36	2.86333	1365	K05282 gibberellin-44 dioxygenase [EC:1.14.11.12] | (RefSeq) gibberellin 20 oxidase 1-D-like (A)	ko00904: Diterpenoid biosynthesis; ko01100: Metabolic pathways; ko01110: Biosynthesis of secondary metabolites	hypothetical protein HYC85_029393 [Camellia sinensis]	--	A0A7J7FXX6_CAMSI RecName: Full=Retrotrans_gag domain-containing protein {ECO:0000259|Pfam:PF03732};	--	--	Retrotransposon gag protein	--	--	--
Cluster-11582.63	1	1.13667	1.30333	0.423333	1.43	0.6	3.15333	1631	--	--	hypothetical protein HYC85_028718 [Camellia sinensis]	--	A0A7J7FWN9_CAMSI RecName: Full=Retrotrans_gag domain-containing protein {ECO:0000259|Pfam:PF03732};	--	--	Retrotransposon gag protein	--	--	--
Cluster-11582.64	1	0.04	0.0233333	0.0933333	3.28	0.0166667	22.95	1400	--	--	hypothetical protein HYC85_028211 [Camellia sinensis]	--	A0A7J7FUH9_CAMSI RecName: Full=Retrotrans_gag domain-containing protein {ECO:0000259|Pfam:PF03732};	--	--	Retrotransposon gag protein	--	--	--
Cluster-11616.0	1	0	0.71	0	3.23667	0	4.79	560	--	--	--	--	--	--	--	--	--	--	--
Cluster-11634.6	1	0.566667	1.54	2.39333	1.75667	2.97333	4.03667	664	K18159 NADH dehydrogenase [ubiquinone] 1 alpha subcomplex assembly factor 1 | (RefSeq) probable complex I intermediate-associated protein 30 isoform X1 (A)	--	probable complex I intermediate-associated protein 30 isoform X2 [Camellia sinensis]	CIA30_ARATH RecName: Full=Probable complex I intermediate-associated protein 30;	A0A834G338_RHOSS SubName: Full=Uncharacterized protein {ECO:0000313|EMBL:KAF7123895.1};	Uncharacterized conserved protein	GO:0005739,mitochondrion; GO:0051082,unfolded protein binding; GO:0006120,mitochondrial electron transport, NADH to ubiquinone; GO:0032981,mitochondrial respiratory chain complex I assembly; GO:0010257,NADH dehydrogenase complex assembly; GO:0003674,molecular_function; GO:0005488,binding; GO:0005515,protein binding; GO:0006091,generation of precursor metabolites and energy; GO:0006119,oxidative p…	Complex I intermediate-associated protein 30 (CIA30)	--	--	--
Cluster-11650.4	1	0	12.83	0	9.40667	0	17.67	1095	K13430 serine/threonine-protein kinase PBS1 [EC:2.7.11.1] | (RefSeq) serine/threonine-protein kinase PBS1-like (A)	ko04626: Plant-pathogen interaction	hypothetical protein TEA_011236 [Camellia sinensis var. sinensis]	PBL10_ARATH RecName: Full=Probable serine/threonine-protein kinase PBL10 {ECO:0000305}; EC=2.7.11.1 {ECO:0000305}; AltName: Full=PBS1-like protein 10 {ECO:0000303|PubMed:20413097}; AltName: Full=Protein kinase 1B {ECO:0000305};	A0A4S4DQA7_CAMSI RecName: Full=Protein kinase domain-containing protein {ECO:0000259|PROSITE:PS50011};	Serine/threonine protein kinase	GO:0005886,plasma membrane; GO:0005524,ATP binding; GO:0106310,protein serine kinase activity; GO:0004674,protein serine/threonine kinase activity; GO:0004713,protein tyrosine kinase activity; GO:0006952,defense response; GO:1902458,positive regulation of stomatal opening; GO:0000166,nucleotide binding; GO:0003674,molecular_function; GO:0005488,binding; GO:0017076,purine nucleotide binding; GO:00…	Protein tyrosine and serine/threonine kinase	--	--	--
Cluster-11683.7	1	0	0.02	0.05	0.34	0	1.83	1124	--	--	Protein MICRORCHIDIA 4 [Camellia lanceoleosa]	MORC7_ARATH RecName: Full=Protein MICRORCHIDIA 7 {ECO:0000303|PubMed:24799676}; Short=AtMORC7 {ECO:0000303|PubMed:24799676}; EC=3.6.-.-; AltName: Full=Protein CRT1-homolog 3 {ECO:0000303|PubMed:19704828}; Short=CRT1-h3 {ECO:0000303|PubMed:19704828};	A0A4S4E5I3_CAMSI RecName: Full=Morc6_S5 domain-containing protein {ECO:0000259|Pfam:PF17942};	MORC family ATPases	GO:0016604,nuclear body; GO:0005654,nucleoplasm; GO:0005634,nucleus; GO:0005524,ATP binding; GO:0016887,ATP hydrolysis activity; GO:0003677,DNA binding; GO:0004519,endonuclease activity; GO:0016301,kinase activity; GO:0043621,protein self-association; GO:0003723,RNA binding; GO:0006325,chromatin organization; GO:0006952,defense response; GO:0006281,DNA repair; GO:0031047,gene silencing by RNA; GO…	Histidine kinase-, DNA gyrase B-, and HSP90-like ATPase	--	--	--
Cluster-11686.0	1	0	0.286667	0	0.213333	0	2.49	727	K00273 D-amino-acid oxidase [EC:1.4.3.3] | (RefSeq) uncharacterized protein LOC114269952 isoform X1 (A)	ko00260: Glycine, serine and threonine metabolism; ko00330: Arginine and proline metabolism; ko00470: D-Amino acid metabolism; ko01100: Metabolic pathways; ko01110: Biosynthesis of secondary metabolites; ko04146: Peroxisome	uncharacterized protein LOC114294255 [Camellia sinensis]	UBIQ_AVESA RecName: Full=Ubiquitin;	--	--	GO:0005737,cytoplasm; GO:0005634,nucleus; GO:0003729,mRNA binding; GO:0003674,molecular_function; GO:0003676,nucleic acid binding; GO:0003723,RNA binding; GO:0005488,binding; GO:0097159,organic cyclic compound binding; GO:1901363,heterocyclic compound binding; GO:0005575,cellular_component; GO:0005622,intracellular anatomical structure; GO:0110165,cellular anatomical entity; GO:0043226,organelle;…	--	--	--	--
Cluster-11733.0	1	0	0.666667	0	0.52	0	2.36667	941	K13459 disease resistance protein RPS2 | (RefSeq) probable disease resistance protein At4g27220 (A)	ko04626: Plant-pathogen interaction	Disease resistance protein [Camellia lanceoleosa]	DRL23_ARATH RecName: Full=Putative disease resistance protein At4g10780;	A0A4S4DEU5_CAMSI RecName: Full=NB-ARC domain-containing protein {ECO:0000259|Pfam:PF00931};	Apoptotic ATPase	GO:0043531,ADP binding; GO:0005524,ATP binding; GO:0006952,defense response; GO:0000166,nucleotide binding; GO:0003674,molecular_function; GO:0005488,binding; GO:0017076,purine nucleotide binding; GO:0030554,adenyl nucleotide binding; GO:0032553,ribonucleotide binding; GO:0032555,purine ribonucleotide binding; GO:0032559,adenyl ribonucleotide binding; GO:0036094,small molecule binding; GO:0043167…	NB-ARC domain	--	--	--
Cluster-11733.3	1	1.07333	1.59667	0.74	1.64	0.37	1.8	2171	K13459 disease resistance protein RPS2 | (RefSeq) disease resistance protein RPS2-like (A)	ko04626: Plant-pathogen interaction	disease resistance protein RPS2-like [Camellia sinensis]	DRL27_ARATH RecName: Full=Disease resistance protein At4g27190;	A0A4S4E306_CAMSI RecName: Full=NB-ARC domain-containing protein {ECO:0000259|Pfam:PF00931};	Apoptotic ATPase	GO:0043531,ADP binding; GO:0005524,ATP binding; GO:0006952,defense response; GO:0000166,nucleotide binding; GO:0003674,molecular_function; GO:0005488,binding; GO:0017076,purine nucleotide binding; GO:0030554,adenyl nucleotide binding; GO:0032553,ribonucleotide binding; GO:0032555,purine ribonucleotide binding; GO:0032559,adenyl ribonucleotide binding; GO:0036094,small molecule binding; GO:0043167…	Leucine rich repeat	--	--	--
Cluster-11733.6	1	1.19667	0.396667	1.2	1.37	1.02333	2.41	2229	K13459 disease resistance protein RPS2 | (RefSeq) disease resistance protein RPS2-like (A)	ko04626: Plant-pathogen interaction	disease resistance protein RPS2-like [Camellia sinensis]	DRL27_ARATH RecName: Full=Disease resistance protein At4g27190;	A0A4S4E306_CAMSI RecName: Full=NB-ARC domain-containing protein {ECO:0000259|Pfam:PF00931};	Apoptotic ATPase	GO:0043531,ADP binding; GO:0005524,ATP binding; GO:0006952,defense response; GO:0000166,nucleotide binding; GO:0003674,molecular_function; GO:0005488,binding; GO:0017076,purine nucleotide binding; GO:0030554,adenyl nucleotide binding; GO:0032553,ribonucleotide binding; GO:0032555,purine ribonucleotide binding; GO:0032559,adenyl ribonucleotide binding; GO:0036094,small molecule binding; GO:0043167…	Leucine rich repeat	--	--	--
Cluster-11740.0	1	0	0.576667	0	0.456667	0	2.54667	750	--	--	extensin-2-like [Camellia sinensis]	--	A0A4S4CWR7_CAMSI SubName: Full=Uncharacterized protein {ECO:0000313|EMBL:THF93853.1};	--	--	--	--	--	--
Cluster-11742.1	1	0.0466667	0.0766667	0.18	3.07333	0.09	5.95333	3786	K12591 exosome complex exonuclease RRP6 [EC:3.1.13.-] | (RefSeq) protein RRP6-like 2 (A)	ko03018: RNA degradation	protein RRP6-like 2 [Camellia sinensis]	RP6L2_ARATH RecName: Full=Protein RRP6-like 2 {ECO:0000303|PubMed:18285452}; Short=AtRRP6L2 {ECO:0000303|PubMed:18285452};	A0A7J7GDA0_CAMSI RecName: Full=HRDC domain-containing protein {ECO:0000259|PROSITE:PS50967};	Exosome 3'-5' exoribonuclease complex, subunit PM/SCL-100 (Rrp6)	GO:0005737,cytoplasm; GO:0000176,nuclear exosome (RNase complex); GO:0005730,nucleolus; GO:0005634,nucleus; GO:0000175,3'-5'-exoribonuclease activity; GO:0000166,nucleotide binding; GO:0003727,single-stranded RNA binding; GO:0000467,exonucleolytic trimming to generate mature 3'-end of 5.8S rRNA from tricistronic rRNA transcript (SSU-rRNA, 5.8S rRNA, LSU-rRNA); GO:0080188,gene silencing by RNA-dir…	HRDC domain	--	--	--
Cluster-11742.3	1	0	0	0.146667	1.82667	0.14	2.61667	3867	K12591 exosome complex exonuclease RRP6 [EC:3.1.13.-] | (RefSeq) protein RRP6-like 2 (A)	ko03018: RNA degradation	Protein RRP6-like 2 [Camellia lanceoleosa]	RP6L2_ARATH RecName: Full=Protein RRP6-like 2 {ECO:0000303|PubMed:18285452}; Short=AtRRP6L2 {ECO:0000303|PubMed:18285452};	A0A7J7GDA0_CAMSI RecName: Full=HRDC domain-containing protein {ECO:0000259|PROSITE:PS50967};	Exosome 3'-5' exoribonuclease complex, subunit PM/SCL-100 (Rrp6)	GO:0005737,cytoplasm; GO:0000176,nuclear exosome (RNase complex); GO:0005730,nucleolus; GO:0005634,nucleus; GO:0000175,3'-5'-exoribonuclease activity; GO:0000166,nucleotide binding; GO:0003727,single-stranded RNA binding; GO:0000467,exonucleolytic trimming to generate mature 3'-end of 5.8S rRNA from tricistronic rRNA transcript (SSU-rRNA, 5.8S rRNA, LSU-rRNA); GO:0080188,gene silencing by RNA-dir…	3'-5' exonuclease	--	--	--
Cluster-11744.2	1	0.04	1.81333	0.03	26.3567	0.14	39.25	5707	K10798 poly [ADP-ribose] polymerase 2/3/4 [EC:2.4.2.30] | (RefSeq) LOW QUALITY PROTEIN: protein ADP-ribosyltransferase PARP3 (A)	ko03410: Base excision repair	hypothetical protein RHGRI_020647 [Rhododendron griersonianum]	RRPO_OENBE RecName: Full=RNA-directed DNA polymerase homolog; EC=2.7.7.48; AltName: Full=Reverse transcriptase homolog;	A0A438FE09_VITVI RecName: Full=RNA-directed DNA polymerase {ECO:0000256|ARBA:ARBA00012493}; EC=2.7.7.49 {ECO:0000256|ARBA:ARBA00012493};	FOG: Transposon-encoded proteins with TYA, reverse transcriptase, integrase domains in various combinations	GO:0005739,mitochondrion; GO:0003968,RNA-directed 5'-3' RNA polymerase activity; GO:0003964,RNA-directed DNA polymerase activity; GO:0003674,molecular_function; GO:0003824,catalytic activity; GO:0016740,transferase activity; GO:0016772,transferase activity, transferring phosphorus-containing groups; GO:0016779,nucleotidyltransferase activity; GO:0034062,5'-3' RNA polymerase activity; GO:0097747,R…	Retrotransposon gag protein	--	--	--
Cluster-11744.3	1	0	0	0	0.443333	0.00666667	2.56	4382	K10798 poly [ADP-ribose] polymerase 2/3/4 [EC:2.4.2.30] | (RefSeq) LOW QUALITY PROTEIN: protein ADP-ribosyltransferase PARP3 (A)	ko03410: Base excision repair	hypothetical protein RHGRI_020647 [Rhododendron griersonianum]	RRPO_OENBE RecName: Full=RNA-directed DNA polymerase homolog; EC=2.7.7.48; AltName: Full=Reverse transcriptase homolog;	A0A438FE09_VITVI RecName: Full=RNA-directed DNA polymerase {ECO:0000256|ARBA:ARBA00012493}; EC=2.7.7.49 {ECO:0000256|ARBA:ARBA00012493};	FOG: Transposon-encoded proteins with TYA, reverse transcriptase, integrase domains in various combinations	GO:0005739,mitochondrion; GO:0003968,RNA-directed 5'-3' RNA polymerase activity; GO:0003964,RNA-directed DNA polymerase activity; GO:0003674,molecular_function; GO:0003824,catalytic activity; GO:0016740,transferase activity; GO:0016772,transferase activity, transferring phosphorus-containing groups; GO:0016779,nucleotidyltransferase activity; GO:0034062,5'-3' RNA polymerase activity; GO:0097747,R…	Retrotransposon gag protein	--	--	--
Cluster-11765.2	1	0	8.55	0	6.62667	0	22.24	347	--	--	uncharacterized protein LOC114320793 [Camellia sinensis]	--	A0A7J7I6H7_CAMSI SubName: Full=Uncharacterized protein {ECO:0000313|EMBL:KAF5960539.1};	--	--	--	--	--	--
Cluster-11770.0	1	0.213333	0.416667	0	2.01	0.0733333	3.46667	719	K11279 nucleosome assembly protein 1-like 1 | (RefSeq) nucleosome assembly protein 1;4-like (A)	--	nucleosome assembly protein 1;4-like [Olea europaea var. sylvestris]	NAF1D_ORYSI RecName: Full=Nucleosome assembly protein 1-like 4;	A0A5K1DZF8_9MAGN SubName: Full=Uncharacterized protein {ECO:0000313|EMBL:VVW45238.1}; Flags: Fragment;	Nucleosome assembly protein NAP-1	GO:0005737,cytoplasm; GO:0005634,nucleus; GO:0000724,double-strand break repair via homologous recombination; GO:0006334,nucleosome assembly; GO:0000725,recombinational repair; GO:0006139,nucleobase-containing compound metabolic process; GO:0006259,DNA metabolic process; GO:0006281,DNA repair; GO:0006302,double-strand break repair; GO:0006310,DNA recombination; GO:0006725,cellular aromatic compou…	--	--	--	--
Cluster-11776.0	1	0	1.93333	0	3.06333	0	3.56667	648	--	--	zinc finger BED domain-containing protein DAYSLEEPER-like [Camellia sinensis]	--	--	--	--	--	--	--	--
Cluster-11777.13	1	0.773333	0.296667	0.516667	0.533333	0.663333	0.91	3033	K03217 YidC/Oxa1 family membrane protein insertase | (RefSeq) mitochondrial inner membrane protein OXA1-like isoform X1 (A)	ko03060: Protein export	Mitochondrial inner membrane protein OXA1 [Camellia lanceoleosa]	OXA1_ARATH RecName: Full=Mitochondrial inner membrane protein OXA1; AltName: Full=Oxidase assembly 1 protein; Short=AtOXA1; Flags: Precursor;	A0A4S4D9G2_CAMSI SubName: Full=Uncharacterized protein {ECO:0000313|EMBL:THF99132.1};	Inner membrane protein translocase involved in respiratory chain assembly	GO:0031305,integral component of mitochondrial inner membrane; GO:0005743,mitochondrial inner membrane; GO:0005739,mitochondrion; GO:0032977,membrane insertase activity; GO:0051205,protein insertion into membrane; GO:0032979,protein insertion into mitochondrial inner membrane from matrix; GO:0003674,molecular_function; GO:0140104,molecular carrier activity; GO:0140597,protein carrier chaperone; G…	60Kd inner membrane protein	--	--	--
Cluster-11777.20	1	1.13	2.37333	0.496667	2.00333	0.213333	5.28667	4950	K05666 ATP-binding cassette, subfamily C (CFTR/MRP), member 2 | (RefSeq) ABC transporter C family member 10-like isoform X1 (A)	ko02010: ABC transporters	ABC transporter C family member 8 [Camellia sinensis]	AB8C_ARATH RecName: Full=ABC transporter C family member 8; Short=ABC transporter ABCC.8; Short=AtABCC8; EC=7.6.2.2; AltName: Full=ATP-energized glutathione S-conjugate pump 6; AltName: Full=Glutathione S-conjugate-transporting ATPase 6; AltName: Full=Multidrug resistance-associated protein 6; Flags: Precursor;	A0A7J7HXM5_CAMSI RecName: Full=ABC-type xenobiotic transporter {ECO:0000256|ARBA:ARBA00012191}; EC=7.6.2.2 {ECO:0000256|ARBA:ARBA00012191};	Multidrug resistance-associated protein/mitoxantrone resistance protein, ABC superfamily	GO:0005829,cytosol; GO:0016021,integral component of membrane; GO:0016020,membrane; GO:0000325,plant-type vacuole; GO:0005774,vacuolar membrane; GO:0008559,ABC-type xenobiotic transporter activity; GO:0005524,ATP binding; GO:0042626,ATPase-coupled transmembrane transporter activity; GO:0055085,transmembrane transport; GO:0003674,molecular_function; GO:0005215,transporter activity; GO:0015399,prim…	ABC transporter	--	--	--
Cluster-11777.22	1	0.613333	5.73333	0.72	9.05	1.08667	20.1033	4345	K05666 ATP-binding cassette, subfamily C (CFTR/MRP), member 2 | (RefSeq) ABC transporter C family member 10-like (A)	ko02010: ABC transporters	ABC transporter C family member 8 [Camellia sinensis]	AB8C_ARATH RecName: Full=ABC transporter C family member 8; Short=ABC transporter ABCC.8; Short=AtABCC8; EC=7.6.2.2; AltName: Full=ATP-energized glutathione S-conjugate pump 6; AltName: Full=Glutathione S-conjugate-transporting ATPase 6; AltName: Full=Multidrug resistance-associated protein 6; Flags: Precursor;	A0A7J7HXM5_CAMSI RecName: Full=ABC-type xenobiotic transporter {ECO:0000256|ARBA:ARBA00012191}; EC=7.6.2.2 {ECO:0000256|ARBA:ARBA00012191};	Multidrug resistance-associated protein/mitoxantrone resistance protein, ABC superfamily	GO:0005829,cytosol; GO:0016021,integral component of membrane; GO:0016020,membrane; GO:0000325,plant-type vacuole; GO:0005774,vacuolar membrane; GO:0008559,ABC-type xenobiotic transporter activity; GO:0005524,ATP binding; GO:0042626,ATPase-coupled transmembrane transporter activity; GO:0055085,transmembrane transport; GO:0003674,molecular_function; GO:0005215,transporter activity; GO:0015399,prim…	ABC transporter	--	--	--
Cluster-11777.25	1	0.156667	2.33	0.316667	3.76	0.183333	6.15667	3819	K05666 ATP-binding cassette, subfamily C (CFTR/MRP), member 2 | (RefSeq) ABC transporter C family member 10-like (A)	ko02010: ABC transporters	ABC transporter C family member 8 [Camellia sinensis]	AB8C_ARATH RecName: Full=ABC transporter C family member 8; Short=ABC transporter ABCC.8; Short=AtABCC8; EC=7.6.2.2; AltName: Full=ATP-energized glutathione S-conjugate pump 6; AltName: Full=Glutathione S-conjugate-transporting ATPase 6; AltName: Full=Multidrug resistance-associated protein 6; Flags: Precursor;	A0A7J7HXM5_CAMSI RecName: Full=ABC-type xenobiotic transporter {ECO:0000256|ARBA:ARBA00012191}; EC=7.6.2.2 {ECO:0000256|ARBA:ARBA00012191};	Multidrug resistance-associated protein/mitoxantrone resistance protein, ABC superfamily	GO:0005829,cytosol; GO:0016021,integral component of membrane; GO:0016020,membrane; GO:0000325,plant-type vacuole; GO:0005774,vacuolar membrane; GO:0008559,ABC-type xenobiotic transporter activity; GO:0005524,ATP binding; GO:0042626,ATPase-coupled transmembrane transporter activity; GO:0055085,transmembrane transport; GO:0003674,molecular_function; GO:0005215,transporter activity; GO:0015399,prim…	ABC transporter transmembrane region	--	--	--
Cluster-11786.5	1	0.443333	6.87	0.38	10.3167	0.923333	17.3067	3331	K10760 adenylate dimethylallyltransferase (cytokinin synthase) [EC:2.5.1.27 2.5.1.112] | (RefSeq) adenylate isopentenyltransferase 5, chloroplastic-like (A)	ko00908: Zeatin biosynthesis; ko01100: Metabolic pathways; ko01110: Biosynthesis of secondary metabolites	hypothetical protein LOK49_LG09G01747 [Camellia lanceoleosa]	IPT5_ARATH RecName: Full=Adenylate isopentenyltransferase 5, chloroplastic; Short=AtIPT5; EC=2.5.1.112; AltName: Full=Adenylate dimethylallyltransferase 5; AltName: Full=Cytokinin synthase 5; Flags: Precursor;	A0A7J7GF95_CAMSI RecName: Full=DUF4220 domain-containing protein {ECO:0000259|Pfam:PF13968};	--	GO:0009507,chloroplast; GO:0005739,mitochondrion; GO:0009536,plastid; GO:0052623,ADP dimethylallyltransferase activity; GO:0009824,AMP dimethylallyltransferase activity; GO:0005524,ATP binding; GO:0052622,ATP dimethylallyltransferase activity; GO:0052381,tRNA dimethylallyltransferase activity; GO:0009691,cytokinin biosynthetic process; GO:0006400,tRNA modification; GO:0003674,molecular_function; …	Domain of unknown function (DUF4220)	--	--	--
Cluster-11845.0	1	0	1.78667	0	0.646667	0	4.58333	680	--	--	protein NLP6-like isoform X6 [Camellia sinensis]	--	A0A4S4DLL9_CAMSI SubName: Full=Uncharacterized protein {ECO:0000313|EMBL:THG03860.1};	--	GO:0003700,DNA-binding transcription factor activity; GO:0003674,molecular_function; GO:0140110,transcription regulator activity	--	--	--	--
Cluster-11885.1	1	0	0.623333	0	3.45	0	10.7233	536	--	--	hypothetical protein TEA_027403 [Camellia sinensis var. sinensis]	--	A0A4V3WMM7_CAMSI RecName: Full=PCI domain-containing protein {ECO:0000259|PROSITE:PS50250};	--	--	--	--	--	--
Cluster-11885.128	1	0	0.0233333	0.0233333	13.4267	0	19.7567	954	--	--	hypothetical protein CK203_033328 [Vitis vinifera]	--	A0A438HC05_VITVI RecName: Full=Ty3_capsid domain-containing protein {ECO:0000259|Pfam:PF19259};	--	GO:0043227,membrane-bounded organelle; GO:0005575,cellular_component; GO:0043226,organelle; GO:0110165,cellular anatomical entity	--	--	--	--
Cluster-11885.13	1	0.67	1.63667	0.563333	5.13	1.53667	6.70667	1651	K24194 boron transporter | (RefSeq) putative boron transporter 5 isoform X1 (A)	--	hypothetical protein CRG98_048367, partial [Punica granatum]	BOR1_ARATH RecName: Full=Boron transporter 1 {ECO:0000303|PubMed:12447444};	A0A2I0HHT2_PUNGR RecName: Full=HCO3_cotransp domain-containing protein {ECO:0000259|Pfam:PF00955}; Flags: Fragment;	Na+-independent Cl/HCO3 exchanger AE1 and related transporters (SLC4 family)	GO:0010008,endosome membrane; GO:0016021,integral component of membrane; GO:0005886,plasma membrane; GO:0005774,vacuolar membrane; GO:0046715,active borate transmembrane transporter activity; GO:0015301,NA; GO:0005452,solute:inorganic anion antiporter activity; GO:0022857,transmembrane transporter activity; GO:0035445,borate transmembrane transport; GO:0080029,cellular response to boron-containin…	HCO3- transporter family	--	--	--
Cluster-11885.151	1	11.7733	23.5833	22.2933	80.0767	18.0467	193.223	504	--	--	hypothetical protein CK203_087646 [Vitis vinifera]	--	A0A438C845_VITVI SubName: Full=Uncharacterized protein {ECO:0000313|EMBL:RVW19086.1};	--	--	--	--	--	--
Cluster-11885.152	1	4.91	17.8633	10.73	68.7433	11.49	153.41	428	--	--	hypothetical protein CK203_054123 [Vitis vinifera]	--	A0A438H729_VITVI SubName: Full=Uncharacterized protein {ECO:0000313|EMBL:RVW80183.1};	--	--	--	--	--	--
Cluster-11885.173	1	0	0	0	42.8633	0	270.303	246	--	--	--	--	--	--	--	--	--	--	--
Cluster-11885.189	1	0	0	0	4.87	0	12.6	643	--	--	uncharacterized protein LOC114294235 [Camellia sinensis]	--	A0A6P3YYX1_ZIZJJ SubName: Full=uncharacterized protein LOC107406721 {ECO:0000313|RefSeq:XP_015869380.1};	--	GO:0004190,aspartic-type endopeptidase activity; GO:0006508,proteolysis; GO:0003674,molecular_function; GO:0003824,catalytic activity; GO:0004175,endopeptidase activity; GO:0008233,peptidase activity; GO:0016787,hydrolase activity; GO:0070001,aspartic-type peptidase activity; GO:0140096,catalytic activity, acting on a protein; GO:0006807,nitrogen compound metabolic process; GO:0008150,biological_…	gag-polyprotein putative aspartyl protease	--	--	--
Cluster-11885.192	1	0	0	0	11.2433	0	36.2267	538	--	--	uncharacterized protein LOC114294235 [Camellia sinensis]	--	A0A6P3YYX1_ZIZJJ SubName: Full=uncharacterized protein LOC107406721 {ECO:0000313|RefSeq:XP_015869380.1};	--	GO:0004190,aspartic-type endopeptidase activity; GO:0006508,proteolysis; GO:0003674,molecular_function; GO:0003824,catalytic activity; GO:0004175,endopeptidase activity; GO:0008233,peptidase activity; GO:0016787,hydrolase activity; GO:0070001,aspartic-type peptidase activity; GO:0140096,catalytic activity, acting on a protein; GO:0006807,nitrogen compound metabolic process; GO:0008150,biological_…	Retrotransposon gag protein	--	--	--
Cluster-11885.206	1	0	0	0	5.82667	0	9.07667	579	--	--	uncharacterized protein LOC114294235 [Camellia sinensis]	--	A0A6P3Z9U8_ZIZJJ RecName: Full=RNA-directed DNA polymerase {ECO:0000256|ARBA:ARBA00012493}; EC=2.7.7.49 {ECO:0000256|ARBA:ARBA00012493};	--	GO:0004190,aspartic-type endopeptidase activity; GO:0006508,proteolysis; GO:0003674,molecular_function; GO:0003824,catalytic activity; GO:0004175,endopeptidase activity; GO:0008233,peptidase activity; GO:0016787,hydrolase activity; GO:0070001,aspartic-type peptidase activity; GO:0140096,catalytic activity, acting on a protein; GO:0006807,nitrogen compound metabolic process; GO:0008150,biological_…	Retrotransposon gag protein	--	--	--
Cluster-11885.210	1	0.0466667	0	0	4.82333	0	10.82	596	--	--	hypothetical protein VITISV_019945, partial [Vitis vinifera]	--	A5BZW8_VITVI SubName: Full=Uncharacterized protein {ECO:0000313|EMBL:CAN64051.1}; Flags: Fragment;	--	GO:0004190,aspartic-type endopeptidase activity; GO:0006508,proteolysis; GO:0003674,molecular_function; GO:0003824,catalytic activity; GO:0004175,endopeptidase activity; GO:0008233,peptidase activity; GO:0016787,hydrolase activity; GO:0070001,aspartic-type peptidase activity; GO:0140096,catalytic activity, acting on a protein; GO:0006807,nitrogen compound metabolic process; GO:0008150,biological_…	--	--	--	--
Cluster-11885.22	1	0.236667	3	0.06	5.90333	0.0333333	7.49333	707	K09590 brassinosteroid 6-oxygenase [EC:1.14.14.179] | (RefSeq) cytochrome P450 85A1-like (A)	ko00905: Brassinosteroid biosynthesis; ko01100: Metabolic pathways; ko01110: Biosynthesis of secondary metabolites	Cytochrome P450 85A1 [Camellia lanceoleosa]	C85A_PHAVU RecName: Full=Cytochrome P450 85A {ECO:0000303|PubMed:15221144}; Short=PvCYP85A {ECO:0000303|PubMed:15221144}; EC=1.14.14.- {ECO:0000250|UniProtKB:Q9FMA5}; AltName: Full=C6-oxidase {ECO:0000250|UniProtKB:Q9FMA5};	A0A1R3KFZ8_9ROSI SubName: Full=Cytochrome P450 {ECO:0000313|EMBL:OMP06005.1};	Cytochrome P450 CYP4/CYP19/CYP26 subfamilies	GO:0016021,integral component of membrane; GO:0020037,heme binding; GO:0005506,iron ion binding; GO:0004497,monooxygenase activity; GO:0016705,oxidoreductase activity, acting on paired donors, with incorporation or reduction of molecular oxygen; GO:0003674,molecular_function; GO:0005488,binding; GO:0046906,tetrapyrrole binding; GO:0097159,organic cyclic compound binding; GO:1901363,heterocyclic c…	--	--	--	--
Cluster-11885.220	1	0	0	0	5.74333	0.123333	15.0167	425	--	--	uncharacterized protein LOC114294235 [Camellia sinensis]	--	A0A6P3YYX1_ZIZJJ SubName: Full=uncharacterized protein LOC107406721 {ECO:0000313|RefSeq:XP_015869380.1};	--	GO:0004190,aspartic-type endopeptidase activity; GO:0006508,proteolysis; GO:0003674,molecular_function; GO:0003824,catalytic activity; GO:0004175,endopeptidase activity; GO:0008233,peptidase activity; GO:0016787,hydrolase activity; GO:0070001,aspartic-type peptidase activity; GO:0140096,catalytic activity, acting on a protein; GO:0006807,nitrogen compound metabolic process; GO:0008150,biological_…	Retrotransposon gag protein	--	--	--
Cluster-11885.224	1	0	0.0433333	0	9.01	0	12.9267	670	--	--	uncharacterized protein LOC114294235 [Camellia sinensis]	--	A0A6P4B0G4_ZIZJJ SubName: Full=uncharacterized protein LOC107426161 {ECO:0000313|RefSeq:XP_015891756.1};	--	--	Retrotransposon gag protein	--	--	--
Cluster-11885.240	1	1.07333	3.07667	1.03333	2.83333	1.06333	5.26667	532	--	--	plasma membrane ATPase 4-like [Camellia sinensis]	--	--	--	--	--	--	--	--
Cluster-11885.242	1	0	4.25667	0	1.89333	0	7.41667	609	--	--	plasma membrane ATPase 4-like [Camellia sinensis]	--	--	--	--	--	--	--	--
Cluster-11885.247	1	9.88333	16.0833	14.36	10.0133	12.9667	25.5833	2012	K01535 H+-transporting ATPase [EC:7.1.2.1] | (RefSeq) ATPase 10, plasma membrane-type-like (A)	ko00190: Oxidative phosphorylation; ko01100: Metabolic pathways	ATPase 10, plasma membrane-type-like [Camellia sinensis]	PMA6_ARATH RecName: Full=ATPase 6, plasma membrane-type; EC=7.1.2.1; AltName: Full=Proton pump 6;	A0A1R3HJI4_COCAP RecName: Full=Plasma membrane ATPase {ECO:0000256|RuleBase:RU362083}; EC=7.1.2.1 {ECO:0000256|RuleBase:RU362083};	Plasma membrane H+-transporting ATPase	GO:0016021,integral component of membrane; GO:0005886,plasma membrane; GO:0005524,ATP binding; GO:0016887,ATP hydrolysis activity; GO:0046872,metal ion binding; GO:0015662,P-type ion transporter activity; GO:0008553,P-type proton-exporting transporter activity; GO:0034220,ion transmembrane transport; GO:0120029,proton export across plasma membrane; GO:1902600,proton transmembrane transport; GO:00…	E1-E2 ATPase	--	--	--
Cluster-11885.248	1	0	2.14	0	1.23667	0	4.55667	554	--	--	plasma membrane ATPase 4-like [Camellia sinensis]	--	--	--	--	--	--	--	--
Cluster-11885.262	1	0	0	0.01	4.76667	0	6.66333	1894	--	--	uncharacterized protein LOC114294235 [Camellia sinensis]	--	A0A6P4B0G4_ZIZJJ SubName: Full=uncharacterized protein LOC107426161 {ECO:0000313|RefSeq:XP_015891756.1};	FOG: Transposon-encoded proteins with TYA, reverse transcriptase, integrase domains in various combinations	--	gag-polyprotein putative aspartyl protease	--	--	--
Cluster-11885.272	1	28.9	66.6767	47.3	447.817	43.3067	769.787	842	--	--	uncharacterized protein LOC114304321, partial [Camellia sinensis]	--	A0A6P4B0G4_ZIZJJ SubName: Full=uncharacterized protein LOC107426161 {ECO:0000313|RefSeq:XP_015891756.1};	--	--	gag-polyprotein putative aspartyl protease	--	--	--
Cluster-11885.286	1	0	0	0	11.3267	0	14.2467	625	--	--	hypothetical protein VITISV_019945, partial [Vitis vinifera]	--	A5BZW8_VITVI SubName: Full=Uncharacterized protein {ECO:0000313|EMBL:CAN64051.1}; Flags: Fragment;	--	GO:0004190,aspartic-type endopeptidase activity; GO:0006508,proteolysis; GO:0003674,molecular_function; GO:0003824,catalytic activity; GO:0004175,endopeptidase activity; GO:0008233,peptidase activity; GO:0016787,hydrolase activity; GO:0070001,aspartic-type peptidase activity; GO:0140096,catalytic activity, acting on a protein; GO:0006807,nitrogen compound metabolic process; GO:0008150,biological_…	--	--	--	--
Cluster-11885.289	1	0	0	0	4.86	0.09	11.4633	626	--	--	hypothetical protein VITISV_019945, partial [Vitis vinifera]	--	A5BZW8_VITVI SubName: Full=Uncharacterized protein {ECO:0000313|EMBL:CAN64051.1}; Flags: Fragment;	--	GO:0004190,aspartic-type endopeptidase activity; GO:0006508,proteolysis; GO:0003674,molecular_function; GO:0003824,catalytic activity; GO:0004175,endopeptidase activity; GO:0008233,peptidase activity; GO:0016787,hydrolase activity; GO:0070001,aspartic-type peptidase activity; GO:0140096,catalytic activity, acting on a protein; GO:0006807,nitrogen compound metabolic process; GO:0008150,biological_…	--	--	--	--
Cluster-11885.30	1	0	1.20333	0	2.33	0	5.17333	691	K13065 shikimate O-hydroxycinnamoyltransferase [EC:2.3.1.133] | (RefSeq) vinorine synthase-like (A)	ko00940: Phenylpropanoid biosynthesis; ko00941: Flavonoid biosynthesis; ko00945: Stilbenoid, diarylheptanoid and gingerol biosynthesis; ko01100: Metabolic pathways; ko01110: Biosynthesis of secondary metabolites	vinorine synthase-like [Durio zibethinus]	ASAT3_SOLLC RecName: Full=Acylsugar acyltransferase 3 {ECO:0000303|PubMed:25862303}; Short=Sl-ASAT3 {ECO:0000303|PubMed:25862303}; EC=2.3.1.- {ECO:0000305};	A0A6P5YDD8_DURZI SubName: Full=vinorine synthase-like {ECO:0000313|RefSeq:XP_022738488.1};	--	GO:0016746,acyltransferase activity; GO:0005985,sucrose metabolic process; GO:0003674,molecular_function; GO:0003824,catalytic activity; GO:0016740,transferase activity; GO:0005975,carbohydrate metabolic process; GO:0005984,disaccharide metabolic process; GO:0008150,biological_process; GO:0008152,metabolic process; GO:0009311,oligosaccharide metabolic process; GO:0009987,cellular process; GO:0044…	--	--	--	--
Cluster-11885.327	1	0	0	0	6.29333	0	13.0733	491	--	--	uncharacterized protein LOC114322900 [Camellia sinensis]	--	A0A6P3YYX1_ZIZJJ SubName: Full=uncharacterized protein LOC107406721 {ECO:0000313|RefSeq:XP_015869380.1};	FOG: Transposon-encoded proteins with TYA, reverse transcriptase, integrase domains in various combinations	GO:0004190,aspartic-type endopeptidase activity; GO:0006508,proteolysis; GO:0003674,molecular_function; GO:0003824,catalytic activity; GO:0004175,endopeptidase activity; GO:0008233,peptidase activity; GO:0016787,hydrolase activity; GO:0070001,aspartic-type peptidase activity; GO:0140096,catalytic activity, acting on a protein; GO:0006807,nitrogen compound metabolic process; GO:0008150,biological_…	gag-polyprotein putative aspartyl protease	--	--	--
Cluster-11885.33	1	0	0	0	24.2467	0.1	44.98	578	--	--	hypothetical protein HYC85_022573 [Camellia sinensis]	--	A0A7J7GFZ1_CAMSI SubName: Full=Uncharacterized protein {ECO:0000313|EMBL:KAF5938314.1};	--	GO:0016021,integral component of membrane; GO:0005575,cellular_component; GO:0016020,membrane; GO:0031224,intrinsic component of membrane; GO:0110165,cellular anatomical entity	--	--	--	--
Cluster-11885.335	1	0	0.1	0	12.0767	0	15.9033	449	--	--	uncharacterized protein LOC114294235 [Camellia sinensis]	--	A0A6P3YYX1_ZIZJJ SubName: Full=uncharacterized protein LOC107406721 {ECO:0000313|RefSeq:XP_015869380.1};	--	GO:0004190,aspartic-type endopeptidase activity; GO:0006508,proteolysis; GO:0003674,molecular_function; GO:0003824,catalytic activity; GO:0004175,endopeptidase activity; GO:0008233,peptidase activity; GO:0016787,hydrolase activity; GO:0070001,aspartic-type peptidase activity; GO:0140096,catalytic activity, acting on a protein; GO:0006807,nitrogen compound metabolic process; GO:0008150,biological_…	--	--	--	--
Cluster-11885.34	1	0	0	0	47.5133	0	214.707	253	--	--	--	--	--	--	--	--	--	--	--
Cluster-11885.353	1	0	0	0	30.2067	0	44.7267	442	--	--	uncharacterized protein LOC114322900 [Camellia sinensis]	--	A0A6P3YYX1_ZIZJJ SubName: Full=uncharacterized protein LOC107406721 {ECO:0000313|RefSeq:XP_015869380.1};	--	GO:0004190,aspartic-type endopeptidase activity; GO:0006508,proteolysis; GO:0003674,molecular_function; GO:0003824,catalytic activity; GO:0004175,endopeptidase activity; GO:0008233,peptidase activity; GO:0016787,hydrolase activity; GO:0070001,aspartic-type peptidase activity; GO:0140096,catalytic activity, acting on a protein; GO:0006807,nitrogen compound metabolic process; GO:0008150,biological_…	--	--	--	--
Cluster-11885.36	1	0	0	0	8.13	0	16.1567	441	--	--	hypothetical protein HYC85_022573 [Camellia sinensis]	--	A0A7J7GFZ1_CAMSI SubName: Full=Uncharacterized protein {ECO:0000313|EMBL:KAF5938314.1};	--	GO:0016021,integral component of membrane; GO:0005575,cellular_component; GO:0016020,membrane; GO:0031224,intrinsic component of membrane; GO:0110165,cellular anatomical entity	--	--	--	--
Cluster-11885.369	1	0.586667	1.53333	0	20.0867	1.11	30.0167	472	--	--	uncharacterized protein LOC114294235 [Camellia sinensis]	--	A0A6P6FTJ6_ZIZJJ SubName: Full=LOW QUALITY PROTEIN: uncharacterized protein LOC112489936 {ECO:0000313|RefSeq:XP_024924876.1};	--	GO:0004190,aspartic-type endopeptidase activity; GO:0003676,nucleic acid binding; GO:0003964,RNA-directed DNA polymerase activity; GO:0015074,DNA integration; GO:0006508,proteolysis; GO:0003674,molecular_function; GO:0003824,catalytic activity; GO:0004175,endopeptidase activity; GO:0008233,peptidase activity; GO:0016787,hydrolase activity; GO:0070001,aspartic-type peptidase activity; GO:0140096,c…	Polyhydroxyalkanoic acid inclusion protein (PhaP_Bmeg)	--	--	--
Cluster-11885.382	1	0.613333	1.56667	0.133333	9.79667	0.4	22.3567	581	--	--	uncharacterized protein LOC114322900 [Camellia sinensis]	--	A0A6P6FQG1_ZIZJJ SubName: Full=uncharacterized protein LOC112489434 {ECO:0000313|RefSeq:XP_024923725.1};	--	--	Apolipophorin-III precursor (apoLp-III)	--	--	--
Cluster-11885.383	1	0	0.776667	0	3.92333	0	16.5467	592	--	--	uncharacterized protein LOC114294235 [Camellia sinensis]	--	A0A6P6FQG1_ZIZJJ SubName: Full=uncharacterized protein LOC112489434 {ECO:0000313|RefSeq:XP_024923725.1};	--	--	--	--	--	--
Cluster-11885.40	1	0	0	0	7.06667	0	30.5733	430	--	--	uncharacterized protein LOC114294235 [Camellia sinensis]	--	A0A6P6FQG1_ZIZJJ SubName: Full=uncharacterized protein LOC112489434 {ECO:0000313|RefSeq:XP_024923725.1};	--	--	--	--	--	--
Cluster-11885.44	1	0	0	0	13.84	0	28.76	534	--	--	uncharacterized protein LOC114322900 [Camellia sinensis]	--	A0A6P6FQG1_ZIZJJ SubName: Full=uncharacterized protein LOC112489434 {ECO:0000313|RefSeq:XP_024923725.1};	--	--	--	--	--	--
Cluster-11885.45	1	0	0	0	17.23	0.113333	54.9867	553	--	--	uncharacterized protein LOC114294235 [Camellia sinensis]	--	A0A6P6FQG1_ZIZJJ SubName: Full=uncharacterized protein LOC112489434 {ECO:0000313|RefSeq:XP_024923725.1};	--	--	Type VI secretion system, TssO	--	--	--
Cluster-11885.58	1	0.563333	0.766667	0.803333	0.91	0.463333	3.58	4779	K10798 poly [ADP-ribose] polymerase 2/3/4 [EC:2.4.2.30] | (RefSeq) LOW QUALITY PROTEIN: protein ADP-ribosyltransferase PARP3 (A)	ko03410: Base excision repair	uncharacterized protein LOC114306273 [Camellia sinensis]	RRPO_OENBE RecName: Full=RNA-directed DNA polymerase homolog; EC=2.7.7.48; AltName: Full=Reverse transcriptase homolog;	A0A6P3YXV6_ZIZJJ SubName: Full=uncharacterized protein LOC107406328 {ECO:0000313|RefSeq:XP_015868924.1};	FOG: Transposon-encoded proteins with TYA, reverse transcriptase, integrase domains in various combinations	GO:0005739,mitochondrion; GO:0003968,RNA-directed 5'-3' RNA polymerase activity; GO:0003964,RNA-directed DNA polymerase activity; GO:0003674,molecular_function; GO:0003824,catalytic activity; GO:0016740,transferase activity; GO:0016772,transferase activity, transferring phosphorus-containing groups; GO:0016779,nucleotidyltransferase activity; GO:0034062,5'-3' RNA polymerase activity; GO:0097747,R…	Chromo (CHRromatin Organisation MOdifier) domain	--	--	--
Cluster-11885.59	1	0.08	0.123333	0.0833333	0.863333	0.273333	2.08	5006	K10798 poly [ADP-ribose] polymerase 2/3/4 [EC:2.4.2.30] | (RefSeq) LOW QUALITY PROTEIN: protein ADP-ribosyltransferase PARP3 (A)	ko03410: Base excision repair	uncharacterized protein LOC114306273 [Camellia sinensis]	RRPO_OENBE RecName: Full=RNA-directed DNA polymerase homolog; EC=2.7.7.48; AltName: Full=Reverse transcriptase homolog;	A0A6P3YXV6_ZIZJJ SubName: Full=uncharacterized protein LOC107406328 {ECO:0000313|RefSeq:XP_015868924.1};	FOG: Transposon-encoded proteins with TYA, reverse transcriptase, integrase domains in various combinations	GO:0005739,mitochondrion; GO:0003968,RNA-directed 5'-3' RNA polymerase activity; GO:0003964,RNA-directed DNA polymerase activity; GO:0003674,molecular_function; GO:0003824,catalytic activity; GO:0016740,transferase activity; GO:0016772,transferase activity, transferring phosphorus-containing groups; GO:0016779,nucleotidyltransferase activity; GO:0034062,5'-3' RNA polymerase activity; GO:0097747,R…	Chromo (CHRromatin Organisation MOdifier) domain	--	--	--
Cluster-11885.60	1	0	0.0933333	0	0.413333	0	0.87	4896	K10798 poly [ADP-ribose] polymerase 2/3/4 [EC:2.4.2.30] | (RefSeq) LOW QUALITY PROTEIN: protein ADP-ribosyltransferase PARP3 (A)	ko03410: Base excision repair	uncharacterized protein LOC114306273 [Camellia sinensis]	RRPO_OENBE RecName: Full=RNA-directed DNA polymerase homolog; EC=2.7.7.48; AltName: Full=Reverse transcriptase homolog;	A0A6P3YXV6_ZIZJJ SubName: Full=uncharacterized protein LOC107406328 {ECO:0000313|RefSeq:XP_015868924.1};	FOG: Transposon-encoded proteins with TYA, reverse transcriptase, integrase domains in various combinations	GO:0005739,mitochondrion; GO:0003968,RNA-directed 5'-3' RNA polymerase activity; GO:0003964,RNA-directed DNA polymerase activity; GO:0003674,molecular_function; GO:0003824,catalytic activity; GO:0016740,transferase activity; GO:0016772,transferase activity, transferring phosphorus-containing groups; GO:0016779,nucleotidyltransferase activity; GO:0034062,5'-3' RNA polymerase activity; GO:0097747,R…	Reverse transcriptase (RNA-dependent DNA polymerase)	--	--	--
Cluster-11885.99	1	0.0766667	0	0.226667	8.63667	0.353333	17.49	503	--	--	uncharacterized protein LOC122643267 [Telopea speciosissima]	--	A0A438EPE8_VITVI SubName: Full=Transposon Tf2-12 polyprotein {ECO:0000313|EMBL:RVW49488.1};	FOG: Transposon-encoded proteins with TYA, reverse transcriptase, integrase domains in various combinations	GO:0003676,nucleic acid binding; GO:0015074,DNA integration; GO:0003674,molecular_function; GO:0005488,binding; GO:0097159,organic cyclic compound binding; GO:1901363,heterocyclic compound binding; GO:0006139,nucleobase-containing compound metabolic process; GO:0006259,DNA metabolic process; GO:0006725,cellular aromatic compound metabolic process; GO:0006807,nitrogen compound metabolic process; G…	--	--	--	--
Cluster-11905.0	1	0	148.747	0	119.52	0	425.467	257	--	--	--	--	--	--	--	--	--	--	--
Cluster-11913.0	1	0	0.09	0	1.83667	0	2.70333	972	--	--	uncharacterized protein LOC115963406 [Quercus lobata]	--	A0A7N2LT73_QUELO RecName: Full=CCHC-type domain-containing protein {ECO:0000259|Pfam:PF00098};	--	GO:0003676,nucleic acid binding; GO:0008270,zinc ion binding; GO:0003674,molecular_function; GO:0005488,binding; GO:0097159,organic cyclic compound binding; GO:1901363,heterocyclic compound binding; GO:0043167,ion binding; GO:0043169,cation binding; GO:0046872,metal ion binding; GO:0046914,transition metal ion binding	Domain of unknown function (DUF4219)	--	--	--
Cluster-11914.1	1	0.13	0.01	0.0133333	0.17	0.0966667	0.52	2644	K22756 E3 SUMO-protein ligase NSE2 [EC:2.3.2.-] | (RefSeq) E3 SUMO-protein ligase MMS21 (A)	--	E3 SUMO-protein ligase MMS21 [Camellia sinensis]	NSE2_ARATH RecName: Full=E3 SUMO-protein ligase MMS21; EC=2.3.2.-; AltName: Full=E3 SUMO-protein transferase MMS21 {ECO:0000305}; AltName: Full=MMS21 homolog; Short=AtMMS21; AltName: Full=Protein HIGH PLOIDY 2;	A0A7J7H6P7_CAMSI RecName: Full=SP-RING-type domain-containing protein {ECO:0000259|Pfam:PF11789};	Protein involved in DNA repair	GO:0005737,cytoplasm; GO:0005634,nucleus; GO:0030915,Smc5-Smc6 complex; GO:0061665,SUMO ligase activity; GO:0019789,SUMO transferase activity; GO:0008270,zinc ion binding; GO:0007049,cell cycle; GO:0006974,cellular response to DNA damage stimulus; GO:0009736,cytokinin-activated signaling pathway; GO:0000724,double-strand break repair via homologous recombination; GO:0060250,germ-line stem-cell ni…	--	--	--	--
Cluster-11914.3	1	6.58333	7.7	3.45667	26.7567	4.11667	37.3267	1868	K22756 E3 SUMO-protein ligase NSE2 [EC:2.3.2.-] | (RefSeq) E3 SUMO-protein ligase MMS21 (A)	--	E3 SUMO-protein ligase MMS21 [Camellia sinensis]	NSE2_ARATH RecName: Full=E3 SUMO-protein ligase MMS21; EC=2.3.2.-; AltName: Full=E3 SUMO-protein transferase MMS21 {ECO:0000305}; AltName: Full=MMS21 homolog; Short=AtMMS21; AltName: Full=Protein HIGH PLOIDY 2;	A0A7J7H6P7_CAMSI RecName: Full=SP-RING-type domain-containing protein {ECO:0000259|Pfam:PF11789};	Protein involved in DNA repair	GO:0005737,cytoplasm; GO:0005634,nucleus; GO:0030915,Smc5-Smc6 complex; GO:0061665,SUMO ligase activity; GO:0019789,SUMO transferase activity; GO:0008270,zinc ion binding; GO:0007049,cell cycle; GO:0006974,cellular response to DNA damage stimulus; GO:0009736,cytokinin-activated signaling pathway; GO:0000724,double-strand break repair via homologous recombination; GO:0060250,germ-line stem-cell ni…	Zinc-finger of the MIZ type in Nse subunit	--	--	--
Cluster-11914.4	1	0	0	0	0.31	0	0.443333	3798	K22756 E3 SUMO-protein ligase NSE2 [EC:2.3.2.-] | (RefSeq) E3 SUMO-protein ligase MMS21 (A)	--	E3 SUMO-protein ligase MMS21 [Camellia sinensis]	NSE2_ARATH RecName: Full=E3 SUMO-protein ligase MMS21; EC=2.3.2.-; AltName: Full=E3 SUMO-protein transferase MMS21 {ECO:0000305}; AltName: Full=MMS21 homolog; Short=AtMMS21; AltName: Full=Protein HIGH PLOIDY 2;	A0A7J7H6P7_CAMSI RecName: Full=SP-RING-type domain-containing protein {ECO:0000259|Pfam:PF11789};	Protein involved in DNA repair	GO:0005737,cytoplasm; GO:0005634,nucleus; GO:0030915,Smc5-Smc6 complex; GO:0061665,SUMO ligase activity; GO:0019789,SUMO transferase activity; GO:0008270,zinc ion binding; GO:0007049,cell cycle; GO:0006974,cellular response to DNA damage stimulus; GO:0009736,cytokinin-activated signaling pathway; GO:0000724,double-strand break repair via homologous recombination; GO:0060250,germ-line stem-cell ni…	--	--	--	--
Cluster-11922.11	1	0	0.333333	0	0.98	0	1.21667	2079	K09487 heat shock protein 90kDa beta | (RefSeq) heat shock protein 90-6, mitochondrial isoform X1 (A)	ko04141: Protein processing in endoplasmic reticulum; ko04626: Plant-pathogen interaction	heat shock protein 90-6, mitochondrial isoform X2 [Camellia sinensis]	HS905_ARATH RecName: Full=Heat shock protein 90-5, chloroplastic {ECO:0000305}; Short=AtHSP90.5 {ECO:0000305}; Short=AtHsp90-5 {ECO:0000303|PubMed:11599565}; AltName: Full=Heat shock protein 88-1 {ECO:0000305}; Short=Hsp88-1 {ECO:0000303|PubMed:11599565}; AltName: Full=Hsp90C {ECO:0000303|PubMed:23382192}; AltName: Full=Protein EMBRYO DEFECTIVE 1956 {ECO:0000303|PubMed:23382192}; AltName: Full=Pr…	A0A4S4D826_CAMSI RecName: Full=HATPase_c domain-containing protein {ECO:0000259|Pfam:PF02518};	Molecular chaperone (HSP90 family)	GO:0009507,chloroplast; GO:0009941,chloroplast envelope; GO:0009570,chloroplast stroma; GO:0005783,endoplasmic reticulum; GO:0005739,mitochondrion; GO:0048471,perinuclear region of cytoplasm; GO:0000325,plant-type vacuole; GO:0009536,plastid; GO:0005524,ATP binding; GO:0016887,ATP hydrolysis activity; GO:0042803,protein homodimerization activity; GO:0051082,unfolded protein binding; GO:0009704,de…	--	--	--	--
Cluster-11922.12	1	0.0833333	0.503333	0.0833333	1.30667	0	3.25667	2334	K25162 membrane-bound O-acyltransferase GUP1_2 | (RefSeq) putative membrane-bound O-acyltransferase C24H6.01c isoform X1 (A)	--	putative membrane-bound O-acyltransferase C24H6.01c isoform X3 [Camellia sinensis]	--	A0A5J5BR07_9ASTE SubName: Full=Uncharacterized protein {ECO:0000313|EMBL:KAA8545329.1};	Acyltransferase required for palmitoylation of Hedgehog (Hh) family of secreted signaling proteins	GO:0016021,integral component of membrane; GO:0019432,triglyceride biosynthetic process; GO:0006629,lipid metabolic process; GO:0006638,neutral lipid metabolic process; GO:0006639,acylglycerol metabolic process; GO:0006641,triglyceride metabolic process; GO:0008150,biological_process; GO:0008152,metabolic process; GO:0008610,lipid biosynthetic process; GO:0009058,biosynthetic process; GO:0009987,…	MBOAT, membrane-bound O-acyltransferase family	--	--	--
Cluster-11922.17	1	0.0866667	0.0433333	0	2.28333	0.04	4.11	641	--	--	--	--	--	--	--	--	--	--	--
Cluster-11922.2	1	3.64667	3.68333	2.39667	7.31333	3.97333	25.4767	1284	K09487 heat shock protein 90kDa beta | (RefSeq) heat shock protein 90-6, mitochondrial isoform X1 (A)	ko04141: Protein processing in endoplasmic reticulum; ko04626: Plant-pathogen interaction	heat shock protein 90-6, mitochondrial isoform X2 [Camellia sinensis]	HS906_ARATH RecName: Full=Heat shock protein 90-6, mitochondrial {ECO:0000305}; Short=AtHSP90.6 {ECO:0000305}; Short=AtHsp90-6 {ECO:0000303|PubMed:11599565}; AltName: Full=Heat shock protein 89-1 {ECO:0000305}; Short=Hsp89-1 {ECO:0000303|PubMed:11599565}; Flags: Precursor;	A0A2R6QCY6_ACTCC SubName: Full=Heat shock protein like {ECO:0000313|EMBL:PSS05965.1};	Molecular chaperone (HSP90 family)	GO:0009570,chloroplast stroma; GO:0005829,cytosol; GO:0005783,endoplasmic reticulum; GO:0005739,mitochondrion; GO:0048471,perinuclear region of cytoplasm; GO:0009505,plant-type cell wall; GO:0005524,ATP binding; GO:0016887,ATP hydrolysis activity; GO:0051082,unfolded protein binding; GO:0006457,protein folding; GO:0000166,nucleotide binding; GO:0003674,molecular_function; GO:0005488,binding; GO:0…	Histidine kinase-, DNA gyrase B-, and HSP90-like ATPase	--	--	--
Cluster-11922.3	1	3.84	2.34	3.35	4.05667	3.69667	24.5667	2147	K09487 heat shock protein 90kDa beta | (RefSeq) heat shock protein 90-6, mitochondrial isoform X1 (A)	ko04141: Protein processing in endoplasmic reticulum; ko04626: Plant-pathogen interaction	heat shock protein 90-6, mitochondrial isoform X2 [Camellia sinensis]	HS906_ARATH RecName: Full=Heat shock protein 90-6, mitochondrial {ECO:0000305}; Short=AtHSP90.6 {ECO:0000305}; Short=AtHsp90-6 {ECO:0000303|PubMed:11599565}; AltName: Full=Heat shock protein 89-1 {ECO:0000305}; Short=Hsp89-1 {ECO:0000303|PubMed:11599565}; Flags: Precursor;	A0A4S4D826_CAMSI RecName: Full=HATPase_c domain-containing protein {ECO:0000259|Pfam:PF02518};	Molecular chaperone (HSP90 family)	GO:0009570,chloroplast stroma; GO:0005829,cytosol; GO:0005783,endoplasmic reticulum; GO:0005739,mitochondrion; GO:0048471,perinuclear region of cytoplasm; GO:0009505,plant-type cell wall; GO:0005524,ATP binding; GO:0016887,ATP hydrolysis activity; GO:0051082,unfolded protein binding; GO:0006457,protein folding; GO:0000166,nucleotide binding; GO:0003674,molecular_function; GO:0005488,binding; GO:0…	Hsp90 protein	--	--	--
Cluster-11922.4	1	44.68	29.35	32.89	193.6	44.0933	246.6	2391	K09487 heat shock protein 90kDa beta | (RefSeq) heat shock protein 90-6, mitochondrial isoform X1 (A)	ko04141: Protein processing in endoplasmic reticulum; ko04626: Plant-pathogen interaction	heat shock protein 90-6, mitochondrial isoform X2 [Camellia sinensis]	HS906_ARATH RecName: Full=Heat shock protein 90-6, mitochondrial {ECO:0000305}; Short=AtHSP90.6 {ECO:0000305}; Short=AtHsp90-6 {ECO:0000303|PubMed:11599565}; AltName: Full=Heat shock protein 89-1 {ECO:0000305}; Short=Hsp89-1 {ECO:0000303|PubMed:11599565}; Flags: Precursor;	A0A4S4D826_CAMSI RecName: Full=HATPase_c domain-containing protein {ECO:0000259|Pfam:PF02518};	Molecular chaperone (HSP90 family)	GO:0009570,chloroplast stroma; GO:0005829,cytosol; GO:0005783,endoplasmic reticulum; GO:0005739,mitochondrion; GO:0048471,perinuclear region of cytoplasm; GO:0009505,plant-type cell wall; GO:0005524,ATP binding; GO:0016887,ATP hydrolysis activity; GO:0051082,unfolded protein binding; GO:0006457,protein folding; GO:0000166,nucleotide binding; GO:0003674,molecular_function; GO:0005488,binding; GO:0…	Hsp90 protein	--	--	--
Cluster-11922.6	1	0	2.24333	0.02	1.63	0.02	4.71333	3120	K09487 heat shock protein 90kDa beta | (RefSeq) heat shock protein 90-6, mitochondrial isoform X1 (A)	ko04141: Protein processing in endoplasmic reticulum; ko04626: Plant-pathogen interaction	heat shock protein 90-6, mitochondrial isoform X2 [Camellia sinensis]	HS906_ARATH RecName: Full=Heat shock protein 90-6, mitochondrial {ECO:0000305}; Short=AtHSP90.6 {ECO:0000305}; Short=AtHsp90-6 {ECO:0000303|PubMed:11599565}; AltName: Full=Heat shock protein 89-1 {ECO:0000305}; Short=Hsp89-1 {ECO:0000303|PubMed:11599565}; Flags: Precursor;	A0A4S4D826_CAMSI RecName: Full=HATPase_c domain-containing protein {ECO:0000259|Pfam:PF02518};	Molecular chaperone (HSP90 family)	GO:0009570,chloroplast stroma; GO:0005829,cytosol; GO:0005783,endoplasmic reticulum; GO:0005739,mitochondrion; GO:0048471,perinuclear region of cytoplasm; GO:0009505,plant-type cell wall; GO:0005524,ATP binding; GO:0016887,ATP hydrolysis activity; GO:0051082,unfolded protein binding; GO:0006457,protein folding; GO:0000166,nucleotide binding; GO:0003674,molecular_function; GO:0005488,binding; GO:0…	Hsp90 protein	--	--	--
Cluster-11922.8	1	0	0.346667	0	0.426667	0.0366667	1.38333	1026	K09487 heat shock protein 90kDa beta | (RefSeq) heat shock protein 90-6, mitochondrial isoform X1 (A)	ko04141: Protein processing in endoplasmic reticulum; ko04626: Plant-pathogen interaction	transcription factor SCREAM2-like isoform X1 [Camellia sinensis]	HS906_ARATH RecName: Full=Heat shock protein 90-6, mitochondrial {ECO:0000305}; Short=AtHSP90.6 {ECO:0000305}; Short=AtHsp90-6 {ECO:0000303|PubMed:11599565}; AltName: Full=Heat shock protein 89-1 {ECO:0000305}; Short=Hsp89-1 {ECO:0000303|PubMed:11599565}; Flags: Precursor;	A0A7J7HIK9_CAMSI RecName: Full=ACT domain-containing protein {ECO:0000259|PROSITE:PS51671};	--	GO:0009570,chloroplast stroma; GO:0005829,cytosol; GO:0005783,endoplasmic reticulum; GO:0005739,mitochondrion; GO:0048471,perinuclear region of cytoplasm; GO:0009505,plant-type cell wall; GO:0005524,ATP binding; GO:0016887,ATP hydrolysis activity; GO:0051082,unfolded protein binding; GO:0006457,protein folding; GO:0000166,nucleotide binding; GO:0003674,molecular_function; GO:0005488,binding; GO:0…	--	--	--	--
Cluster-11922.9	1	0.13	0.553333	1.67333	4.46333	1.35667	9.51	2991	K09487 heat shock protein 90kDa beta | (RefSeq) heat shock protein 90-6, mitochondrial isoform X1 (A)	ko04141: Protein processing in endoplasmic reticulum; ko04626: Plant-pathogen interaction	heat shock protein 90-6, mitochondrial isoform X2 [Camellia sinensis]	HS906_ARATH RecName: Full=Heat shock protein 90-6, mitochondrial {ECO:0000305}; Short=AtHSP90.6 {ECO:0000305}; Short=AtHsp90-6 {ECO:0000303|PubMed:11599565}; AltName: Full=Heat shock protein 89-1 {ECO:0000305}; Short=Hsp89-1 {ECO:0000303|PubMed:11599565}; Flags: Precursor;	A0A4S4D826_CAMSI RecName: Full=HATPase_c domain-containing protein {ECO:0000259|Pfam:PF02518};	Molecular chaperone (HSP90 family)	GO:0009570,chloroplast stroma; GO:0005829,cytosol; GO:0005783,endoplasmic reticulum; GO:0005739,mitochondrion; GO:0048471,perinuclear region of cytoplasm; GO:0009505,plant-type cell wall; GO:0005524,ATP binding; GO:0016887,ATP hydrolysis activity; GO:0051082,unfolded protein binding; GO:0006457,protein folding; GO:0000166,nucleotide binding; GO:0003674,molecular_function; GO:0005488,binding; GO:0…	Hsp90 protein	--	--	--
Cluster-11928.0	1	0.04	1.04667	0	0.566667	0	2.76	1384	--	--	Mitogen-activated protein kinase 20 [Camellia lanceoleosa]	--	A0A4S4D220_CAMSI RecName: Full=ATP citrate synthase {ECO:0000256|ARBA:ARBA00012639}; EC=2.3.3.8 {ECO:0000256|ARBA:ARBA00012639};	--	GO:0003878,ATP citrate synthase activity; GO:0003674,molecular_function; GO:0003824,catalytic activity; GO:0016740,transferase activity; GO:0016746,acyltransferase activity; GO:0046912,acyltransferase activity, acyl groups converted into alkyl on transfer	--	--	--	--
Cluster-11931.4	1	0	0	0	0.93	0	1.28333	1536	--	--	Ycf20-like protein [Camellia lanceoleosa]	YC20L_ARATH RecName: Full=Ycf20-like protein;	A0A5B6YMD8_DAVIN SubName: Full=Putative ycf20-like protein {ECO:0000313|EMBL:MPA32583.1};	--	GO:0009507,chloroplast; GO:0016021,integral component of membrane; GO:0010196,nonphotochemical quenching; GO:0008150,biological_process; GO:0009314,response to radiation; GO:0009416,response to light stimulus; GO:0009628,response to abiotic stimulus; GO:0050896,response to stimulus; GO:1990066,energy quenching; GO:0005575,cellular_component; GO:0005622,intracellular anatomical structure; GO:00057…	Protein of unknown function (DUF565)	--	--	--
Cluster-11957.0	1	0	8.59	0	5.1	0	22.11	353	--	--	hypothetical protein HYC85_022903 [Camellia sinensis]	--	A0A7J7GGU7_CAMSI RecName: Full=DUF295 domain-containing protein {ECO:0000259|Pfam:PF03478};	--	--	--	--	--	--
Cluster-11983.0	1	0.0566667	2.36	0.05	1.24	0.06	5.35	861	--	--	hypothetical protein HYC85_015275 [Camellia sinensis]	--	A0A7J7GX73_CAMSI RecName: Full=Polynucleotide adenylyltransferase {ECO:0000256|ARBA:ARBA00012388}; EC=2.7.7.19 {ECO:0000256|ARBA:ARBA00012388};	--	GO:0005634,nucleus; GO:0005524,ATP binding; GO:0004652,polynucleotide adenylyltransferase activity; GO:0006397,mRNA processing; GO:0043631,RNA polyadenylation; GO:0000166,nucleotide binding; GO:0003674,molecular_function; GO:0005488,binding; GO:0017076,purine nucleotide binding; GO:0030554,adenyl nucleotide binding; GO:0032553,ribonucleotide binding; GO:0032555,purine ribonucleotide binding; GO:0…	--	--	--	--
Cluster-11992.3	1	0	1.69667	0	4.80333	0	18.0467	439	--	--	--	--	--	--	--	--	--	--	--
Cluster-11992.4	1	0	0.48	0	5.31333	0.12	11.5133	430	--	--	--	--	--	--	--	--	--	--	--
Cluster-11999.4	1	43.29	29.5133	19.5733	25.8733	9.57	42.51	1330	--	--	Protein FLX-like 1 [Camellia lanceoleosa]	FLXL1_ARATH RecName: Full=Protein FLX-like 1; Short=AtFLXL1;	A0A7J7H6R3_CAMSI SubName: Full=Uncharacterized protein {ECO:0000313|EMBL:KAF5948682.1};	--	GO:0016604,nuclear body; GO:0005634,nucleus; GO:0030154,cell differentiation; GO:0009908,flower development; GO:0008150,biological_process; GO:0009987,cellular process; GO:0032502,developmental process; GO:0048869,cellular developmental process; GO:0000003,reproduction; GO:0003006,developmental process involved in reproduction; GO:0007275,multicellular organism development; GO:0009791,post-embryo…	Baculovirus polyhedron envelope protein, PEP, C terminus	--	--	--
Cluster-11999.5	1	1.07333	3.83	1.86333	12.0167	1.81333	16.7633	1213	--	--	Protein FLX-like 1 [Camellia lanceoleosa]	FLXL1_ARATH RecName: Full=Protein FLX-like 1; Short=AtFLXL1;	A0A7J7H6R3_CAMSI SubName: Full=Uncharacterized protein {ECO:0000313|EMBL:KAF5948682.1};	--	GO:0016604,nuclear body; GO:0005634,nucleus; GO:0030154,cell differentiation; GO:0009908,flower development; GO:0008150,biological_process; GO:0009987,cellular process; GO:0032502,developmental process; GO:0048869,cellular developmental process; GO:0000003,reproduction; GO:0003006,developmental process involved in reproduction; GO:0007275,multicellular organism development; GO:0009791,post-embryo…	Intermediate filament protein	--	--	--
Cluster-11999.6	1	0	0.41	0	0.496667	0	1.22667	2573	--	--	Protein FLX-like 1 [Camellia lanceoleosa]	FLXL1_ARATH RecName: Full=Protein FLX-like 1; Short=AtFLXL1;	A0A7J7H6R3_CAMSI SubName: Full=Uncharacterized protein {ECO:0000313|EMBL:KAF5948682.1};	--	GO:0016604,nuclear body; GO:0005634,nucleus; GO:0030154,cell differentiation; GO:0009908,flower development; GO:0008150,biological_process; GO:0009987,cellular process; GO:0032502,developmental process; GO:0048869,cellular developmental process; GO:0000003,reproduction; GO:0003006,developmental process involved in reproduction; GO:0007275,multicellular organism development; GO:0009791,post-embryo…	Centromere protein H (CENP-H)	--	--	--
Cluster-12011.1	1	0	0.0466667	0	0.926667	0	4.37667	956	K01183 chitinase [EC:3.2.1.14] | (RefSeq) class V chitinase CHIT5b-like (A)	ko00520: Amino sugar and nucleotide sugar metabolism; ko01100: Metabolic pathways	Class V chitinase CHIT5a [Camellia lanceoleosa]	NFH1_MEDTR RecName: Full=Nod factor hydrolase protein 1 {ECO:0000303|PubMed:24082029}; Short=MtNFH1 {ECO:0000303|PubMed:24082029}; AltName: Full=Class V chitinase NFH1 {ECO:0000305}; AltName: Full=Mtchit5 {ECO:0000303|PubMed:15107993}; Flags: Precursor;	A0A7J7HW34_CAMSI RecName: Full=GH18 domain-containing protein {ECO:0000259|PROSITE:PS51910};	Chitinase	GO:0005576,extracellular region; GO:0008061,chitin binding; GO:0004568,chitinase activity; GO:0016787,hydrolase activity; GO:0005975,carbohydrate metabolic process; GO:0006032,chitin catabolic process; GO:0009877,nodulation; GO:0003674,molecular_function; GO:0005488,binding; GO:0097367,carbohydrate derivative binding; GO:0003824,catalytic activity; GO:0004553,hydrolase activity, hydrolyzing O-gly…	Glycosyl hydrolases family 18	--	--	--
Cluster-12031.0	1	0	0.343333	0	0.58	0	1.71667	1732	--	--	hypothetical protein TEA_020616 [Camellia sinensis var. sinensis]	--	A0A4S4EI56_CAMSI RecName: Full=F-box domain-containing protein {ECO:0000259|PROSITE:PS50181};	--	--	--	--	--	--
Cluster-12064.2	1	0.53	0.84	0.426667	2.43667	0.643333	4.13333	982	--	--	uncharacterized protein LOC114299874 [Camellia sinensis]	--	A0A4S4E1K1_CAMSI SubName: Full=Uncharacterized protein {ECO:0000313|EMBL:THG09105.1};	--	--	--	--	--	--
Cluster-12079.16	1	0	2.59333	0	3.36	0	4.09	1646	--	--	probable F-box protein At1g60180 [Camellia sinensis]	FBL79_ARATH RecName: Full=F-box/LRR-repeat protein At5g02910;	A0A7J7H1D7_CAMSI RecName: Full=F-box domain-containing protein {ECO:0000259|PROSITE:PS50181};	--	--	FBD	--	--	--
Cluster-12079.9	1	13.24	18.17	18.13	14.3633	19.49	32.4067	605	--	--	hypothetical protein HYC85_015734 [Camellia sinensis]	FBD21_ARATH RecName: Full=FBD-associated F-box protein At5g56370;	A0A7J7H1D7_CAMSI RecName: Full=F-box domain-containing protein {ECO:0000259|PROSITE:PS50181};	--	--	F-box domain	--	--	--
Cluster-12145.1	1	0.193333	2.2	0.0533333	5.56	0	8.81667	1661	K00640 serine O-acetyltransferase [EC:2.3.1.30] | (RefSeq) serine acetyltransferase 2-like (A)	ko00270: Cysteine and methionine metabolism; ko00543: Exopolysaccharide biosynthesis; ko00920: Sulfur metabolism; ko01100: Metabolic pathways; ko01110: Biosynthesis of secondary metabolites; ko01200: Carbon metabolism; ko01230: Biosynthesis of amino acids	putative serine acetyltransferase 2 [Camellia lanceoleosa]	SAT4_ARATH RecName: Full=Serine acetyltransferase 4 {ECO:0000303|Ref.1}; Short=AtSAT-4 {ECO:0000303|Ref.1}; Short=AtSERAT3;2 {ECO:0000303|PubMed:15579666}; EC=2.3.1.30 {ECO:0000269|PubMed:15579666};	A0A7J7I094_CAMSI RecName: Full=Serine O-acetyltransferase {ECO:0000256|ARBA:ARBA00013266}; EC=2.3.1.30 {ECO:0000256|ARBA:ARBA00013266};	Serine O-acetyltransferase	GO:0005829,cytosol; GO:0009001,serine O-acetyltransferase activity; GO:0006535,cysteine biosynthetic process from serine; GO:0000103,sulfate assimilation; GO:0003674,molecular_function; GO:0003824,catalytic activity; GO:0008374,O-acyltransferase activity; GO:0016407,acetyltransferase activity; GO:0016412,serine O-acyltransferase activity; GO:0016413,O-acetyltransferase activity; GO:0016740,transf…	Serine acetyltransferase, N-terminal	--	--	--
Cluster-12165.1	1	0.0333333	0.933333	0	0.83	0.0666667	1.6	1201	--	--	hypothetical protein LOK49_LG11G00817 [Camellia lanceoleosa]	NADKC_ARATH RecName: Full=Calmodulin calcium-dependent NAD kinase {ECO:0000305}; EC=2.7.1.23 {ECO:0000269|PubMed:31554701}; AltName: Full=NAD kinase-CaM dependent protein {ECO:0000303|PubMed:31554701}; Short=NADKc {ECO:0000303|PubMed:31554701};	A0A7J7GQT3_CAMSI RecName: Full=Zeta_toxin domain-containing protein {ECO:0000259|Pfam:PF06414};	--	GO:0005741,mitochondrial outer membrane; GO:0005524,ATP binding; GO:0005516,calmodulin binding; GO:0003951,NAD+ kinase activity; GO:0006741,NADP biosynthetic process; GO:0016310,phosphorylation; GO:0000166,nucleotide binding; GO:0003674,molecular_function; GO:0005488,binding; GO:0017076,purine nucleotide binding; GO:0030554,adenyl nucleotide binding; GO:0032553,ribonucleotide binding; GO:0032555,…	--	--	--	--
Cluster-12165.12	1	0	1.33667	0.0166667	0.34	0	1.56667	1079	--	--	hypothetical protein LOK49_LG11G00817 [Camellia lanceoleosa]	NADKC_ARATH RecName: Full=Calmodulin calcium-dependent NAD kinase {ECO:0000305}; EC=2.7.1.23 {ECO:0000269|PubMed:31554701}; AltName: Full=NAD kinase-CaM dependent protein {ECO:0000303|PubMed:31554701}; Short=NADKc {ECO:0000303|PubMed:31554701};	A0A7J7GQT3_CAMSI RecName: Full=Zeta_toxin domain-containing protein {ECO:0000259|Pfam:PF06414};	--	GO:0005741,mitochondrial outer membrane; GO:0005524,ATP binding; GO:0005516,calmodulin binding; GO:0003951,NAD+ kinase activity; GO:0006741,NADP biosynthetic process; GO:0016310,phosphorylation; GO:0000166,nucleotide binding; GO:0003674,molecular_function; GO:0005488,binding; GO:0017076,purine nucleotide binding; GO:0030554,adenyl nucleotide binding; GO:0032553,ribonucleotide binding; GO:0032555,…	--	--	--	--
Cluster-12165.2	1	0.456667	0.4	0.426667	6.29667	1.41333	8.66667	872	--	--	hypothetical protein LOK49_LG08G02828 [Camellia lanceoleosa]	NADKC_ARATH RecName: Full=Calmodulin calcium-dependent NAD kinase {ECO:0000305}; EC=2.7.1.23 {ECO:0000269|PubMed:31554701}; AltName: Full=NAD kinase-CaM dependent protein {ECO:0000303|PubMed:31554701}; Short=NADKc {ECO:0000303|PubMed:31554701};	A0A7J7GQT3_CAMSI RecName: Full=Zeta_toxin domain-containing protein {ECO:0000259|Pfam:PF06414};	--	GO:0005741,mitochondrial outer membrane; GO:0005524,ATP binding; GO:0005516,calmodulin binding; GO:0003951,NAD+ kinase activity; GO:0006741,NADP biosynthetic process; GO:0016310,phosphorylation; GO:0000166,nucleotide binding; GO:0003674,molecular_function; GO:0005488,binding; GO:0017076,purine nucleotide binding; GO:0030554,adenyl nucleotide binding; GO:0032553,ribonucleotide binding; GO:0032555,…	Zeta toxin	--	--	--
Cluster-12165.6	1	0	0.483333	0	0.94	0.206667	2.40333	2010	--	--	hypothetical protein LOK49_LG08G02828 [Camellia lanceoleosa]	NADKC_ARATH RecName: Full=Calmodulin calcium-dependent NAD kinase {ECO:0000305}; EC=2.7.1.23 {ECO:0000269|PubMed:31554701}; AltName: Full=NAD kinase-CaM dependent protein {ECO:0000303|PubMed:31554701}; Short=NADKc {ECO:0000303|PubMed:31554701};	A0A7J7GQT3_CAMSI RecName: Full=Zeta_toxin domain-containing protein {ECO:0000259|Pfam:PF06414};	--	GO:0005741,mitochondrial outer membrane; GO:0005524,ATP binding; GO:0005516,calmodulin binding; GO:0003951,NAD+ kinase activity; GO:0006741,NADP biosynthetic process; GO:0016310,phosphorylation; GO:0000166,nucleotide binding; GO:0003674,molecular_function; GO:0005488,binding; GO:0017076,purine nucleotide binding; GO:0030554,adenyl nucleotide binding; GO:0032553,ribonucleotide binding; GO:0032555,…	Zeta toxin	--	--	--
Cluster-12165.8	1	0	1.02	0	0.226667	0	1.27	1708	--	--	hypothetical protein LOK49_LG08G02828 [Camellia lanceoleosa]	NADKC_ARATH RecName: Full=Calmodulin calcium-dependent NAD kinase {ECO:0000305}; EC=2.7.1.23 {ECO:0000269|PubMed:31554701}; AltName: Full=NAD kinase-CaM dependent protein {ECO:0000303|PubMed:31554701}; Short=NADKc {ECO:0000303|PubMed:31554701};	A0A7J7GQT3_CAMSI RecName: Full=Zeta_toxin domain-containing protein {ECO:0000259|Pfam:PF06414};	--	GO:0005741,mitochondrial outer membrane; GO:0005524,ATP binding; GO:0005516,calmodulin binding; GO:0003951,NAD+ kinase activity; GO:0006741,NADP biosynthetic process; GO:0016310,phosphorylation; GO:0000166,nucleotide binding; GO:0003674,molecular_function; GO:0005488,binding; GO:0017076,purine nucleotide binding; GO:0030554,adenyl nucleotide binding; GO:0032553,ribonucleotide binding; GO:0032555,…	Domain of unknown function (DUF202)	--	--	--
Cluster-12219.0	1	0	2.86	0	5.90667	0	8.17667	1275	--	--	--	--	--	--	--	--	--	--	--
Cluster-1222.3	1	0	0.2	0	2.09667	0	12.4333	375	--	--	Glycine-rich protein [Camellia lanceoleosa]	--	A0A4V3WME9_CAMSI SubName: Full=Uncharacterized protein {ECO:0000313|EMBL:THG08387.1};	--	--	--	--	--	--
Cluster-1222.4	1	0	0.0366667	0.546667	4.93333	0.283333	10.35	703	--	--	Glycine-rich protein [Camellia lanceoleosa]	--	A0A4V3WME9_CAMSI SubName: Full=Uncharacterized protein {ECO:0000313|EMBL:THG08387.1};	--	--	Glycine rich protein family	--	--	--
Cluster-12224.3	1	0.113333	3.43667	0.18	3.51333	0.0533333	3.84333	921	--	--	hypothetical protein HYC85_006107 [Camellia sinensis]	--	A0A7J7I1E5_CAMSI SubName: Full=Uncharacterized protein {ECO:0000313|EMBL:KAF5958882.1};	--	--	--	--	--	--
Cluster-12231.0	1	0	2.38333	0	2.59333	0	3.94	746	--	--	--	--	--	--	--	--	--	--	--
Cluster-12232.0	1	0	0.306667	0	0.483333	0	1.29	1200	--	--	--	--	--	--	--	--	--	--	--
Cluster-12240.0	1	0	1.22	0	3.41667	0	4.31333	700	K09264 MADS-box transcription factor, plant | (RefSeq) uncharacterized protein LOC114313566 (A)	--	uncharacterized protein LOC114271761 [Camellia sinensis]	--	A0A7J7GC48_CAMSI SubName: Full=Uncharacterized protein {ECO:0000313|EMBL:KAF5938282.1};	--	--	--	--	--	--
Cluster-12254.20	1	0.706667	3.07	0.766667	3.82	0.663333	5.72	1984	K13457 disease resistance protein RPM1 | (RefSeq) disease resistance protein RPM1-like (A)	ko04626: Plant-pathogen interaction	hypothetical protein TEA_021623 [Camellia sinensis var. sinensis]	R13L2_ARATH RecName: Full=Putative disease resistance RPP13-like protein 2;	A0A4S4EPN5_CAMSI RecName: Full=NB-ARC domain-containing protein {ECO:0000259|Pfam:PF00931};	Apoptotic ATPase	GO:0043531,ADP binding; GO:0005524,ATP binding; GO:0006952,defense response; GO:0051707,response to other organism; GO:0000166,nucleotide binding; GO:0003674,molecular_function; GO:0005488,binding; GO:0017076,purine nucleotide binding; GO:0030554,adenyl nucleotide binding; GO:0032553,ribonucleotide binding; GO:0032555,purine ribonucleotide binding; GO:0032559,adenyl ribonucleotide binding; GO:003…	Leucine rich repeat	--	--	--
Cluster-12275.0	1	0	0.04	0	0.593333	0	0.856667	1583	--	--	hypothetical protein TEA_018885 [Camellia sinensis var. sinensis]	--	A0A4S4DJB4_CAMSI RecName: Full=Formin-like protein {ECO:0000256|RuleBase:RU361260};	--	GO:0016021,integral component of membrane; GO:0051015,actin filament binding; GO:0045010,actin nucleation; GO:0003674,molecular_function; GO:0003779,actin binding; GO:0005488,binding; GO:0005515,protein binding; GO:0008092,cytoskeletal protein binding; GO:0044877,protein-containing complex binding; GO:0006996,organelle organization; GO:0007010,cytoskeleton organization; GO:0007015,actin filament …	--	--	--	--
Cluster-1228.1	1	0.09	0.03	0	1.17667	0	5.09	820	K09852 Ras association domain-containing protein 3 | (RefSeq) uncharacterized protein LOC114288660 (A)	--	hypothetical protein TEA_001399 [Camellia sinensis var. sinensis]	--	A0A4S4EP09_CAMSI SubName: Full=Uncharacterized protein {ECO:0000313|EMBL:THG18004.1};	--	--	--	--	--	--
Cluster-1228.2	1	0.0233333	0.546667	0.02	1.75667	0.0466667	4.29	936	K00600 glycine hydroxymethyltransferase [EC:2.1.2.1] | (RefSeq) uncharacterized protein LOC114317956 (A)	ko00260: Glycine, serine and threonine metabolism; ko00460: Cyanoamino acid metabolism; ko00630: Glyoxylate and dicarboxylate metabolism; ko00670: One carbon pool by folate; ko01100: Metabolic pathways; ko01110: Biosynthesis of secondary metabolites; ko01200: Carbon metabolism; ko01230: Biosynthesis of amino acids; ko01240: Biosynthesis of cofactors	hypothetical protein HYC85_027856 [Camellia sinensis]	--	A0A7J7FTJ5_CAMSI SubName: Full=Uncharacterized protein {ECO:0000313|EMBL:KAF5931685.1};	--	--	--	--	--	--
Cluster-12280.0	1	0	0.03	0	0.37	0	1.65	1924	K13680 beta-mannan synthase [EC:2.4.1.32] | (RefSeq) glucomannan 4-beta-mannosyltransferase 9-like (A)	--	Glucomannan 4-beta-mannosyltransferase 9 [Camellia lanceoleosa]	CSLA3_ARATH RecName: Full=Probable glucomannan 4-beta-mannosyltransferase 3 {ECO:0000305}; EC=2.4.1.32 {ECO:0000250|UniProtKB:Q9LZR3}; AltName: Full=Cellulose synthase-like protein A3 {ECO:0000303|PubMed:11027699}; Short=AtCslA3 {ECO:0000303|PubMed:11027699}; AltName: Full=Glucomannan synthase {ECO:0000305}; AltName: Full=Mannan synthase 3 {ECO:0000305};	A0A4S4DK90_CAMSI RecName: Full=Glyco_trans_2-like domain-containing protein {ECO:0000259|Pfam:PF13632};	--	GO:0005794,Golgi apparatus; GO:0000139,Golgi membrane; GO:0016021,integral component of membrane; GO:0047259,glucomannan 4-beta-mannosyltransferase activity; GO:0016757,glycosyltransferase activity; GO:0051753,mannan synthase activity; GO:0071555,cell wall organization; GO:0000030,mannosyltransferase activity; GO:0003674,molecular_function; GO:0003824,catalytic activity; GO:0016740,transferase ac…	--	--	--	--
Cluster-12288.15	1	0	0.05	0	2.50667	0	3.50333	679	--	--	hypothetical protein HYC85_028709 [Camellia sinensis]	--	A0A7J7FY87_CAMSI SubName: Full=Uncharacterized protein {ECO:0000313|EMBL:KAF5932538.1};	--	--	--	--	--	--
Cluster-12288.16	1	0	3.15	0	2.59	0.0366667	4.69	718	--	--	hypothetical protein HYC85_028709 [Camellia sinensis]	--	A0A7J7FY87_CAMSI SubName: Full=Uncharacterized protein {ECO:0000313|EMBL:KAF5932538.1};	--	--	--	--	--	--
Cluster-12302.0	1	0	1.78667	0	3.12	0	5.76	430	--	--	--	--	--	--	--	--	--	--	--
Cluster-12307.1	1	0	0.41	0	0.31	0	0.703333	1703	--	--	--	--	--	--	--	--	--	--	--
Cluster-12310.0	1	0	0.73	0	0.37	0	2.00333	888	--	--	--	--	--	--	--	--	--	--	--
Cluster-12326.0	1	0	0.0566667	0	0.226667	0	2.17	865	--	--	--	--	--	--	--	--	--	--	--
Cluster-12335.0	1	0	0.0366667	0	0.566667	0	2.80667	748	--	--	--	--	--	--	--	--	--	--	--
Cluster-12375.4	1	0	29.99	0	144.713	0	182.12	250	--	--	--	--	--	--	--	--	--	--	--
Cluster-12380.0	1	0	0.0166667	0	0.333333	0	1.31667	2302	--	--	PREDICTED: uncharacterized protein LOC107817738, partial [Nicotiana tabacum]	POLX_TOBAC RecName: Full=Retrovirus-related Pol polyprotein from transposon TNT 1-94; Includes: RecName: Full=Protease; EC=3.4.23.-; Includes: RecName: Full=Reverse transcriptase; EC=2.7.7.49; Includes: RecName: Full=Endonuclease;	A0A1S4CDQ5_TOBAC SubName: Full=uncharacterized protein LOC107817738 {ECO:0000313|RefSeq:XP_016499089.1};	--	GO:0004190,aspartic-type endopeptidase activity; GO:0004519,endonuclease activity; GO:0003676,nucleic acid binding; GO:0003964,RNA-directed DNA polymerase activity; GO:0008270,zinc ion binding; GO:0015074,DNA integration; GO:0006508,proteolysis; GO:0003674,molecular_function; GO:0003824,catalytic activity; GO:0004175,endopeptidase activity; GO:0008233,peptidase activity; GO:0016787,hydrolase acti…	gag-polypeptide of LTR copia-type	--	--	--
Cluster-12421.10	1	0.406667	0.466667	0.176667	0.383333	0.06	0.913333	3075	K19882 O-palmitoleoyl-L-serine hydrolase [EC:3.1.1.98] | (RefSeq) pectin acetylesterase 5-like (A)	--	Pectin acetylesterase 5 [Camellia lanceoleosa]	PAE5_ARATH RecName: Full=Pectin acetylesterase 5 {ECO:0000303|PubMed:25115560}; EC=3.1.1.- {ECO:0000305}; Flags: Precursor;	A0A4S4CWX9_CAMSI RecName: Full=Pectin acetylesterase {ECO:0000256|RuleBase:RU363114}; EC=3.1.1.- {ECO:0000256|RuleBase:RU363114};	Pectin acetylesterase and similar proteins	GO:0005576,extracellular region; GO:0052793,pectin acetylesterase activity; GO:0071555,cell wall organization; GO:0003674,molecular_function; GO:0003824,catalytic activity; GO:0016787,hydrolase activity; GO:0016788,hydrolase activity, acting on ester bonds; GO:0052689,carboxylic ester hydrolase activity; GO:0008150,biological_process; GO:0009987,cellular process; GO:0016043,cellular component org…	Pectinacetylesterase	--	--	--
Cluster-12433.1	1	0.28	0.65	0.413333	0.0333333	0.343333	0.83	3310	K00430 peroxidase [EC:1.11.1.7] | (RefSeq) peroxidase 5-like isoform X1 (A)	ko00940: Phenylpropanoid biosynthesis; ko01100: Metabolic pathways; ko01110: Biosynthesis of secondary metabolites	pentatricopeptide repeat-containing protein At5g44230 [Camellia sinensis]	PP417_ARATH RecName: Full=Pentatricopeptide repeat-containing protein At5g44230;	A0A2R6S2L4_ACTCC SubName: Full=Pentatricopeptide repeat-containing protein {ECO:0000313|EMBL:PSS36512.1};	FOG: PPR repeat	GO:0043231,intracellular membrane-bounded organelle; GO:0003723,RNA binding; GO:0008270,zinc ion binding; GO:0009451,RNA modification; GO:0003674,molecular_function; GO:0003676,nucleic acid binding; GO:0005488,binding; GO:0097159,organic cyclic compound binding; GO:1901363,heterocyclic compound binding; GO:0043167,ion binding; GO:0043169,cation binding; GO:0046872,metal ion binding; GO:0046914,tr…	PPR repeat	--	--	--
Cluster-12433.2	1	0.453333	0.55	0.21	1.81333	0.34	2.86333	2943	K00430 peroxidase [EC:1.11.1.7] | (RefSeq) peroxidase 5-like isoform X1 (A)	ko00940: Phenylpropanoid biosynthesis; ko01100: Metabolic pathways; ko01110: Biosynthesis of secondary metabolites	pentatricopeptide repeat-containing protein At5g44230 [Camellia sinensis]	PP417_ARATH RecName: Full=Pentatricopeptide repeat-containing protein At5g44230;	A0A2R6S2L4_ACTCC SubName: Full=Pentatricopeptide repeat-containing protein {ECO:0000313|EMBL:PSS36512.1};	FOG: PPR repeat	GO:0043231,intracellular membrane-bounded organelle; GO:0003723,RNA binding; GO:0008270,zinc ion binding; GO:0009451,RNA modification; GO:0003674,molecular_function; GO:0003676,nucleic acid binding; GO:0005488,binding; GO:0097159,organic cyclic compound binding; GO:1901363,heterocyclic compound binding; GO:0043167,ion binding; GO:0043169,cation binding; GO:0046872,metal ion binding; GO:0046914,tr…	PPR repeat	--	--	--
Cluster-12460.0	1	0	1.11333	0	1.88333	0	2.40333	1079	--	--	--	--	--	--	--	--	--	--	--
Cluster-12476.9	1	0.116667	0.636667	0.27	0.886667	0.206667	2.35	829	--	--	uncharacterized protein LOC114276768 [Camellia sinensis]	--	A0A4V6RY61_CAMSI SubName: Full=Uncharacterized protein {ECO:0000313|EMBL:THG00747.1};	--	--	--	--	--	--
Cluster-12491.4	1	0.47	2.18333	0.306667	4.35333	0.393333	11.26	1763	--	--	uncharacterized protein LOC114323175 isoform X22 [Camellia sinensis]	--	A0A4S4F1J0_CAMSI SubName: Full=Uncharacterized protein {ECO:0000313|EMBL:THG23323.1};	--	--	Protein of unknown function (DUF1668)	--	--	--
Cluster-12492.0	1	0	0.446667	0	0.113333	0	2.77667	677	--	--	--	--	--	--	--	--	--	--	--
Cluster-12493.2	1	0.06	0.253333	1.52	8.23667	1.99667	17.2833	6921	K11367 chromodomain-helicase-DNA-binding protein 1 [EC:5.6.2.-] | (RefSeq) protein CHROMATIN REMODELING 5 isoform X1 (A)	--	protein CHROMATIN REMODELING 5 isoform X2 [Camellia sinensis]	CHR5_ARATH RecName: Full=Protein CHROMATIN REMODELING 5 {ECO:0000303|PubMed:16547115}; Short=AtCHR5; EC=3.6.4.-;	A0A4S4EP69_CAMSI SubName: Full=Uncharacterized protein {ECO:0000313|EMBL:THG18520.1};	Chromodomain-helicase DNA-binding protein	GO:0000785,chromatin; GO:0005634,nucleus; GO:0009506,plasmodesma; GO:0005524,ATP binding; GO:0016887,ATP hydrolysis activity; GO:0140658,ATP-dependent chromatin remodeler activity; GO:0003682,chromatin binding; GO:0003677,DNA binding; GO:0004386,helicase activity; GO:0042393,histone binding; GO:0006338,chromatin remodeling; GO:0034728,nucleosome organization; GO:0006357,regulation of transcriptio…	SNF2-related domain	SNF2	TR	SNF2
Cluster-12493.4	1	8.53333	28	6.82	14.6433	7.02	33.2933	1890	K10643 CCR4-NOT transcription complex subunit 4 [EC:2.3.2.27] | (RefSeq) uncharacterized protein LOC114298118 isoform X1 (A)	ko03018: RNA degradation	hypothetical protein TEA_023377 [Camellia sinensis var. sinensis]	CRPK1_ARATH RecName: Full=Cold-responsive protein kinase 1 {ECO:0000303|PubMed:28344081}; EC=2.7.11.1 {ECO:0000255|PROSITE-ProRule:PRU00159, ECO:0000269|PubMed:28344081};	A0A4S4E6R6_CAMSI RecName: Full=RRM domain-containing protein {ECO:0000259|PROSITE:PS50102};	MOT2 transcription factor	GO:0005634,nucleus; GO:0005886,plasma membrane; GO:0005524,ATP binding; GO:0106310,protein serine kinase activity; GO:0004674,protein serine/threonine kinase activity; GO:0046777,protein autophosphorylation; GO:0009409,response to cold; GO:0050826,response to freezing; GO:0009625,response to insect; GO:0002237,response to molecule of bacterial origin; GO:0000166,nucleotide binding; GO:0003674,mol…	RING/Ubox like zinc-binding domain	--	--	--
Cluster-12493.5	1	0.463333	0.956667	0.69	0.43	0.653333	2.48333	1489	K11367 chromodomain-helicase-DNA-binding protein 1 [EC:5.6.2.-] | (RefSeq) protein CHROMATIN REMODELING 5 isoform X1 (A)	--	protein CHROMATIN REMODELING 5 isoform X2 [Camellia sinensis]	CHR5_ARATH RecName: Full=Protein CHROMATIN REMODELING 5 {ECO:0000303|PubMed:16547115}; Short=AtCHR5; EC=3.6.4.-;	A0A4S4EP69_CAMSI SubName: Full=Uncharacterized protein {ECO:0000313|EMBL:THG18520.1};	Chromodomain-helicase DNA-binding protein	GO:0000785,chromatin; GO:0005634,nucleus; GO:0009506,plasmodesma; GO:0005524,ATP binding; GO:0016887,ATP hydrolysis activity; GO:0140658,ATP-dependent chromatin remodeler activity; GO:0003682,chromatin binding; GO:0003677,DNA binding; GO:0004386,helicase activity; GO:0042393,histone binding; GO:0006338,chromatin remodeling; GO:0034728,nucleosome organization; GO:0006357,regulation of transcriptio…	Importin repeat 6	--	--	--
Cluster-12500.0	1	0	1.75333	0	1.84667	0	5.05333	516	--	--	--	--	--	--	--	--	--	--	--
Cluster-12527.8	1	0	0.973333	0	2.06333	0	3.26	2510	--	--	LOW QUALITY PROTEIN: putative zinc transporter At3g08650 [Camellia sinensis]	ZTP50_ARATH RecName: Full=Putative zinc transporter At3g08650;	A0A5B7AJW0_DAVIN SubName: Full=Uncharacterized protein {ECO:0000313|EMBL:MPA56355.1};	Zinc transporter and related ZIP domain-containing proteins	GO:0016021,integral component of membrane; GO:0016020,membrane; GO:0005385,zinc ion transmembrane transporter activity; GO:0071577,zinc ion transmembrane transport; GO:0003674,molecular_function; GO:0005215,transporter activity; GO:0008324,cation transmembrane transporter activity; GO:0015075,ion transmembrane transporter activity; GO:0015318,inorganic molecular entity transmembrane transporter a…	ZIP Zinc transporter	--	--	--
Cluster-12535.2	1	0.0833333	0.783333	0.136667	2.30333	0	5.24333	1056	K13237 2,4-dienoyl-CoA reductase [(3E)-enoyl-CoA-producing], peroxisomal [EC:1.3.1.124] | (RefSeq) peroxisomal 2,4-dienoyl-CoA reductase-like (A)	ko04146: Peroxisome	hypothetical protein HYC85_011513 [Camellia sinensis]	DECR2_ARATH RecName: Full=Peroxisomal 2,4-dienoyl-CoA reductase [(3E)-enoyl-CoA-producing] {ECO:0000305}; EC=1.3.1.124 {ECO:0000305};	A0A7J7H997_CAMSI RecName: Full=2,4-dienoyl-CoA reductase ((3E)-enoyl-CoA-producing) {ECO:0000256|ARBA:ARBA00026117}; EC=1.3.1.124 {ECO:0000256|ARBA:ARBA00026117};	Reductases with broad range of substrate specificities	GO:0005777,peroxisome; GO:0000325,plant-type vacuole; GO:0008670,2,4-dienoyl-CoA reductase (NADPH) activity; GO:0016628,oxidoreductase activity, acting on the CH-CH group of donors, NAD or NADP as acceptor; GO:0009062,fatty acid catabolic process; GO:0006631,fatty acid metabolic process; GO:0003674,molecular_function; GO:0003824,catalytic activity; GO:0016491,oxidoreductase activity; GO:0016627,o…	Enoyl-(Acyl carrier protein) reductase	--	--	--
Cluster-12545.0	1	0	0.81	0	0.223333	0	2.34333	1556	--	--	hypothetical protein Vadar_001340 [Vaccinium darrowii]	--	A0A834GKZ7_RHOSS RecName: Full=zf-RVT domain-containing protein {ECO:0000259|Pfam:PF13966};	FOG: Reverse transcriptase	--	--	--	--	--
Cluster-12546.0	1	0	0.256667	0	0.646667	0	0.8	1731	K04125 gibberellin 2beta-dioxygenase [EC:1.14.11.13] | (RefSeq) gibberellin 2-beta-dioxygenase 2-like (A)	ko00904: Diterpenoid biosynthesis; ko01110: Biosynthesis of secondary metabolites	uncharacterized protein LOC114303408 [Camellia sinensis]	MAIL2_ARATH RecName: Full=Protein MAIN-LIKE 2 {ECO:0000303|PubMed:24635680};	A0A7J7FVV5_CAMSI RecName: Full=PMD domain-containing protein {ECO:0000259|Pfam:PF10536};	--	GO:0005634,nucleus; GO:0008483,transaminase activity; GO:0010073,meristem maintenance; GO:0003674,molecular_function; GO:0003824,catalytic activity; GO:0016740,transferase activity; GO:0016769,transferase activity, transferring nitrogenous groups; GO:0008150,biological_process; GO:0009888,tissue development; GO:0032501,multicellular organismal process; GO:0032502,developmental process; GO:0048507…	--	--	--	--
Cluster-12579.1	1	0	0.266667	0	4.78	0	8.07333	1193	K12486 stromal membrane-associated protein | (RefSeq) uncharacterized protein LOC114324026 isoform X1 (A)	ko04144: Endocytosis	hypothetical protein HYC85_030470 [Camellia sinensis]	RNHX1_ARATH RecName: Full=Putative ribonuclease H protein At1g65750; EC=3.1.26.4;	A0A7J7G106_CAMSI RecName: Full=RNase H type-1 domain-containing protein {ECO:0000259|PROSITE:PS50879};	FOG: Reverse transcriptase	GO:0046872,metal ion binding; GO:0003676,nucleic acid binding; GO:0004523,RNA-DNA hybrid ribonuclease activity; GO:0003674,molecular_function; GO:0005488,binding; GO:0043167,ion binding; GO:0043169,cation binding; GO:0097159,organic cyclic compound binding; GO:1901363,heterocyclic compound binding; GO:0003824,catalytic activity; GO:0004518,nuclease activity; GO:0004519,endonuclease activity; GO:0…	Reverse transcriptase-like	--	--	--
Cluster-12584.0	1	0.0166667	1.15	0.0333333	2.12	0.113333	3.26	2564	--	--	Eukaryotic translation initiation factor 4B3 like [Actinidia chinensis var. chinensis]	--	A0A2R6QA06_ACTCC SubName: Full=Eukaryotic translation initiation factor 4B3 like {ECO:0000313|EMBL:PSS04731.1};	--	GO:0003743,translation initiation factor activity; GO:0003674,molecular_function; GO:0003676,nucleic acid binding; GO:0005488,binding; GO:0008135,translation factor activity, RNA binding; GO:0045182,translation regulator activity; GO:0090079,translation regulator activity, nucleic acid binding; GO:0097159,organic cyclic compound binding; GO:1901363,heterocyclic compound binding	Plant specific eukaryotic initiation factor 4B	--	--	--
Cluster-12595.2	1	0.773333	9.76333	0.496667	2.77	0.276667	11.8867	4589	--	--	Nuclear pore complex protein NUP1 [Camellia lanceoleosa]	NUP1_ARATH RecName: Full=Nuclear pore complex protein NUP1 {ECO:0000303|PubMed:19843313}; AltName: Full=Nuclear pore complex protein NUP136 {ECO:0000303|PubMed:21189294}; AltName: Full=Nucleoporin 1 {ECO:0000303|PubMed:19843313}; AltName: Full=Nucleoporin 136 {ECO:0000303|PubMed:21189294};	A0A7J7I1V6_CAMSI SubName: Full=Uncharacterized protein {ECO:0000313|EMBL:KAF5959030.1};	Nuclear pore complex, Nup98 component (sc Nup145/Nup100/Nup116)	GO:0005829,cytosol; GO:0005635,nuclear envelope; GO:0034399,nuclear periphery; GO:0005643,nuclear pore; GO:0071763,nuclear membrane organization; GO:0006997,nucleus organization; GO:0016973,poly(A)+ mRNA export from nucleus; GO:0015031,protein transport; GO:0006996,organelle organization; GO:0006998,nuclear envelope organization; GO:0008150,biological_process; GO:0009987,cellular process; GO:0010…	--	--	--	--
Cluster-12618.1	1	3.32333	15.6033	7.34	0	4.82333	32.34	1207	K12862 pleiotropic regulator 1 | (RefSeq) protein pleiotropic regulatory locus 1 (A)	ko03040: Spliceosome	protein pleiotropic regulatory locus 1 [Camellia sinensis]	PRL1_ARATH RecName: Full=Protein pleiotropic regulatory locus 1; Short=Protein PRL1; AltName: Full=MOS4-associated complex protein 2; Short=MAC protein 2;	A0A7J0EGT0_9ERIC SubName: Full=Pleiotropic regulatory locus 1 {ECO:0000313|EMBL:GFY85119.1};	Pleiotropic regulator 1	GO:0071013,catalytic step 2 spliceosome; GO:0080008,Cul4-RING E3 ubiquitin ligase complex; GO:0005829,cytosol; GO:0005634,nucleus; GO:0000974,Prp19 complex; GO:0048825,cotyledon development; GO:0042742,defense response to bacterium; GO:0050832,defense response to fungus; GO:0010154,fruit development; GO:0009755,hormone-mediated signaling pathway; GO:0045087,innate immune response; GO:0048366,leaf…	WD domain, G-beta repeat	--	--	--
Cluster-12618.3	1	28.6833	49.3467	39.76	92.9967	51	125.897	1897	K12862 pleiotropic regulator 1 | (RefSeq) protein pleiotropic regulatory locus 1 (A)	ko03040: Spliceosome	protein pleiotropic regulatory locus 1 [Camellia sinensis]	PRL1_ARATH RecName: Full=Protein pleiotropic regulatory locus 1; Short=Protein PRL1; AltName: Full=MOS4-associated complex protein 2; Short=MAC protein 2;	A0A7J0GT70_9ERIC SubName: Full=Pleiotropic regulatory locus 1 {ECO:0000313|EMBL:GFZ13986.1};	Pleiotropic regulator 1	GO:0071013,catalytic step 2 spliceosome; GO:0080008,Cul4-RING E3 ubiquitin ligase complex; GO:0005829,cytosol; GO:0005634,nucleus; GO:0000974,Prp19 complex; GO:0048825,cotyledon development; GO:0042742,defense response to bacterium; GO:0050832,defense response to fungus; GO:0010154,fruit development; GO:0009755,hormone-mediated signaling pathway; GO:0045087,innate immune response; GO:0048366,leaf…	WD domain, G-beta repeat	--	--	--
Cluster-12636.3	1	0	2.35	0	0.476667	0	5.41333	447	--	--	uncharacterized protein LOC114262963 [Camellia sinensis]	--	A0A7J7FVW1_CAMSI RecName: Full=SWIM-type domain-containing protein {ECO:0000259|PROSITE:PS50966};	--	GO:0008270,zinc ion binding; GO:0003674,molecular_function; GO:0005488,binding; GO:0043167,ion binding; GO:0043169,cation binding; GO:0046872,metal ion binding; GO:0046914,transition metal ion binding	--	--	--	--
Cluster-12636.5	1	0.03	1.48667	0	2.86333	0.27	7.36333	3979	K13506 glycerol-3-phosphate O-acyltransferase 3/4 [EC:2.3.1.15] | (RefSeq) glycerol-3-phosphate acyltransferase 9 (A)	ko00561: Glycerolipid metabolism; ko00564: Glycerophospholipid metabolism; ko01100: Metabolic pathways; ko01110: Biosynthesis of secondary metabolites	hypothetical protein HYC85_028418 [Camellia sinensis]	GPAT9_ARATH RecName: Full=Glycerol-3-phosphate acyltransferase 9 {ECO:0000303|PubMed:19539490}; Short=AtGPAT9 {ECO:0000303|PubMed:19539490}; EC=2.3.1.15 {ECO:0000269|PubMed:26586834, ECO:0000269|PubMed:27325892};	A0A7J7FVW1_CAMSI RecName: Full=SWIM-type domain-containing protein {ECO:0000259|PROSITE:PS50966};	Predicted phosphate acyltransferase, contains PlsC domain	GO:0005783,endoplasmic reticulum; GO:0005789,endoplasmic reticulum membrane; GO:0016021,integral component of membrane; GO:0004366,glycerol-3-phosphate O-acyltransferase activity; GO:0043621,protein self-association; GO:0102420,sn-1-glycerol-3-phosphate C16:0-DCA-CoA acyl transferase activity; GO:0006651,diacylglycerol biosynthetic process; GO:0006633,fatty acid biosynthetic process; GO:0048229,g…	Acyltransferase	--	--	--
Cluster-12636.9	1	0.173333	0.803333	0.266667	0.473333	0.22	3.06	2220	K17604 zinc finger SWIM domain-containing protein 3 | (RefSeq) uncharacterized protein LOC114286329 isoform X1 (A)	--	hypothetical protein HYC85_028418 [Camellia sinensis]	FRS12_ARATH RecName: Full=Protein FAR1-RELATED SEQUENCE 12;	A0A7J7FVW1_CAMSI RecName: Full=SWIM-type domain-containing protein {ECO:0000259|PROSITE:PS50966};	--	GO:0005634,nucleus; GO:0008270,zinc ion binding; GO:0006355,regulation of DNA-templated transcription; GO:0003674,molecular_function; GO:0005488,binding; GO:0043167,ion binding; GO:0043169,cation binding; GO:0046872,metal ion binding; GO:0046914,transition metal ion binding; GO:0006139,nucleobase-containing compound metabolic process; GO:0006351,DNA-templated transcription; GO:0006725,cellular ar…	MULE transposase domain	--	--	--
Cluster-12648.9	1	0.3	1.79667	0.21	1.45667	0.136667	3.18	1542	K23788 transmembrane E3 ubiquitin-protein ligase [EC:2.3.2.27] | (RefSeq) transmembrane E3 ubiquitin-protein ligase FLY2-like (A)	--	transmembrane E3 ubiquitin-protein ligase FLY2-like [Camellia sinensis]	FLY1_ARATH RecName: Full=Transmembrane E3 ubiquitin-protein ligase FLY1 {ECO:0000305}; EC=2.3.2.27 {ECO:0000269|PubMed:23482858}; AltName: Full=Protein FLYING SAUCER 1 {ECO:0000303|PubMed:23482858}; AltName: Full=RING-type E3 ubiquitin transferase FLY1 {ECO:0000305}; Flags: Precursor;	A0A834LLN8_RHOSS RecName: Full=RING-type domain-containing protein {ECO:0000259|PROSITE:PS50089};	Predicted E3 ubiquitin ligase	GO:0012505,endomembrane system; GO:0016021,integral component of membrane; GO:0004842,ubiquitin-protein transferase activity; GO:0008270,zinc ion binding; GO:0080001,mucilage extrusion from seed coat; GO:0048363,mucilage pectin metabolic process; GO:0009827,plant-type cell wall modification; GO:0003674,molecular_function; GO:0003824,catalytic activity; GO:0016740,transferase activity; GO:0019787,…	Protein of unknown function (DUF2921)	--	--	--
Cluster-12650.0	1	0	1.75667	0	2.11333	0	2.71333	1932	K01968 3-methylcrotonyl-CoA carboxylase alpha subunit [EC:6.4.1.4] | (RefSeq) methylcrotonoyl-CoA carboxylase subunit alpha, mitochondrial (A)	ko00280: Valine, leucine and isoleucine degradation; ko01100: Metabolic pathways	uncharacterized protein LOC114263524 [Camellia sinensis]	--	A0A7J7FXG4_CAMSI RecName: Full=CCHC-type domain-containing protein {ECO:0000259|PROSITE:PS50158};	FOG: Transposon-encoded proteins with TYA, reverse transcriptase, integrase domains in various combinations	GO:0003676,nucleic acid binding; GO:0008270,zinc ion binding; GO:0003674,molecular_function; GO:0005488,binding; GO:0097159,organic cyclic compound binding; GO:1901363,heterocyclic compound binding; GO:0043167,ion binding; GO:0043169,cation binding; GO:0046872,metal ion binding; GO:0046914,transition metal ion binding	Retroviral aspartyl protease	--	--	--
Cluster-12663.10	1	0	0.863333	0	0.35	0	1.49333	3688	K13459 disease resistance protein RPS2 | (RefSeq) probable disease resistance protein At4g27220 (A)	ko04626: Plant-pathogen interaction	disease resistance protein At4g27190-like isoform X1 [Camellia sinensis]	DRL27_ARATH RecName: Full=Disease resistance protein At4g27190;	A0A4S4DHU3_CAMSI RecName: Full=NB-ARC domain-containing protein {ECO:0000259|Pfam:PF00931};	Apoptotic ATPase	GO:0043531,ADP binding; GO:0005524,ATP binding; GO:0006952,defense response; GO:0000166,nucleotide binding; GO:0003674,molecular_function; GO:0005488,binding; GO:0017076,purine nucleotide binding; GO:0030554,adenyl nucleotide binding; GO:0032553,ribonucleotide binding; GO:0032555,purine ribonucleotide binding; GO:0032559,adenyl ribonucleotide binding; GO:0036094,small molecule binding; GO:0043167…	NB-ARC domain	--	--	--
Cluster-12663.4	1	0.796667	0	0.19	0.7	0.316667	0.863333	3687	K13459 disease resistance protein RPS2 | (RefSeq) probable disease resistance protein At4g27220 (A)	ko04626: Plant-pathogen interaction	disease resistance protein At4g27190-like isoform X2 [Camellia sinensis]	DRL27_ARATH RecName: Full=Disease resistance protein At4g27190;	A0A4S4DHU3_CAMSI RecName: Full=NB-ARC domain-containing protein {ECO:0000259|Pfam:PF00931};	Apoptotic ATPase	GO:0043531,ADP binding; GO:0005524,ATP binding; GO:0006952,defense response; GO:0000166,nucleotide binding; GO:0003674,molecular_function; GO:0005488,binding; GO:0017076,purine nucleotide binding; GO:0030554,adenyl nucleotide binding; GO:0032553,ribonucleotide binding; GO:0032555,purine ribonucleotide binding; GO:0032559,adenyl ribonucleotide binding; GO:0036094,small molecule binding; GO:0043167…	NB-ARC domain	--	--	--
Cluster-12663.9	1	0.446667	0.493333	0.783333	0.123333	0.72	1.28	3708	K13459 disease resistance protein RPS2 | (RefSeq) probable disease resistance protein At4g27220 (A)	ko04626: Plant-pathogen interaction	disease resistance protein At4g27190-like [Camellia sinensis]	DRL27_ARATH RecName: Full=Disease resistance protein At4g27190;	A0A4S4DHU3_CAMSI RecName: Full=NB-ARC domain-containing protein {ECO:0000259|Pfam:PF00931};	Apoptotic ATPase	GO:0043531,ADP binding; GO:0005524,ATP binding; GO:0006952,defense response; GO:0000166,nucleotide binding; GO:0003674,molecular_function; GO:0005488,binding; GO:0017076,purine nucleotide binding; GO:0030554,adenyl nucleotide binding; GO:0032553,ribonucleotide binding; GO:0032555,purine ribonucleotide binding; GO:0032559,adenyl ribonucleotide binding; GO:0036094,small molecule binding; GO:0043167…	NB-ARC domain	--	--	--
Cluster-12683.0	1	0	0.00666667	0	0.616667	0	1.63667	2431	K10251 17beta-estradiol 17-dehydrogenase / very-long-chain 3-oxoacyl-CoA reductase [EC:1.1.1.62 1.1.1.330] | (RefSeq) very-long-chain 3-oxoacyl-CoA reductase 1-like (A)	ko00062: Fatty acid elongation; ko01040: Biosynthesis of unsaturated fatty acids; ko01100: Metabolic pathways; ko01110: Biosynthesis of secondary metabolites; ko01212: Fatty acid metabolism	hypothetical protein TEA_014365 [Camellia sinensis var. sinensis]	--	A0A4S4DSX9_CAMSI RecName: Full=ULP_PROTEASE domain-containing protein {ECO:0000259|PROSITE:PS50600};	--	GO:0008234,cysteine-type peptidase activity; GO:0006508,proteolysis; GO:0003674,molecular_function; GO:0003824,catalytic activity; GO:0008233,peptidase activity; GO:0016787,hydrolase activity; GO:0140096,catalytic activity, acting on a protein; GO:0006807,nitrogen compound metabolic process; GO:0008150,biological_process; GO:0008152,metabolic process; GO:0019538,protein metabolic process; GO:0043…	Ulp1 protease family, C-terminal catalytic domain	--	--	--
Cluster-12698.0	1	0	0.0533333	0	0.49	0	1.75	881	--	--	--	--	--	--	--	--	--	--	--
Cluster-12713.0	1	0	0.0833333	0	2.63667	0	3.75333	1762	K09852 Ras association domain-containing protein 3 | (RefSeq) uncharacterized protein LOC114288660 (A)	--	uncharacterized protein LOC114299424 [Camellia sinensis]	--	A0A7J7G2K0_CAMSI SubName: Full=Uncharacterized protein {ECO:0000313|EMBL:KAF5933908.1};	--	--	--	--	--	--
Cluster-12738.0	1	0	1.16667	0	0.52	0	1.77	856	K01184 polygalacturonase [EC:3.2.1.15] | (RefSeq) polygalacturonase At1g48100 (A)	ko00040: Pentose and glucuronate interconversions; ko01100: Metabolic pathways	pectin lyase-like superfamily protein [Actinidia rufa]	--	A0A7J0HE37_9ERIC SubName: Full=Pectin lyase-like superfamily protein {ECO:0000313|EMBL:GFZ21245.1};	--	GO:0016829,lyase activity; GO:0004650,polygalacturonase activity; GO:0005975,carbohydrate metabolic process; GO:0003674,molecular_function; GO:0003824,catalytic activity; GO:0004553,hydrolase activity, hydrolyzing O-glycosyl compounds; GO:0016787,hydrolase activity; GO:0016798,hydrolase activity, acting on glycosyl bonds; GO:0008150,biological_process; GO:0008152,metabolic process; GO:0044238,pri…	--	--	--	--
Cluster-12757.12	1	0.953333	1.59	0.603333	4.06	0.86	5.19	1006	K12741 heterogeneous nuclear ribonucleoprotein A1/A3 | (RefSeq) uncharacterized protein LOC114321862 (A)	ko03040: Spliceosome	uncharacterized protein LOC114321862 [Camellia sinensis]	UBA2A_ARATH RecName: Full=UBP1-associated protein 2A; AltName: Full=UBP1-interacting protein 2a;	A0A7J7G643_CAMSI RecName: Full=RRM domain-containing protein {ECO:0000259|PROSITE:PS50102};	FOG: RRM domain	GO:0005634,nucleus; GO:0035925,mRNA 3'-UTR AU-rich region binding; GO:0003729,mRNA binding; GO:0009738,abscisic acid-activated signaling pathway; GO:0008219,cell death; GO:0006952,defense response; GO:0009693,ethylene biosynthetic process; GO:0010150,leaf senescence; GO:0048255,mRNA stabilization; GO:0003674,molecular_function; GO:0003676,nucleic acid binding; GO:0003723,RNA binding; GO:0003730,m…	--	--	--	--
Cluster-12757.15	1	7.32	6.26333	2.26	8.82	5.98	17.6	5352	K12741 heterogeneous nuclear ribonucleoprotein A1/A3 | (RefSeq) uncharacterized protein LOC114321862 (A)	ko03040: Spliceosome	uncharacterized protein LOC114321862 [Camellia sinensis]	Y1864_ARATH RecName: Full=Probable receptor-like protein kinase At1g80640; EC=2.7.11.1; Flags: Precursor;	A0A4S4EA01_CAMSI RecName: Full=RRM domain-containing protein {ECO:0000259|PROSITE:PS50102};	Serine/threonine protein kinase	GO:0016021,integral component of membrane; GO:0005886,plasma membrane; GO:0005524,ATP binding; GO:0106310,protein serine kinase activity; GO:0004674,protein serine/threonine kinase activity; GO:0006468,protein phosphorylation; GO:0000166,nucleotide binding; GO:0003674,molecular_function; GO:0005488,binding; GO:0017076,purine nucleotide binding; GO:0030554,adenyl nucleotide binding; GO:0032553,rib…	Protein tyrosine and serine/threonine kinase	--	--	--
Cluster-12757.4	1	14.2967	16.3967	10.82	30.88	7.76667	45.7633	372	K12741 heterogeneous nuclear ribonucleoprotein A1/A3 | (RefSeq) uncharacterized protein LOC114286390 (A)	ko03040: Spliceosome	hypothetical protein HYC85_025943 [Camellia sinensis]	--	A0A7J7G643_CAMSI RecName: Full=RRM domain-containing protein {ECO:0000259|PROSITE:PS50102};	--	GO:0003723,RNA binding; GO:0003674,molecular_function; GO:0003676,nucleic acid binding; GO:0005488,binding; GO:0097159,organic cyclic compound binding; GO:1901363,heterocyclic compound binding	--	--	--	--
Cluster-12757.7	1	0.833333	2.41333	1.7	8.68	2.05333	12.0133	1993	--	--	--	--	--	--	--	--	--	--	--
Cluster-12775.14	1	0.596667	1.43667	0.353333	1.90667	0.863333	2.70333	862	K17604 zinc finger SWIM domain-containing protein 3 | (RefSeq) protein FAR1-RELATED SEQUENCE 6-like (A)	--	protein FAR-RED IMPAIRED RESPONSE 1-like [Camellia sinensis]	FRS8_ARATH RecName: Full=Protein FAR1-RELATED SEQUENCE 8;	A0A6J5WUK3_PRUAR RecName: Full=Protein FAR1-RELATED SEQUENCE {ECO:0000256|RuleBase:RU367018};	--	GO:0005634,nucleus; GO:0008270,zinc ion binding; GO:0006355,regulation of DNA-templated transcription; GO:0003674,molecular_function; GO:0005488,binding; GO:0043167,ion binding; GO:0043169,cation binding; GO:0046872,metal ion binding; GO:0046914,transition metal ion binding; GO:0006139,nucleobase-containing compound metabolic process; GO:0006351,DNA-templated transcription; GO:0006725,cellular ar…	--	--	--	--
Cluster-12775.17	1	128.447	86.2533	98.56	10.2067	49.87	182.533	440	K09487 heat shock protein 90kDa beta | (RefSeq) endoplasmin homolog (A)	ko04141: Protein processing in endoplasmic reticulum; ko04626: Plant-pathogen interaction	hypothetical protein HYC85_008335 [Camellia sinensis]	ENPL_CATRO RecName: Full=Endoplasmin homolog; AltName: Full=Glucose-regulated protein 94 homolog; Short=GRP-94 homolog; Flags: Precursor;	A0A7J7HS99_CAMSI RecName: Full=HATPase_c domain-containing protein {ECO:0000259|SMART:SM00387};	Endoplasmic reticulum glucose-regulated protein (GRP94/endoplasmin), HSP90 family	GO:0005788,endoplasmic reticulum lumen; GO:0005524,ATP binding; GO:0016887,ATP hydrolysis activity; GO:0051082,unfolded protein binding; GO:0006457,protein folding; GO:0000166,nucleotide binding; GO:0003674,molecular_function; GO:0005488,binding; GO:0017076,purine nucleotide binding; GO:0030554,adenyl nucleotide binding; GO:0032553,ribonucleotide binding; GO:0032555,purine ribonucleotide binding;…	--	--	--	--
Cluster-12777.1	1	0.296667	1.2	0.51	2.70667	0.156667	6.98667	1250	--	--	--	--	--	--	--	--	--	--	--
Cluster-12797.11	1	17.39	1.51333	7.77333	19.7	5.88	73.6333	284	--	--	--	--	--	--	--	--	--	--	--
Cluster-12813.0	1	0	0.05	0	0.0666667	0	0.85	1545	K17604 zinc finger SWIM domain-containing protein 3 | (RefSeq) uncharacterized protein LOC114286329 isoform X1 (A)	--	uncharacterized protein LOC114262075 [Camellia sinensis]	--	A0A7J7FT68_CAMSI RecName: Full=SWIM-type domain-containing protein {ECO:0000259|PROSITE:PS50966};	--	GO:0003677,DNA binding; GO:0004803,transposase activity; GO:0008270,zinc ion binding; GO:0006313,transposition, DNA-mediated; GO:0003674,molecular_function; GO:0003676,nucleic acid binding; GO:0005488,binding; GO:0097159,organic cyclic compound binding; GO:1901363,heterocyclic compound binding; GO:0003824,catalytic activity; GO:0140097,catalytic activity, acting on DNA; GO:0140640,catalytic activ…	MULE transposase domain	--	--	--
Cluster-12813.1	1	0	0	0	0.0966667	0	1.67667	1555	K17604 zinc finger SWIM domain-containing protein 3 | (RefSeq) uncharacterized protein LOC114286329 isoform X1 (A)	--	uncharacterized protein LOC114262075 [Camellia sinensis]	--	A0A7J7FT68_CAMSI RecName: Full=SWIM-type domain-containing protein {ECO:0000259|PROSITE:PS50966};	--	GO:0003677,DNA binding; GO:0004803,transposase activity; GO:0008270,zinc ion binding; GO:0006313,transposition, DNA-mediated; GO:0003674,molecular_function; GO:0003676,nucleic acid binding; GO:0005488,binding; GO:0097159,organic cyclic compound binding; GO:1901363,heterocyclic compound binding; GO:0003824,catalytic activity; GO:0140097,catalytic activity, acting on DNA; GO:0140640,catalytic activ…	SWIM zinc finger	--	--	--
Cluster-12826.5	1	2.05	1.95667	3.5	1.1	2.8	4.06333	912	K17925 sorting nexin-13 | (RefSeq) LOW QUALITY PROTEIN: uncharacterized protein LOC114301317 (A)	--	uncharacterized protein LOC114301249 [Camellia sinensis]	--	A0A7J0GD89_9ERIC RecName: Full=DUF659 domain-containing protein {ECO:0000259|Pfam:PF04937};	--	--	Protein of unknown function (DUF 659)	--	--	--
Cluster-12826.6	1	1.01333	2.53333	0.61	7.17	0.646667	9.21	592	K00222 Delta14-sterol reductase [EC:1.3.1.70] | (RefSeq) uncharacterized protein LOC114281293 isoform X1 (A)	ko00100: Steroid biosynthesis; ko01100: Metabolic pathways; ko01110: Biosynthesis of secondary metabolites	uncharacterized protein LOC114313899 [Camellia sinensis]	--	A0A7J7GUL4_CAMSI RecName: Full=Gamma-tubulin complex component {ECO:0000256|RuleBase:RU363050};	--	GO:0005737,cytoplasm; GO:0005874,microtubule; GO:0005815,microtubule organizing center; GO:0000922,spindle pole; GO:0043015,gamma-tubulin binding; GO:0007020,microtubule nucleation; GO:0003674,molecular_function; GO:0005488,binding; GO:0005515,protein binding; GO:0008092,cytoskeletal protein binding; GO:0015631,tubulin binding; GO:0000226,microtubule cytoskeleton organization; GO:0006996,organell…	hAT family C-terminal dimerisation region	--	--	--
Cluster-12826.8	1	1.33333	2.06	1.56333	3.28	1.25667	5.88333	1806	K17925 sorting nexin-13 | (RefSeq) LOW QUALITY PROTEIN: uncharacterized protein LOC114301317 (A)	--	uncharacterized protein LOC114296190 [Camellia sinensis]	--	A0A443P465_9MAGN SubName: Full=Uncharacterized protein {ECO:0000313|EMBL:RWR85549.1};	--	GO:0046983,protein dimerization activity; GO:0003674,molecular_function; GO:0005488,binding; GO:0005515,protein binding	Protein of unknown function (DUF 659)	--	--	--
Cluster-12850.0	1	0	0.913333	0	3.45	0	4.97667	925	K11498 centromeric protein E | (RefSeq) LOW QUALITY PROTEIN: kinesin-like protein KIN-7O (A)	ko04814: Motor proteins	--	--	--	--	--	--	--	--	--
Cluster-12855.0	1	0	3.33333	0	2.25333	0	6.07	509	--	--	hypothetical protein HYC85_015622 [Camellia sinensis]	--	A0A7J7H0W8_CAMSI SubName: Full=Uncharacterized protein {ECO:0000313|EMBL:KAF5945394.1};	--	GO:0016021,integral component of membrane; GO:0005575,cellular_component; GO:0016020,membrane; GO:0031224,intrinsic component of membrane; GO:0110165,cellular anatomical entity	--	--	--	--
Cluster-12859.1	1	0	4.08667	0	4.04333	0	5.57333	579	--	--	--	--	--	--	--	--	--	--	--
Cluster-12876.14	1	0.0833333	1.48667	0.203333	0.6	0.1	4.78333	857	--	--	uncharacterized protein LOC114319069 isoform X3 [Camellia sinensis]	--	A0A7J7FVL0_CAMSI RecName: Full=PHD-type domain-containing protein {ECO:0000259|PROSITE:PS50016};	--	GO:0046872,metal ion binding; GO:0003674,molecular_function; GO:0005488,binding; GO:0043167,ion binding; GO:0043169,cation binding	--	--	--	--
Cluster-12876.5	1	1.17333	0.706667	1.26667	0.566667	1.72	2.80333	2730	K00469 inositol oxygenase [EC:1.13.99.1] | (RefSeq) inositol oxygenase 4-like (A)	ko00053: Ascorbate and aldarate metabolism; ko00562: Inositol phosphate metabolism; ko01100: Metabolic pathways; ko01250: Biosynthesis of nucleotide sugars	uncharacterized protein LOC114267301 isoform X1 [Camellia sinensis]	IDM1_ARATH RecName: Full=Increased DNA methylation 1 {ECO:0000303|PubMed:22700931}; AltName: Full=Histone H3 acetyltransferase IDM1 {ECO:0000305}; EC=2.3.1.- {ECO:0000255|PROSITE-ProRule:PRU00532}; AltName: Full=Protein ROS4 {ECO:0000303|PubMed:22733760}; AltName: Full=Repressor of silencing 4 {ECO:0000303|PubMed:22733760};	A0A2R6PEV0_ACTCC SubName: Full=Increased DNA methylation like {ECO:0000313|EMBL:PSR89914.1};	--	GO:0005634,nucleus; GO:0009506,plasmodesma; GO:0010385,double-stranded methylated DNA binding; GO:0004402,histone acetyltransferase activity; GO:0042393,histone binding; GO:0046872,metal ion binding; GO:0080188,gene silencing by RNA-directed DNA methylation; GO:0044154,histone H3-K14 acetylation; GO:0043971,histone H3-K18 acetylation; GO:0043972,histone H3-K23 acetylation; GO:0044030,regulation o…	Tify domain binding domain	PHD	TR	PHD
Cluster-12876.7	1	1.88333	5.87	4.74667	10.6533	6.78667	27.4967	3432	K00469 inositol oxygenase [EC:1.13.99.1] | (RefSeq) inositol oxygenase 4-like (A)	ko00053: Ascorbate and aldarate metabolism; ko00562: Inositol phosphate metabolism; ko01100: Metabolic pathways; ko01250: Biosynthesis of nucleotide sugars	uncharacterized protein LOC114267301 isoform X1 [Camellia sinensis]	IDM1_ARATH RecName: Full=Increased DNA methylation 1 {ECO:0000303|PubMed:22700931}; AltName: Full=Histone H3 acetyltransferase IDM1 {ECO:0000305}; EC=2.3.1.- {ECO:0000255|PROSITE-ProRule:PRU00532}; AltName: Full=Protein ROS4 {ECO:0000303|PubMed:22733760}; AltName: Full=Repressor of silencing 4 {ECO:0000303|PubMed:22733760};	A0A2R6PEV0_ACTCC SubName: Full=Increased DNA methylation like {ECO:0000313|EMBL:PSR89914.1};	--	GO:0005634,nucleus; GO:0009506,plasmodesma; GO:0010385,double-stranded methylated DNA binding; GO:0004402,histone acetyltransferase activity; GO:0042393,histone binding; GO:0046872,metal ion binding; GO:0080188,gene silencing by RNA-directed DNA methylation; GO:0044154,histone H3-K14 acetylation; GO:0043971,histone H3-K18 acetylation; GO:0043972,histone H3-K23 acetylation; GO:0044030,regulation o…	Tify domain binding domain	--	--	--
Cluster-12887.0	1	0	0.48	0	0.803333	0	1.11667	1385	K08857 serine/threonine-protein kinase Nek1/4/5 [EC:2.7.11.1] | (RefSeq) serine/threonine-protein kinase Nek1-like (A)	--	serine/threonine-protein kinase Nek1-like [Camellia sinensis]	--	--	--	--	--	--	--	--
Cluster-12890.0	1	0	0.9	0	0.893333	0	2.55	1034	--	--	--	--	--	--	--	--	--	--	--
Cluster-12891.2	1	0.373333	0.596667	0.883333	2.33667	3.05333	11.6767	592	K14799 pre-rRNA-processing protein TSR1 | (RefSeq) pre-rRNA-processing protein TSR1 homolog (A)	--	hypothetical protein LOK49_Contig310G00007, partial [Camellia lanceoleosa]	VP601_ARATH RecName: Full=Vacuolar protein sorting-associated protein 60.1 {ECO:0000305};	A0A7J7HUF9_CAMSI SubName: Full=Uncharacterized protein {ECO:0000313|EMBL:KAF5956259.1};	Protein involved in vacuolar protein sorting	GO:0005771,multivesicular body; GO:0032585,multivesicular body membrane; GO:0032511,late endosome to vacuole transport via multivesicular body sorting pathway; GO:0015031,protein transport; GO:0006900,vesicle budding from membrane; GO:0006810,transport; GO:0007034,vacuolar transport; GO:0008150,biological_process; GO:0009987,cellular process; GO:0016192,vesicle-mediated transport; GO:0016197,endo…	--	--	--	--
Cluster-12891.3	1	0.12	3.59333	0.06	27.7833	0.2	40.0367	2097	K09285 AP2-like factor, ANT lineage | (RefSeq) AP2-like ethylene-responsive transcription factor BBM2 (A)	--	hypothetical protein TEA_020969 [Camellia sinensis var. sinensis]	PLET1_ARATH RecName: Full=AP2-like ethylene-responsive transcription factor PLT1 {ECO:0000303|PubMed:15454085}; AltName: Full=Protein AINTEGUMENTA-LIKE 3 {ECO:0000303|PubMed:15988559}; AltName: Full=Protein PLETHORA 1 {ECO:0000303|PubMed:15454085};	A0A4S4EB67_CAMSI SubName: Full=Uncharacterized protein {ECO:0000313|EMBL:THG13432.1};	--	GO:0005634,nucleus; GO:0003700,DNA-binding transcription factor activity; GO:0000976,transcription cis-regulatory region binding; GO:0009734,auxin-activated signaling pathway; GO:0009873,ethylene-activated signaling pathway; GO:0007389,pattern specification process; GO:0048364,root development; GO:0010449,root meristem growth; GO:0019827,stem cell population maintenance; GO:0000723,telomere maint…	--	--	--	--
Cluster-12911.3	1	0.143333	0.513333	0.203333	1.02333	0.243333	3.14333	1063	K16297 serine carboxypeptidase-like clade II [EC:3.4.16.-] | (RefSeq) uncharacterized protein LOC114268941 (A)	--	uncharacterized protein LOC114292018 [Camellia sinensis]	--	A0A834LVH7_RHOSS SubName: Full=Uncharacterized protein {ECO:0000313|EMBL:KAF7152217.1};	--	--	--	--	--	--
Cluster-12916.0	1	0.0466667	1.11	0	0.856667	0.0166667	1.22333	1218	--	--	Regulator of chromosome condensation (RCC1) family with FYVE zinc finger domain-containing protein [Citrus sinensis]	--	A0A103YFB7_CYNCS SubName: Full=Pleckstrin homology-like domain-containing protein {ECO:0000313|EMBL:KVI08045.1}; Flags: Fragment;	--	--	--	--	--	--
Cluster-12923.0	1	0	1.92667	0	9.72	0	15.81	364	--	--	--	--	--	--	--	--	--	--	--
Cluster-12945.1	1	0.00333333	0.21	0.0433333	0.54	0	0.946667	1801	--	--	uncharacterized protein LOC114282452 [Camellia sinensis]	AUXI2_ARATH RecName: Full=Auxilin-related protein 2;	A0A4S4E025_CAMSI SubName: Full=Uncharacterized protein {ECO:0000313|EMBL:THG09118.1};	Auxilin-like protein and related proteins containing DnaJ domain	GO:0009504,cell plate; GO:0005737,cytoplasm; GO:0005829,cytosol; GO:0043231,intracellular membrane-bounded organelle; GO:0005886,plasma membrane; GO:0031982,vesicle; GO:0030276,clathrin binding; GO:0072318,clathrin coat disassembly; GO:0072583,clathrin-dependent endocytosis; GO:1900186,negative regulation of clathrin-dependent endocytosis; GO:0045806,negative regulation of endocytosis; GO:0045926…	DnaJ domain	--	--	--
Cluster-12945.3	1	0.693333	3.44667	0.413333	9.07	0.96	13.5367	1020	--	--	auxilin-related protein 2-like [Camellia sinensis]	AUXI2_ARATH RecName: Full=Auxilin-related protein 2;	A0A4S4E025_CAMSI SubName: Full=Uncharacterized protein {ECO:0000313|EMBL:THG09118.1};	Auxilin-like protein and related proteins containing DnaJ domain	GO:0009504,cell plate; GO:0005737,cytoplasm; GO:0005829,cytosol; GO:0043231,intracellular membrane-bounded organelle; GO:0005886,plasma membrane; GO:0031982,vesicle; GO:0030276,clathrin binding; GO:0072318,clathrin coat disassembly; GO:0072583,clathrin-dependent endocytosis; GO:1900186,negative regulation of clathrin-dependent endocytosis; GO:0045806,negative regulation of endocytosis; GO:0045926…	--	--	--	--
Cluster-12959.0	1	0	0.186667	0	0.673333	0	0.863333	2037	--	--	uncharacterized protein LOC114299723 isoform X1 [Camellia sinensis]	--	A0A7J0H149_9ERIC RecName: Full=Reverse transcriptase Ty1/copia-type domain-containing protein {ECO:0000259|Pfam:PF07727};	--	--	--	--	--	--
Cluster-12987.0	1	0	0.9	0	1.14667	0	3.13	1053	--	--	hypothetical protein LOK49_LG03G00196 [Camellia lanceoleosa]	--	A0A4S4ER51_CAMSI SubName: Full=Uncharacterized protein {ECO:0000313|EMBL:THG19271.1};	--	GO:0005576,extracellular region; GO:0005575,cellular_component; GO:0110165,cellular anatomical entity	Agglutinin domain	--	--	--
Cluster-13058.5	1	0.103333	1.68333	0.14	9.87667	0.04	22.5967	733	--	--	uncharacterized protein LOC114281078 [Camellia sinensis]	--	A0A4S4E3W0_CAMSI RecName: Full=Cystatin domain-containing protein {ECO:0000259|Pfam:PF00031};	--	GO:0004869,cysteine-type endopeptidase inhibitor activity; GO:0003674,molecular_function; GO:0004857,enzyme inhibitor activity; GO:0004866,endopeptidase inhibitor activity; GO:0030234,enzyme regulator activity; GO:0030414,peptidase inhibitor activity; GO:0061134,peptidase regulator activity; GO:0061135,endopeptidase regulator activity; GO:0098772,molecular function regulator activity	--	--	--	--
Cluster-13060.2	1	7.76333	169.457	26.2133	127.61	11.65	165.52	1566	K11816 indole-3-pyruvate monooxygenase [EC:1.14.13.168] | (RefSeq) probable indole-3-pyruvate monooxygenase YUCCA10 isoform X1 (A)	ko00380: Tryptophan metabolism; ko01100: Metabolic pathways	putative indole-3-pyruvate monooxygenase YUCCA10 [Camellia lanceoleosa]	YUC10_ARATH RecName: Full=Probable indole-3-pyruvate monooxygenase YUCCA10; EC=1.14.13.168; AltName: Full=Flavin-containing monooxygenase YUCCA10;	A0A7J7FQ14_CAMSI RecName: Full=Flavin-containing monooxygenase {ECO:0000256|RuleBase:RU361177}; EC=1.-.-.- {ECO:0000256|RuleBase:RU361177};	Flavin-containing monooxygenase	GO:0050660,flavin adenine dinucleotide binding; GO:0103075,indole-3-pyruvate monooxygenase activity; GO:0004497,monooxygenase activity; GO:0050661,NADP binding; GO:0009851,auxin biosynthetic process; GO:0009723,response to ethylene; GO:0000166,nucleotide binding; GO:0003674,molecular_function; GO:0005488,binding; GO:0036094,small molecule binding; GO:0043167,ion binding; GO:0043168,anion binding;…	Flavin-binding monooxygenase-like	--	--	--
Cluster-13076.0	1	0	0.43	0	0.663333	0	1.08	1721	--	--	--	--	--	--	--	--	--	--	--
Cluster-13079.6	1	0.633333	0.306667	0.306667	1.54333	1.43667	9.43	795	--	--	uncharacterized protein LOC114301587 isoform X1 [Camellia sinensis]	--	A0A4S4CWQ4_CAMSI SubName: Full=Uncharacterized protein {ECO:0000313|EMBL:THF94304.1};	DNA polymerase sigma	--	Nucleotidyltransferase domain	--	--	--
Cluster-13079.7	1	0.19	0.196667	0.27	0.45	1.05333	1.94	1828	--	--	hypothetical protein LOK49_LG15G01118 [Camellia lanceoleosa]	--	A0A7J7FR32_CAMSI SubName: Full=Uncharacterized protein {ECO:0000313|EMBL:KAF5930715.1};	DNA polymerase sigma	--	Cid1 family poly A polymerase	--	--	--
Cluster-13079.8	1	3.36333	3.35333	3.68	5.51667	3.68667	8.48	2761	--	--	uncharacterized protein LOC114260663 isoform X1 [Camellia sinensis]	--	A0A7J7HNY1_CAMSI SubName: Full=Uncharacterized protein {ECO:0000313|EMBL:KAF5954570.1};	DNA polymerase sigma	--	--	--	--	--
Cluster-13111.0	1	0	0.27	0	0.79	0	1.48667	1834	--	--	--	--	--	--	--	--	--	--	--
Cluster-13112.0	1	0	0.883333	0	0.89	0	1.28667	1064	--	--	--	--	--	--	--	--	--	--	--
Cluster-13157.0	1	0	0.03	0	0.426667	0	7.99333	2634	K01507 inorganic pyrophosphatase [EC:3.6.1.1] | (RefSeq) inorganic pyrophosphatase-like (A)	ko00190: Oxidative phosphorylation	uncharacterized protein LOC114294173 [Camellia sinensis]	--	A0A7J7H9G7_CAMSI RecName: Full=USP domain-containing protein {ECO:0000259|PROSITE:PS50235};	FOG: Transposon-encoded proteins with TYA, reverse transcriptase, integrase domains in various combinations	GO:0004843,cysteine-type deubiquitinase activity; GO:0016579,protein deubiquitination; GO:0003674,molecular_function; GO:0003824,catalytic activity; GO:0008233,peptidase activity; GO:0008234,cysteine-type peptidase activity; GO:0016787,hydrolase activity; GO:0019783,ubiquitin-like protein peptidase activity; GO:0101005,deubiquitinase activity; GO:0140096,catalytic activity, acting on a protein; G…	--	--	--	--
Cluster-13169.0	1	0	1.56667	0	0.903333	0	1.57667	884	--	--	--	--	--	--	--	--	--	--	--
Cluster-13178.0	1	0	0.136667	0	2.07667	0	6.17333	647	K03103 multiple inositol-polyphosphate phosphatase / 2,3-bisphosphoglycerate 3-phosphatase [EC:3.1.3.62 3.1.3.80] | (RefSeq) multiple inositol polyphosphate phosphatase 1-like isoform X1 (A)	ko00010: Glycolysis / Gluconeogenesis; ko00562: Inositol phosphate metabolism; ko01100: Metabolic pathways	hypothetical protein HYC85_000902 [Camellia sinensis]	--	A0A7J7I3T4_CAMSI SubName: Full=Uncharacterized protein {ECO:0000313|EMBL:KAF5959693.1};	--	--	--	--	--	--
Cluster-13198.0	1	0	0.07	0	2.64333	0	3.99	765	--	--	hypothetical protein LOK49_LG09G00505, partial [Camellia lanceoleosa]	--	A0A7J7GIT2_CAMSI SubName: Full=Uncharacterized protein {ECO:0000313|EMBL:KAF5940713.1};	--	--	--	--	--	--
Cluster-13202.5	1	7.26	12.3033	4.96667	30.4067	14.6833	36.8533	3039	K08286 protein-serine/threonine kinase [EC:2.7.11.-] | (RefSeq) serine/threonine-protein kinase D6PKL2-like (A)	--	Serine/threonine-protein kinase KIPK1 [Camellia lanceoleosa]	KIPK2_ARATH RecName: Full=Serine/threonine-protein kinase KIPK2 {ECO:0000305}; EC=2.7.11.1 {ECO:0000255|PROSITE-ProRule:PRU00159};	A0A4S4DUK4_CAMSI RecName: Full=Protein kinase domain-containing protein {ECO:0000259|PROSITE:PS50011};	Putative serine/threonine protein kinase	GO:0005737,cytoplasm; GO:0005634,nucleus; GO:0005886,plasma membrane; GO:0005524,ATP binding; GO:0016301,kinase activity; GO:0019901,protein kinase binding; GO:0106310,protein serine kinase activity; GO:0004674,protein serine/threonine kinase activity; GO:0006468,protein phosphorylation; GO:0000166,nucleotide binding; GO:0003674,molecular_function; GO:0005488,binding; GO:0017076,purine nucleotide…	Protein kinase domain	--	--	--
Cluster-13214.0	1	0.0633333	6.04	0	3.56667	0.06	6.26333	1019	--	--	hypothetical protein HYC85_001513 [Camellia sinensis]	--	A0A7J7I7H0_CAMSI RecName: Full=ANF_receptor domain-containing protein {ECO:0000259|Pfam:PF01094};	--	GO:0016021,integral component of membrane; GO:0005575,cellular_component; GO:0016020,membrane; GO:0031224,intrinsic component of membrane; GO:0110165,cellular anatomical entity	--	--	--	--
Cluster-13215.1	1	0	7.1	0	1.79	0	7.76667	861	--	--	--	--	--	--	--	--	--	--	--
Cluster-13232.0	1	0	5.32667	0	11.3667	0	14.57	717	--	--	hypothetical protein HYC85_017855 [Camellia sinensis]	FDM4_ARATH RecName: Full=Factor of DNA methylation 4 {ECO:0000303|PubMed:22302148};	A0A7J7GWI9_CAMSI SubName: Full=Uncharacterized protein {ECO:0000313|EMBL:KAF5943778.1};	--	GO:0008168,methyltransferase activity; GO:0080188,gene silencing by RNA-directed DNA methylation; GO:0032259,methylation; GO:0003674,molecular_function; GO:0003824,catalytic activity; GO:0016740,transferase activity; GO:0016741,transferase activity, transferring one-carbon groups; GO:0006325,chromatin organization; GO:0006338,chromatin remodeling; GO:0006346,DNA methylation-dependent heterochroma…	Calreticulin family	--	--	--
Cluster-13234.10	1	0.973333	1.02667	0.213333	4.46667	0.133333	7.48333	1776	K19658 peroxisomal enoyl-CoA hydratase 2 [EC:4.2.1.119] | (RefSeq) enoyl-CoA hydratase 2, peroxisomal-like (A)	--	enoyl-CoA hydratase 2, peroxisomal-like [Camellia sinensis]	ECH2_ARATH RecName: Full=Enoyl-CoA hydratase 2, peroxisomal; EC=4.2.1.119;	A0A6A4LGV2_9ERIC RecName: Full=MaoC-like domain-containing protein {ECO:0000259|Pfam:PF01575}; Flags: Fragment;	Peroxisomal multifunctional beta-oxidation protein and related enzymes	GO:0005739,mitochondrion; GO:0005777,peroxisome; GO:0044594,17-beta-hydroxysteroid dehydrogenase (NAD+) activity; GO:0003857,3-hydroxyacyl-CoA dehydrogenase activity; GO:0080023,3R-hydroxyacyl-CoA dehydratase activity; GO:0004300,enoyl-CoA hydratase activity; GO:0006635,fatty acid beta-oxidation; GO:0033542,fatty acid beta-oxidation, unsaturated, even number; GO:0003674,molecular_function; GO:000…	--	--	--	--
Cluster-13234.6	1	1.84	3.94	2.59667	4.08	3.22667	5.77333	1738	K19658 peroxisomal enoyl-CoA hydratase 2 [EC:4.2.1.119] | (RefSeq) enoyl-CoA hydratase 2, peroxisomal-like (A)	--	enoyl-CoA hydratase 2, peroxisomal-like [Camellia sinensis]	ECH2_ARATH RecName: Full=Enoyl-CoA hydratase 2, peroxisomal; EC=4.2.1.119;	A0A2R6PZF2_ACTCC SubName: Full=Enoyl-CoA hydratase 2, peroxisomal like {ECO:0000313|EMBL:PSR99539.1};	Peroxisomal multifunctional beta-oxidation protein and related enzymes	GO:0005739,mitochondrion; GO:0005777,peroxisome; GO:0044594,17-beta-hydroxysteroid dehydrogenase (NAD+) activity; GO:0003857,3-hydroxyacyl-CoA dehydrogenase activity; GO:0080023,3R-hydroxyacyl-CoA dehydratase activity; GO:0004300,enoyl-CoA hydratase activity; GO:0006635,fatty acid beta-oxidation; GO:0033542,fatty acid beta-oxidation, unsaturated, even number; GO:0003674,molecular_function; GO:000…	MaoC like domain	--	--	--
Cluster-13276.0	1	0	1.37333	0	0.63	0	3.59333	636	--	--	--	--	--	--	--	--	--	--	--
Cluster-13282.6	1	0.0333333	0.213333	0	0.636667	0	3.5	910	--	--	hypothetical protein HYC85_029796 [Camellia sinensis]	--	A0A7J7FZQ6_CAMSI SubName: Full=Uncharacterized protein {ECO:0000313|EMBL:KAF5933625.1};	--	GO:0020037,heme binding; GO:0005506,iron ion binding; GO:0004497,monooxygenase activity; GO:0016705,oxidoreductase activity, acting on paired donors, with incorporation or reduction of molecular oxygen; GO:0003674,molecular_function; GO:0005488,binding; GO:0046906,tetrapyrrole binding; GO:0097159,organic cyclic compound binding; GO:1901363,heterocyclic compound binding; GO:0043167,ion binding; GO…	--	--	--	--
Cluster-13282.7	1	0	0	0	4.30333	0	7.52667	662	--	--	hypothetical protein HYC85_029796 [Camellia sinensis]	--	A0A7J7FZQ6_CAMSI SubName: Full=Uncharacterized protein {ECO:0000313|EMBL:KAF5933625.1};	--	GO:0020037,heme binding; GO:0005506,iron ion binding; GO:0004497,monooxygenase activity; GO:0016705,oxidoreductase activity, acting on paired donors, with incorporation or reduction of molecular oxygen; GO:0003674,molecular_function; GO:0005488,binding; GO:0046906,tetrapyrrole binding; GO:0097159,organic cyclic compound binding; GO:1901363,heterocyclic compound binding; GO:0043167,ion binding; GO…	--	--	--	--
Cluster-13298.0	1	0	0.116667	0	5.59667	0	8.34333	826	--	--	Subtilisin-like protease SBT4.14 [Camellia lanceoleosa]	--	A0A7J7GAM5_CAMSI SubName: Full=Uncharacterized protein {ECO:0000313|EMBL:KAF5936981.1};	--	--	--	--	--	--
Cluster-13302.0	1	0	2.62333	0	1.5	0.0533333	7.4	593	--	--	--	--	--	--	--	--	--	--	--
Cluster-13302.1	1	0	0.286667	0.353333	0.553333	0.803333	4	675	--	--	--	--	--	--	--	--	--	--	--
Cluster-13304.0	1	0	4.77	0.0433333	8.04333	0.0266667	24.5433	856	--	--	hypothetical protein LOK49_LG01G00983 [Camellia lanceoleosa]	--	--	--	--	--	--	--	--
Cluster-13321.13	1	0.33	1.39	0.696667	1.38	0.663333	1.45	1656	K14484 auxin-responsive protein IAA | (RefSeq) auxin-responsive protein IAA26-like isoform X1 (A)	ko04075: Plant hormone signal transduction	Auxin-responsive protein IAA26 [Camellia lanceoleosa]	IAA26_ARATH RecName: Full=Auxin-responsive protein IAA26; AltName: Full=Indoleacetic acid-induced protein 26; AltName: Full=Phytochrome-associated protein 1;	A0A4V3WJW2_CAMSI RecName: Full=Auxin-responsive protein {ECO:0000256|RuleBase:RU004549};	--	GO:0005634,nucleus; GO:0003700,DNA-binding transcription factor activity; GO:0042802,identical protein binding; GO:0009734,auxin-activated signaling pathway; GO:0009733,response to auxin; GO:0003674,molecular_function; GO:0140110,transcription regulator activity; GO:0005488,binding; GO:0005515,protein binding; GO:0007154,cell communication; GO:0007165,signal transduction; GO:0008150,biological_pr…	AUX/IAA family	AUX/IAA	TR	AUX/IAA
Cluster-13321.15	1	0.12	1.36333	0.313333	0.976667	0.396667	1.36	1653	K14484 auxin-responsive protein IAA | (RefSeq) auxin-responsive protein IAA26-like isoform X1 (A)	ko04075: Plant hormone signal transduction	Auxin-responsive protein IAA26 [Camellia lanceoleosa]	IAA26_ARATH RecName: Full=Auxin-responsive protein IAA26; AltName: Full=Indoleacetic acid-induced protein 26; AltName: Full=Phytochrome-associated protein 1;	A0A4V3WJW2_CAMSI RecName: Full=Auxin-responsive protein {ECO:0000256|RuleBase:RU004549};	--	GO:0005634,nucleus; GO:0003700,DNA-binding transcription factor activity; GO:0042802,identical protein binding; GO:0009734,auxin-activated signaling pathway; GO:0009733,response to auxin; GO:0003674,molecular_function; GO:0140110,transcription regulator activity; GO:0005488,binding; GO:0005515,protein binding; GO:0007154,cell communication; GO:0007165,signal transduction; GO:0008150,biological_pr…	AUX/IAA family	AUX/IAA	TR	AUX/IAA
Cluster-13343.0	1	0	1.35	0	0.516667	0	2.06667	1387	--	--	--	--	--	--	--	--	--	--	--
Cluster-13367.12	1	3.10333	4.05	5.24	2.19667	3.81	5.58333	1322	--	--	hypothetical protein LOK49_LG10G00421 [Camellia lanceoleosa]	--	A0A7J7GLD3_CAMSI SubName: Full=Uncharacterized protein {ECO:0000313|EMBL:KAF5940178.1};	--	GO:0016021,integral component of membrane; GO:0005575,cellular_component; GO:0016020,membrane; GO:0031224,intrinsic component of membrane; GO:0110165,cellular anatomical entity	NHL repeat	--	--	--
Cluster-13385.0	1	0	2.20333	0	1.67333	0	5.88	1060	--	--	hypothetical protein HYC85_001945 [Camellia sinensis]	--	A0A7J7I860_CAMSI RecName: Full=40S ribosomal protein S24 {ECO:0000256|RuleBase:RU004383};	--	GO:0005840,ribosome; GO:0003729,mRNA binding; GO:0003735,structural constituent of ribosome; GO:0006412,translation; GO:0003674,molecular_function; GO:0003676,nucleic acid binding; GO:0003723,RNA binding; GO:0005488,binding; GO:0097159,organic cyclic compound binding; GO:1901363,heterocyclic compound binding; GO:0005198,structural molecule activity; GO:0006518,peptide metabolic process; GO:000680…	--	--	--	--
Cluster-13395.0	1	0	0.18	0	0.61	0	2.28333	851	K00033 6-phosphogluconate dehydrogenase [EC:1.1.1.44 1.1.1.343] | (RefSeq) uncharacterized protein LOC114272318 (A)	ko00030: Pentose phosphate pathway; ko00480: Glutathione metabolism; ko01100: Metabolic pathways; ko01110: Biosynthesis of secondary metabolites; ko01200: Carbon metabolism	hypothetical protein HYC85_028655 [Camellia sinensis]	--	A0A7J7FZT4_CAMSI SubName: Full=Uncharacterized protein {ECO:0000313|EMBL:KAF5932484.1};	--	--	--	--	--	--
Cluster-13395.2	1	1.10667	0.74	0.303333	3.36333	0.146667	8.93667	872	K00033 6-phosphogluconate dehydrogenase [EC:1.1.1.44 1.1.1.343] | (RefSeq) uncharacterized protein LOC114272318 (A)	ko00030: Pentose phosphate pathway; ko00480: Glutathione metabolism; ko01100: Metabolic pathways; ko01110: Biosynthesis of secondary metabolites; ko01200: Carbon metabolism	hypothetical protein HYC85_028655 [Camellia sinensis]	--	A0A7J7FZT4_CAMSI SubName: Full=Uncharacterized protein {ECO:0000313|EMBL:KAF5932484.1};	--	--	--	--	--	--
Cluster-13395.3	1	0	1.04	0	1.25	0	2.86667	710	K00033 6-phosphogluconate dehydrogenase [EC:1.1.1.44 1.1.1.343] | (RefSeq) uncharacterized protein LOC114272318 (A)	ko00030: Pentose phosphate pathway; ko00480: Glutathione metabolism; ko01100: Metabolic pathways; ko01110: Biosynthesis of secondary metabolites; ko01200: Carbon metabolism	hypothetical protein HYC85_028808 [Camellia sinensis]	--	A0A7J7FWX2_CAMSI SubName: Full=Uncharacterized protein {ECO:0000313|EMBL:KAF5932637.1};	--	--	--	--	--	--
Cluster-13413.0	1	0	0.526667	0	0.45	0	2.27667	924	--	--	65-kDa microtubule-associated protein 7 [Camellia lanceoleosa]	--	--	--	--	--	--	--	--
Cluster-13422.0	1	0	2.82667	0	3.01333	0	5.35667	473	K09580 protein disulfide-isomerase A1 [EC:5.3.4.1] | (RefSeq) protein disulfide isomerase-like 1-4 (A)	ko04141: Protein processing in endoplasmic reticulum	Protein disulfide isomerase-like, partial [Actinidia chinensis var. chinensis]	PDI13_ARATH RecName: Full=Protein disulfide isomerase-like 1-3; Short=AtPDIL1-3; EC=5.3.4.1; AltName: Full=Protein disulfide isomerase 1; Short=AtPDI1; AltName: Full=Protein disulfide isomerase-like 2-1; Short=AtPDIL2-1; Flags: Precursor;	A0A2R6RTQ6_ACTCC SubName: Full=Protein disulfide isomerase-like {ECO:0000313|EMBL:PSS33416.1}; Flags: Fragment;	Protein disulfide isomerase (prolyl 4-hydroxylase beta subunit)	GO:0005829,cytosol; GO:0005783,endoplasmic reticulum; GO:0005788,endoplasmic reticulum lumen; GO:0000325,plant-type vacuole; GO:0099503,secretory vesicle; GO:0003756,protein disulfide isomerase activity; GO:0006457,protein folding; GO:0034976,response to endoplasmic reticulum stress; GO:0003674,molecular_function; GO:0003824,catalytic activity; GO:0016853,isomerase activity; GO:0016860,intramolec…	--	--	--	--
Cluster-13422.9	1	0.136667	0.0466667	0.466667	0.626667	0.05	3.1	1347	--	--	protein FAM135B-like isoform X5 [Camellia sinensis]	--	A0A7J7FSV0_CAMSI RecName: Full=DUF676 domain-containing protein {ECO:0000259|Pfam:PF05057};	Uncharacterized conserved protein	--	Protein FAM135	--	--	--
Cluster-13427.17	1	2.63667	3.98	4.33	1.86	3.06	6.32667	735	K00083 cinnamyl-alcohol dehydrogenase [EC:1.1.1.195] | (RefSeq) probable cinnamyl alcohol dehydrogenase 5 (A)	ko00940: Phenylpropanoid biosynthesis; ko01100: Metabolic pathways; ko01110: Biosynthesis of secondary metabolites	hypothetical protein LOK49_LG09G02062 [Camellia lanceoleosa]	--	A0A4S4EF13_CAMSI SubName: Full=Uncharacterized protein {ECO:0000313|EMBL:THG14978.1};	--	--	--	--	--	--
Cluster-13437.2	1	0	0.293333	0	5.79	0	9.62333	1733	--	--	--	--	--	--	--	--	--	--	--
Cluster-13456.1	1	0	1.78667	0	3.63667	0.00333333	4.89667	3683	K13457 disease resistance protein RPM1 | (RefSeq) disease resistance protein RPM1-like (A)	ko04626: Plant-pathogen interaction	putative disease resistance protein At3g14460 [Camellia sinensis]	R13L1_ARATH RecName: Full=Putative disease resistance RPP13-like protein 1;	A0A4S4E528_CAMSI SubName: Full=Uncharacterized protein {ECO:0000313|EMBL:THG10624.1};	Apoptotic ATPase	GO:0043531,ADP binding; GO:0005524,ATP binding; GO:0006952,defense response; GO:0051707,response to other organism; GO:0000166,nucleotide binding; GO:0003674,molecular_function; GO:0005488,binding; GO:0017076,purine nucleotide binding; GO:0030554,adenyl nucleotide binding; GO:0032553,ribonucleotide binding; GO:0032555,purine ribonucleotide binding; GO:0032559,adenyl ribonucleotide binding; GO:003…	NB-ARC domain	--	--	--
Cluster-13493.1	1	3.42667	5.99	2.89333	19.5133	14.6567	23.2367	1140	K02303 uroporphyrin-III C-methyltransferase [EC:2.1.1.107] | (RefSeq) uncharacterized protein LOC114315437 (A)	ko00860: Porphyrin metabolism; ko01100: Metabolic pathways; ko01110: Biosynthesis of secondary metabolites; ko01240: Biosynthesis of cofactors	nigrin b-like [Camellia sinensis]	--	A0A7J7FVX6_CAMSI SubName: Full=Uncharacterized protein {ECO:0000313|EMBL:KAF5932449.1};	--	--	TATA element modulatory factor 1 TATA binding	--	--	--
Cluster-13504.0	1	0	2.62	0	11.8533	0	22.07	625	--	--	--	--	--	--	--	--	--	--	--
Cluster-13528.0	1	0	1.26333	0	5.00667	0	13.52	381	--	--	--	--	--	--	--	--	--	--	--
Cluster-13586.0	1	0	8.04	0	12.3	0	30.6333	325	--	--	--	--	--	--	--	--	--	--	--
Cluster-13587.0	1	0	0.956667	0	0.623333	0	1.55	1312	--	--	--	--	--	--	--	--	--	--	--
Cluster-13652.0	1	0	0.25	0.103333	0.626667	0	3.41333	1047	--	--	hypothetical protein HYC85_022385 [Camellia sinensis]	--	A0A7J7GPA4_CAMSI RecName: Full=tRNA_int_end_N2 domain-containing protein {ECO:0000259|Pfam:PF12928};	--	GO:0008033,tRNA processing; GO:0006139,nucleobase-containing compound metabolic process; GO:0006396,RNA processing; GO:0006399,tRNA metabolic process; GO:0006725,cellular aromatic compound metabolic process; GO:0006807,nitrogen compound metabolic process; GO:0008150,biological_process; GO:0008152,metabolic process; GO:0009987,cellular process; GO:0010467,gene expression; GO:0016070,RNA metabolic …	--	--	--	--
Cluster-13655.1	1	0	2.86	0	18.4333	0	31.99	327	K03027 DNA-directed RNA polymerases I and III subunit RPAC1 | (RefSeq) DNA-directed RNA polymerases I and III subunit RPAC1 (A)	ko03020: RNA polymerase	uncharacterized protein LOC114291264 [Camellia sinensis]	--	A0A7J7HCR9_CAMSI RecName: Full=DNA-directed RNA polymerases I and III subunit RPAC1 {ECO:0000256|ARBA:ARBA00022083};	--	GO:0000428,DNA-directed RNA polymerase complex; GO:0005634,nucleus; GO:0003677,DNA binding; GO:0046983,protein dimerization activity; GO:0001054,RNA polymerase I activity; GO:0001056,RNA polymerase III activity; GO:0003674,molecular_function; GO:0003676,nucleic acid binding; GO:0005488,binding; GO:0097159,organic cyclic compound binding; GO:1901363,heterocyclic compound binding; GO:0005515,protei…	--	--	--	--
Cluster-13693.8	1	18.4467	16.4733	10.22	56.4667	10.72	112.78	438	K17498 transcription factor SPN1 | (RefSeq) protein IWS1 homolog 1-like (A)	--	hypothetical protein HYC85_027068 [Camellia sinensis]	IWS1_ARATH RecName: Full=Protein IWS1 homolog 1 {ECO:0000305}; Short=AtIWS1 {ECO:0000303|PubMed:20139304}; AltName: Full=Interacts with SPT6 protein 1 {ECO:0000305}; AltName: Full=Protein HIGH NITROGEN INSENSITIVE 9; AltName: Full=Protein SUPPRESSOR OF BES-1-D 1 {ECO:0000305};	A0A7J7G5F6_CAMSI RecName: Full=TFIIS N-terminal domain-containing protein {ECO:0000259|PROSITE:PS51319};	Uncharacterized conserved protein	GO:0005634,nucleus; GO:0009742,brassinosteroid mediated signaling pathway; GO:0032784,regulation of DNA-templated transcription elongation; GO:0007154,cell communication; GO:0007165,signal transduction; GO:0008150,biological_process; GO:0009719,response to endogenous stimulus; GO:0009725,response to hormone; GO:0009741,response to brassinosteroid; GO:0009755,hormone-mediated signaling pathway; GO…	--	--	--	--
Cluster-13698.0	1	0	0.58	0	0.57	0	1.62	1416	--	--	--	--	--	--	--	--	--	--	--
Cluster-13704.0	1	0	2.26	0	3.36333	0	12.3733	547	--	--	AMSH-like ubiquitin thioesterase 3 [Camellia lanceoleosa]	--	--	--	--	--	--	--	--
Cluster-13715.13	1	0.226667	0	2.98667	2.51667	0.516667	3.21	1942	--	--	hypothetical protein LOK49_LG08G02036 [Camellia lanceoleosa]	--	A0A7J7GRP1_CAMSI RecName: Full=ASCH domain-containing protein {ECO:0000259|SMART:SM01022};	--	--	ASCH domain	--	--	--
Cluster-13717.0	1	0	5.10333	0	3.71667	0	6.52667	472	--	--	ankyrin repeat-containing protein ITN1-like isoform X3 [Camellia sinensis]	--	--	--	--	--	--	--	--
Cluster-13737.0	1	0	1.25	0	1.03333	0	3.82667	901	K19619 tyrosyl-DNA phosphodiesterase 2 [EC:3.1.4.-] | (RefSeq) uncharacterized protein LOC114321557 (A)	--	uncharacterized protein LOC114312155 [Camellia sinensis]	--	A0A2U1M6T2_ARTAN SubName: Full=Gag-pol polyprotein {ECO:0000313|EMBL:PWA56951.1};	--	GO:0003676,nucleic acid binding; GO:0008270,zinc ion binding; GO:0003674,molecular_function; GO:0005488,binding; GO:0097159,organic cyclic compound binding; GO:1901363,heterocyclic compound binding; GO:0043167,ion binding; GO:0043169,cation binding; GO:0046872,metal ion binding; GO:0046914,transition metal ion binding	--	--	--	--
Cluster-13739.2	1	0	0.74	0	0.256667	0.00666667	1.16667	2352	K06694 26S proteasome non-ATPase regulatory subunit 10 | (RefSeq) poly [ADP-ribose] polymerase tankyrase-like isoform X1 (A)	--	uncharacterized protein LOC114261297 [Camellia sinensis]	--	A0A7J7GWW9_CAMSI RecName: Full=DUF4218 domain-containing protein {ECO:0000259|Pfam:PF13960};	--	--	Plant transposase (Ptta/En/Spm family)	--	--	--
Cluster-13743.0	1	0	0.2	0	0.633333	0	2.41667	1148	--	--	hypothetical protein HYC85_013780 [Camellia sinensis]	WTR2_ARATH RecName: Full=WAT1-related protein At1g09380;	A0A7J7H4A5_CAMSI SubName: Full=Uncharacterized protein {ECO:0000313|EMBL:KAF5947823.1};	--	GO:0016021,integral component of membrane; GO:0005886,plasma membrane; GO:0022857,transmembrane transporter activity; GO:0003674,molecular_function; GO:0005215,transporter activity; GO:0005575,cellular_component; GO:0016020,membrane; GO:0031224,intrinsic component of membrane; GO:0110165,cellular anatomical entity; GO:0071944,cell periphery	--	--	--	--
Cluster-13771.1	1	0	0.746667	0	3.64333	0	9.14	831	K03847 alpha-1,6-mannosyltransferase [EC:2.4.1.260] | (RefSeq) dol-P-Man:Man(7)GlcNAc(2)-PP-Dol alpha-1,6-mannosyltransferase isoform X1 (A)	ko00510: N-Glycan biosynthesis; ko00513: Various types of N-glycan biosynthesis; ko01100: Metabolic pathways	hypothetical protein C3L33_08133, partial [Rhododendron williamsianum]	ALG12_ARATH RecName: Full=Dol-P-Man:Man(7)GlcNAc(2)-PP-Dol alpha-1,6-mannosyltransferase; EC=2.4.1.260; AltName: Full=Alpha-1,6-mannosyltransferase ALG12; AltName: Full=Asparagine-linked glycosylation protein 12; AltName: Full=EMS-mutagenized BRI1 suppressor 4;	A0A6A4M041_9ERIC RecName: Full=Mannosyltransferase {ECO:0000256|RuleBase:RU363075}; EC=2.4.1.- {ECO:0000256|RuleBase:RU363075}; Flags: Fragment;	Protein involved in dolichol pathway for N-glycosylation (mannosyltransferase family)	GO:0005789,endoplasmic reticulum membrane; GO:0016021,integral component of membrane; GO:0000009,alpha-1,6-mannosyltransferase activity; GO:0052917,dolichyl-P-Man:Man(7)GlcNAc(2)-PP-dolichol alpha-1,6-mannosyltransferase; GO:0000030,mannosyltransferase activity; GO:0006487,protein N-linked glycosylation; GO:0030433,ubiquitin-dependent ERAD pathway; GO:0003674,molecular_function; GO:0003824,cataly…	--	--	--	--
Cluster-13788.0	1	0.0833333	1.5	0.03	1.96	0	2.69	1061	K02328 DNA polymerase delta subunit 2 | (RefSeq) DNA polymerase delta small subunit-like (A)	ko03030: DNA replication; ko03410: Base excision repair; ko03420: Nucleotide excision repair; ko03430: Mismatch repair; ko03440: Homologous recombination	DNA polymerase delta small subunit [Camellia lanceoleosa]	DPOD2_ARATH RecName: Full=DNA polymerase delta small subunit; EC=2.7.7.7;	A0A7J7I5B2_CAMSI SubName: Full=Uncharacterized protein {ECO:0000313|EMBL:KAF5960183.1};	DNA polymerase delta, regulatory subunit 55	GO:0043625,delta DNA polymerase complex; GO:0042575,DNA polymerase complex; GO:0003677,DNA binding; GO:0003887,DNA-directed DNA polymerase activity; GO:0006271,DNA strand elongation involved in DNA replication; GO:0003674,molecular_function; GO:0003676,nucleic acid binding; GO:0005488,binding; GO:0097159,organic cyclic compound binding; GO:1901363,heterocyclic compound binding; GO:0003824,catalyt…	DNA polymerase delta subunit OB-fold domain	--	--	--
Cluster-13788.1	1	0.02	0.9	0	0.683333	0	1.09667	1793	K02328 DNA polymerase delta subunit 2 | (RefSeq) DNA polymerase delta small subunit-like (A)	ko03030: DNA replication; ko03410: Base excision repair; ko03420: Nucleotide excision repair; ko03430: Mismatch repair; ko03440: Homologous recombination	DNA polymerase delta small subunit [Camellia lanceoleosa]	DPOD2_ARATH RecName: Full=DNA polymerase delta small subunit; EC=2.7.7.7;	A0A7J7I5B2_CAMSI SubName: Full=Uncharacterized protein {ECO:0000313|EMBL:KAF5960183.1};	DNA polymerase delta, regulatory subunit 55	GO:0043625,delta DNA polymerase complex; GO:0042575,DNA polymerase complex; GO:0003677,DNA binding; GO:0003887,DNA-directed DNA polymerase activity; GO:0006271,DNA strand elongation involved in DNA replication; GO:0003674,molecular_function; GO:0003676,nucleic acid binding; GO:0005488,binding; GO:0097159,organic cyclic compound binding; GO:1901363,heterocyclic compound binding; GO:0003824,catalyt…	DNA polymerase delta subunit OB-fold domain	--	--	--
Cluster-13788.6	1	0	1.15667	0	0.846667	0	1.68667	1418	K02328 DNA polymerase delta subunit 2 | (RefSeq) DNA polymerase delta small subunit-like (A)	ko03030: DNA replication; ko03410: Base excision repair; ko03420: Nucleotide excision repair; ko03430: Mismatch repair; ko03440: Homologous recombination	DNA polymerase delta small subunit [Camellia lanceoleosa]	DPOD2_ARATH RecName: Full=DNA polymerase delta small subunit; EC=2.7.7.7;	A0A7J7I5B2_CAMSI SubName: Full=Uncharacterized protein {ECO:0000313|EMBL:KAF5960183.1};	DNA polymerase delta, regulatory subunit 55	GO:0043625,delta DNA polymerase complex; GO:0042575,DNA polymerase complex; GO:0003677,DNA binding; GO:0003887,DNA-directed DNA polymerase activity; GO:0006271,DNA strand elongation involved in DNA replication; GO:0003674,molecular_function; GO:0003676,nucleic acid binding; GO:0005488,binding; GO:0097159,organic cyclic compound binding; GO:1901363,heterocyclic compound binding; GO:0003824,catalyt…	DNA polymerase alpha/epsilon subunit B	--	--	--
Cluster-1380.2	1	0	1.70667	0	1.86333	0.03	2.94333	798	K23408 cell division cycle-associated protein 7 | (RefSeq) C-module-binding factor A (A)	--	zinc-finger domain of monoamine-oxidase A repressor R1 [Actinidia rufa]	--	A0A7J0F7N8_9ERIC SubName: Full=Zinc-finger domain of monoamine-oxidase A repressor R1 {ECO:0000313|EMBL:GFY93937.1};	--	GO:0005737,cytoplasm; GO:0005634,nucleus; GO:0006355,regulation of DNA-templated transcription; GO:0006139,nucleobase-containing compound metabolic process; GO:0006351,DNA-templated transcription; GO:0006725,cellular aromatic compound metabolic process; GO:0006807,nitrogen compound metabolic process; GO:0008150,biological_process; GO:0008152,metabolic process; GO:0009058,biosynthetic process; GO:…	--	--	--	--
Cluster-13815.1	1	25.2267	18.8833	8.68667	17.3867	11.6733	25.5267	2374	K03517 quinolinate synthase [EC:2.5.1.72] | (RefSeq) quinolinate synthase, chloroplastic (A)	ko00760: Nicotinate and nicotinamide metabolism; ko01100: Metabolic pathways; ko01240: Biosynthesis of cofactors	hypothetical protein HYC85_004695 [Camellia sinensis]	QS1_TOBAC RecName: Full=Quinolinate synthase, chloroplastic {ECO:0000250|UniProtKB:Q9FGS4}; EC=2.5.1.72 {ECO:0000250|UniProtKB:Q9FGS4}; Flags: Precursor;	A0A7J7HX94_CAMSI RecName: Full=Quinolinate synthase {ECO:0000256|ARBA:ARBA00012669}; EC=2.5.1.72 {ECO:0000256|ARBA:ARBA00012669};	--	GO:0009507,chloroplast; GO:0051539,4 iron, 4 sulfur cluster binding; GO:0046872,metal ion binding; GO:0008987,quinolinate synthetase A activity; GO:0034628,'de novo' NAD biosynthetic process from aspartate; GO:0003674,molecular_function; GO:0005488,binding; GO:0051536,iron-sulfur cluster binding; GO:0051540,metal cluster binding; GO:0043167,ion binding; GO:0043169,cation binding; GO:0003824,catal…	Quinolinate synthetase A protein	--	--	--
Cluster-13839.2	1	0	1.21	0	1.44	0	2.78667	1296	--	--	--	--	--	--	--	--	--	--	--
Cluster-13840.4	1	0	0.1	0	1.87	0	2.9	1619	--	--	--	--	--	--	--	--	--	--	--
Cluster-13866.2	1	0	10.45	0	13.7267	0	20.8133	2357	K22390 acid phosphatase type 7 | (RefSeq) purple acid phosphatase 2-like (A)	--	B3 domain-containing protein Os01g0905400 [Camellia lanceoleosa]	Y1054_ORYSJ RecName: Full=B3 domain-containing protein Os01g0905400;	A0A4S4CYQ4_CAMSI RecName: Full=Carboxypeptidase {ECO:0000256|RuleBase:RU361156}; EC=3.4.16.- {ECO:0000256|RuleBase:RU361156};	--	GO:0005634,nucleus; GO:0003677,DNA binding; GO:0003674,molecular_function; GO:0003676,nucleic acid binding; GO:0005488,binding; GO:0097159,organic cyclic compound binding; GO:1901363,heterocyclic compound binding; GO:0005575,cellular_component; GO:0005622,intracellular anatomical structure; GO:0043226,organelle; GO:0043227,membrane-bounded organelle; GO:0043229,intracellular organelle; GO:0043231…	B3 DNA binding domain	B3	TF	B3->B3
Cluster-13867.2	1	0.136667	7.85333	0.51	3.50667	0.29	33.41	498	--	--	--	--	--	--	--	--	--	--	--
Cluster-13870.13	1	0.386667	0.0966667	1.47667	2.39333	1.07	3.37333	615	--	--	uncharacterized protein LOC114287446 isoform X1 [Camellia sinensis]	--	A0A7J7HNC0_CAMSI SubName: Full=Uncharacterized protein {ECO:0000313|EMBL:KAF5953508.1};	--	--	--	--	--	--
Cluster-13870.2	1	0	7.07	0	3.04667	0	16.38	4760	K01952 phosphoribosylformylglycinamidine synthase [EC:6.3.5.3] | (RefSeq) probable phosphoribosylformylglycinamidine synthase, chloroplastic/mitochondrial (A)	ko00230: Purine metabolism; ko01100: Metabolic pathways; ko01110: Biosynthesis of secondary metabolites	hypothetical protein HYC85_010989 [Camellia sinensis]	PUR4_ARATH RecName: Full=Probable phosphoribosylformylglycinamidine synthase, chloroplastic/mitochondrial; Short=FGAM synthase; Short=FGAMS; EC=6.3.5.3; AltName: Full=Formylglycinamide ribonucleotide amidotransferase; Short=FGAR amidotransferase; Short=FGAR-AT; AltName: Full=Formylglycinamide ribotide amidotransferase; Flags: Precursor;	A0A7J7HKF9_CAMSI RecName: Full=Phosphoribosylformylglycinamidine synthase {ECO:0000256|ARBA:ARBA00012747}; EC=6.3.5.3 {ECO:0000256|ARBA:ARBA00012747}; AltName: Full=Formylglycinamide ribonucleotide amidotransferase {ECO:0000256|ARBA:ARBA00032632}; AltName: Full=Formylglycinamide ribotide amidotransferase {ECO:0000256|ARBA:ARBA00029823};	Phosphoribosylformylglycinamidine synthase	GO:0009507,chloroplast; GO:0009570,chloroplast stroma; GO:0005739,mitochondrion; GO:0005524,ATP binding; GO:0046872,metal ion binding; GO:0004642,phosphoribosylformylglycinamidine synthase activity; GO:0006189,'de novo' IMP biosynthetic process; GO:0006541,glutamine metabolic process; GO:0055046,microgametogenesis; GO:0009555,pollen development; GO:0000166,nucleotide binding; GO:0003674,molecular…	CobB/CobQ-like glutamine amidotransferase domain	--	--	--
Cluster-13870.4	1	0	0.503333	0	1.06	0	2.29333	1488	K18655 ATP-dependent RNA helicase DDX19/DBP5 [EC:3.6.4.13] | (RefSeq) DEAD-box ATP-dependent RNA helicase 38-like isoform X1 (A)	ko03013: Nucleocytoplasmic transport; ko03015: mRNA surveillance pathway	hypothetical protein HYC85_020116 [Camellia sinensis]	--	A0A7J7GSQ2_CAMSI SubName: Full=Uncharacterized protein {ECO:0000313|EMBL:KAF5942474.1};	--	--	Putative plant transposon protein	--	--	--
Cluster-13870.5	1	0	0.416667	0.19	0.556667	0.216667	1.52	1400	K18655 ATP-dependent RNA helicase DDX19/DBP5 [EC:3.6.4.13] | (RefSeq) DEAD-box ATP-dependent RNA helicase 38-like isoform X1 (A)	ko03013: Nucleocytoplasmic transport; ko03015: mRNA surveillance pathway	hypothetical protein HYC85_020116 [Camellia sinensis]	--	A0A7J7GSQ2_CAMSI SubName: Full=Uncharacterized protein {ECO:0000313|EMBL:KAF5942474.1};	--	--	Putative plant transposon protein	--	--	--
Cluster-13888.0	1	0	0.0966667	0	0.833333	0	2.03333	768	--	--	hypothetical protein HYC85_022996, partial [Camellia sinensis]	--	A0A7J7GDX1_CAMSI RecName: Full=XET_C domain-containing protein {ECO:0000259|Pfam:PF06955}; Flags: Fragment;	--	GO:0048046,apoplast; GO:0004553,hydrolase activity, hydrolyzing O-glycosyl compounds; GO:0016762,xyloglucan:xyloglucosyl transferase activity; GO:0006073,cellular glucan metabolic process; GO:0003674,molecular_function; GO:0003824,catalytic activity; GO:0016787,hydrolase activity; GO:0016798,hydrolase activity, acting on glycosyl bonds; GO:0016740,transferase activity; GO:0016757,glycosyltransfer…	--	--	--	--
Cluster-13914.16	1	0.41	1.25667	0.743333	1.97333	0.43	3.59333	774	K00888 phosphatidylinositol 4-kinase A [EC:2.7.1.67] | (RefSeq) phosphatidylinositol 4-kinase alpha 1-like isoform X1 (A)	ko00562: Inositol phosphate metabolism; ko01100: Metabolic pathways; ko04070: Phosphatidylinositol signaling system	hypothetical protein HYC85_009576 [Camellia sinensis]	P4KA1_ARATH RecName: Full=Phosphatidylinositol 4-kinase alpha 1 {ECO:0000303|PubMed:12805633}; Short=PI4-kinase alpha 1ao; Short=PtdIns-4-kinase alpha 1 {ECO:0000303|PubMed:12805633}; EC=2.7.1.67 {ECO:0000269|PubMed:12805633}; AltName: Full=Phosphatidylinositol 4-OH kinase alpha1 {ECO:0000305}; Short=AtPI4Kalpha1 {ECO:0000303|PubMed:12805633}; Short=PI-4Kalpha1 {ECO:0000305};	A0A7J7HFC9_CAMSI RecName: Full=1-phosphatidylinositol 4-kinase {ECO:0000256|ARBA:ARBA00012169}; EC=2.7.1.67 {ECO:0000256|ARBA:ARBA00012169};	Phosphatidylinositol 4-kinase	GO:0005737,cytoplasm; GO:0031234,extrinsic component of cytoplasmic side of plasma membrane; GO:0016020,membrane; GO:0098857,membrane microdomain; GO:0005634,nucleus; GO:0048471,perinuclear region of cytoplasm; GO:0005886,plasma membrane; GO:0098797,plasma membrane protein complex; GO:0009506,plasmodesma; GO:0004430,1-phosphatidylinositol 4-kinase activity; GO:0051015,actin filament binding; GO:0…	--	--	--	--
Cluster-13928.1	1	1.40667	0.676667	1.32	0.433333	1.66	2.75	1571	--	--	hypothetical protein HYC85_025884 [Camellia sinensis]	--	A0A7J7G350_CAMSI SubName: Full=Uncharacterized protein {ECO:0000313|EMBL:KAF5934755.1};	--	GO:0003723,RNA binding; GO:0045892,negative regulation of DNA-templated transcription; GO:0003674,molecular_function; GO:0003676,nucleic acid binding; GO:0005488,binding; GO:0097159,organic cyclic compound binding; GO:1901363,heterocyclic compound binding; GO:0006139,nucleobase-containing compound metabolic process; GO:0006351,DNA-templated transcription; GO:0006355,regulation of DNA-templated tr…	--	--	--	--
Cluster-13928.12	1	8.35667	3.35333	5.68	5.16333	6.96333	8.75333	1702	--	--	uncharacterized protein LOC114264131 isoform X2 [Camellia sinensis]	C3H65_ARATH RecName: Full=Zinc finger CCCH domain-containing protein 65; Short=AtC3H65; EC=3.1.-.-; AltName: Full=Protein EMBRYO DEFECTIVE 1789;	A0A4S4ENW1_CAMSI RecName: Full=C3H1-type domain-containing protein {ECO:0000259|PROSITE:PS50103};	Polyadenylation factor I complex, subunit, Yth1 (CPSF subunit)	GO:0005634,nucleus; GO:0003677,DNA binding; GO:0046872,metal ion binding; GO:0004518,nuclease activity; GO:0003723,RNA binding; GO:0045892,negative regulation of DNA-templated transcription; GO:0003674,molecular_function; GO:0003676,nucleic acid binding; GO:0005488,binding; GO:0097159,organic cyclic compound binding; GO:1901363,heterocyclic compound binding; GO:0043167,ion binding; GO:0043169,cat…	Zinc finger domain	C3H	TF	C3H
Cluster-13928.4	1	0	1.34667	0	0.69	0	3.31333	1516	--	--	hypothetical protein HYC85_025884 [Camellia sinensis]	--	A0A7J7G350_CAMSI SubName: Full=Uncharacterized protein {ECO:0000313|EMBL:KAF5934755.1};	--	GO:0003723,RNA binding; GO:0045892,negative regulation of DNA-templated transcription; GO:0003674,molecular_function; GO:0003676,nucleic acid binding; GO:0005488,binding; GO:0097159,organic cyclic compound binding; GO:1901363,heterocyclic compound binding; GO:0006139,nucleobase-containing compound metabolic process; GO:0006351,DNA-templated transcription; GO:0006355,regulation of DNA-templated tr…	--	--	--	--
Cluster-13928.6	1	0	1.57333	0.02	0.703333	0.126667	2.96	1125	--	--	hypothetical protein HYC85_025884 [Camellia sinensis]	--	A0A7J7G350_CAMSI SubName: Full=Uncharacterized protein {ECO:0000313|EMBL:KAF5934755.1};	--	GO:0003723,RNA binding; GO:0045892,negative regulation of DNA-templated transcription; GO:0003674,molecular_function; GO:0003676,nucleic acid binding; GO:0005488,binding; GO:0097159,organic cyclic compound binding; GO:1901363,heterocyclic compound binding; GO:0006139,nucleobase-containing compound metabolic process; GO:0006351,DNA-templated transcription; GO:0006355,regulation of DNA-templated tr…	--	--	--	--
Cluster-13928.8	1	0	0.396667	0	0.656667	0	1.29333	1212	--	--	hypothetical protein TEA_019473 [Camellia sinensis var. sinensis]	--	A0A4S4ET11_CAMSI SubName: Full=Uncharacterized protein {ECO:0000313|EMBL:THG19555.1};	--	GO:0003677,DNA binding; GO:0046872,metal ion binding; GO:0003723,RNA binding; GO:0045892,negative regulation of DNA-templated transcription; GO:0003674,molecular_function; GO:0003676,nucleic acid binding; GO:0005488,binding; GO:0097159,organic cyclic compound binding; GO:1901363,heterocyclic compound binding; GO:0043167,ion binding; GO:0043169,cation binding; GO:0006139,nucleobase-containing comp…	--	--	--	--
Cluster-13929.1	1	0.476667	0.303333	0.313333	0.32	0.32	1.73667	1018	--	--	hypothetical protein HYC85_015303 [Camellia sinensis]	--	A0A7J7GXT1_CAMSI RecName: Full=SPX domain-containing protein {ECO:0000259|PROSITE:PS51382};	--	GO:0016036,cellular response to phosphate starvation; GO:0006950,response to stress; GO:0007154,cell communication; GO:0008150,biological_process; GO:0009267,cellular response to starvation; GO:0009605,response to external stimulus; GO:0009987,cellular process; GO:0009991,response to extracellular stimulus; GO:0031667,response to nutrient levels; GO:0031668,cellular response to extracellular stim…	--	--	--	--
Cluster-13952.1	1	0	12.7267	0	5.60667	0	16.5933	450	--	--	hypothetical protein TEA_020023 [Camellia sinensis var. sinensis]	--	A0A4S4D1X6_CAMSI SubName: Full=Uncharacterized protein {ECO:0000313|EMBL:THF96128.1};	--	--	--	--	--	--
Cluster-13952.6	1	4.15667	6.79667	28.3467	25.8967	0.766667	34.5267	326	--	--	hypothetical protein TEA_021327 [Camellia sinensis var. sinensis]	--	A0A4S4DS77_CAMSI SubName: Full=Uncharacterized protein {ECO:0000313|EMBL:THG06009.1};	--	--	--	--	--	--
Cluster-13957.0	1	0	2.56	0	0.896667	0	3.71	669	--	--	uncharacterized protein LOC114321147 [Camellia sinensis]	--	A0A4S4E1H3_CAMSI SubName: Full=Uncharacterized protein {ECO:0000313|EMBL:THG09658.1};	--	GO:0003700,DNA-binding transcription factor activity; GO:0003674,molecular_function; GO:0140110,transcription regulator activity	--	--	--	--
Cluster-13993.0	1	0	0.23	0	0.996667	0	1.37333	1313	--	--	hypothetical protein HYC85_020324 [Camellia sinensis]	--	A0A7J7GPF5_CAMSI SubName: Full=Uncharacterized protein {ECO:0000313|EMBL:KAF5942682.1};	--	--	--	--	--	--
Cluster-13998.0	1	0	1.71667	0	1.19	0	2.36333	837	K13210 far upstream element-binding protein | (RefSeq) far upstream element-binding protein 1-like (A)	--	Far upstream element-binding protein 2 [Vitis vinifera]	--	A0A438K918_VITVI SubName: Full=Far upstream element-binding protein 2 {ECO:0000313|EMBL:RVX17708.1};	K-homology type RNA binding proteins	GO:0003723,RNA binding; GO:0003674,molecular_function; GO:0003676,nucleic acid binding; GO:0005488,binding; GO:0097159,organic cyclic compound binding; GO:1901363,heterocyclic compound binding	--	--	--	--
Cluster-14039.2	1	0.0966667	0.263333	0.0133333	0.973333	0.07	1.30667	2716	K00599 tRNA N(3)-methylcytidine methyltransferase METTL6 [EC:2.1.1.-] | (RefSeq) methyltransferase-like protein 6 isoform X1 (A)	--	methyltransferase-like protein 6 isoform X3 [Camellia sinensis]	--	A0A7J7I1T1_CAMSI SubName: Full=Uncharacterized protein {ECO:0000313|EMBL:KAF5959013.1};	Predicted methyltransferase	GO:0008168,methyltransferase activity; GO:0001510,RNA methylation; GO:0003674,molecular_function; GO:0003824,catalytic activity; GO:0016740,transferase activity; GO:0016741,transferase activity, transferring one-carbon groups; GO:0006139,nucleobase-containing compound metabolic process; GO:0006725,cellular aromatic compound metabolic process; GO:0006807,nitrogen compound metabolic process; GO:000…	--	--	--	--
Cluster-14049.0	1	0	3.88333	0	7.41667	0	9.52333	959	K00384 thioredoxin reductase (NADPH) [EC:1.8.1.9] | (RefSeq) NADPH-dependent thioredoxin reductase 3-like isoform X1 (A)	ko00450: Selenocompound metabolism	hypothetical protein TEA_010025 [Camellia sinensis var. sinensis]	TRXB3_ARATH RecName: Full=NADPH-dependent thioredoxin reductase 3; Short=NTR3; EC=1.8.1.9 {ECO:0000269|PubMed:16884685}; AltName: Full=NADPH-dependent thioredoxin reductase C {ECO:0000303|PubMed:16884685, ECO:0000303|PubMed:18625226, ECO:0000303|PubMed:19470473}; Short=ANTR-C {ECO:0000303|PubMed:16884685}; Short=AtNTRC {ECO:0000303|PubMed:18625226, ECO:0000303|PubMed:19470473}; Flags: Precursor;	A0A4S4EZS8_CAMSI RecName: Full=Conserved oligomeric Golgi complex subunit 2 {ECO:0000256|ARBA:ARBA00020977}; AltName: Full=Component of oligomeric Golgi complex 2 {ECO:0000256|ARBA:ARBA00031344};	--	GO:0009507,chloroplast; GO:0009570,chloroplast stroma; GO:0005829,cytosol; GO:0008047,enzyme activator activity; GO:0042802,identical protein binding; GO:0016671,oxidoreductase activity, acting on a sulfur group of donors, disulfide as acceptor; GO:0004791,thioredoxin-disulfide reductase activity; GO:0045454,cell redox homeostasis; GO:0042744,hydrogen peroxide catabolic process; GO:0043085,positi…	--	--	--	--
Cluster-14059.2	1	0	0.26	0.05	0.463333	0.0633333	1.70333	1217	--	--	hypothetical protein HYC85_027685 [Camellia sinensis]	--	A0A7J7FX47_CAMSI SubName: Full=Uncharacterized protein {ECO:0000313|EMBL:KAF5931514.1};	--	--	--	--	--	--
Cluster-14059.7	1	0.156667	2.54667	0	1.95333	0.0666667	6.81	1207	--	--	hypothetical protein TEA_015692 [Camellia sinensis var. sinensis]	--	A0A4S4D5T2_CAMSI RecName: Full=PMEI domain-containing protein {ECO:0000259|SMART:SM00856};	--	GO:0004857,enzyme inhibitor activity; GO:0003674,molecular_function; GO:0030234,enzyme regulator activity; GO:0098772,molecular function regulator activity	--	--	--	--
Cluster-14074.5	1	0	0.0166667	0	0.4	0	1.36	1619	--	--	uncharacterized protein LOC114280323 [Camellia sinensis]	ALPL_ARATH RecName: Full=Protein ALP1-like {ECO:0000305}; EC=3.1.-.-;	A0A5B7A2F6_DAVIN RecName: Full=DDE Tnp4 domain-containing protein {ECO:0000259|Pfam:PF13359}; Flags: Fragment;	Predicted transposase	GO:0000118,histone deacetylase complex; GO:0046872,metal ion binding; GO:0004518,nuclease activity; GO:0003674,molecular_function; GO:0005488,binding; GO:0043167,ion binding; GO:0043169,cation binding; GO:0003824,catalytic activity; GO:0016787,hydrolase activity; GO:0016788,hydrolase activity, acting on ester bonds; GO:0005575,cellular_component; GO:0005622,intracellular anatomical structure; GO:…	DDE superfamily endonuclease	--	--	--
Cluster-14074.8	1	0	0.21	0	1.29667	0	1.94333	1432	--	--	uncharacterized protein At2g29880-like [Camellia sinensis]	Y2988_ARATH RecName: Full=Uncharacterized protein At2g29880;	A0A7J7HCS5_CAMSI SubName: Full=Uncharacterized protein {ECO:0000313|EMBL:KAF5950539.1};	--	--	Myb/SANT-like DNA-binding domain	--	--	--
Cluster-14082.0	1	0.0866667	0.386667	0.296667	1.19333	0.11	2.08333	836	K15322 tRNA-splicing endonuclease subunit Sen2 [EC:4.6.1.16] | (RefSeq) tRNA-splicing endonuclease subunit Sen2-1-like isoform X1 (A)	--	tRNA-splicing endonuclease subunit Sen2-1 isoform X1 [Jatropha curcas]	--	A0A067LIP4_JATCU RecName: Full=tRNA-intron lyase {ECO:0000256|ARBA:ARBA00012573}; EC=4.6.1.16 {ECO:0000256|ARBA:ARBA00012573};	--	GO:0005634,nucleus; GO:0003676,nucleic acid binding; GO:0000213,tRNA-intron endonuclease activity; GO:0006388,tRNA splicing, via endonucleolytic cleavage and ligation; GO:0003674,molecular_function; GO:0005488,binding; GO:0097159,organic cyclic compound binding; GO:1901363,heterocyclic compound binding; GO:0003824,catalytic activity; GO:0004518,nuclease activity; GO:0004519,endonuclease activity;…	Acidic N-terminal SPT6	--	--	--
Cluster-14086.0	1	0	0.213333	0	0.38	0	1.42	2405	K10251 17beta-estradiol 17-dehydrogenase / very-long-chain 3-oxoacyl-CoA reductase [EC:1.1.1.62 1.1.1.330] | (RefSeq) very-long-chain 3-oxoacyl-CoA reductase 1-like (A)	ko00062: Fatty acid elongation; ko01040: Biosynthesis of unsaturated fatty acids; ko01100: Metabolic pathways; ko01110: Biosynthesis of secondary metabolites; ko01212: Fatty acid metabolism	Receptor-like protein 6 [Camellia lanceoleosa]	--	A0A4S4DWC2_CAMSI SubName: Full=Uncharacterized protein {ECO:0000313|EMBL:THG07085.1};	--	--	Vaccinia virus I7 processing peptidase	--	--	--
Cluster-14112.8	1	0.406667	4.90333	0.303333	4.59667	7.26333	11.2033	2508	K16296 serine carboxypeptidase-like clade I [EC:3.4.16.-] | (RefSeq) uncharacterized protein LOC114281093 (A)	--	uncharacterized protein LOC114258087 [Camellia sinensis]	--	A0A834G5X3_RHOSS RecName: Full=Retrotran_gag_3 domain-containing protein {ECO:0000259|Pfam:PF14244};	FOG: Transposon-encoded proteins with TYA, reverse transcriptase, integrase domains in various combinations	--	--	--	--	--
Cluster-14112.9	1	3.11333	3.02333	4.38	0	4.03	8.12667	3147	K17604 zinc finger SWIM domain-containing protein 3 | (RefSeq) protein FAR1-RELATED SEQUENCE 5-like (A)	--	protein FAR1-RELATED SEQUENCE 5-like [Camellia sinensis]	FRS5_ARATH RecName: Full=Protein FAR1-RELATED SEQUENCE 5;	A0A5J5C3K2_9ASTE RecName: Full=Protein FAR1-RELATED SEQUENCE {ECO:0000256|RuleBase:RU367018};	--	GO:0005634,nucleus; GO:0008270,zinc ion binding; GO:0006355,regulation of DNA-templated transcription; GO:0003674,molecular_function; GO:0005488,binding; GO:0043167,ion binding; GO:0043169,cation binding; GO:0046872,metal ion binding; GO:0046914,transition metal ion binding; GO:0006139,nucleobase-containing compound metabolic process; GO:0006351,DNA-templated transcription; GO:0006725,cellular ar…	FAR1 DNA-binding domain	FAR1	TF	FAR1
Cluster-14133.3	1	0.763333	0.36	0.203333	1.35	0.64	1.59667	1842	K03842 beta-1,4-mannosyltransferase [EC:2.4.1.142] | (RefSeq) UDP-glycosyltransferase TURAN-like isoform X1 (A)	ko00510: N-Glycan biosynthesis; ko00513: Various types of N-glycan biosynthesis; ko01100: Metabolic pathways	UDP-glycosyltransferase TURAN [Camellia lanceoleosa]	TUN_ARATH RecName: Full=UDP-glycosyltransferase TURAN {ECO:0000303|PubMed:25919390}; EC=2.4.1.-;	A0A7J7H9Y8_CAMSI SubName: Full=Uncharacterized protein {ECO:0000313|EMBL:KAF5949773.1};	Beta-1,4-mannosyltransferase	GO:0005783,endoplasmic reticulum; GO:0005789,endoplasmic reticulum membrane; GO:0016021,integral component of membrane; GO:0000030,mannosyltransferase activity; GO:0048868,pollen tube development; GO:0010483,pollen tube reception; GO:0006486,protein glycosylation; GO:0003674,molecular_function; GO:0003824,catalytic activity; GO:0016740,transferase activity; GO:0016757,glycosyltransferase activity…	Glycosyl transferase 4-like domain	--	--	--
Cluster-14133.4	1	4	4.49	4.78333	2.22667	3.55333	9.69667	1311	K03842 beta-1,4-mannosyltransferase [EC:2.4.1.142] | (RefSeq) UDP-glycosyltransferase TURAN-like isoform X1 (A)	ko00510: N-Glycan biosynthesis; ko00513: Various types of N-glycan biosynthesis; ko01100: Metabolic pathways	UDP-glycosyltransferase TURAN [Camellia lanceoleosa]	TUN_ARATH RecName: Full=UDP-glycosyltransferase TURAN {ECO:0000303|PubMed:25919390}; EC=2.4.1.-;	A0A7J7H9Y8_CAMSI SubName: Full=Uncharacterized protein {ECO:0000313|EMBL:KAF5949773.1};	Beta-1,4-mannosyltransferase	GO:0005783,endoplasmic reticulum; GO:0005789,endoplasmic reticulum membrane; GO:0016021,integral component of membrane; GO:0000030,mannosyltransferase activity; GO:0048868,pollen tube development; GO:0010483,pollen tube reception; GO:0006486,protein glycosylation; GO:0003674,molecular_function; GO:0003824,catalytic activity; GO:0016740,transferase activity; GO:0016757,glycosyltransferase activity…	Glycosyl transferase 4-like domain	--	--	--
Cluster-14137.12	1	9.65	17.2867	9.98667	10.2033	12.4067	26.03	1223	K13094 RNA-binding protein 5/10 | (RefSeq) SUPPRESSOR OF ABI3-5 isoform X1 (A)	--	hypothetical protein HYC85_001307 [Camellia sinensis]	SUA_ARATH RecName: Full=SUPPRESSOR OF ABI3-5 {ECO:0000312|EMBL:ADE44117.1}; AltName: Full=REQUIRED FOR SNC4-1D protein 1 {ECO:0000303|PubMed:25267732}; AltName: Full=Splicing factor SUA {ECO:0000305};	A0A7J7I7I2_CAMSI SubName: Full=Uncharacterized protein {ECO:0000313|EMBL:KAF5960098.1};	RNA-binding protein RBM5 and related proteins, contain G-patch and RRM domains	GO:0005634,nucleus; GO:0005681,spliceosomal complex; GO:0046872,metal ion binding; GO:0003723,RNA binding; GO:0006397,mRNA processing; GO:0000398,mRNA splicing, via spliceosome; GO:0043484,regulation of RNA splicing; GO:0003674,molecular_function; GO:0005488,binding; GO:0043167,ion binding; GO:0043169,cation binding; GO:0003676,nucleic acid binding; GO:0097159,organic cyclic compound binding; GO:…	OCRE domain	--	--	--
Cluster-14137.3	1	0.0333333	0.00333333	0	0.546667	0	2.15	1551	K13094 RNA-binding protein 5/10 | (RefSeq) SUPPRESSOR OF ABI3-5 isoform X1 (A)	--	hypothetical protein HYC85_026862 [Camellia sinensis]	SUA_ARATH RecName: Full=SUPPRESSOR OF ABI3-5 {ECO:0000312|EMBL:ADE44117.1}; AltName: Full=REQUIRED FOR SNC4-1D protein 1 {ECO:0000303|PubMed:25267732}; AltName: Full=Splicing factor SUA {ECO:0000305};	A0A7J7G4R1_CAMSI SubName: Full=Uncharacterized protein {ECO:0000313|EMBL:KAF5935733.1};	RNA-binding protein RBM5 and related proteins, contain G-patch and RRM domains	GO:0005634,nucleus; GO:0005681,spliceosomal complex; GO:0046872,metal ion binding; GO:0003723,RNA binding; GO:0006397,mRNA processing; GO:0000398,mRNA splicing, via spliceosome; GO:0043484,regulation of RNA splicing; GO:0003674,molecular_function; GO:0005488,binding; GO:0043167,ion binding; GO:0043169,cation binding; GO:0003676,nucleic acid binding; GO:0097159,organic cyclic compound binding; GO:…	OCRE domain	--	--	--
Cluster-14137.9	1	0.333333	0.88	0.47	0.443333	0.203333	1.82	1467	K13094 RNA-binding protein 5/10 | (RefSeq) SUPPRESSOR OF ABI3-5 isoform X1 (A)	--	hypothetical protein HYC85_026862 [Camellia sinensis]	SUA_ARATH RecName: Full=SUPPRESSOR OF ABI3-5 {ECO:0000312|EMBL:ADE44117.1}; AltName: Full=REQUIRED FOR SNC4-1D protein 1 {ECO:0000303|PubMed:25267732}; AltName: Full=Splicing factor SUA {ECO:0000305};	A0A7J7G4R1_CAMSI SubName: Full=Uncharacterized protein {ECO:0000313|EMBL:KAF5935733.1};	RNA-binding protein RBM5 and related proteins, contain G-patch and RRM domains	GO:0005634,nucleus; GO:0005681,spliceosomal complex; GO:0046872,metal ion binding; GO:0003723,RNA binding; GO:0006397,mRNA processing; GO:0000398,mRNA splicing, via spliceosome; GO:0043484,regulation of RNA splicing; GO:0003674,molecular_function; GO:0005488,binding; GO:0043167,ion binding; GO:0043169,cation binding; GO:0003676,nucleic acid binding; GO:0097159,organic cyclic compound binding; GO:…	RNA recognition motif. (a.k.a. RRM, RBD, or RNP domain)	--	--	--
Cluster-14178.5	1	0	3.37667	0	5.25	0	6.54	650	K08867 WNK lysine deficient protein kinase [EC:2.7.11.1] | (RefSeq) serine/threonine-protein kinase WNK1-like isoform X1 (A)	--	hypothetical protein HYC85_003739, partial [Camellia sinensis]	WNK1_ORYSI RecName: Full=Probable serine/threonine-protein kinase WNK1; Short=OsWNK1; EC=2.7.11.1; AltName: Full=Mitogen-activated protein kinase kinase 1; AltName: Full=Protein kinase with no lysine 1;	A0A7J7HWP0_CAMSI SubName: Full=Uncharacterized protein {ECO:0000313|EMBL:KAF5956514.1}; Flags: Fragment;	Serine/threonine protein kinase	GO:0005524,ATP binding; GO:0106310,protein serine kinase activity; GO:0004674,protein serine/threonine kinase activity; GO:0006468,protein phosphorylation; GO:0000166,nucleotide binding; GO:0003674,molecular_function; GO:0005488,binding; GO:0017076,purine nucleotide binding; GO:0030554,adenyl nucleotide binding; GO:0032553,ribonucleotide binding; GO:0032555,purine ribonucleotide binding; GO:00325…	--	--	--	--
Cluster-14181.106	1	1.05	3.95333	1.29667	0.65	1.05	6.26333	1683	K13459 disease resistance protein RPS2 | (RefSeq) probable disease resistance protein At4g27220 (A)	ko04626: Plant-pathogen interaction	disease resistance protein At4g27190-like [Camellia sinensis]	DRL27_ARATH RecName: Full=Disease resistance protein At4g27190;	A0A4S4EHU4_CAMSI RecName: Full=NB-ARC domain-containing protein {ECO:0000259|Pfam:PF00931};	Apoptotic ATPase	GO:0043531,ADP binding; GO:0005524,ATP binding; GO:0006952,defense response; GO:0000166,nucleotide binding; GO:0003674,molecular_function; GO:0005488,binding; GO:0017076,purine nucleotide binding; GO:0030554,adenyl nucleotide binding; GO:0032553,ribonucleotide binding; GO:0032555,purine ribonucleotide binding; GO:0032559,adenyl ribonucleotide binding; GO:0036094,small molecule binding; GO:0043167…	NB-ARC domain	--	--	--
Cluster-14181.23	1	6.06	12.9533	6.68667	1.91667	2.12333	16.6667	581	K13459 disease resistance protein RPS2 | (RefSeq) probable disease resistance protein At4g27220 (A)	ko04626: Plant-pathogen interaction	hypothetical protein TEA_021372 [Camellia sinensis var. sinensis]	--	A0A4S4EK70_CAMSI SubName: Full=Uncharacterized protein {ECO:0000313|EMBL:THG16602.1};	--	--	--	--	--	--
Cluster-14181.35	1	1.11333	4	3.16	3.20333	1.17	8.09	489	--	--	hypothetical protein TEA_013414 [Camellia sinensis var. sinensis]	--	A0A4S4DB83_CAMSI RecName: Full=NB-ARC domain-containing protein {ECO:0000259|Pfam:PF00931};	--	GO:0043531,ADP binding; GO:0000166,nucleotide binding; GO:0003674,molecular_function; GO:0005488,binding; GO:0017076,purine nucleotide binding; GO:0030554,adenyl nucleotide binding; GO:0032553,ribonucleotide binding; GO:0032555,purine ribonucleotide binding; GO:0032559,adenyl ribonucleotide binding; GO:0036094,small molecule binding; GO:0043167,ion binding; GO:0043168,anion binding; GO:0097159,or…	--	--	--	--
Cluster-14181.60	1	0.2	1.46333	0	0.706667	0.19	2.52	771	K00434 L-ascorbate peroxidase [EC:1.11.1.11] | (RefSeq) uncharacterized protein LOC114284953 (A)	ko00053: Ascorbate and aldarate metabolism; ko00480: Glutathione metabolism; ko01100: Metabolic pathways	hypothetical protein HYC85_025841 [Camellia sinensis]	--	A0A7J7G211_CAMSI RecName: Full=NB-ARC domain-containing protein {ECO:0000259|Pfam:PF00931};	--	GO:0043531,ADP binding; GO:0003676,nucleic acid binding; GO:0006952,defense response; GO:0000166,nucleotide binding; GO:0003674,molecular_function; GO:0005488,binding; GO:0017076,purine nucleotide binding; GO:0030554,adenyl nucleotide binding; GO:0032553,ribonucleotide binding; GO:0032555,purine ribonucleotide binding; GO:0032559,adenyl ribonucleotide binding; GO:0036094,small molecule binding; G…	Leucine rich repeat	--	--	--
Cluster-14181.61	1	0.556667	4	1.23333	4.58	0.806667	8.15333	780	K00434 L-ascorbate peroxidase [EC:1.11.1.11] | (RefSeq) uncharacterized protein LOC114284953 (A)	ko00053: Ascorbate and aldarate metabolism; ko00480: Glutathione metabolism; ko01100: Metabolic pathways	hypothetical protein TEA_013414 [Camellia sinensis var. sinensis]	--	A0A4S4DB83_CAMSI RecName: Full=NB-ARC domain-containing protein {ECO:0000259|Pfam:PF00931};	--	GO:0043531,ADP binding; GO:0000166,nucleotide binding; GO:0003674,molecular_function; GO:0005488,binding; GO:0017076,purine nucleotide binding; GO:0030554,adenyl nucleotide binding; GO:0032553,ribonucleotide binding; GO:0032555,purine ribonucleotide binding; GO:0032559,adenyl ribonucleotide binding; GO:0036094,small molecule binding; GO:0043167,ion binding; GO:0043168,anion binding; GO:0097159,or…	Leucine rich repeat	--	--	--
Cluster-14181.73	1	0.346667	1.97667	0.59	2.72	0.303333	4.23	1302	K00434 L-ascorbate peroxidase [EC:1.11.1.11] | (RefSeq) uncharacterized protein LOC114284953 (A)	ko00053: Ascorbate and aldarate metabolism; ko00480: Glutathione metabolism; ko01100: Metabolic pathways	disease resistance protein At4g27190-like isoform X2 [Camellia sinensis]	--	A0A4S4DAI4_CAMSI RecName: Full=NB-ARC domain-containing protein {ECO:0000259|Pfam:PF00931};	--	GO:0043531,ADP binding; GO:0006952,defense response; GO:0000166,nucleotide binding; GO:0003674,molecular_function; GO:0005488,binding; GO:0017076,purine nucleotide binding; GO:0030554,adenyl nucleotide binding; GO:0032553,ribonucleotide binding; GO:0032555,purine ribonucleotide binding; GO:0032559,adenyl ribonucleotide binding; GO:0036094,small molecule binding; GO:0043167,ion binding; GO:0043168…	--	--	--	--
Cluster-14181.76	1	0.0866667	0.493333	0.223333	0.546667	0.206667	0.926667	1463	K00434 L-ascorbate peroxidase [EC:1.11.1.11] | (RefSeq) uncharacterized protein LOC114284953 (A)	ko00053: Ascorbate and aldarate metabolism; ko00480: Glutathione metabolism; ko01100: Metabolic pathways	uncharacterized protein LOC114274828 [Camellia sinensis]	--	A0A4S4DAI4_CAMSI RecName: Full=NB-ARC domain-containing protein {ECO:0000259|Pfam:PF00931};	--	GO:0043531,ADP binding; GO:0006952,defense response; GO:0000166,nucleotide binding; GO:0003674,molecular_function; GO:0005488,binding; GO:0017076,purine nucleotide binding; GO:0030554,adenyl nucleotide binding; GO:0032553,ribonucleotide binding; GO:0032555,purine ribonucleotide binding; GO:0032559,adenyl ribonucleotide binding; GO:0036094,small molecule binding; GO:0043167,ion binding; GO:0043168…	--	--	--	--
Cluster-14181.84	1	2.69	6.05333	2.27	1.54333	2.43333	7.21667	1531	K00434 L-ascorbate peroxidase [EC:1.11.1.11] | (RefSeq) uncharacterized protein LOC114284953 (A)	ko00053: Ascorbate and aldarate metabolism; ko00480: Glutathione metabolism; ko01100: Metabolic pathways	hypothetical protein TEA_005609 [Camellia sinensis var. sinensis]	--	A0A4S4EJ41_CAMSI RecName: Full=NB-ARC domain-containing protein {ECO:0000259|Pfam:PF00931};	--	GO:0043531,ADP binding; GO:0006952,defense response; GO:0000166,nucleotide binding; GO:0003674,molecular_function; GO:0005488,binding; GO:0017076,purine nucleotide binding; GO:0030554,adenyl nucleotide binding; GO:0032553,ribonucleotide binding; GO:0032555,purine ribonucleotide binding; GO:0032559,adenyl ribonucleotide binding; GO:0036094,small molecule binding; GO:0043167,ion binding; GO:0043168…	Leucine rich repeat	--	--	--
Cluster-14213.5	1	0	2.55333	0	3.15667	0	3.98333	838	--	--	hypothetical protein HYC85_023967 [Camellia sinensis]	--	A0A7J7GJZ2_CAMSI SubName: Full=Uncharacterized protein {ECO:0000313|EMBL:KAF5939708.1};	--	--	--	--	--	--
Cluster-14213.6	1	0	6.36	0	4.54667	0.0666667	6.49333	514	--	--	hypothetical protein HYC85_023967 [Camellia sinensis]	--	A0A7J7GJZ2_CAMSI SubName: Full=Uncharacterized protein {ECO:0000313|EMBL:KAF5939708.1};	--	--	--	--	--	--
Cluster-14213.8	1	0.206667	3.33333	0.306667	6.91667	0.153333	8.7	960	--	--	hypothetical protein TEA_003908 [Camellia sinensis var. sinensis]	--	A0A4S4EC94_CAMSI SubName: Full=Uncharacterized protein {ECO:0000313|EMBL:THG13859.1};	--	--	--	--	--	--
Cluster-14269.0	1	0	2.85333	0	7.46333	0	10.3733	512	--	--	hypothetical protein HYC85_030641 [Camellia sinensis]	--	A0A7J7G185_CAMSI SubName: Full=Uncharacterized protein {ECO:0000313|EMBL:KAF5934470.1};	--	--	--	--	--	--
Cluster-14273.2	1	0	1.36667	0	6.16	0	9.2	483	K03245 translation initiation factor 3 subunit J | (RefSeq) eukaryotic translation initiation factor 3 subunit J-like isoform X1 (A)	--	uncharacterized protein LOC114301758 [Camellia sinensis]	--	A0A4S4EEZ4_CAMSI SubName: Full=Uncharacterized protein {ECO:0000313|EMBL:THG14335.1};	--	--	--	--	--	--
Cluster-14279.0	1	0	0.0166667	0	0.783333	0	0.983333	1222	--	--	--	--	--	--	--	--	--	--	--
Cluster-14283.0	1	0	0.35	0	0.866667	0	2.06333	1426	K11841 ubiquitin carboxyl-terminal hydrolase 10 [EC:3.4.19.12] | (RefSeq) ubiquitin carboxyl-terminal hydrolase 24-like (A)	--	Retrovirus-related Pol polyprotein from transposon TNT 1-94 [Dendrobium catenatum]	POLR1_ARATH RecName: Full=Retrovirus-related Pol polyprotein from transposon RE1; AltName: Full=Retro element 1 {ECO:0000303|PubMed:10689195}; Short=AtRE1 {ECO:0000303|PubMed:10689195}; Includes: RecName: Full=Protease RE1; EC=3.4.23.-; Includes: RecName: Full=Reverse transcriptase RE1; EC=2.7.7.49; Includes: RecName: Full=Endonuclease RE1;	A0A2N9GP84_FAGSY RecName: Full=Integrase catalytic domain-containing protein {ECO:0000259|PROSITE:PS50994};	FOG: Transposon-encoded proteins with TYA, reverse transcriptase, integrase domains in various combinations	GO:0004190,aspartic-type endopeptidase activity; GO:0004519,endonuclease activity; GO:0046872,metal ion binding; GO:0003676,nucleic acid binding; GO:0003964,RNA-directed DNA polymerase activity; GO:0015074,DNA integration; GO:0006310,DNA recombination; GO:0006508,proteolysis; GO:0003674,molecular_function; GO:0003824,catalytic activity; GO:0004175,endopeptidase activity; GO:0008233,peptidase acti…	Reverse transcriptase (RNA-dependent DNA polymerase)	--	--	--
Cluster-14285.0	1	0	0.683333	0	0.466667	0	1.02333	2637	K11797 PH-interacting protein | (RefSeq) uncharacterized protein LOC114256834 (A)	--	uncharacterized protein LOC114306586 [Camellia sinensis]	RNHX1_ARATH RecName: Full=Putative ribonuclease H protein At1g65750; EC=3.1.26.4;	A0A5B6WIV6_9ROSI SubName: Full=Reverse transcriptase {ECO:0000313|EMBL:KAA3481168.1};	FOG: Reverse transcriptase	GO:0046872,metal ion binding; GO:0003676,nucleic acid binding; GO:0004523,RNA-DNA hybrid ribonuclease activity; GO:0003674,molecular_function; GO:0005488,binding; GO:0043167,ion binding; GO:0043169,cation binding; GO:0097159,organic cyclic compound binding; GO:1901363,heterocyclic compound binding; GO:0003824,catalytic activity; GO:0004518,nuclease activity; GO:0004519,endonuclease activity; GO:0…	Reverse transcriptase (RNA-dependent DNA polymerase)	--	--	--
Cluster-14306.0	1	0	1.19667	0	3.07	0	7.23667	1306	--	--	hypothetical protein LOK49_LG09G00232 [Camellia lanceoleosa]	--	A0A4S4E7L0_CAMSI RecName: Full=SAM-dependent MTase TRM10-type domain-containing protein {ECO:0000259|PROSITE:PS51675};	--	GO:0008168,methyltransferase activity; GO:0032259,methylation; GO:0003674,molecular_function; GO:0003824,catalytic activity; GO:0016740,transferase activity; GO:0016741,transferase activity, transferring one-carbon groups; GO:0008150,biological_process; GO:0008152,metabolic process	--	--	--	--
Cluster-14313.1	1	0.336667	0.363333	0.646667	1.35	1.06	2.08	2923	K15030 translation initiation factor 3 subunit M | (RefSeq) eukaryotic translation initiation factor 3 subunit M-like (A)	--	probable mediator of RNA polymerase II transcription subunit 26b [Camellia sinensis]	MD26B_ARATH RecName: Full=Probable mediator of RNA polymerase II transcription subunit 26b;	A0A4S4EUT2_CAMSI RecName: Full=TFIIS N-terminal domain-containing protein {ECO:0000259|PROSITE:PS51319};	--	GO:0005634,nucleus; GO:0003746,translation elongation factor activity; GO:0003674,molecular_function; GO:0003676,nucleic acid binding; GO:0005488,binding; GO:0008135,translation factor activity, RNA binding; GO:0045182,translation regulator activity; GO:0090079,translation regulator activity, nucleic acid binding; GO:0097159,organic cyclic compound binding; GO:1901363,heterocyclic compound bindin…	TFIIS helical bundle-like domain	IWS1	TR	IWS1
Cluster-14322.0	1	0	0.106667	0	0.516667	0	1.40667	3257	no KO assigned | (RefSeq) R-linalool synthase QH5, chloroplastic-like (A)	--	uncharacterized protein LOC114292993 [Camellia sinensis]	POLR1_ARATH RecName: Full=Retrovirus-related Pol polyprotein from transposon RE1; AltName: Full=Retro element 1 {ECO:0000303|PubMed:10689195}; Short=AtRE1 {ECO:0000303|PubMed:10689195}; Includes: RecName: Full=Protease RE1; EC=3.4.23.-; Includes: RecName: Full=Reverse transcriptase RE1; EC=2.7.7.49; Includes: RecName: Full=Endonuclease RE1;	A0A2I0WP97_9ASPA SubName: Full=Retrovirus-related Pol polyprotein from transposon TNT 1-94 {ECO:0000313|EMBL:PKU77483.1};	FOG: Transposon-encoded proteins with TYA, reverse transcriptase, integrase domains in various combinations	GO:0004190,aspartic-type endopeptidase activity; GO:0004519,endonuclease activity; GO:0046872,metal ion binding; GO:0003676,nucleic acid binding; GO:0003964,RNA-directed DNA polymerase activity; GO:0015074,DNA integration; GO:0006310,DNA recombination; GO:0006508,proteolysis; GO:0003674,molecular_function; GO:0003824,catalytic activity; GO:0004175,endopeptidase activity; GO:0008233,peptidase acti…	gag-polypeptide of LTR copia-type	--	--	--
Cluster-14324.0	1	0	0.0466667	0	0.586667	0	1.82667	998	--	--	hypothetical protein HYC85_028489 [Camellia sinensis]	--	A0A7J7FXI1_CAMSI SubName: Full=Uncharacterized protein {ECO:0000313|EMBL:KAF5932318.1};	--	--	--	--	--	--
Cluster-14342.0	1	0.04	1.37	0.0266667	0.57	0.0866667	2.74	1805	--	--	--	--	--	--	--	--	--	--	--
Cluster-14345.0	1	0	0.706667	0	0.79	0	4.19667	734	--	--	--	--	--	--	--	--	--	--	--
Cluster-14356.17	1	0	3.60667	0	4.07	0	5.52	899	K12638 3-epi-6-deoxocathasterone 23-monooxygenase [EC:1.14.14.147] | (RefSeq) 3-epi-6-deoxocathasterone 23-monooxygenase CYP90D1-like (A)	ko00905: Brassinosteroid biosynthesis; ko01100: Metabolic pathways; ko01110: Biosynthesis of secondary metabolites	hypothetical protein LOK49_LG10G02105 [Camellia lanceoleosa]	C90D1_ARATH RecName: Full=3-epi-6-deoxocathasterone 23-monooxygenase CYP90D1 {ECO:0000305}; Short=3-dehydro-6-deoxoteasterone synthase {ECO:0000303|PubMed:17138693}; EC=1.14.14.147 {ECO:0000269|PubMed:17138693}; AltName: Full=(22R,23R)-22,23-dihydroxy-campest-4-en-3-one synthase {ECO:0000303|PubMed:17138693}; EC=1.14.14.- {ECO:0000269|PubMed:17138693}; AltName: Full=(22R,23R)-22,23-dihydroxycampe…	A0A4S4EC20_CAMSI RecName: Full=PGG domain-containing protein {ECO:0000259|Pfam:PF13962};	Cytochrome P450 CYP4/CYP19/CYP26 subfamilies	GO:0005789,endoplasmic reticulum membrane; GO:0016021,integral component of membrane; GO:0102097,(22S)-22-hydroxy-5alpha-campestan-3-one C-23 hydroxylase activity; GO:0102136,3-epi-6-deoxocathasterone C-23 hydroxylase activity; GO:0020037,heme binding; GO:0005506,iron ion binding; GO:0004497,monooxygenase activity; GO:0016491,oxidoreductase activity; GO:0016709,oxidoreductase activity, acting on …	--	--	--	--
Cluster-14356.8	1	0	2.98	0.0366667	2.40333	0	3.16333	1188	--	--	Replication protein A 70 kDa DNA-binding subunit B [Camellia lanceoleosa]	--	A0A7J7HY05_CAMSI RecName: Full=Rep_fac-A_C domain-containing protein {ECO:0000259|Pfam:PF08646};	--	--	Replication factor-A C terminal domain	--	--	--
Cluster-14367.0	1	0	2.10667	0	2.77	0	5.80667	1088	--	--	--	--	--	--	--	--	--	--	--
Cluster-14374.0	1	0	2.87333	0	10.6267	0	72.47	290	--	--	hypothetical protein TEA_018530 [Camellia sinensis var. sinensis]	--	A0A4S4ENY0_CAMSI RecName: Full=4HBT domain-containing protein {ECO:0000259|Pfam:PF03061};	--	GO:0047617,acyl-CoA hydrolase activity; GO:0003674,molecular_function; GO:0003824,catalytic activity; GO:0016289,CoA hydrolase activity; GO:0016787,hydrolase activity; GO:0016788,hydrolase activity, acting on ester bonds; GO:0016790,thiolester hydrolase activity	--	--	--	--
Cluster-14456.1	1	0.433333	1.35333	0.2	0.59	0	2.92667	2013	--	--	hypothetical protein HYC85_022903 [Camellia sinensis]	SKI23_ARATH RecName: Full=F-box protein SKIP23; AltName: Full=SKP1-interacting partner 23;	A0A7J7GGU7_CAMSI RecName: Full=DUF295 domain-containing protein {ECO:0000259|Pfam:PF03478};	--	GO:0005634,nucleus; GO:0016567,protein ubiquitination; GO:0006807,nitrogen compound metabolic process; GO:0008150,biological_process; GO:0008152,metabolic process; GO:0019538,protein metabolic process; GO:0032446,protein modification by small protein conjugation; GO:0036211,protein modification process; GO:0043170,macromolecule metabolic process; GO:0043412,macromolecule modification; GO:0044238,…	Protein of unknown function (DUF295)	--	--	--
Cluster-14512.0	1	0	1.98333	0	2.61667	0	5.04333	802	--	--	--	--	--	--	--	--	--	--	--
Cluster-14535.0	1	0	7.06	0	9.26667	0.19	21.8633	452	--	--	--	--	--	--	--	--	--	--	--
Cluster-14537.0	1	0	0.35	0	0.28	0	0.956667	1873	K13420 LRR receptor-like serine/threonine-protein kinase FLS2 [EC:2.7.11.1] | (RefSeq) LRR receptor-like serine/threonine-protein kinase GSO1 (A)	ko04016: MAPK signaling pathway - plant; ko04626: Plant-pathogen interaction	receptor kinase-like protein Xa21 isoform X2 [Camellia sinensis]	Y3471_ARATH RecName: Full=Putative receptor-like protein kinase At3g47110; EC=2.7.11.1; Flags: Precursor;	A0A4S4DLY6_CAMSI RecName: Full=Protein kinase domain-containing protein {ECO:0000259|PROSITE:PS50011};	--	GO:0016021,integral component of membrane; GO:0005886,plasma membrane; GO:0005524,ATP binding; GO:0106310,protein serine kinase activity; GO:0004674,protein serine/threonine kinase activity; GO:0006468,protein phosphorylation; GO:0000166,nucleotide binding; GO:0003674,molecular_function; GO:0005488,binding; GO:0017076,purine nucleotide binding; GO:0030554,adenyl nucleotide binding; GO:0032553,rib…	Leucine rich repeat	--	--	--
Cluster-14538.2	1	0.273333	0.36	0.133333	0.683333	0.03	2.29667	786	--	--	--	--	--	--	--	--	--	--	--
Cluster-14540.17	1	0	0	0	5.67667	0	7.38	4184	K00924 kinase [EC:2.7.1.-] | (RefSeq) shaggy-related protein kinase theta-like (A)	--	protein ALP1-like [Camellia sinensis]	--	A0A7J7H0D1_CAMSI RecName: Full=DDE Tnp4 domain-containing protein {ECO:0000259|Pfam:PF13359};	Predicted transposase	GO:0005634,nucleus; GO:0046872,metal ion binding; GO:0004518,nuclease activity; GO:0003674,molecular_function; GO:0005488,binding; GO:0043167,ion binding; GO:0043169,cation binding; GO:0003824,catalytic activity; GO:0016787,hydrolase activity; GO:0016788,hydrolase activity, acting on ester bonds; GO:0005575,cellular_component; GO:0005622,intracellular anatomical structure; GO:0043226,organelle; G…	DDE superfamily endonuclease	--	--	--
Cluster-14540.24	1	0.0766667	1.17667	1.42333	3.64667	0.916667	8.9	476	--	--	protein ALP1-like [Camellia sinensis]	--	A0A7J7H0D1_CAMSI RecName: Full=DDE Tnp4 domain-containing protein {ECO:0000259|Pfam:PF13359};	Predicted transposase	GO:0005634,nucleus; GO:0046872,metal ion binding; GO:0004518,nuclease activity; GO:0003674,molecular_function; GO:0005488,binding; GO:0043167,ion binding; GO:0043169,cation binding; GO:0003824,catalytic activity; GO:0016787,hydrolase activity; GO:0016788,hydrolase activity, acting on ester bonds; GO:0005575,cellular_component; GO:0005622,intracellular anatomical structure; GO:0043226,organelle; G…	--	--	--	--
Cluster-14540.28	1	0.716667	3.48333	0.993333	2.98333	0.71	7.63333	1293	--	--	protein ALP1-like [Camellia sinensis]	ALPL_ARATH RecName: Full=Protein ALP1-like {ECO:0000305}; EC=3.1.-.-;	A0A7J7H0D1_CAMSI RecName: Full=DDE Tnp4 domain-containing protein {ECO:0000259|Pfam:PF13359};	Predicted transposase	GO:0000118,histone deacetylase complex; GO:0046872,metal ion binding; GO:0004518,nuclease activity; GO:0003674,molecular_function; GO:0005488,binding; GO:0043167,ion binding; GO:0043169,cation binding; GO:0003824,catalytic activity; GO:0016787,hydrolase activity; GO:0016788,hydrolase activity, acting on ester bonds; GO:0005575,cellular_component; GO:0005622,intracellular anatomical structure; GO:…	DDE superfamily endonuclease	--	--	--
Cluster-14540.3	1	0.346667	0.846667	0.553333	2.69667	0.61	4.09333	642	--	--	hypothetical protein LOK49_LG13G02844 [Camellia lanceoleosa]	--	A0A7J7H0D1_CAMSI RecName: Full=DDE Tnp4 domain-containing protein {ECO:0000259|Pfam:PF13359};	Predicted transposase	GO:0005634,nucleus; GO:0046872,metal ion binding; GO:0004518,nuclease activity; GO:0003674,molecular_function; GO:0005488,binding; GO:0043167,ion binding; GO:0043169,cation binding; GO:0003824,catalytic activity; GO:0016787,hydrolase activity; GO:0016788,hydrolase activity, acting on ester bonds; GO:0005575,cellular_component; GO:0005622,intracellular anatomical structure; GO:0043226,organelle; G…	--	--	--	--
Cluster-14540.41	1	1.80667	5.57	1.77333	4.42667	6.41	6.14333	1938	K26385 lysine histidine transporter | (RefSeq) lysine histidine transporter-like 8 (A)	--	Lysine histidine transporter-like 8 [Camellia lanceoleosa]	LHTL8_ARATH RecName: Full=Lysine histidine transporter-like 8; AltName: Full=Amino acid transporter-like protein 1;	A0A385MI33_CAMSI SubName: Full=Lysine histidine transporter 3 {ECO:0000313|EMBL:AYA60140.1};	Amino acid transporters	GO:0016021,integral component of membrane; GO:0016020,membrane; GO:0005886,plasma membrane; GO:0015171,amino acid transmembrane transporter activity; GO:0003333,amino acid transmembrane transport; GO:0003674,molecular_function; GO:0005215,transporter activity; GO:0005342,organic acid transmembrane transporter activity; GO:0022857,transmembrane transporter activity; GO:0046943,carboxylic acid tran…	Transmembrane amino acid transporter protein	--	--	--
Cluster-14540.53	1	5.54667	14.9633	8.81333	28.44	16.8367	45.6667	745	--	--	uncharacterized protein LOC114269668 [Camellia sinensis]	--	A0A7J7FYF9_CAMSI SubName: Full=Uncharacterized protein {ECO:0000313|EMBL:KAF5933460.1};	--	GO:0046872,metal ion binding; GO:0003674,molecular_function; GO:0005488,binding; GO:0043167,ion binding; GO:0043169,cation binding	--	--	--	--
Cluster-14540.55	1	0.0366667	3.7	0	5.47333	0	9.75667	692	--	--	uncharacterized protein LOC114299923 [Camellia sinensis]	--	A0A7J7FYF9_CAMSI SubName: Full=Uncharacterized protein {ECO:0000313|EMBL:KAF5933460.1};	--	GO:0046872,metal ion binding; GO:0003674,molecular_function; GO:0005488,binding; GO:0043167,ion binding; GO:0043169,cation binding	--	--	--	--
Cluster-14541.1	1	0	3.13333	0	7.56667	0.15	10.6867	404	K25861 DNA annealing helicase and endonuclease ZRANB3 [EC:5.6.2.- 3.1.-.-] | (RefSeq) DNA annealing helicase and endonuclease ZRANB3 (A)	--	hypothetical protein HYC85_017597 [Camellia sinensis]	--	A0A7J7GS41_CAMSI SubName: Full=Uncharacterized protein {ECO:0000313|EMBL:KAF5943520.1};	--	--	--	--	--	--
Cluster-14555.1	1	0	0.353333	0	0.606667	0	0.773333	1606	--	--	uncharacterized protein LOC114275184 [Camellia sinensis]	--	A0A7J7I3M6_CAMSI SubName: Full=Uncharacterized protein {ECO:0000313|EMBL:KAF5958768.1};	--	GO:0004813,alanine-tRNA ligase activity; GO:0005524,ATP binding; GO:0003676,nucleic acid binding; GO:0016705,oxidoreductase activity, acting on paired donors, with incorporation or reduction of molecular oxygen; GO:0006419,alanyl-tRNA aminoacylation; GO:0003674,molecular_function; GO:0003824,catalytic activity; GO:0004812,aminoacyl-tRNA ligase activity; GO:0016874,ligase activity; GO:0016875,liga…	Plant transposase (Ptta/En/Spm family)	--	--	--
Cluster-14558.3	1	1.16333	6.82	1.16	6.53	1.36667	12.3167	438	--	--	hypothetical protein HYC85_012562 [Camellia sinensis]	--	A0A7J7HCV9_CAMSI SubName: Full=Uncharacterized protein {ECO:0000313|EMBL:KAF5950569.1};	--	--	--	--	--	--
Cluster-14558.4	1	0.0533333	0.133333	0.123333	0.203333	0.126667	1.85667	2901	--	--	uncharacterized protein LOC114296793 isoform X2 [Camellia sinensis]	--	A0A7J7I4A4_CAMSI SubName: Full=Uncharacterized protein {ECO:0000313|EMBL:KAF5959447.1};	--	--	--	--	--	--
Cluster-14558.6	1	0	5.33667	0	2.67667	0	10.0733	541	--	--	--	--	--	--	--	--	--	--	--
Cluster-14569.0	1	0	1.84333	0	1.17	0	4.9	774	--	--	--	--	--	--	--	--	--	--	--
Cluster-14594.0	1	0	5.18333	0	4.69333	0	7.43667	875	--	--	--	--	--	--	--	--	--	--	--
Cluster-14600.0	1	0	0.873333	0	1.09	0.02	2.27	1067	K18819 inositol 3-alpha-galactosyltransferase [EC:2.4.1.123] | (RefSeq) galactinol synthase 2-like (A)	ko00052: Galactose metabolism; ko01100: Metabolic pathways	hypothetical protein HYC85_013802 [Camellia sinensis]	GOLS2_SOLLC RecName: Full=Galactinol synthase 2; Short=GolS-2; Short=SlGolS2; EC=2.4.1.123;	A0A7J7H5P5_CAMSI SubName: Full=Uncharacterized protein {ECO:0000313|EMBL:KAF5947845.1};	Glycosyl transferase, family 8 - glycogenin	GO:0005737,cytoplasm; GO:0016757,glycosyltransferase activity; GO:0047216,inositol 3-alpha-galactosyltransferase activity; GO:0046872,metal ion binding; GO:0006012,galactose metabolic process; GO:0003674,molecular_function; GO:0003824,catalytic activity; GO:0016740,transferase activity; GO:0008194,UDP-glycosyltransferase activity; GO:0008378,galactosyltransferase activity; GO:0016758,hexosyltrans…	Protein of unknown function (DUF3397)	--	--	--
Cluster-14600.1	1	0	0.166667	0	1.12	0	1.71	1999	K20303 trafficking protein particle complex subunit 4 | (RefSeq) trafficking protein particle complex subunit 4-like isoform X1 (A)	--	hypothetical protein TEA_021634 [Camellia sinensis var. sinensis]	GOLS2_SOLLC RecName: Full=Galactinol synthase 2; Short=GolS-2; Short=SlGolS2; EC=2.4.1.123;	A0A4V3WPB0_CAMSI SubName: Full=Uncharacterized protein {ECO:0000313|EMBL:THG15677.1};	Transport protein particle (TRAPP) complex subunit	GO:0005737,cytoplasm; GO:0016757,glycosyltransferase activity; GO:0047216,inositol 3-alpha-galactosyltransferase activity; GO:0046872,metal ion binding; GO:0006012,galactose metabolic process; GO:0003674,molecular_function; GO:0003824,catalytic activity; GO:0016740,transferase activity; GO:0008194,UDP-glycosyltransferase activity; GO:0008378,galactosyltransferase activity; GO:0016758,hexosyltrans…	Protein of unknown function (DUF3397)	--	--	--
[truncated: 75,088 more rows]
