# Supplementary material for: Transcriptome Profiling of Two Camellia japonica Cultivars with Different Heat Tolerance Reveals Heat Stress Response Mechanisms
Source: Plants (Basel). 2024 Nov 2;13(21):3089. doi: 10.3390/plants13213089 (PMC11548091; doi:10.3390/plants13213089)
Supplement: Supplementary file 1 [file plants-13-03089-s001.zip › Table 5 KEGG enrichment.xlsx]

## Sheet: compareKEGG_EnrichmentBubble
ID	Description	Count	pvalue	qvalue	Group
ko01100	Metabolic pathways	4955	2.85026e-11	4.04737e-09	ZPL_32h_vs_ZPL_0h
ko00195	Photosynthesis	122	4.37508e-07	6.21262e-05	ZPL_32h_vs_ZPL_0h
ko01110	Biosynthesis of secondary metabolites	2789	1.28895e-06	0.000183031	ZPL_32h_vs_ZPL_0h
ko00630	Glyoxylate and dicarboxylate metabolism	305	3.98083e-06	0.000565278	ZPL_32h_vs_ZPL_0h
ko04712	Circadian rhythm - plant	158	7.07933e-06	0.00100527	ZPL_32h_vs_ZPL_0h
ko00220	Arginine biosynthesis	97	1.00579e-05	0.00142822	ZPL_32h_vs_ZPL_0h
ko00196	Photosynthesis - antenna proteins	42	1.0641e-05	0.00151102	ZPL_32h_vs_ZPL_0h
ko00910	Nitrogen metabolism	76	1.61707e-05	0.00229625	ZPL_32h_vs_ZPL_0h
ko04075	Plant hormone signal transduction	644	3.99249e-05	0.00566934	ZPL_32h_vs_ZPL_0h
ko00999	Biosynthesis of various plant secondary metabolite...	156	0.000120928	0.0171718	ZPL_32h_vs_ZPL_0h
ko00905	Brassinosteroid biosynthesis	59	0.000196697	0.0279309	ZPL_32h_vs_ZPL_0h
ko00941	Flavonoid biosynthesis	181	0.00025285	0.0359047	ZPL_32h_vs_ZPL_0h
ko00603	Glycosphingolipid biosynthesis - globo and isoglob...	24	0.000263343	0.0373948	ZPL_32h_vs_ZPL_0h
ko00052	Galactose metabolism	115	0.000278366	0.0395279	ZPL_32h_vs_ZPL_0h
ko00604	Glycosphingolipid biosynthesis - ganglio series	26	0.00206254	0.292881	ZPL_32h_vs_ZPL_0h
ko04712	Circadian rhythm - plant	179	2.97774e-08	4.22839e-06	ZPL_16h_vs_ZPL_0h
ko04075	Plant hormone signal transduction	699	7.07988e-06	0.00100534	ZPL_16h_vs_ZPL_0h
ko00905	Brassinosteroid biosynthesis	63	0.000139756	0.0198454	ZPL_16h_vs_ZPL_0h
ko00220	Arginine biosynthesis	97	0.000233654	0.0331789	ZPL_16h_vs_ZPL_0h
ko00195	Photosynthesis	113	0.00137023	0.194573	ZPL_16h_vs_ZPL_0h
ko00941	Flavonoid biosynthesis	187	0.001811	0.257162	ZPL_16h_vs_ZPL_0h
ko00910	Nitrogen metabolism	72	0.0019546	0.277553	ZPL_16h_vs_ZPL_0h
ko00630	Glyoxylate and dicarboxylate metabolism	302	0.0026083	0.370379	ZPL_16h_vs_ZPL_0h
ko03083	Polycomb repressive complex	171	0.00386965	0.549491	ZPL_16h_vs_ZPL_0h
ko00603	Glycosphingolipid biosynthesis - globo and isoglob...	22	0.00555182	0.788359	ZPL_16h_vs_ZPL_0h
ko04141	Protein processing in endoplasmic reticulum	594	0.00556084	0.789639	ZPL_16h_vs_ZPL_0h
ko03082	ATP-dependent chromatin remodeling	168	0.00590088	0.837924	ZPL_16h_vs_ZPL_0h
ko00196	Photosynthesis - antenna proteins	36	0.00652191	0.926111	ZPL_16h_vs_ZPL_0h
ko00052	Galactose metabolism	114	0.00681469	0.967686	ZPL_16h_vs_ZPL_0h
ko00380	Tryptophan metabolism	141	0.0084605	1	ZPL_16h_vs_ZPL_0h
ko04626	Plant-pathogen interaction	1092	6.48565e-15	9.14477e-13	ZPL_0h_vs_XTH_0h
ko04016	MAPK signaling pathway - plant	470	7.49351e-09	1.05659e-06	ZPL_0h_vs_XTH_0h
ko04712	Circadian rhythm - plant	138	1.45601e-08	2.05297e-06	ZPL_0h_vs_XTH_0h
ko04075	Plant hormone signal transduction	527	7.22006e-08	1.01803e-05	ZPL_0h_vs_XTH_0h
ko00905	Brassinosteroid biosynthesis	55	9.19046e-07	0.000129586	ZPL_0h_vs_XTH_0h
ko01110	Biosynthesis of secondary metabolites	2115	8.80418e-05	0.0124139	ZPL_0h_vs_XTH_0h
ko00941	Flavonoid biosynthesis	146	9.48635e-05	0.0133758	ZPL_0h_vs_XTH_0h
ko02010	ABC transporters	148	0.000112198	0.01582	ZPL_0h_vs_XTH_0h
ko00906	Carotenoid biosynthesis	65	0.000869474	0.122596	ZPL_0h_vs_XTH_0h
ko00073	Cutin, suberine and wax biosynthesis	36	0.00228255	0.32184	ZPL_0h_vs_XTH_0h
ko00230	Purine metabolism	165	0.00284273	0.400825	ZPL_0h_vs_XTH_0h
ko00380	Tryptophan metabolism	106	0.0039667	0.559305	ZPL_0h_vs_XTH_0h
ko00909	Sesquiterpenoid and triterpenoid biosynthesis	35	0.00431939	0.609034	ZPL_0h_vs_XTH_0h
ko00290	Valine, leucine and isoleucine biosynthesis	32	0.00545994	0.769852	ZPL_0h_vs_XTH_0h
ko00100	Steroid biosynthesis	65	0.00711364	1	ZPL_0h_vs_XTH_0h
ko04712	Circadian rhythm - plant	101	1.46876e-29	1.99751e-27	XTH_32h_vs_XTH_16h
ko00941	Flavonoid biosynthesis	90	1.90613e-16	2.59234e-14	XTH_32h_vs_XTH_16h
ko00940	Phenylpropanoid biosynthesis	116	2.37324e-15	3.22761e-13	XTH_32h_vs_XTH_16h
ko01110	Biosynthesis of secondary metabolites	795	1.29342e-13	1.75905e-11	XTH_32h_vs_XTH_16h
ko01100	Metabolic pathways	1311	1.03222e-12	1.40383e-10	XTH_32h_vs_XTH_16h
ko00196	Photosynthesis - antenna proteins	26	1.98325e-11	2.69722e-09	XTH_32h_vs_XTH_16h
ko04075	Plant hormone signal transduction	214	5.34008e-11	7.2625e-09	XTH_32h_vs_XTH_16h
ko04626	Plant-pathogen interaction	371	4.91417e-08	6.68327e-06	XTH_32h_vs_XTH_16h
ko00999	Biosynthesis of various plant secondary metabolite...	60	1.10303e-07	1.50012e-05	XTH_32h_vs_XTH_16h
ko00910	Nitrogen metabolism	33	1.13745e-07	1.54693e-05	XTH_32h_vs_XTH_16h
ko00908	Zeatin biosynthesis	24	4.38353e-07	5.9616e-05	XTH_32h_vs_XTH_16h
ko04016	MAPK signaling pathway - plant	166	7.49354e-06	0.00101912	XTH_32h_vs_XTH_16h
ko00073	Cutin, suberine and wax biosynthesis	19	0.000109001	0.0148242	XTH_32h_vs_XTH_16h
ko00360	Phenylalanine metabolism	33	0.000160715	0.0218572	XTH_32h_vs_XTH_16h
ko00966	Glucosinolate biosynthesis	12	0.000439702	0.0597994	XTH_32h_vs_XTH_16h
ko04712	Circadian rhythm - plant	197	2.27933e-06	0.000323665	ZPL_16h_vs_XTH_16h
ko04075	Plant hormone signal transduction	821	9.51839e-06	0.00135161	ZPL_16h_vs_XTH_16h
ko00195	Photosynthesis	142	1.25689e-05	0.00178478	ZPL_16h_vs_XTH_16h
ko00220	Arginine biosynthesis	113	0.000141632	0.0201117	ZPL_16h_vs_XTH_16h
ko00196	Photosynthesis - antenna proteins	46	0.000246324	0.034978	ZPL_16h_vs_XTH_16h
ko00905	Brassinosteroid biosynthesis	69	0.0008491	0.120572	ZPL_16h_vs_XTH_16h
ko00910	Nitrogen metabolism	84	0.00134489	0.190974	ZPL_16h_vs_XTH_16h
ko00052	Galactose metabolism	137	0.00187939	0.266873	ZPL_16h_vs_XTH_16h
ko01110	Biosynthesis of secondary metabolites	3483	0.00205269	0.291481	ZPL_16h_vs_XTH_16h
ko00380	Tryptophan metabolism	168	0.00380358	0.540108	ZPL_16h_vs_XTH_16h
ko03015	mRNA surveillance pathway	442	0.00524362	0.744595	ZPL_16h_vs_XTH_16h
ko00073	Cutin, suberine and wax biosynthesis	52	0.0063634	0.903603	ZPL_16h_vs_XTH_16h
ko01100	Metabolic pathways	6124	0.00946581	1	ZPL_16h_vs_XTH_16h
ko00261	Monobactam biosynthesis	36	0.0123398	1	ZPL_16h_vs_XTH_16h
ko00860	Porphyrin metabolism	168	0.020497	1	ZPL_16h_vs_XTH_16h
ko00195	Photosynthesis	158	2.98451e-10	4.238e-08	ZPL_32h_vs_XTH_32h
ko00196	Photosynthesis - antenna proteins	53	2.17958e-07	3.09501e-05	ZPL_32h_vs_XTH_32h
ko04712	Circadian rhythm - plant	190	2.02419e-05	0.00287435	ZPL_32h_vs_XTH_32h
ko00910	Nitrogen metabolism	89	5.67426e-05	0.00805745	ZPL_32h_vs_XTH_32h
ko00380	Tryptophan metabolism	178	5.81069e-05	0.00825117	ZPL_32h_vs_XTH_32h
ko00220	Arginine biosynthesis	112	0.000131735	0.0187063	ZPL_32h_vs_XTH_32h
ko04075	Plant hormone signal transduction	795	0.000212584	0.0301869	ZPL_32h_vs_XTH_32h
ko00999	Biosynthesis of various plant secondary metabolite...	186	0.000762236	0.108238	ZPL_32h_vs_XTH_32h
ko01100	Metabolic pathways	6077	0.00160262	0.227572	ZPL_32h_vs_XTH_32h
ko03015	mRNA surveillance pathway	443	0.00166238	0.236057	ZPL_32h_vs_XTH_32h
ko03008	Ribosome biogenesis in eukaryotes	280	0.00215037	0.305353	ZPL_32h_vs_XTH_32h
ko03022	Basal transcription factors	139	0.00497814	0.706896	ZPL_32h_vs_XTH_32h
ko00630	Glyoxylate and dicarboxylate metabolism	346	0.0074093	1	ZPL_32h_vs_XTH_32h
ko00073	Cutin, suberine and wax biosynthesis	51	0.00816042	1	ZPL_32h_vs_XTH_32h
ko03082	ATP-dependent chromatin remodeling	193	0.00921618	1	ZPL_32h_vs_XTH_32h
ko00196	Photosynthesis - antenna proteins	34	1.31158e-13	1.82309e-11	XTH_16h_vs_XTH_0h
ko00195	Photosynthesis	63	3.86948e-09	5.37858e-07	XTH_16h_vs_XTH_0h
ko04075	Plant hormone signal transduction	274	6.40819e-08	8.90739e-06	XTH_16h_vs_XTH_0h
ko00941	Flavonoid biosynthesis	83	8.90781e-06	0.00123819	XTH_16h_vs_XTH_0h
ko04712	Circadian rhythm - plant	70	9.66789e-06	0.00134384	XTH_16h_vs_XTH_0h
ko00999	Biosynthesis of various plant secondary metabolite...	71	1.65364e-05	0.00229856	XTH_16h_vs_XTH_0h
ko00910	Nitrogen metabolism	36	2.60784e-05	0.00362489	XTH_16h_vs_XTH_0h
ko04141	Protein processing in endoplasmic reticulum	232	2.90785e-05	0.00404191	XTH_16h_vs_XTH_0h
ko01110	Biosynthesis of secondary metabolites	1029	4.98014e-05	0.00692239	XTH_16h_vs_XTH_0h
ko01100	Metabolic pathways	1768	0.00014268	0.0198325	XTH_16h_vs_XTH_0h
ko04626	Plant-pathogen interaction	480	0.000454932	0.0632356	XTH_16h_vs_XTH_0h
ko00908	Zeatin biosynthesis	23	0.000600319	0.0834443	XTH_16h_vs_XTH_0h
ko04016	MAPK signaling pathway - plant	214	0.000808019	0.112315	XTH_16h_vs_XTH_0h
ko00905	Brassinosteroid biosynthesis	26	0.00119815	0.166543	XTH_16h_vs_XTH_0h
ko00592	alpha-Linolenic acid metabolism	44	0.00210874	0.293115	XTH_16h_vs_XTH_0h
ko03410	Base excision repair	99	3.8172e-06	0.000534408	ZPL_32h_vs_ZPL_16h
ko03082	ATP-dependent chromatin remodeling	94	4.44139e-06	0.000621795	ZPL_32h_vs_ZPL_16h
ko03015	mRNA surveillance pathway	185	4.65369e-05	0.00651517	ZPL_32h_vs_ZPL_16h
ko00562	Inositol phosphate metabolism	108	6.13093e-05	0.0085833	ZPL_32h_vs_ZPL_16h
ko03018	RNA degradation	170	6.40554e-05	0.00896775	ZPL_32h_vs_ZPL_16h
ko03040	Spliceosome	307	6.4756e-05	0.00906584	ZPL_32h_vs_ZPL_16h
ko04712	Circadian rhythm - plant	78	0.0002251	0.031514	ZPL_32h_vs_ZPL_16h
ko03083	Polycomb repressive complex	86	0.0003748	0.0524721	ZPL_32h_vs_ZPL_16h
ko04070	Phosphatidylinositol signaling system	89	0.000795462	0.111365	ZPL_32h_vs_ZPL_16h
ko04141	Protein processing in endoplasmic reticulum	271	0.0012414	0.173796	ZPL_32h_vs_ZPL_16h
ko00310	Lysine degradation	58	0.00233436	0.326811	ZPL_32h_vs_ZPL_16h
ko03020	RNA polymerase	66	0.00355623	0.497873	ZPL_32h_vs_ZPL_16h
ko03250	Viral life cycle - HIV-1	58	0.00618445	0.865824	ZPL_32h_vs_ZPL_16h
ko00910	Nitrogen metabolism	34	0.00780035	1	ZPL_32h_vs_ZPL_16h
ko02010	ABC transporters	85	0.00983557	1	ZPL_32h_vs_ZPL_16h
ko00196	Photosynthesis - antenna proteins	44	5.28087e-18	7.44602e-16	XTH_32h_vs_XTH_0h
ko01110	Biosynthesis of secondary metabolites	1429	5.38915e-14	7.5987e-12	XTH_32h_vs_XTH_0h
ko01100	Metabolic pathways	2400	2.02665e-12	2.85758e-10	XTH_32h_vs_XTH_0h
ko00195	Photosynthesis	83	3.41427e-12	4.81412e-10	XTH_32h_vs_XTH_0h
ko04075	Plant hormone signal transduction	366	1.3372e-11	1.88545e-09	XTH_32h_vs_XTH_0h
ko00941	Flavonoid biosynthesis	123	1.42334e-11	2.00691e-09	XTH_32h_vs_XTH_0h
ko04712	Circadian rhythm - plant	103	6.57949e-11	9.27708e-09	XTH_32h_vs_XTH_0h
ko00940	Phenylpropanoid biosynthesis	163	6.35671e-10	8.96297e-08	XTH_32h_vs_XTH_0h
ko04016	MAPK signaling pathway - plant	313	1.49067e-09	2.10185e-07	XTH_32h_vs_XTH_0h
ko00999	Biosynthesis of various plant secondary metabolite...	88	1.01765e-05	0.00143489	XTH_32h_vs_XTH_0h
ko04626	Plant-pathogen interaction	631	2.38045e-05	0.00335643	XTH_32h_vs_XTH_0h
ko00905	Brassinosteroid biosynthesis	36	3.29626e-05	0.00464772	XTH_32h_vs_XTH_0h
ko00520	Amino sugar and nucleotide sugar metabolism	128	0.000170985	0.0241089	XTH_32h_vs_XTH_0h
ko01250	Biosynthesis of nucleotide sugars	101	0.000180219	0.0254109	XTH_32h_vs_XTH_0h
ko00130	Ubiquinone and other terpenoid-quinone biosynthesi...	58	0.000211257	0.0297873	XTH_32h_vs_XTH_0h
