# Supplementary material for: Transcriptome Profiling of Two Camellia japonica Cultivars with Different Heat Tolerance Reveals Heat Stress Response Mechanisms
Source: Plants (Basel). 2024 Nov 2;13(21):3089. doi: 10.3390/plants13213089 (PMC11548091; doi:10.3390/plants13213089)
Supplement: Supplementary file 1 [file plants-13-03089-s001.zip › Table 6 All DEG.annot.xlsx]

## Sheet: Sheet1
ID	XTH_0h1_fpkm	XTH_0h2_fpkm	XTH_0h3_fpkm	ZPL_0h1_fpkm	ZPL_0h2_fpkm	ZPL_0h3_fpkm	XTH_16h1_fpkm	XTH_16h2_fpkm	XTH_16h3_fpkm	ZPL_16h1_fpkm	ZPL_16h2_fpkm	ZPL_16h3_fpkm	XTH_32h1_fpkm	XTH_32h2_fpkm	XTH_32h3_fpkm	ZPL_32h1_fpkm	ZPL_32h2_fpkm	ZPL_32h3_fpkm	XTH_0h1_count	XTH_0h2_count	XTH_0h3_count	ZPL_0h1_count	ZPL_0h2_count	ZPL_0h3_count	XTH_16h1_count	XTH_16h2_count	XTH_16h3_count	ZPL_16h1_count	ZPL_16h2_count	ZPL_16h3_count	XTH_32h1_count	XTH_32h2_count	XTH_32h3_count	ZPL_32h1_count	ZPL_32h2_count	ZPL_32h3_count	ZPL_32h_vs_ZPL_0h_log2FoldChange	ZPL_32h_vs_ZPL_0h_pvalue	ZPL_32h_vs_ZPL_0h_padj	ZPL_32h_vs_ZPL_0h_regulated	ZPL_16h_vs_ZPL_0h_log2FoldChange	ZPL_16h_vs_ZPL_0h_pvalue	ZPL_16h_vs_ZPL_0h_padj	ZPL_16h_vs_ZPL_0h_regulated	ZPL_0h_vs_XTH_0h_log2FoldChange	ZPL_0h_vs_XTH_0h_pvalue	ZPL_0h_vs_XTH_0h_padj	ZPL_0h_vs_XTH_0h_regulated	XTH_32h_vs_XTH_16h_log2FoldChange
Cluster-10001.0	7.03	6.12	6.18	5.74	14.26	6.39	3.56	3.96	3.75	24.59	38.1	20.79	3.55	2.95	3.7	42.52	27.56	46.09	452	376	369	336	368	391	270	265	234	823	675	875	237	184	249	1057	1067	1159	1.3873	1.11653e-57	1.75614e-56	up	1.00648	4.59863e-23	3.4266e-22	up	-0.169334	0.121651	0.162115	false	-0.0895669
Cluster-10002.0	0	0	0	0	0.07	0	0	0	0	1.85	0.63	1.37	0	0	0	1.76	2.94	2.13	0	0	0	0	1	0	0	0	0	24	8	21	0	0	0	24	40	29	6.2353	1.14074e-06	2.87526e-06	up	NA	NA	NA	NA	NA	NA	NA	NA	NA
Cluster-10047.0	0	0	0	0	0.77	0.13	0	0	0	7.58	8.28	10.14	0	0	0	8.77	3.77	2.1	0	0	0	0	6	1	0	0	0	38	41	60	0	0	0	39	20	12	NA	NA	NA	NA	4.20549	2.69444e-08	7.49061e-08	up	NA	NA	NA	NA	NA
Cluster-10061.10	0.35	0.32	0.16	2.25	1.96	2.53	0.08	0.14	0	0.36	0.66	0.3	0	0	0	0.59	0.46	1.26	46	40	19	269	246	314	11	18	0	41	72	39	0	0	0	69	53	148	-1.81685	1.33638e-06	3.33882e-06	down	-2.52545	2.64164e-14	1.24971e-13	down	2.94608	6.69399e-24	7.70911e-23	up	NA
Cluster-10061.11	0.78	0.34	0.09	1.16	1.51	1.48	1.46	0.19	1.58	0.2	0	0	1.35	0.53	0.92	4.03	3.34	1.41	44	18	4	59	81	78	97	10	86	9	0	0	79	29	54	203	168	70	0.823294	0.0449884	0.0630476	false	-4.66423	4.0748e-06	8.88966e-06	down	1.70096	0.0112079	0.0182008	up	-0.138697
Cluster-10061.14	2.87	2.41	2.83	2.72	2.03	1.56	3.27	4.86	5.08	2.47	3.01	1.55	4.95	3.83	5.07	7.43	7.86	4.56	197	158	180	168	132	100	264	347	338	144	170	106	353	255	362	456	480	278	1.39924	5.75009e-07	1.49945e-06	up	-0.00837979	0.980548	0.983497	false	-0.455838	0.0563593	0.080751	false	0.121724
Cluster-10061.3	0	0.11	0	1.12	0.71	0.5	0	0	0	0.15	0	0.26	0	0	0	0.71	0.46	0	0	14	0	137	90	63	0	0	0	17	0	35	0	0	0	86	55	0	-1.24516	0.436197	0.492577	false	-2.69171	0.00444809	0.00685813	down	4.31888	0.0254318	0.0389762	up	NA
Cluster-10061.4	3.47	1.68	1.62	17.84	14.24	17.94	0.05	0	0.16	0.2	0.03	0	0	0	0	0	0	0.29	46	21	19	213	181	224	0	0	2	2	0	0	0	0	0	0	0	3	-7.88767	7.11681e-20	4.74009e-19	down	-8.38412	1.18744e-15	6.12129e-15	down	2.81603	4.48956e-17	3.35184e-16	up	NA
Cluster-10061.5	0.2	0.26	0.16	0.11	0.18	0	1.09	0.5	0.78	11.19	9.18	11.59	0.99	1.22	0.69	5.96	6.09	6.85	21	26	15	9	18	0	134	54	79	995	790	1205	106	124	74	555	564	636	5.84685	1.04929e-07	2.97644e-07	up	6.69158	1.297e-09	4.15448e-09	up	NA	NA	NA	NA	0.330741
Cluster-10061.6	0	0	0	0.64	0.68	0.51	0	0.84	0	0	0.04	0	0	0	0	0	0	0	0	0	0	33	37	27	0	50	0	0	1	0	0	0	0	0	0	0	-7.65293	1.28128e-09	4.44247e-09	down	-6.59747	1.67074e-07	4.24162e-07	down	7.41397	6.31285e-09	2.10991e-08	up	NA
Cluster-10061.7	4.17	4.11	5.39	5.71	5.08	5.85	3.54	4.52	3.52	10.06	7.45	10.03	5	4.89	3.75	13.09	16.76	16.14	252	237	303	312	292	333	252	284	206	519	373	606	314	287	236	708	902	870	1.20416	2.89368e-21	2.04383e-20	up	0.554771	0.000238032	0.000427244	false	0.199843	0.184676	0.236159	false	0.288063
Cluster-10061.8	0	0	0	0.67	0.33	0.64	0	0	0	0	0	0.18	0	0	0	1.12	0.72	1.45	0	0	0	86	44	86	0	0	0	0	0	25	0	0	0	143	92	185	0.75258	0.0584829	0.0802153	false	-3.41382	0.100967	0.126907	false	8.57969	1.40114e-11	6.30436e-11	up	NA
Cluster-10061.9	0	0	0	1.48	3.49	0.7	0	1.41	1.09	2.65	9.15	9.47	0	0	0	0	8.72	2.72	0	0	0	103	254	50	0	112	81	173	582	728	0	0	0	0	596	186	0.757222	0.703168	0.744977	false	1.76093	0.0290463	0.0400209	up	9.4666	1.90729e-12	9.37548e-12	up	-8.41465
Cluster-10078.0	0	0	0	0	0.54	0.19	0	0	0	6.52	13.26	10.46	0	0	0	4.61	4.78	6.55	0	0	0	0	3	1	0	0	0	31	64	60	0	0	0	23	24	33	4.13409	3.60938e-06	8.58959e-06	up	5.18294	5.39167e-09	1.61987e-08	up	NA	NA	NA	NA	NA
Cluster-10087.1	6.59	5.39	6.28	6.44	5.91	5.35	9.52	8.99	10.88	5.33	7.88	10.27	10.07	11.65	11.18	8.53	8.4	8.32	166	130	148	149	143	127	284	236	263	117	167	265	263	283	293	195	190	192	0.263854	0.0851013	0.112899	false	0.256251	0.354321	0.40182	false	-0.123313	0.484283	0.551411	false	0.21149
Cluster-10087.10	6.75	5.14	7.53	0	0	0.04	12.33	10.52	9.53	0	0	0	7.91	9.4	9.61	0	0	0	179	129	185	0	0	1	384	289	243	0	0	0	217	240	263	0	0	0	NA	NA	NA	NA	NA	NA	NA	NA	-8.88252	1.92642e-13	1.04376e-12	down	-0.222121
Cluster-10087.2	0	0	0	4.84	4.23	5.56	0	0	0	28.35	21.66	32.62	0	0	0	24.81	18.99	18.88	0	0	0	88	81	105	0	0	0	487	364	660	0	0	0	446	340	339	1.8394	6.26053e-20	4.1764e-19	up	2.3327	3.46728e-30	3.33121e-29	up	8.91487	2.51832e-13	1.34907e-12	up	NA
Cluster-10087.5	0.13	0.1	0.25	0.88	0.74	0.49	0	0.11	0	1.04	0.83	1.56	0.15	0.25	0.1	0.56	1.38	1.1	5	4	9	33	30	19	0	4	0	37	29	65	6	10	4	21	52	41	0.273795	0.561573	0.61408	false	0.535269	0.200442	0.238942	false	2.14438	0.00032801	0.000652448	up	NA
Cluster-10087.7	25.66	20.47	16.05	247.94	241.94	256.85	26.16	20.85	24.44	112.68	103.53	79.76	21.15	15.09	18.2	83.35	70.85	82.2	128	77	70	3399	3273	3513	179	116	110	1172	1085	1174	105	107	97	979	963	1005	-1.98802	3.88893e-190	2.00959e-188	down	-1.67321	3.17563e-79	7.60692e-78	down	5.17454	3.83023e-293	1.38991e-290	up	-0.261228
Cluster-10087.8	0.11	0.38	0	109.12	112.76	119.11	0.05	0.16	0.07	15.99	9.81	12.92	0	0.12	0.1	28.46	31.08	27.16	2	7	0	2043	2228	2319	1	3	1	286	172	272	0	2	2	535	581	508	-2.21801	3.4179e-202	1.91337e-200	down	-3.28789	4.18151e-119	1.58175e-117	down	9.47342	7.33275e-85	4.12808e-83	up	NA
Cluster-10087.9	0	0.09	0.1	43.59	42.2	43.21	0	0	0.16	8.37	4.19	8.65	0	0	0.17	12.25	17.62	17.43	0	1	1	440	455	456	0	0	1	79	39	97	0	0	2	122	175	174	-1.71878	2.26175e-29	2.05182e-28	down	-2.78247	2.93839e-32	2.99565e-31	down	9.35769	8.20399e-20	7.44738e-19	up	NA
Cluster-10091.0	0	0	0	0	0.08	0	0	0	0	1.13	0.82	0.72	0	0	0	1.57	0.77	1.35	0	0	0	0	2	0	0	0	0	24	17	18	0	0	0	35	17	30	5.17294	1.33523e-05	2.97936e-05	up	NA	NA	NA	NA	NA	NA	NA	NA	NA
Cluster-10098.1	0	0	0	0	0	0	0	0	0	1.47	0.95	1.05	0	0	0	0.8	1.38	2.18	0	0	0	0	0	0	0	0	0	25	15	21	0	0	0	14	24	38	6.90741	4.67708e-07	1.2329e-06	up	NA	NA	NA	NA	NA	NA	NA	NA	NA
Cluster-10098.10	27.18	18.37	23.75	33.15	35.28	29.61	21.84	20.38	24.68	5.44	5.2	8.27	18.15	17.67	20.74	30.09	33.77	32.31	222	128	177	222	249	207	204	157	190	39	30	56	147	135	167	202	226	217	-0.26824	0.0400211	0.0566191	false	-2.55877	2.25959e-31	2.2502e-30	down	0.324951	0.123309	0.16407	false	-0.185486
Cluster-10098.11	0	0	0	0	0	0	0	0	0	3.12	3.31	3.65	0	0	0	3.21	5.97	3.57	0	0	0	0	0	0	0	0	0	36	38	51	0	0	0	39	74	44	7.95152	4.29524e-10	1.55531e-09	up	7.70738	6.66119e-10	2.19664e-09	up	NA	NA	NA	NA	NA
Cluster-10098.13	0	0	0.63	1.29	1.19	4.39	0	0.47	0	1.93	0.83	0.7	0	0	0	13.22	12.13	11.75	0	0	3	6	6	22	0	2	0	8	3	3	0	0	0	63	56	52	2.12935	0.000170529	0.000337576	up	NA	NA	NA	NA	NA	NA	NA	NA	NA
Cluster-10098.15	31.24	44.11	31.6	29.19	59.98	39.24	54.31	86.08	46.31	24.68	36.74	31.43	45.78	47.99	43.04	59.43	88.37	51.76	35	35	28	25	61	36	62	85	39	20	34	33	43	40	38	50	77	46	0.318223	0.448909	0.505131	false	-0.577414	0.210916	0.250247	false	0.263544	0.527309	0.59295	false	-0.502128
Cluster-10098.16	14.85	16.53	18.28	15.2	15.32	14.54	18.29	16.76	18.55	4.45	1.19	5.47	17.72	19.32	17.3	26.93	28.07	28.26	879	936	1006	814	862	810	1278	1032	1067	225	58	323	1091	1112	1068	1427	1479	1491	0.625746	9.03622e-31	8.48513e-30	false	-2.20309	0.000160474	0.000293741	down	-0.226963	0.00805198	0.0133825	false	0.069759
Cluster-10098.18	0	0	0.21	0.14	0.08	0.25	0	0	0	4.8	3.02	4.81	0.07	0.08	0	3.61	4.13	4.99	0	0	12	8	4	15	0	0	0	275	168	323	4	5	0	217	247	299	4.6193	6.45037e-33	6.36856e-32	up	4.69371	1.11525e-27	9.86123e-27	up	NA	NA	NA	NA	NA
Cluster-10098.19	0	0	0	7.67	5.93	3.06	0.53	3.13	3.91	0	0	0	2.12	3.5	0.07	0	0	0	0	0	0	320	260	132	28	150	175	0	0	0	101	156	3	0	0	0	-10.5341	2.83236e-17	1.66932e-16	down	-10.4408	7.4414e-17	4.10705e-16	down	10.2959	1.37626e-16	9.90252e-16	up	-0.375886
Cluster-10098.20	24.6	21.72	20.35	17.44	19.91	20.84	26.19	26.48	23.04	56.22	58.65	58.28	30.61	22.96	30.58	19.63	17.71	18.84	754	631	576	480	579	598	942	840	680	1463	1486	1779	968	678	969	535	480	512	-0.313028	0.00293885	0.00496349	false	1.40557	2.27961e-59	4.07909e-58	up	-0.284272	0.0124068	0.020009	false	0.202044
Cluster-10098.22	8.33	7.99	8.81	7.47	9.85	10.38	4.07	2.77	4.66	13.44	10.73	13.81	6.64	5.31	4.95	18.36	23.62	22.56	121	108	117	97	136	140	69	41	64	164	129	199	98	73	73	235	302	289	0.952094	5.61841e-07	1.46705e-06	false	0.284752	0.170755	0.206126	false	0.0630493	0.757271	0.802561	false	0.600274
Cluster-10098.23	12.68	17.88	17.94	14.12	7.77	31.53	23.88	9.44	17.48	21.15	6.87	26.06	29.14	17.26	28.11	64.82	29.67	65	8	8	9	7	4	17	16	5	9	10	4	16	16	8	14	33	15	36	1.38258	0.0463047	0.0647356	false	NA	NA	NA	NA	NA	NA	NA	NA	NA
Cluster-10098.24	0	0	0	0	0.06	0.13	0	0.05	0	3.03	4.13	4.22	0	0.06	0	2.95	3.89	4.17	0	0	0	0	4	8	0	4	0	185	245	302	0	4	0	189	248	266	5.67701	1.00753e-29	9.21729e-29	up	5.81922	9.68674e-30	9.17643e-29	up	NA	NA	NA	NA	NA
Cluster-10098.26	0	0	0	0	0	0	0	0	0	3.82	2.89	2.34	0	0	0	2.88	3.04	2.9	0	0	0	0	0	0	0	0	0	252	185	181	0	0	0	199	209	200	9.90793	1.03183e-16	5.91879e-16	up	10.0373	1.69806e-16	9.18296e-16	up	NA	NA	NA	NA	NA
Cluster-10098.27	6.76	6.85	7.24	4.46	3.85	5.09	2.25	0	0	47.32	45.22	42.46	2.18	1.57	2.2	30.72	27.55	30.67	340	329	338	203	184	241	133	0	0	2035	1887	2138	114	77	115	1384	1235	1376	2.47055	3.85891e-88	8.9513e-87	up	3.16491	8.54302e-155	4.43037e-153	up	-0.722372	4.5293e-07	1.20694e-06	false	1.47018
Cluster-10098.28	13.05	14.08	11.92	13.67	13.09	14.77	12.07	10.76	12.71	6	4.96	5.65	10.54	10.57	10.68	18.73	18.3	16.22	603	621	511	570	575	641	657	516	569	236	189	260	505	473	513	773	751	667	0.0966854	0.326281	0.380756	false	-1.49544	5.27043e-36	5.92775e-35	down	0.000497793	0.99614	0.99712	false	-0.11097
Cluster-10098.30	0	0	0	0	0	0	0	0	0	1.77	1.21	0.11	0.16	0.3	0	2.71	2.51	3.66	0	0	0	0	0	0	0	0	0	20	13	1	2	3	0	32	29	43	7.36151	7.43905e-09	2.39324e-08	up	NA	NA	NA	NA	NA	NA	NA	NA	NA
Cluster-10098.31	0	0	0	0	0	0.26	0	0	0	0.88	1.23	0.92	0	0	0	0.44	1.24	1.26	0	0	0	0	0	6	0	0	0	18	24	22	0	0	0	9	26	27	3.1609	0.0112949	0.0175245	up	NA	NA	NA	NA	NA	NA	NA	NA	NA
Cluster-10098.33	66	67.43	41.07	79.23	84.4	80.5	32.15	28.23	69.73	53.86	30.69	34.44	45.28	37.99	37.99	76.17	104.88	122.71	40	28	19	37	46	39	20	15	31	24	15	19	23	16	17	35	49	60	0.0439096	0.893706	0.911799	false	-1.17597	0.00141394	0.00232198	down	0.450038	0.232619	0.290567	false	NA
Cluster-10098.34	40.67	40.89	45.29	36.58	40.45	37.34	51.63	53.88	48.26	40.8	35.15	33.59	36.8	46.75	46.36	90.84	103.27	102.54	224	198	220	173	209	186	321	294	238	181	159	187	197	230	245	425	490	483	1.10347	4.90018e-21	3.42076e-20	up	-0.212681	0.153037	0.186229	false	-0.220343	0.108715	0.146389	false	-0.226081
Cluster-10098.37	0.38	0.19	0	1.38	1.61	1.2	0.83	1.38	1.71	3.51	2.96	3.5	0.37	0.41	0.65	2.41	3.86	0.96	7	3	0	25	32	23	20	29	34	62	51	72	8	8	13	44	71	17	0.525402	0.345573	0.400873	false	1.09826	0.000300683	0.000533805	up	2.96919	0.000161595	0.000332468	up	-1.43641
Cluster-10098.39	0.71	0.19	0.88	0	0.59	0.62	0.58	0.26	0.89	3.95	4.06	5.28	0.11	0.16	1.06	5.03	2.42	4.97	12	3	14	0	9	10	11	4	14	58	59	92	1	2	19	78	37	77	3.15973	4.28011e-05	9.05619e-05	up	3.34848	7.4356e-07	1.76103e-06	up	NA	NA	NA	NA	NA
Cluster-10098.42	3.23	3.52	3.33	4.19	3.28	3.42	3.1	4.32	3.32	22.32	21.66	21.2	5.54	5.99	5.51	15.07	17.01	14.11	63	64	59	73	60	62	70	86	62	368	349	411	110	111	110	260	293	243	1.82927	2.22623e-22	1.64541e-21	up	2.42362	7.74746e-48	1.1225e-46	up	0.0284243	0.909005	0.927882	false	0.713109
Cluster-10098.43	0	0	0	0	1.11	0.75	0	0	0	1.38	4.07	2.75	0.18	0	0.16	0.9	0.6	1.92	0	0	0	0	10	6	0	0	0	11	33	27	1	0	1	7	5	16	NA	NA	NA	NA	2.08044	0.0312544	0.0428458	up	NA	NA	NA	NA	NA
Cluster-10098.46	33.68	38.45	65.78	74.8	96.7	37.23	23.55	23.85	23.94	9.84	46.14	11.38	54.74	17.87	22.86	137.62	229.89	196.33	69	20	47	57	47	65	51	45	39	15	17	22	31	29	39	58	82	98	0.291887	0.352454	0.408031	false	-1.76315	9.32177e-07	2.18452e-06	down	0.284914	0.53963	0.604752	false	-0.332586
Cluster-10098.47	0	0	0	0.3	0	0	0	0	0	2.24	3.27	1.4	0	0	0	2.95	3.56	1.46	0	0	0	2	0	0	0	0	0	20	29	15	0	0	0	28	34	14	5.04027	3.25459e-05	6.9753e-05	up	4.92266	6.68768e-05	0.000127824	up	NA	NA	NA	NA	NA
Cluster-10098.48	0	0	0	5.92	5.73	6.9	0	0	0	25.82	18.76	22.96	0	0.1	0	17.38	11.99	17.31	0	0	0	55	58	70	0	0	0	235	177	247	0	1	0	164	117	165	1.08905	1.70757e-05	3.7695e-05	up	1.73611	5.72737e-17	3.18162e-16	up	8.33072	1.30911e-11	5.91033e-11	up	NA
Cluster-10098.5	6.96	6.16	11.14	12.15	16.78	14.5	3.54	4.22	5.07	11.8	7.34	12.01	6.24	5.05	5.19	30.16	31.56	29.92	83	68	108	123	140	125	49	51	56	115	69	134	75	56	62	287	311	291	0.9997	4.05694e-14	2.00628e-13	false	-0.410146	0.0854836	0.108715	false	0.537769	0.0232089	0.03582	false	0.408901
Cluster-10098.6	1.5	0.95	0.94	2.26	3.56	1.81	0.91	0.35	0.49	0.74	0.39	0.67	0.98	0.56	1.29	2.77	4.86	2.78	19	11	11	26	44	22	13	4	6	8	4	8	13	6	17	32	56	32	0.192719	0.657441	0.703445	false	-2.30943	3.79165e-05	7.43196e-05	down	1.12268	0.0244706	0.0376265	up	NA
Cluster-10098.9	0.72	0.26	0.34	1.16	1.72	1.87	0.22	0.56	0	1.13	1.24	0.53	0.32	0.32	0.45	2.12	2.13	2.94	11	3	4	16	25	27	4	9	0	15	16	8	5	4	7	29	29	41	0.348837	0.379369	0.43546	false	-0.873499	0.103625	0.130004	false	1.88228	0.00455277	0.00785406	up	NA
Cluster-101.2	0.05	0	0	0.23	0.21	1.4	0.04	0.47	0	0.84	1.06	0.74	0.16	0.05	0	0.99	3.17	1.47	1	0	0	4	4	15	1	3	0	13	9	14	1	1	0	17	34	21	1.44147	0.0413618	0.0583793	false	NA	NA	NA	NA	NA	NA	NA	NA	NA
Cluster-101.3	0	0	0	0.97	0.24	0.03	0	0.15	0	1.7	1.16	1.34	0.03	0	0.12	1.82	1.93	3.44	0	0	0	10	2	1	0	5	0	35	27	19	1	0	4	24	32	35	2.59047	0.000968232	0.0017449	up	2.54169	0.00312553	0.00491754	up	NA	NA	NA	NA	NA
Cluster-101.4	0	0	0	0.11	0.05	0.05	0	0	0	1.05	1.2	0.4	0.05	0	0	1.51	0.99	1.36	0	0	0	2	1	1	0	0	0	19	22	9	1	0	0	29	19	26	4.01191	4.74238e-06	1.11391e-05	up	NA	NA	NA	NA	NA	NA	NA	NA	NA
Cluster-10101.1	0	0.19	0	3.13	5.83	6.24	0	0	0	2.26	2.17	1.49	0	0	0	0.41	0.87	0.22	0	1	0	25	51	52	0	0	0	18	17	13	0	0	0	3	4	1	-4.18976	1.7341e-09	5.93618e-09	down	-1.49689	0.00140828	0.00231303	down	6.84481	1.03065e-07	2.95482e-07	up	NA
Cluster-10101.13	1.49	1.8	3.85	23.59	20.41	18.75	2.83	2.48	3.04	0.81	0	0.35	4.79	2.07	2.84	0.27	0.38	0.5	13	15	32	191	173	159	30	23	26	2	0	1	36	17	25	2	3	4	-6.06026	1.71163e-30	1.59431e-29	down	-7.55903	2.53526e-18	1.52018e-17	down	3.07733	9.80894e-18	7.67525e-17	up	0.0905439
Cluster-10101.2	0	0	0.06	4.38	3.84	3.18	0	0	0	0.08	0.44	0.13	0	0	0	0.08	0.19	0.37	0	0	1	70	65	53	0	0	0	1	6	2	0	0	0	1	3	5	-4.58368	8.24145e-15	4.2607e-14	down	-4.47971	4.76671e-13	2.05513e-12	down	7.40973	1.74623e-09	6.21751e-09	up	NA
Cluster-10101.21	0	0	0	12.94	8.74	9.17	0	0	0	0.97	2.5	0	0	0.46	0	3.44	5.1	0.46	0	0	0	41	32	32	0	0	0	3	7	0	0	1	0	8	12	1	-2.52714	0.000130497	0.000261791	down	-3.44401	1.27526e-05	2.63265e-05	down	7.53369	3.19499e-09	1.10418e-08	up	NA
Cluster-10101.22	0	0	0	13.32	6.62	9.28	0	0	0	0	0	0	0	0	0	0	0	0	0	0	0	53	29	39	0	0	0	0	0	0	0	0	0	0	0	0	-7.98477	4.51455e-10	1.63094e-09	down	-7.89095	8.70465e-10	2.83564e-09	down	7.74353	1.88545e-09	6.6877e-09	up	NA
Cluster-10101.5	0	0	0	0.32	0	0.08	0	0	0	0.52	1.45	1.15	0	0	0	2.1	1.01	1.69	0	0	0	5	0	1	0	0	0	8	22	21	0	0	0	34	16	27	3.46829	0.000199909	0.000392474	up	NA	NA	NA	NA	NA	NA	NA	NA	NA
Cluster-10116.0	0	0	0	0	0.57	0	0	0	0	4.02	3.51	3.48	0	0	0	2.59	1.47	1.85	0	0	0	0	5	0	0	0	0	31	27	32	0	0	0	21	11	15	NA	NA	NA	NA	4.08547	1.03499e-05	2.15814e-05	up	NA	NA	NA	NA	NA
Cluster-10128.2	3.54	4.75	4.86	1.28	2.2	2.84	2.83	2.67	2.71	4.76	3.93	5.14	2.47	2.2	1.87	4.84	3.47	3.81	171	219	218	56	101	129	161	134	127	196	157	248	124	103	94	209	149	164	0.677787	0.0379529	0.0539202	false	0.955735	0.00221881	0.00356096	false	-1.1412	0.00021659	0.000439458	down	-0.277784
Cluster-10128.3	0.49	0.35	0.99	0.92	0.77	1.6	0.69	0.75	0.38	2.53	3.81	3.65	0.21	0.69	0.25	1.75	1.51	1.93	28	21	58	53	46	95	46	49	21	137	200	231	13	38	16	99	85	108	0.388751	0.2693	0.321003	false	1.43376	5.23279e-05	0.000101092	up	0.811276	0.112112	0.15059	false	-0.645993
Cluster-10128.4	4.25	3.78	4.13	3.43	3.56	3.03	3.24	4.37	4.96	3.94	2.21	2.61	2.89	2.86	3.96	6.76	6.76	5.91	243	207	220	178	194	163	219	260	276	193	105	149	172	159	237	347	345	302	0.697287	1.1119e-07	3.14463e-07	false	-0.36486	0.147237	0.179768	false	-0.366424	0.00890394	0.0146998	false	-0.318733
Cluster-10128.5	7.22	7.38	9.04	12.33	11.71	9.38	12.14	12.41	11.58	59.19	52.1	57.97	5.1	5.33	5.31	32.49	31.83	34.93	250	242	289	384	385	304	494	445	387	1742	1492	2001	182	178	190	1002	977	1073	1.31115	8.98953e-33	8.8482e-32	up	2.17395	9.4567e-96	2.76776e-94	up	0.414932	0.00684491	0.0114984	false	-1.15379
Cluster-10137.0	0	0	0	0	0.08	0	0	0	0	24.84	22.82	23.04	0	0	0.05	18.47	20.19	17.65	0	0	0	0	1	0	0	0	0	341	313	386	0	0	1	267	292	254	9.36504	3.6903e-15	1.94709e-14	up	9.8092	1.44622e-16	7.84943e-16	up	NA	NA	NA	NA	NA
Cluster-10138.1	2.79	1.96	2.36	0	0	0.05	2.39	1.93	2.62	0	0	0	1.88	1.53	2.05	0	0	0.2	63	42	49	0	0	1	63	45	57	0	0	0	44	33	48	0	0	4	NA	NA	NA	NA	NA	NA	NA	NA	-7.2005	6.64651e-09	2.21416e-08	down	-0.29086
Cluster-10138.14	0	0	0	0.17	0	0.24	0	0	0.32	1.15	3.05	0.85	0	0	0.07	6.62	6.72	4.54	0	0	0	2	0	3	0	0	4	14	40	23	0	0	1	91	88	76	5.47294	1.56842e-14	7.97047e-14	up	NA	NA	NA	NA	NA	NA	NA	NA	NA
Cluster-10138.3	0.58	1.32	1.79	0	0.05	0	1.27	1.19	0.92	0	0	0	1.02	0.88	1.43	0	0.12	0	11	23	31	0	1	0	28	23	16	0	0	0	20	16	28	0	2	0	NA	NA	NA	NA	NA	NA	NA	NA	-5.97326	1.65216e-05	3.75456e-05	down	0.0557573
Cluster-10138.4	1.79	1.72	1.76	0	0	0	1.52	1.24	2.07	0	0.17	0	1.85	2.54	2.04	0.05	0	0	90	82	82	0	0	0	90	64	101	0	7	0	96	124	107	2	0	0	NA	NA	NA	NA	NA	NA	NA	NA	-8.88771	2.23672e-13	1.20376e-12	down	0.466185
Cluster-10138.5	1.89	1.26	1.87	0	0	0	0.7	0.87	0.66	0	0	0	0.71	1.72	0.86	0	0	0	37	23	34	0	0	0	16	17	12	0	0	0	14	32	17	0	0	0	NA	NA	NA	NA	NA	NA	NA	NA	-7.45142	7.39405e-09	2.44887e-08	down	NA
Cluster-10138.6	0.59	1.91	1.14	0	0	0	1.15	1.38	0.84	0	0	0	0.7	1.74	1.5	0	0	0	12	39	23	0	0	0	29	31	17	0	0	0	15	36	34	0	0	0	NA	NA	NA	NA	NA	NA	NA	NA	-7.12141	4.60308e-07	1.22562e-06	down	0.270005
Cluster-10142.10	181.92	220.65	212.45	69.4	73.36	88.87	60.77	63.27	65.87	0	0	0	86.88	76.69	94.52	9.1	6.69	0	2978	3379	3187	1013	1137	1353	1159	1063	1025	0	0	0	1452	1193	1578	131	96	0	-4.14482	0.0121346	0.0187325	down	-12.7352	7.26114e-27	6.24968e-26	down	-1.49157	4.90567e-44	1.1753e-42	down	0.487744
Cluster-10142.13	0	0	0.35	25.93	16.18	11.26	0	0	0.28	27.66	34.23	21.87	0	1.23	0	13.4	16.11	16.3	0	0	2	157	106	71	0	0	1	157	196	149	0	7	0	80	96	98	-0.490649	0.151945	0.191443	false	0.496027	0.171365	0.206812	false	7.34699	3.71757e-11	1.59931e-10	up	NA
Cluster-10142.15	3.56	3.24	4.27	0	0.08	0	1.95	4	1.99	0	0	0	3.4	2.46	3.22	0	0	0	77	65	85	0	1	0	49	89	41	0	0	0	75	50	71	0	0	0	NA	NA	NA	NA	NA	NA	NA	NA	-7.76516	2.04521e-10	8.11308e-10	down	0.233082
Cluster-10142.16	112.2	112.1	100.69	69.24	66.55	66.91	42.97	52.04	44.29	66.74	80.93	74.19	60.17	55.15	63.47	50.06	59.11	56.55	361	297	275	184	199	189	151	160	120	166	213	229	179	149	184	131	157	151	-0.578994	9.46983e-05	0.000193073	false	-0.0178237	0.916086	0.928737	false	-0.745867	4.41253e-08	1.32548e-07	false	0.360619
Cluster-10142.17	0	0	0	0.34	0.7	0.24	0	0	0	2.29	1.61	1.04	0	0	0	2.76	3.61	2.49	0	0	0	2	6	2	0	0	0	17	12	9	0	0	0	21	28	19	2.57613	0.000177151	0.000349921	up	NA	NA	NA	NA	NA	NA	NA	NA	NA
Cluster-10142.18	0	0	0	1.61	0.85	1.28	0	0	0	2.7	3.38	1.24	0	0	0	3.75	2.17	3.87	0	0	0	14	8	11	0	0	0	22	27	12	0	0	0	32	18	33	1.12905	0.0285644	0.0414896	up	0.813451	0.180677	0.21707	false	NA	NA	NA	NA	NA
Cluster-10142.20	0.37	0	0	0.62	0.59	0.93	0	0	0	1.57	2.4	4.49	0	0	0	1.3	1.01	1.93	2	0	0	2	3	4	0	0	0	18	27	62	0	0	0	15	12	14	NA	NA	NA	NA	3.41598	5.1062e-06	1.10133e-05	up	NA	NA	NA	NA	NA
Cluster-10142.3	50.1	49.83	43.84	0	0	0	22.6	27.76	25.72	0.28	0.45	1.02	29.41	27.53	25.28	1.06	0.41	0.55	546	501	434	0	0	0	285	308	262	2	4	10	323	281	277	10	3	5	NA	NA	NA	NA	NA	NA	NA	NA	-11.4302	5.52667e-22	5.76571e-21	down	0.152724
Cluster-10142.4	0	0	0	57.06	64.6	53.69	0	0	0	93.23	85.34	93.75	0.15	0	0.17	76.24	76.42	63.71	0	0	0	1062	1273	1041	0	0	0	1637	1466	1937	3	0	3	1403	1401	1170	0.0405415	0.672724	0.717418	false	0.468225	1.83999e-10	6.36945e-10	false	12.5341	2.9286e-26	3.8015e-25	up	NA
Cluster-10142.5	0	0.14	0	47.7	40.24	40.08	0	0.17	0.37	42.4	40.57	35.13	0	0	0.18	33.36	28.47	37.75	0	2	0	869	776	761	0	3	7	728	682	710	0	0	3	600	511	678	-0.626498	2.80557e-06	6.7644e-06	false	-0.284805	0.0202296	0.028544	false	10.1926	3.37028e-23	3.74656e-22	up	NA
Cluster-10142.6	94.63	84.39	89.55	0	0	0.18	71.12	71.87	60.44	0	0	0	74.62	74.93	71.38	0	0	0	1926	1616	1676	0	0	3	1692	1507	1176	0	0	0	1558	1458	1490	0	0	0	NA	NA	NA	NA	NA	NA	NA	NA	-10.8052	3.56865e-38	7.19692e-37	down	0.163025
Cluster-10142.7	10.12	12.11	9.67	0	0.12	0	5.03	2.64	5.62	0	0	0	7.12	7.24	6.77	0	0	0	78	84	66	0	0	0	44	20	39	0	0	0	54	51	51	0	0	0	NA	NA	NA	NA	NA	NA	NA	NA	-8.73238	8.37684e-13	4.26679e-12	down	0.715832
Cluster-10142.9	1.64	1.93	1.75	3.57	1.33	3.01	1.69	1.06	0.4	2.53	5.28	2.3	0.75	1.53	1.5	1.8	3.77	2.3	41	46	41	81	32	71	50	28	9	54	111	58	19	37	39	40	85	52	-0.272763	0.571918	0.62389	false	0.194757	0.711204	0.747088	false	0.4923	0.247271	0.306811	false	0.297839
Cluster-10152.1	1	0.35	0.76	2.79	3.6	3.35	0.16	0	0.64	24.55	27.64	28.3	0	0.16	0.31	21.24	21.8	22.37	43	14	30	115	156	144	8	0	26	960	1049	1296	0	6	14	870	888	913	2.49096	3.46963e-118	1.06624e-116	up	2.88431	2.8174e-115	1.02276e-113	up	2.21572	2.73215e-09	9.51093e-09	up	NA
Cluster-10152.2	3.86	4.33	4.12	7.65	7.25	9.9	1.74	2.51	1.74	22.56	20.98	21.07	3.18	2.66	2.38	15.11	16.08	17.2	172	184	170	308	306	414	91	116	75	857	774	937	147	115	110	601	636	682	0.701321	2.11748e-06	5.17785e-06	false	1.21193	2.95567e-17	1.67332e-16	up	0.924254	7.29605e-08	2.13361e-07	false	0.510488
Cluster-10152.3	0.29	0.15	0	0.27	0.2	0.2	0	0	0	1.19	1.81	1.2	0.09	0.05	0	1.83	1.19	1.19	6	3	0	5	4	4	0	0	0	21	31	25	2	1	0	34	22	22	2.38777	7.63692e-05	0.000157297	up	2.47187	4.47495e-05	8.70455e-05	up	NA	NA	NA	NA	NA
Cluster-10167.0	0	0	0	0	0.11	0.39	0	0	0	0.25	1.45	1	0	0	0	1.18	1.66	1.54	0	0	0	0	2	7	0	0	0	4	23	19	0	0	0	20	28	26	2.8433	0.000751161	0.00137334	up	NA	NA	NA	NA	NA	NA	NA	NA	NA
Cluster-10174.1	0	0	0	7.77	6.02	5.51	0	0	0	0	0.86	0.73	0	0	0	0.28	0.28	0.28	0	0	0	28	24	21	0	0	0	0	3	3	0	0	0	1	1	1	-4.80476	4.92711e-07	1.29525e-06	down	-3.72147	2.10072e-06	4.73452e-06	down	7.00796	9.04591e-08	2.61433e-07	up	NA
Cluster-10174.10	0.04	0	0	1.01	4.42	1.74	0	0.03	0	21.58	26.66	13.38	0.07	0.04	0	6.07	1.59	0.38	1	0	0	25	116	45	0	1	0	510	614	371	2	1	0	150	39	9	-0.0717798	0.937408	0.948292	false	2.96346	1.89048e-09	5.95644e-09	up	7.36953	6.53014e-08	1.91969e-07	up	NA
Cluster-10174.5	4.18	5.24	5.87	10.51	13.15	13.54	2.88	5.17	3.61	0.58	1.19	2.4	1.64	1.84	2.75	2	0.56	1.23	60	70	77	142	188	192	48	76	49	8	15	38	24	25	40	28	7	16	-3.5456	2.38474e-17	1.41219e-16	down	-3.24943	4.14036e-13	1.79426e-12	down	1.28631	5.30672e-09	1.78907e-08	up	-0.860456
Cluster-10174.6	0	0	0.1	4.75	2.07	0.87	0	0	0	0.18	0.34	0.15	0	0	0	0.35	0	0.41	0	0	2	132	61	25	0	0	0	4	8	4	0	0	0	9	0	11	-3.6531	0.000126027	0.000253233	down	-3.86354	4.83457e-07	1.16782e-06	down	6.73629	7.75672e-08	2.26032e-07	up	NA
Cluster-10174.8	0	0	0	0.6	2.5	1.25	0.05	0	0	0	0	0	0	0	0	0	0	0	0	0	0	16	73	36	2	0	0	0	0	0	0	0	0	0	0	0	-7.99552	7.61025e-09	2.44528e-08	down	-7.90196	1.49063e-08	4.2686e-08	down	7.7598	2.55542e-08	7.89864e-08	up	NA
Cluster-10174.9	0	0	0	43.34	41.09	45.94	0	0	0	15.65	13.29	25.94	0	0	0	24.66	30.74	27.2	0	0	0	1211	1211	1336	0	0	0	412	341	802	0	0	0	681	845	749	-0.923443	7.27915e-22	5.27329e-21	false	-1.42332	1.04068e-10	3.68084e-10	down	12.6915	6.27971e-27	8.38452e-26	up	NA
Cluster-10178.0	0	0	0	0	0.09	0.09	0	0	0	1.53	1.88	2.51	0	0	0	2.33	1.86	1.36	0	0	0	0	2	2	0	0	0	30	36	58	0	0	0	48	38	28	4.6409	6.94976e-08	2.01412e-07	up	4.82934	1.4628e-08	4.19257e-08	up	NA	NA	NA	NA	NA
Cluster-10189.0	0	0	0	0	3.06	5.99	0	0	0	9.12	24.68	7.14	0	0	0	8	29.69	16.08	0	0	0	0	5	9	0	0	0	12	36	12	0	0	0	11	42	23	2.24818	0.0212685	0.0315991	up	NA	NA	NA	NA	NA	NA	NA	NA	NA
Cluster-10190.1	0	0	0	0	0	0	0	0	0.55	2.28	2.41	2.15	0	0	0	1.32	3.04	2.01	0	0	0	0	0	0	0	0	13	50	51	55	0	0	0	30	70	46	7.84619	1.36234e-09	4.70966e-09	up	8.03971	7.50541e-11	2.68586e-10	up	NA	NA	NA	NA	NA
Cluster-10190.10	0	0	0	0.11	0	0.1	0	0.07	0.18	0.25	0.4	0	0.83	0.28	0	0.79	0.73	0.18	0	0	0	4	0	3	0	3	7	8	13	0	35	11	0	29	26	6	2.90505	0.00538267	0.00875863	up	NA	NA	NA	NA	NA	NA	NA	NA	NA
Cluster-10190.11	0	0.28	0.57	0.51	0.58	1.04	0.81	0.98	0.22	1.24	0	0	0.98	0.91	0.83	0.26	0.09	0.26	0	9	19	16	20	35	34	37	7	38	0	0	37	32	31	8	3	8	NA	NA	NA	NA	-0.955612	0.566956	0.612613	false	NA	NA	NA	NA	0.504045
Cluster-10190.12	0	0	0	0	0	0	0.12	0	0.45	3.67	2.49	3.52	0.39	0	0	1.7	0.74	1.66	0	0	0	0	0	0	5	0	15	111	73	125	14	0	0	54	23	52	7.67522	5.44231e-09	1.77466e-08	up	9.00757	1.80861e-13	8.04525e-13	up	NA	NA	NA	NA	NA
Cluster-10190.14	0	0.02	0	0	0.04	0.04	1.05	0.22	0	0	1.4	0.39	0.17	0.12	0.29	1.82	1.03	1.1	0	0	0	0	1	1	53	9	0	0	50	16	7	5	13	70	39	42	6.04636	6.90535e-08	2.00225e-07	up	NA	NA	NA	NA	NA	NA	NA	NA	NA
Cluster-10190.3	0	0	0	0	0	0	0.11	0.27	0.03	0	0.22	0.59	0.19	0.08	0.28	2.11	1.94	1.6	0	0	0	0	0	0	8	18	2	0	11	38	13	5	19	123	113	93	9.02229	1.09801e-13	5.27995e-13	up	NA	NA	NA	NA	NA	NA	NA	NA	NA
Cluster-10190.5	1.83	2.57	4.02	3.71	5.47	5.37	5.84	4.28	3.57	2.09	0	2.11	2.45	4.81	3.26	0.21	0.67	1.05	56	75	114	103	160	155	211	136	106	54	0	64	78	143	104	5	18	28	-3.22779	1.41153e-10	5.34029e-10	down	-1.9973	0.178894	0.215086	false	0.714294	0.0326657	0.0490584	false	-0.334563
Cluster-10190.6	0	0	0	0	0	0	0.34	0.12	0.67	0.26	0.27	1.13	0.26	0	0	0.25	0.73	1.43	0	0	0	0	0	0	16	5	27	9	9	47	11	0	0	9	27	53	7.13478	1.37149e-06	3.42156e-06	up	NA	NA	NA	NA	NA	NA	NA	NA	NA
Cluster-10190.7	2.95	2.11	1.2	3.81	2.45	2.57	0.76	2.43	2.33	0	2.01	0.21	3.48	2.56	3.62	1.99	0.8	0.43	101	68	38	117	79	82	30	86	77	0	57	7	123	84	128	60	24	13	-1.7206	0.00210731	0.00363205	down	-2.12562	0.0757738	0.0972515	false	0.400982	0.30765	0.372048	false	0.860652
Cluster-10190.8	0	0	0	0	0	0	1.11	2.64	2.4	2.2	1.68	1.34	0.61	1.09	0.19	1.48	2.32	0.82	0	0	0	0	0	0	52	108	92	74	55	53	24	41	7	52	81	29	7.99661	1.11569e-09	3.88797e-09	up	8.2732	3.74476e-11	1.37544e-10	up	NA	NA	NA	NA	-1.71047
Cluster-10190.9	0	0	0	1.76	1.27	1.82	0	0	0	0.82	1.12	1.05	0	0	0	0.77	0.97	1.18	0	0	0	32	24	35	0	0	0	14	19	21	0	0	0	14	17	21	-1.00973	0.0150096	0.0228366	down	-0.866683	0.0360648	0.048946	false	7.32731	1.42088e-08	4.53223e-08	up	NA
Cluster-10191.0	0	0	0	0	0.05	0	0	0	0	6.69	5.15	2.97	0	0	0	2.73	3.07	6.65	0	0	0	0	1	0	0	0	0	66	62	64	0	0	0	39	42	65	6.88867	4.69141e-08	1.38621e-07	up	7.38103	1.79949e-09	5.68311e-09	up	NA	NA	NA	NA	NA
Cluster-10192.1	0	0	0	0.89	2.44	1.18	0	0	0	5.41	8.54	6.33	0	0	0	1.91	4.52	3.09	0	0	0	5	13	7	0	0	0	28	45	40	0	0	0	6	25	12	NA	NA	NA	NA	2.0884	7.7605e-05	0.000147195	up	NA	NA	NA	NA	NA
Cluster-1021.0	0	0	0	0	0	0	0	0	0	1.16	1.41	36.86	0	1.06	0.25	34.62	15.08	32.24	0	0	0	0	0	0	0	0	0	4	5	10	0	4	1	23	55	29	7.39724	2.48492e-08	7.56432e-08	up	NA	NA	NA	NA	NA	NA	NA	NA	NA
Cluster-10212.0	0	0	0	0	0.58	0	0	0	0	12.32	11.14	10.8	0	0	0	25.63	18.88	22.02	0	0	0	0	1	0	0	0	0	17	17	19	0	0	0	37	28	33	6.31431	5.78475e-07	1.50785e-06	up	NA	NA	NA	NA	NA	NA	NA	NA	NA
Cluster-10213.0	0	0	0	0	1.72	0	0	0	0	3.03	7.23	5.87	0	0	0	20.5	19.6	15.03	0	0	0	0	7	0	0	0	0	10	25	24	0	0	0	72	70	54	4.63551	2.91161e-08	8.7947e-08	up	3.01262	0.0170722	0.0243387	up	NA	NA	NA	NA	NA
Cluster-10218.11	0.45	0.2	0.28	0.16	0	0.2	0.14	0.61	0.34	0.19	0.44	0.76	0.44	0.32	0.46	0.87	1.97	1.68	15	6	8	4	0	6	5	21	11	5	12	25	15	10	16	26	59	50	3.54096	3.76223e-06	8.93246e-06	up	NA	NA	NA	NA	NA	NA	NA	NA	NA
Cluster-10218.17	0	0	0	0	0	0	0.06	0	0	0.87	1.46	0.53	0.04	0	0	1.14	1.03	0.82	0	0	0	0	0	0	2	0	0	31	51	23	1	0	0	44	39	31	7.49334	2.84348e-09	9.53841e-09	up	7.51164	2.55937e-08	7.13354e-08	up	NA	NA	NA	NA	NA
Cluster-10218.18	0.34	0.5	0.13	3.24	0.37	0.51	1.65	1.52	0.74	2.78	3.61	1.99	0.34	1.62	1.03	10.04	11.34	5.76	3	4	1	10	3	4	2	6	6	20	26	17	3	5	9	60	63	44	3.08932	1.23415e-08	3.87793e-08	up	1.79644	0.00897234	0.0132895	up	NA	NA	NA	NA	NA
Cluster-10218.19	0	0.16	0	0.16	0	0	0	0	1.54	7.1	4.63	3.11	0	0	0	6.42	3.77	4.42	0	1	0	1	0	0	0	0	10	41	27	21	0	0	0	38	23	27	6.1599	1.75945e-06	4.34196e-06	up	6.29079	1.91246e-06	4.32966e-06	up	NA	NA	NA	NA	NA
Cluster-10218.8	0.15	0.22	0.13	0.15	0.25	0.18	0	0.28	0.07	0.68	1.57	0.84	0.18	0.1	0.2	2.33	2.42	1.54	2	2	1	2	3	2	0	4	1	8	18	12	2	1	3	29	30	19	3.28267	5.28283e-06	1.23447e-05	up	NA	NA	NA	NA	NA	NA	NA	NA	NA
Cluster-10218.9	0	0	0	0	0	0	0	0	0.16	1.79	1.52	1.73	0	0	0	1.67	1.66	1.7	0	0	0	0	0	0	0	0	7	77	64	88	0	0	0	76	75	77	8.49321	2.92908e-12	1.27203e-11	up	8.58349	1.91126e-12	7.8459e-12	up	NA	NA	NA	NA	NA
Cluster-1022.15	0	0	0	0.27	0.37	0.25	0.04	0.18	0.13	2.66	4.11	1.49	0	0.25	0.04	5.7	5.57	7.61	0	0	0	2	3	3	1	4	1	25	43	32	0	2	1	69	76	97	4.72299	3.78654e-15	1.99614e-14	up	3.5574	3.26068e-07	8.02541e-07	up	NA	NA	NA	NA	NA
Cluster-1022.16	0	0	0	0.25	0.35	0	0	0	0	5.95	5.11	4.23	0.17	0	0.11	11.84	16.27	13.51	0	0	0	2	2	0	0	0	0	39	36	36	1	0	1	88	107	91	5.96261	1.53935e-14	7.82987e-14	up	4.69741	2.03111e-08	5.72821e-08	up	NA	NA	NA	NA	NA
Cluster-1022.21	0	0	0	0	0	0	0	0	0	1.39	1.56	4.21	0	0	0	6.14	3.8	5.27	0	0	0	0	0	0	0	0	0	8	9	29	0	0	0	37	23	32	7.18584	2.51793e-08	7.65682e-08	up	NA	NA	NA	NA	NA	NA	NA	NA	NA
Cluster-1022.4	0	0	0	0	0	0.08	0	0	0	1.26	0.83	1.41	0	0	0	1.97	1.22	3.48	0	0	0	0	0	1	0	0	0	14	9	18	0	0	0	23	14	40	5.96795	1.18564e-05	2.66237e-05	up	NA	NA	NA	NA	NA	NA	NA	NA	NA
Cluster-1022.6	0	0	0	0.14	0	0.14	0	0	0	1.23	1.03	0.45	0	0	0	3.1	1.36	2.32	0	0	0	2	0	2	0	0	0	15	13	5	0	0	0	42	19	30	4.30663	2.82774e-06	6.81493e-06	up	NA	NA	NA	NA	NA	NA	NA	NA	NA
Cluster-1022.8	0	0	0	0	0	0.08	0	0	0	0.62	1.47	1.24	0	0	0	3.1	3.61	5.11	0	0	0	0	0	0	0	0	0	7	17	17	0	0	0	38	44	63	7.84021	5.19302e-10	1.86611e-09	up	NA	NA	NA	NA	NA	NA	NA	NA	NA
Cluster-10223.1	0	0.06	0	0.06	0.09	0.16	0	0.08	0	0.9	0.96	1.12	0	0	0.03	0.67	0.68	0.76	0	2	0	2	3	5	0	3	0	27	28	40	0	0	1	21	21	24	2.52635	0.00010823	0.000219046	up	3.13028	3.99479e-07	9.73958e-07	up	NA	NA	NA	NA	NA
Cluster-10223.2	0	0	0.07	0	0.18	0.23	0.03	0	0	0.9	1.36	1.2	0	0	0	0.62	0.41	0.41	0	0	2	0	5	7	1	0	0	25	37	39	0	0	0	18	12	11	NA	NA	NA	NA	2.97726	4.95252e-05	9.59487e-05	up	NA	NA	NA	NA	NA
Cluster-10223.3	0	0	0	1.95	2.06	0.31	0	0	0	10.93	14.11	9.79	0	0	0	13.45	7.48	4.54	0	0	0	9	10	1	0	0	0	47	62	51	0	0	0	61	34	20	2.33356	0.00254861	0.00434098	up	2.91365	2.47691e-06	5.5396e-06	up	NA	NA	NA	NA	NA
Cluster-10234.0	0	0	0	0	0.71	0.44	0	0	0	0.73	1.25	2.12	0	0	0	1.11	1.23	2.27	0	0	0	0	13	8	0	0	0	12	20	41	0	0	0	19	21	39	1.74244	0.0585182	0.0802605	false	1.672	0.0916347	0.115966	false	NA	NA	NA	NA	NA
Cluster-10260.0	0	0	0	0	0.1	0	0	0	0	0.53	0.24	0.25	0	0	0	1.18	1.52	1.12	0	0	0	0	2	0	0	0	0	9	4	5	0	0	0	21	27	20	4.89698	2.54191e-05	5.50831e-05	up	NA	NA	NA	NA	NA	NA	NA	NA	NA
Cluster-10269.1	0	0	0	0.21	1.1	0.79	0	0.95	0	6.59	1.53	2.02	0	0	0	9.92	16.46	5.94	0	0	0	1	7	4	0	1	0	10	7	11	0	0	0	19	51	29	2.85728	0.000118088	0.000237901	up	NA	NA	NA	NA	NA	NA	NA	NA	NA
Cluster-10271.7	0	0	0	0.7	0.71	0.48	0	0	0	0	0.09	0.88	0	0	0	2.23	1.05	1.09	0	0	0	14	15	10	0	0	0	0	1	20	0	0	0	46	21	22	0.997459	0.0603356	0.0825407	false	NA	NA	NA	NA	NA	NA	NA	NA	NA
Cluster-10271.8	0.05	0.16	0.16	0	0.21	0.2	0.32	0.33	0.24	1.99	2.77	3.03	0.24	0.05	0.19	1.56	2.17	1.32	1	3	3	0	4	4	8	7	4	35	47	62	5	1	3	29	39	24	3.3333	5.61905e-06	1.3088e-05	up	4.05827	2.32395e-09	7.26268e-09	up	NA	NA	NA	NA	NA
Cluster-10276.11	0.43	0.59	1	0.97	6.76	7.12	1	0.83	0.92	0	0.25	0.08	0.65	1.14	1.03	1.21	0.36	0.29	10	13	22	21	27	17	28	20	21	0	5	1	16	26	25	25	7	6	-0.962181	0.156073	0.19616	false	-3.50238	0.000130197	0.000240794	down	0.478041	0.359634	0.426385	false	0.0798135
Cluster-10276.15	0	0	0	4.16	2.87	4.52	0	0	0	8.53	11.43	6.93	0	0	0	9.41	6.73	9.57	0	0	0	13	10	15	0	0	0	25	35	25	0	0	0	29	21	30	0.874648	0.0536933	0.0741257	false	1.07078	0.0252341	0.0350803	up	NA	NA	NA	NA	NA
Cluster-10276.17	0.13	0	0	4.01	5.09	3.54	0.23	0	0	11.69	16.06	10.03	0	0.14	0	6.32	6.15	7.03	1	0	0	27	37	25	1	0	0	74	102	76	0	1	0	42	41	47	0.353624	0.273833	0.325799	false	1.41949	5.39522e-05	0.000104099	up	6.32499	8.11771e-07	2.10248e-06	up	NA
Cluster-10276.18	0.14	0.22	0.56	5.24	4.77	5.43	0.09	0.73	1.65	6.63	6.88	6.6	0.92	0.22	0.92	5.18	7.28	5.22	1	2	5	45	44	49	1	7	15	53	55	63	9	2	9	44	61	44	-0.0889784	0.761812	0.797399	false	0.20095	0.448012	0.496208	false	4.06321	2.29954e-10	9.06764e-10	up	NA
Cluster-10276.19	6.81	3.89	3.02	2.64	4.51	2.64	5.77	7.26	8.24	4.67	3.13	1.75	5.68	3.48	2.86	4.63	3.16	4.97	41	27	22	21	40	22	33	52	51	36	24	16	38	30	20	37	25	40	0.111915	0.791089	0.823386	false	-0.193386	0.711489	0.74734	false	-0.160071	0.72002	0.770327	false	-0.537346
Cluster-10276.2	0	0	0	0.79	0.94	0.72	0	0	0	1.74	2.02	2.66	0.05	0	0	1.27	1.13	1.35	0	0	0	25	32	24	0	0	0	52	59	94	1	0	0	40	35	43	0.349007	0.292236	0.345254	false	1.2161	0.000253701	0.000453894	up	7.15197	3.28737e-08	1.0025e-07	up	NA
Cluster-10276.20	0	0.19	0	9.57	7.96	8.23	0.22	0	0	8.41	7.4	9.19	0	0.2	0.16	9.03	14.14	12.86	0	2	0	120	106	108	3	0	0	99	86	128	0	2	2	112	175	159	0.215837	0.352377	0.407956	false	-0.21285	0.290518	0.335538	false	7.34333	3.36438e-12	1.6118e-11	up	NA
Cluster-10276.21	0	0.21	0	6.04	4.91	5.91	0	0	0	5.52	10.31	7.16	0.06	0.07	0	7.52	8.9	6.33	0	3	0	86	74	88	0	0	0	74	136	113	1	1	0	106	125	89	0.166638	0.479355	0.535361	false	0.283549	0.376427	0.424231	false	6.32837	1.36137e-12	6.79932e-12	up	NA
Cluster-10276.22	3.22	4.61	4.5	3.28	3.44	4.62	4.19	3.83	4.52	9.92	13.46	9.93	5.33	2.21	5.27	6.95	8.3	5.86	34	44	43	30	34	45	51	41	44	86	117	103	56	21	55	63	76	54	0.625992	0.0463287	0.0647651	false	1.39413	9.378e-06	1.96433e-05	up	-0.197237	0.561517	0.625333	false	0.0603588
Cluster-10276.24	0	0	0.12	5.35	5.07	3.13	0.18	0.1	0	9.61	8.01	12.53	0	0	0.11	9.95	5.83	6.72	0	0	1	44	45	27	2	1	0	75	62	116	0	0	1	81	47	55	0.463667	0.21775	0.265188	false	0.99478	0.00295039	0.00465927	false	6.71169	1.4037e-07	3.95977e-07	up	NA
Cluster-10276.29	0	0	0	0.4	0.71	0	0	0	0	8.13	22.13	8.59	0	0	0	10.17	11.21	6.36	0	0	0	1	2	0	0	0	0	19	55	25	0	0	0	25	28	16	4.32998	1.69813e-05	3.74976e-05	up	4.98997	4.69618e-06	1.01787e-05	up	NA	NA	NA	NA	NA
Cluster-10276.32	0.32	0.11	0.31	0.78	1.52	0.72	0.39	0.24	0.29	0.96	0.77	0.32	0.44	0.18	0.48	1.63	1.79	1.59	9	3	8	20	41	19	13	7	8	23	18	9	13	5	14	41	45	40	0.469099	0.244486	0.294287	false	-0.734291	0.214439	0.254083	false	NA	NA	NA	NA	NA
Cluster-10276.33	0.28	0.08	0.16	0.89	0.25	0.71	0.12	0	0	2.39	2.77	1.35	0.63	0	0	0.69	0.87	0.56	4	1	2	11	3	9	2	0	0	28	32	18	9	0	0	8	10	6	NA	NA	NA	NA	1.67638	0.0107502	0.0157576	up	NA	NA	NA	NA	NA
Cluster-10276.34	0	0	0	0.25	0.2	0.07	0	0	0	3.72	5.21	7.01	0	0	0	3.72	2.08	3.23	0	0	0	2	2	0	0	0	0	36	50	82	0	0	0	38	21	33	4.33031	1.14385e-06	2.88266e-06	up	5.25955	7.58455e-10	2.48653e-09	up	NA	NA	NA	NA	NA
Cluster-10276.35	0	0	0	0.14	0.25	0.26	0	0	0	5.66	4.57	6.18	0	0	0	6.7	5.81	6.1	0	0	0	5	9	11	0	0	0	161	136	194	0	0	0	214	196	175	4.35317	6.79856e-34	6.87294e-33	up	4.18201	9.59385e-31	9.36662e-30	up	NA	NA	NA	NA	NA
Cluster-10276.38	0	0	0	0.26	0.7	1.47	0	0	0	11.57	8.28	9.71	0	0	0	8.64	7.27	11.11	0	0	0	1	3	6	0	0	0	42	31	43	0	0	0	33	28	43	3.18471	1.37649e-06	3.43354e-06	up	3.42698	4.6739e-08	1.26396e-07	up	NA	NA	NA	NA	NA
Cluster-10276.4	2.31	1.75	2.03	3.41	1.72	2.51	4.42	3.63	3.46	0.67	0.6	1.38	3.9	2.96	3.62	1.46	1.27	2.45	40	28	32	47	25	37	89	65	56	9	7	20	68	49	63	19	16	33	-0.887389	0.0637615	0.0868261	false	-1.75348	0.00100002	0.00167156	down	0.0935105	0.812707	0.849246	false	-0.0999056
Cluster-10276.7	0.32	0.22	0.08	1.03	1.42	1.17	0.16	0.76	0.24	0.51	0.16	0.57	0.16	0.77	0.29	1.23	0.93	1.66	11	7	2	34	50	40	6	29	8	16	4	21	6	27	11	40	30	55	-0.179028	0.62114	0.670162	false	-1.7364	0.00114607	0.00190141	down	2.59386	4.02505e-06	9.71922e-06	up	0.139707
Cluster-10276.9	0	0	0.36	13.33	11.42	6.11	0	0	0.16	1.96	1.48	4.1	0	0	0	2.62	5.4	6.35	0	0	2	19	39	26	0	0	1	11	8	16	0	0	0	15	14	16	-1.08752	0.0154697	0.0234849	down	-1.37807	0.00543609	0.00829233	down	5.33583	6.18472e-06	1.46528e-05	up	NA
Cluster-10279.1	0	0	0.43	1.54	0.6	0.21	0.33	0.38	0.42	0.94	1.38	0.39	0.58	0.42	0.99	6.16	7.77	6.41	0	0	2	7	3	1	2	2	2	4	6	2	3	2	5	27	35	29	2.84339	1.86164e-05	4.09399e-05	up	NA	NA	NA	NA	NA	NA	NA	NA	NA
Cluster-10291.0	0	0	0	0	0.08	0	0	0	0	0.45	0.37	0	0	0	0	2.76	1.9	1.98	0	0	0	0	1	0	0	0	0	5	4	0	0	0	0	32	22	23	5.96666	3.84525e-06	9.12088e-06	up	NA	NA	NA	NA	NA	NA	NA	NA	NA
Cluster-10294.1	0	0	0	0.79	1.15	1.07	0.17	0	0	4.65	5.29	2.61	0	0	0	1.7	1.48	2.04	0	0	0	7	11	10	2	0	0	39	44	26	0	0	0	15	13	18	NA	NA	NA	NA	1.88991	0.000272011	0.000485224	up	NA	NA	NA	NA	NA
Cluster-10315.0	0	0	0	0	0.4	0.41	0	0	0	1.27	0.46	0.77	0	0	0	3.37	3.64	2.07	0	0	0	0	5	5	0	0	0	14	5	10	0	0	0	39	42	24	3.20497	9.08353e-06	2.068e-05	up	NA	NA	NA	NA	NA	NA	NA	NA	NA
Cluster-10319.0	2.1	2.42	2.56	3.06	2.71	3.35	5.2	4.73	6.04	1.67	2.38	2.97	8.19	7.67	5.67	2.48	2.5	3.43	32	34	34	41	37	47	91	75	86	20	28	42	125	109	88	32	31	41	-0.464547	0.150421	0.189677	false	-0.60047	0.102588	0.128795	false	0.280036	0.373102	0.440054	false	0.465844
Cluster-10319.10	16.73	18.37	21.18	40.43	46.49	38.72	10.3	10.15	8.58	9.67	13.22	12.32	13.01	14.69	12.76	5.5	6.96	6.8	518	533	607	1128	1368	1124	374	325	256	254	339	380	416	439	409	151	191	187	-2.96953	6.25243e-154	2.5166e-152	down	-2.00152	1.05465e-47	1.52501e-46	down	1.07989	8.57938e-25	1.03578e-23	up	0.525882
Cluster-10319.11	1	1.29	1.6	2.1	1.37	1.59	2.13	2.14	1.53	2.32	2.36	2.26	2.14	3.41	3.22	1.75	1.35	1.86	61	75	91	117	80	92	154	137	91	122	120	139	137	204	206	96	74	101	-0.295476	0.280748	0.333194	false	0.285924	0.231584	0.27274	false	0.307099	0.294414	0.357877	false	0.645665
Cluster-10319.12	0.64	0.58	0.63	1.59	1.52	1.64	0.65	0.41	0.58	3.16	3.91	3.09	0.72	0.54	0.93	3.88	4.07	3.65	41	35	37	92	92	98	48	27	35	173	207	198	48	33	62	222	232	208	1.03326	9.14235e-11	3.5177e-10	up	0.935693	2.91616e-06	6.46738e-06	false	1.27836	1.68768e-07	4.71624e-07	up	0.495071
Cluster-10319.13	10.13	9.94	9.27	0	0	0.11	7.64	10.85	8.56	0	0	0	12.35	9.66	10.3	0	0	0.43	96	86	79	0	0	1	83	104	75	0	0	0	117	85	97	0	0	3	NA	NA	NA	NA	NA	NA	NA	NA	-7.96413	4.95895e-11	2.101e-10	down	0.297405
Cluster-10319.14	0	1.17	0	0	0	0.25	0.2	0	0	83.69	97.6	72.77	0.21	0	0	36.8	36.18	40.51	0	9	0	0	0	2	1	0	0	594	692	616	1	0	0	274	270	303	8.52959	1.66752e-16	9.46745e-16	up	9.80126	3.59733e-21	2.46883e-20	up	NA	NA	NA	NA	NA
Cluster-10319.15	9.94	9.22	22.82	8.95	12.23	14.23	6.64	5.08	10.46	5.43	6.22	6.3	7.83	2.28	4.72	8.83	12.03	11.91	34	45	49	153	219	163	117	80	80	77	80	104	48	34	71	132	182	187	-0.287331	0.173129	0.215468	false	-1.14334	3.27982e-08	9.03203e-08	down	2.01271	7.00188e-15	4.3535e-14	up	-0.738824
Cluster-10319.5	0.41	0.31	0.15	0.1	0.27	0.37	0.79	0.49	0.64	0.19	0.2	0	1.3	1.53	0.77	0.05	0	0	25	19	8	5	16	22	59	32	39	10	10	0	86	94	51	3	0	0	NA	NA	NA	NA	NA	NA	NA	NA	-0.316326	0.658934	0.716209	false	0.96313
Cluster-10319.6	0	0	0	0.74	1.05	0.53	0	0	0.25	1.21	1.54	1.2	0	0	0	1	1.1	0.67	0	0	0	46	69	34	0	0	16	71	88	83	0	0	0	62	68	41	0.00854335	0.981837	0.984975	false	0.608951	0.0726481	0.0935139	false	8.02812	3.09714e-10	1.20411e-09	up	NA
Cluster-10319.7	0.22	0.18	0.25	0.3	0.35	0.62	0.32	0.19	0.42	0.79	0.49	0.37	0.27	0.23	0.34	1.17	0.71	0.85	9	7	9	11	14	24	15	8	17	28	16	15	11	9	14	44	26	31	0.848362	0.0780173	0.104402	false	0.178843	0.750981	0.783947	false	NA	NA	NA	NA	NA
Cluster-10319.8	0	0	0	1.28	0.89	1.34	0	0.26	0	5.4	5.76	5.21	0	0.1	0	5.3	5.24	4.55	0	0	0	80	58	87	0	18	0	318	329	360	0	6	0	328	322	280	1.84526	6.11824e-19	3.90801e-18	up	2.05386	3.3034e-23	2.47834e-22	up	8.63388	2.90186e-12	1.39904e-11	up	NA
Cluster-10334.1	4.21	5.66	4	11.33	12.58	14.3	6.96	8.93	4.03	8.32	6.21	7.26	5.76	9.78	6.96	6.93	4.87	6.19	34	40	27	67	83	88	66	75	31	50	37	47	47	75	54	43	30	39	-1.28177	6.36154e-06	1.47278e-05	down	-0.934519	0.000484413	0.000840454	false	1.1924	3.80661e-05	8.35048e-05	up	0.167654
Cluster-10334.4	0.94	1.79	0.44	8.08	7.55	6.32	0.5	1.06	0.91	1.91	0.97	1.01	0.16	0.47	0.55	0.76	1.69	1.59	14	25	6	107	107	88	8	16	12	24	12	15	2	6	8	10	22	21	-2.70944	6.67215e-15	3.46701e-14	down	-2.66954	5.49726e-14	2.54225e-13	down	2.70484	2.31689e-09	8.13595e-09	up	NA
Cluster-10334.5	2.89	4.01	3.32	0.53	0.2	0	1.23	1.17	1.89	0	0	0	1.78	2.53	1.48	0	0.28	0	43	56	45	7	2	0	21	18	27	0	0	0	27	36	22	0	3	0	NA	NA	NA	NA	NA	NA	NA	NA	-4.03467	1.80422e-08	5.68561e-08	down	0.470258
Cluster-10334.6	1.22	1.6	1.94	0	0	0	3.73	2.18	2.99	0.1	0	0	4.62	2.49	4.44	0	0	0	15	18	22	0	0	0	53	27	35	1	0	0	58	29	55	0	0	0	NA	NA	NA	NA	NA	NA	NA	NA	NA	NA	NA	NA	0.425095
Cluster-10357.0	0	0	0	0	0.23	0	0	0	0	3.51	4.83	1.96	0	0	0	2.23	2.23	1.85	0	0	0	0	2	0	0	0	0	27	37	18	0	0	0	18	18	15	NA	NA	NA	NA	5.30401	1.31908e-05	2.718e-05	up	NA	NA	NA	NA	NA
Cluster-10362.10	1.02	1.09	1.39	6.91	11.64	10.39	0.69	0.56	0.27	18.55	6.95	11.23	1.15	0.39	1.08	28.46	13.62	24.76	31	31	40	190	191	188	24	17	7	211	177	245	36	11	34	287	321	274	0.434297	0.000671441	0.00123553	false	0.0403992	0.770317	0.801609	false	2.43678	9.0416e-28	1.24968e-26	up	0.89169
Cluster-10362.3	0.24	0.19	0.3	0.18	0.52	1.08	0.16	0.13	0	0.96	0.22	0.43	0.18	0	0.32	1.27	1.2	2.19	9	7	11	6	20	40	7	5	0	33	7	17	7	0	13	46	43	78	1.14914	0.077223	0.103425	false	-0.313073	0.707327	0.74355	false	NA	NA	NA	NA	NA
Cluster-10362.4	0.14	0.58	0.43	2.48	2.4	2.49	0.27	0.53	0.51	4.48	3.91	5.28	0.57	0.8	0.82	5.57	6.13	5.86	6	26	19	108	110	113	15	26	23	184	156	254	28	37	41	241	263	252	0.993886	6.32044e-12	2.67558e-11	false	0.721068	7.40851e-05	0.000140803	false	2.64497	4.97143e-09	1.6812e-08	up	0.82067
Cluster-10362.9	0.43	0.74	0.97	42.71	6.24	5.84	0	0.65	0.72	27.56	25.85	42.33	0.44	0.24	0.23	15.33	31.03	19.77	2	3	4	23	31	28	0	3	3	75	40	59	2	1	1	67	55	50	0.874804	0.00571905	0.00927409	false	0.980345	0.0077608	0.0115949	false	3.13935	1.74584e-06	4.37338e-06	up	NA
Cluster-10363.2	0	0	0	0	0	0	0	0.26	0	14.12	7.48	0	0.44	0	0	11.08	8.3	5.86	0	0	0	0	0	0	0	1	0	43	23	0	1	0	0	35	27	19	7.0008	9.83448e-08	2.7982e-07	up	6.88187	0.0784408	0.100361	false	NA	NA	NA	NA	NA
Cluster-10363.4	0	0	0	0	0.57	1.69	0	0	0	7.1	6.86	9.41	0	0	0	3.51	8.24	2.86	0	0	0	0	4	12	0	0	0	47	45	74	0	0	0	24	57	20	2.46047	0.0117849	0.0182288	up	3.25224	4.69633e-05	9.11978e-05	up	NA	NA	NA	NA	NA
Cluster-10363.5	0	0	0	0.63	1.02	0.91	0	0	0	7.32	10.39	8.15	0.33	0	0	6.68	3.36	5.64	0	0	0	5	9	8	0	0	0	57	85	78	3	0	0	53	28	47	2.3505	6.33368e-06	1.46671e-05	up	3.22715	2.15622e-12	8.81675e-12	up	NA	NA	NA	NA	NA
Cluster-10366.2	0	0	0	0.1	0.49	0.3	0	0	0.2	1.88	2.46	3.82	0	0	0	1.83	1.37	2.71	0	0	0	1	5	3	0	0	2	17	22	41	0	0	0	17	13	25	NA	NA	NA	NA	3.02226	4.0915e-05	7.9899e-05	up	NA	NA	NA	NA	NA
Cluster-10366.3	0	0	0	0	0	0	0	0	0	2.98	2.65	2.22	0	0	0.11	2.84	4.32	1.79	0	0	0	0	0	0	0	0	0	26	29	29	0	0	1	25	34	19	6.94363	1.22773e-07	3.45475e-07	up	7.14948	2.35255e-08	6.58556e-08	up	NA	NA	NA	NA	NA
Cluster-10366.4	0.47	0	0.38	5.72	2.2	2.88	0.6	0.64	0.36	3.8	2.67	1.77	0	0.19	0	2.1	2.47	0.78	3	0	2	40	25	26	4	4	2	24	16	17	0	1	0	14	14	7	-1.58404	0.0015358	0.00269761	down	-0.781181	0.0831583	0.105955	false	4.15618	8.27557e-07	2.14161e-06	up	NA
Cluster-10367.4	0	0	0.56	1.27	1.68	2.92	0.5	0	0	1.59	1.58	2.09	0	0	0	0.63	0.86	1.26	0	0	11	24	34	59	12	0	0	29	28	45	0	0	0	12	16	24	-1.36638	0.00814555	0.0129134	down	-0.320745	0.47114	0.519025	false	3.33973	0.00658184	0.0110908	up	NA
Cluster-10367.5	1.8	1.26	2.06	0	0.33	0	1.37	0.58	2.57	0.18	0.22	0.25	1.57	2.39	1.41	0.55	0.22	0.29	38	25	40	0	6	0	34	12	53	3	3	5	34	49	31	10	4	5	NA	NA	NA	NA	NA	NA	NA	NA	-4.16488	1.5089e-05	3.44039e-05	down	0.29873
Cluster-10367.6	0.6	1.93	0	0	0	0	1.29	2.08	0.55	0	0	0	1	1.27	1.19	0	0	0	18	56	0	0	0	0	47	66	16	0	0	0	32	38	38	0	0	0	NA	NA	NA	NA	NA	NA	NA	NA	NA	NA	NA	NA	-0.123797
Cluster-10367.7	2.44	3.32	1.61	0.09	0.32	0.71	4.78	5.83	7.44	2.92	2.47	1.54	1.26	2.39	3.2	0.19	0.24	0.35	18	29	16	1	2	7	82	73	82	24	23	16	17	33	48	2	3	2	NA	NA	NA	NA	2.57577	0.00129407	0.00213408	up	NA	NA	NA	NA	-1.16902
Cluster-10367.8	0.2	0.28	0.25	0.84	2.44	1.13	3.25	4.31	2.18	2.37	4.41	3.8	2.18	1.46	0.97	3.48	3.62	3.93	2	2	2	7	23	10	37	43	20	19	23	37	21	13	9	30	31	29	0.988405	0.0570636	0.0784047	false	0.869767	0.128427	0.158537	false	NA	NA	NA	NA	-1.09236
Cluster-10367.9	1.73	2.26	1.59	0.71	1.04	0.11	2.54	1.26	2.38	0.28	0.36	0.65	1.38	1.79	1.89	0.47	0.81	0.47	40	52	35	17	26	2	54	31	56	6	8	17	37	44	51	11	19	11	NA	NA	NA	NA	NA	NA	NA	NA	-1.54816	0.0311768	0.0470107	down	0.013166
Cluster-1037.1	0	0	0	0	0	0.08	0.13	0.01	0	0.84	1.16	1.58	0	0	0	1.47	0.23	0.84	0	0	0	0	0	3	7	0	0	36	48	79	0	0	0	66	10	38	5.05324	4.68907e-05	9.87794e-05	up	5.629	6.33183e-09	1.88671e-08	up	NA	NA	NA	NA	NA
Cluster-1037.2	0	0.21	0.05	0.11	0.2	0.36	0.34	0.36	0.19	3.06	4.27	2.2	0	0	0	1.28	2.33	1.68	0	4	1	2	4	7	8	8	3	56	77	47	0	0	0	24	44	32	2.74565	1.14231e-05	2.56954e-05	up	3.71915	1.10896e-09	3.57709e-09	up	NA	NA	NA	NA	NA
Cluster-1037.3	0	0.28	0	0.13	0	0	0	0.29	0	1.18	0.77	0.23	0.09	0	0.35	1.41	1.01	1.36	0	10	0	4	0	0	0	12	0	40	25	9	3	0	14	50	35	48	4.84991	3.60598e-08	1.07868e-07	up	4.13162	0.00101151	0.00168986	up	NA	NA	NA	NA	NA
Cluster-1037.5	0.13	0	0	0	0	0	0.1	0.04	0.18	0.46	0.7	0.87	0.25	0	0	0.9	0.67	0	6	0	0	0	0	0	5	2	8	19	28	43	13	0	0	40	29	0	6.76882	0.0834727	0.110933	false	7.21925	3.71177e-08	1.01581e-07	up	NA	NA	NA	NA	NA
Cluster-1037.6	0	0.1	0.27	0	0.48	0.27	0	0	0	1.94	2.08	2.59	0	0	0.11	1.34	2.06	2.82	0	4	12	0	22	12	0	0	0	82	86	129	0	0	5	59	91	126	2.85454	0.000995651	0.00179154	up	3.03351	0.000268979	0.000480037	up	NA	NA	NA	NA	NA
Cluster-1037.7	36.21	36.84	36.72	32.23	34.24	33.59	46.89	46.74	47.34	136.73	140.74	141.7	29.16	31.51	27.12	136.4	127.83	131.1	674	644	628	536	555	583	1019	895	841	2146	2073	2572	556	559	517	2189	2097	2155	1.74689	1.51954e-167	6.76016e-166	up	1.91029	3.12339e-212	2.3975e-210	up	-0.259273	0.000498768	0.000971381	false	-0.63995
Cluster-10377.0	0	0	0	0	0.23	0.12	0	0	0	4.8	2.98	3.57	0	0	0	0.62	1.18	0.74	0	0	0	0	4	2	0	0	0	74	45	65	0	0	0	10	19	12	NA	NA	NA	NA	4.83626	1.78835e-11	6.76212e-11	up	NA	NA	NA	NA	NA
Cluster-10381.101	0.87	1.04	0	3.39	6.67	0	0	1.96	0	25.12	23.08	25.87	0	0	2.19	11.52	11.12	15.28	1	0	0	3	7	0	0	2	0	21	22	28	0	0	2	10	10	14	NA	NA	NA	NA	2.72839	0.000596758	0.00102535	up	NA	NA	NA	NA	NA
Cluster-10381.108	0.15	0.56	0.35	0.13	0.15	0.06	0.78	0.54	0.46	0.07	0.18	0.03	0.75	1.63	1	0.17	0.27	0.1	5	18	11	4	5	2	31	19	15	2	5	1	26	53	35	5	8	3	NA	NA	NA	NA	NA	NA	NA	NA	NA	NA	NA	NA	0.954363
Cluster-10381.114	0	0	0.23	2.22	1.93	2.83	0	0	0	8.98	9.79	11.3	0.27	0	0	9.36	8.62	8.3	0	0	6	61	56	81	0	0	0	234	249	346	8	0	0	255	234	226	1.65344	1.41499e-15	7.64536e-15	up	1.94544	5.10268e-19	3.1603e-18	up	4.99433	5.35474e-10	2.02624e-09	up	NA
Cluster-10381.115	0.07	0	0.41	1.42	0.52	0.41	0.09	0.37	0.13	4.1	5.37	5.96	0	0.09	0.2	4.15	2.23	2.61	1	0	8	29	11	8	2	8	2	79	102	136	0	2	4	84	45	53	1.71286	0.00335564	0.00562514	up	2.58897	5.98612e-07	1.43167e-06	up	NA	NA	NA	NA	NA
Cluster-10381.116	0.12	0	0	0.27	0.08	0.4	0	0	0	2.64	2.15	1.72	0.19	0	0	1.02	1.83	0.88	3	0	0	6	2	9	0	0	0	58	46	44	5	0	0	23	41	20	2.09424	0.00185597	0.00322225	up	3.02194	9.33375e-08	2.44073e-07	up	NA	NA	NA	NA	NA
Cluster-10381.117	4.54	4.88	4.94	0.08	0	0	5	4.11	5.85	0	0	0	2.31	1.54	3.27	0	0	0	128	131	129	1	0	0	166	120	159	0	0	0	67	42	95	0	0	0	NA	NA	NA	NA	NA	NA	NA	NA	-8.53873	1.14926e-12	5.78457e-12	down	-1.02353
Cluster-10381.120	0.76	0.66	0.85	0	0	0.48	0.69	0.46	0.31	0.75	0.89	0.62	0	0.17	0.11	0	0.44	0.18	23	19	24	0	0	13	24	14	9	19	22	19	0	4	3	0	11	4	NA	NA	NA	NA	NA	NA	NA	NA	-2.38616	0.0786258	0.109202	false	NA
Cluster-10381.123	0.48	0.95	0.91	2.37	2.48	2.71	1.22	2.07	1.18	0.78	0	0.42	0.6	0.16	0.28	1.87	3.15	3.03	5	10	9	24	27	29	15	21	12	6	0	3	7	1	3	17	30	27	-0.310684	0.43012	0.486541	false	-3.26787	9.91813e-06	2.07251e-05	down	1.68888	0.0010144	0.00190804	up	NA
Cluster-10381.124	4.9	3.35	5.63	6.93	8.05	6.33	6.32	2.84	2.88	0	0.17	0.3	1.81	3.57	3.06	1.94	3.32	1.44	35	21	36	43	54	41	52	20	19	0	1	2	12	23	21	12	20	9	-1.94671	3.26713e-06	7.81554e-06	down	-5.63659	7.61396e-10	2.4958e-09	down	0.541697	0.123295	0.164059	false	-0.539939
Cluster-10381.126	1.02	1.32	1.67	0	0	0	1.3	0.92	0.63	0	0	0	0.24	0	0.71	0	0	0	24	30	37	0	0	0	37	22	14	0	0	0	5	0	17	0	0	0	NA	NA	NA	NA	NA	NA	NA	NA	-7.41333	1.00858e-08	3.27917e-08	down	NA
Cluster-10381.127	17.07	15.33	17.09	15.8	17.18	15.91	11.58	10.88	13.13	0.39	0.48	1.15	8.86	9.77	8.96	14.97	17.22	14.62	1373	1181	1279	1150	1313	1204	1099	911	1027	26	31	92	741	765	752	1078	1233	1048	-0.323048	8.32616e-06	1.90364e-05	false	-4.78047	5.60414e-51	8.64989e-50	down	-0.106461	0.0868139	0.119298	false	-0.31649
Cluster-10381.129	42.2	47.11	42.71	45.13	50.21	35.8	30.27	27.76	23.63	18.8	13.85	14.95	15.45	30.18	33.57	48.75	38.03	39.99	189	173	181	167	195	165	177	122	93	63	44	75	84	115	118	174	123	153	-0.421795	0.0262375	0.0383732	false	-1.64991	3.23065e-15	1.61979e-14	down	-0.0864584	0.545968	0.610678	false	-0.1714
Cluster-10381.130	3.16	3.69	3.89	2.71	2.37	1.97	2.37	2.44	3.19	25.6	26.42	27.64	1.05	1.35	0.82	26.11	25.05	24.31	147	164	168	114	105	86	130	118	144	1017	1019	1285	51	61	39	1086	1037	1007	3.16193	1.37877e-151	5.4741e-150	up	3.33282	1.17489e-162	6.43847e-161	up	-0.694263	0.000558275	0.00108147	false	-1.26916
Cluster-10381.131	62.83	53.09	9.49	26.9	30.96	20.87	11.04	30.28	15.58	0.7	0.54	12.82	12.77	27.97	6.21	51.09	65.23	20.82	72	62	70	95	126	106	85	72	64	10	7	21	32	36	42	102	120	112	-0.163943	0.392776	0.448993	false	-3.23417	8.83576e-18	5.14e-17	down	0.635952	0.00322917	0.00568605	false	-0.889098
Cluster-10381.132	0.1	0.41	0.24	0.18	0	0.03	0.38	0.25	0.13	0.08	0.12	0.1	2.94	4.18	3.42	0.46	0	0.15	3	12	7	5	0	1	14	8	4	2	3	3	96	127	112	13	0	4	NA	NA	NA	NA	NA	NA	NA	NA	NA	NA	NA	NA	3.82187
Cluster-10381.134	25.93	27.23	27.8	10.72	9.07	10.06	19.46	19.97	21.49	11.02	8.62	10.9	15.99	16.81	14.7	14.17	19.95	18.22	1365	1369	1359	512	463	511	1207	1093	1097	528	398	612	874	858	805	697	955	876	0.565369	2.99197e-05	6.43811e-05	false	-0.0705525	0.58946	0.633917	false	-1.50325	3.41509e-81	1.80002e-79	down	-0.3093
Cluster-10381.135	0	0	0.09	0.76	0	0.94	0	0	0	0.07	0	0.43	0	0	0	1.27	2.17	1.17	0	0	3	30	0	38	0	0	0	2	0	19	0	0	0	50	85	45	1.17476	0.261322	0.312391	false	-1.98487	0.253082	0.295826	false	4.46055	0.0178104	0.0280232	up	NA
Cluster-10381.136	0.29	0.84	0.46	2.71	2.96	2.95	1.15	0.64	0.7	10.94	10.56	9.18	0.37	1.28	1.33	9.09	8.98	7.76	4	10	5	33	38	37	18	8	9	126	120	125	5	16	18	110	108	94	1.3342	6.42228e-08	1.86896e-07	up	1.68032	9.38818e-12	3.63951e-11	up	2.45976	2.5491e-06	6.28445e-06	up	NA
Cluster-10381.139	0	0	0	15.82	21.16	14.23	0	0	0	16.95	13.75	13.59	0.1	0.23	0	18.1	18.78	18.27	0	0	0	748	1053	700	0	0	0	757	596	710	5	11	0	847	874	852	-0.149991	0.259552	0.310518	false	-0.375258	0.0205267	0.028929	false	12.0984	3.08137e-24	3.62261e-23	up	NA
Cluster-10381.14	0	0	0	0.26	0.22	0.23	1.12	0.21	0.47	6.63	6.91	5.61	0	0.71	0	5.72	7.66	4.52	0	0	0	2	1	1	6	1	2	29	28	26	0	3	0	23	32	21	4.04697	3.54293e-06	8.44073e-06	up	4.27802	5.88417e-07	1.40857e-06	up	NA	NA	NA	NA	NA
Cluster-10381.140	14.67	16.85	57.9	34.17	87.58	36.61	9.71	8.3	9.47	18.22	2.11	61.1	7.18	23.3	9.12	52.56	25.31	74.86	230	247	256	280	366	322	177	133	141	45	27	42	115	112	145	330	349	351	-0.104844	0.354038	0.409745	false	-3.19415	5.4237e-49	8.03539e-48	down	0.354391	0.00849491	0.0140669	false	-0.162485
Cluster-10381.141	46.46	99.87	80.37	127.79	120.19	163.44	52.92	24.11	44.6	33.96	21.64	30.32	45.03	45.88	33.84	71.96	85.03	68.23	121	159	148	451	536	510	195	153	95	573	512	584	120	113	125	655	675	657	0.212627	0.00619747	0.0100062	false	0.0538654	0.591269	0.635665	false	1.75953	3.79971e-34	6.68965e-33	up	-0.174374
Cluster-10381.144	8.34	7.24	7.56	15.67	18.04	21.16	7.62	6.49	6.38	15.15	16.4	15.96	4.41	5.11	5.41	12.79	16.63	19.09	77	61	63	127	158	180	81	61	55	116	124	146	41	44	50	103	134	154	-0.446218	0.0512317	0.0709826	false	-0.375742	0.0563852	0.0740123	false	1.16764	1.35998e-07	3.84291e-07	up	-0.423403
Cluster-10381.146	49.22	80.45	55.91	76.33	63.58	51.55	41.12	47.68	36.95	28.17	30.91	32.62	31.77	20.61	25.86	30.47	36.15	42.19	105	133	98	130	125	94	93	94	63	45	54	66	60	35	47	51	62	73	-1.10607	1.92457e-05	4.22491e-05	down	-1.19366	4.05626e-06	8.85099e-06	down	0.0121916	0.959296	0.968269	false	-0.699987
Cluster-10381.150	0	0	0	0.74	2.41	1.06	0	0.32	0	4.45	3.81	3.41	0	0	0	3.49	3.12	1.74	0	0	0	6	21	9	0	3	0	34	29	31	0	0	0	28	25	14	0.716998	0.247513	0.297503	false	1.30075	0.0167983	0.0239732	up	NA	NA	NA	NA	NA
Cluster-10381.152	0	0.52	1	10.1	9.38	4.12	0.39	0	0	11.31	13.23	12.19	0.92	0	0	16.11	11.75	15.3	0	1	2	21	21	9	1	0	0	20	27	30	2	0	0	30	25	32	0.57541	0.216138	0.263445	false	0.486498	0.32081	0.367182	false	NA	NA	NA	NA	NA
Cluster-10381.154	0	0	0	0.15	0.14	0.91	0	0	0	4.52	5.61	5.04	0	0.14	0	1.46	3.57	3.05	0	0	0	1	1	6	0	0	0	28	35	37	0	1	0	9	23	20	NA	NA	NA	NA	3.53749	1.22385e-06	2.83009e-06	up	NA	NA	NA	NA	NA
Cluster-10381.161	1.18	1.13	0.89	1.1	1.26	1.31	3.25	2.12	0.91	5.9	5.23	4.07	3.24	4.26	3.2	4.03	4.68	6.06	6	5	4	6	7	6	18	11	4	31	32	29	18	20	18	20	30	39	2.03116	0.000218229	0.000426521	up	2.18091	1.69378e-05	3.45198e-05	up	NA	NA	NA	NA	NA
Cluster-10381.165	0	0.15	0.05	0.15	0.45	0.36	0.16	0.05	0.2	0.55	0.11	0.6	0.05	0	0	1.62	1.27	0.95	0	3	1	3	9	7	4	1	4	10	2	13	1	0	0	31	24	18	1.75401	0.00305926	0.00515468	up	NA	NA	NA	NA	NA	NA	NA	NA	NA
Cluster-10381.166	0.17	0.62	0.65	1	1.33	0.75	0.51	0.45	0.41	0.75	0.88	0.68	0.79	1.18	0.83	0.76	1.49	0.91	7	26	26	40	56	31	27	21	18	28	32	30	36	51	38	30	59	36	-0.216733	0.593284	0.644045	false	-0.590566	0.109497	0.136823	false	1.04459	0.065089	0.0919543	false	1.04773
Cluster-10381.167	9.36	9.07	10.22	10.74	9.19	9.44	5.18	5.29	4.86	3.97	3.32	6.02	6.04	6.18	6.45	11.69	14.22	9.06	935	869	951	972	778	888	611	550	472	339	274	407	629	601	674	995	1113	807	-0.0591485	0.690507	0.733576	false	-1.49262	1.44039e-25	1.18214e-24	down	-0.101353	0.369374	0.436398	false	0.33711
Cluster-10381.169	22.48	12.75	10.67	56.37	53.1	15.9	29.54	12.02	9.59	2.8	9.57	2.8	7.46	8.86	5.79	19.26	23.15	16.86	218	251	297	353	275	363	239	186	178	71	18	84	134	152	180	423	370	450	0.125106	0.454651	0.510865	false	-2.67394	7.98044e-10	2.60968e-09	down	0.329155	0.0911142	0.124636	false	-0.25331
Cluster-10381.170	11.57	9.01	18.17	15.53	19.83	16.72	6.98	5.91	9.44	6.64	0	0	7.07	2.37	3.61	51.34	23.37	28.38	18	11	24	19	29	22	11	8	12	8	0	0	10	3	4	64	30	37	0.715566	0.10626	0.138287	false	-3.18887	0.00885583	0.0131267	down	0.353294	0.462909	0.530673	false	NA
Cluster-10381.173	0	0	0	12.28	20.02	19.37	0	0	0	16.02	11.53	33.42	0	0	0	12.5	10.24	4.59	0	0	0	13	25	22	0	0	0	16	13	43	0	0	0	13	11	5	-1.23829	0.0306885	0.0443318	down	0.108244	0.848163	0.870337	false	6.71385	8.98374e-07	2.31709e-06	up	NA
Cluster-10381.180	0.37	1.14	0.55	18.26	16.7	16.69	0.31	1.21	0.85	7.84	5.79	8.04	0.33	0.59	0.72	11.96	10.63	9.32	7	22	10	346	335	330	7	26	17	140	101	169	7	11	15	224	198	174	-0.960502	5.44555e-12	2.31602e-11	false	-1.4222	3.8299e-19	2.38574e-18	down	4.65213	4.42008e-52	1.29338e-50	up	NA
Cluster-10381.182	0	3.73	4.24	0	0	0	4.13	4.06	2.58	0	0	0	1.67	5.86	4.14	0	0	0.45	0	96	106	0	0	0	132	114	67	0	0	0	46	153	116	0	0	10	NA	NA	NA	NA	NA	NA	NA	NA	-8.58531	0.0280333	0.0426394	down	0.151458
Cluster-10381.183	1.81	1.15	0.55	0.11	0.2	0.03	2.09	2.2	3.13	0.05	0.08	0.2	2.1	2.14	1.7	0.5	0	0.18	53	32	14	2	5	0	72	67	88	1	2	5	63	60	51	12	0	4	NA	NA	NA	NA	NA	NA	NA	NA	-3.85906	2.94819e-05	6.54347e-05	down	-0.282135
Cluster-10381.184	0	0	1.52	1.42	1.9	0	0	0	0	0	0	1.31	0	0	0	1.82	2.33	0.87	0	0	48	43	61	0	0	0	0	0	0	44	0	0	0	55	70	26	0.352576	0.75484	0.791137	false	-1.52388	0.674119	0.713137	false	1.03352	0.780508	0.822338	false	NA
Cluster-10381.185	0.29	0.11	0.12	2.32	2.07	3.98	0	0	0	2.64	1.54	2.16	0	0	0.1	4.08	3.37	2.88	10	3	3	76	71	135	0	0	0	81	46	78	0	0	3	132	108	92	0.0349687	0.916985	0.931278	false	-0.580641	0.121573	0.150732	false	4.10838	6.85246e-13	3.51869e-12	up	NA
Cluster-10381.186	2.91	0.71	1.29	0.62	0	0	0.57	1.1	0	1.02	3.66	2.03	1.65	0	1.33	0	0	0	70	16	28	13	0	0	16	27	0	20	73	48	40	0	33	0	0	0	NA	NA	NA	NA	3.31243	0.0149211	0.0214536	up	-3.11084	0.0219545	0.0340212	down	0.888501
Cluster-10381.187	4.6	5.7	6.45	0	0	0.63	8.6	5.12	5.9	0	0	0	6.02	5.97	6.69	0	0	0	153	180	199	0	0	19	337	176	190	0	0	0	207	192	231	0	0	0	NA	NA	NA	NA	NA	NA	NA	NA	-4.85427	0.0161186	0.0255398	down	-0.0241381
Cluster-10381.202	0	0.14	0	0.74	0	1.11	0	0	0	0.69	0.57	1.16	0	0	0	1.73	2.19	1.31	0	2	0	9	0	15	0	0	0	8	7	17	0	0	0	22	28	17	1.25904	0.192654	0.237353	false	NA	NA	NA	NA	NA	NA	NA	NA	NA
Cluster-10381.205	0	0	0.45	0.23	1.48	0.66	0	0	0.22	6.43	6.76	4.89	0.41	1.12	0	3.76	1.64	1.86	0	0	2	1	7	3	0	0	1	26	28	24	2	5	0	16	7	8	NA	NA	NA	NA	2.74752	6.91952e-05	0.000132025	up	NA	NA	NA	NA	NA
Cluster-10381.23	0	0	0	0.37	0.21	0.18	0	0	0	0.27	0.24	0.6	0	0	0.08	1.52	1.67	0.69	0	0	0	6	4	3	0	0	0	4	3	11	0	0	1	26	29	12	2.16338	0.00166394	0.00290892	up	NA	NA	NA	NA	NA	NA	NA	NA	NA
Cluster-10381.27	1.09	0.8	1.68	1.44	0.51	1.19	1.62	1.34	1.57	3.45	2.39	3.05	1.55	1.47	2.09	4.08	3.84	3.54	13	7	19	16	6	13	17	15	14	19	19	23	17	15	18	39	42	28	1.43008	0.00428122	0.00706442	up	NA	NA	NA	NA	NA	NA	NA	NA	NA
Cluster-10381.34	0	1.04	0.98	1.87	0	2.11	0	0	0	1.23	0.99	0	0	0	0.33	3.19	1.32	5.69	0	8	8	15	0	18	0	0	0	9	7	0	0	0	3	26	10	46	1.09212	0.323313	0.377672	false	NA	NA	NA	NA	NA	NA	NA	NA	NA
Cluster-10381.37	3.65	2.3	4.11	15.72	16.32	18.31	1.38	2.22	1.04	14.36	8.57	7.74	1.69	0	2.44	29.15	16.4	17.24	19	10	19	72	81	88	8	11	4	61	37	40	8	0	12	131	74	78	0.0373662	0.903817	0.920382	false	-0.900914	0.00465326	0.00715867	false	2.28626	5.78154e-11	2.42997e-10	up	NA
Cluster-10381.4	0.43	0.31	0.7	0.37	0.85	0.64	0.9	0.59	0.92	0.59	0.38	0.25	1.35	1.31	1.29	0.88	0.5	1.04	15	10	23	12	29	22	38	22	32	18	11	9	51	46	49	28	16	34	0.124467	0.807733	0.838035	false	-0.80522	0.163366	0.197802	false	0.336995	0.551191	0.615617	false	0.782802
Cluster-10381.40	4.07	1.34	1.28	4.77	4.67	2.87	2.97	5.07	6.71	12.89	8.59	10.79	1.72	4.55	5.34	8.17	7.35	7.96	16	6	6	14	22	9	11	19	22	36	25	37	10	14	19	24	27	31	0.675733	0.147698	0.186557	false	1.01634	0.0273157	0.0377862	up	NA	NA	NA	NA	NA
Cluster-10381.41	3.3	4.31	1.17	5.97	8.67	7.12	2.33	2.11	0.95	9.62	7.61	9.81	2.65	0.65	2.69	7.56	8.28	8.58	20	24	6	32	51	40	16	13	5	49	39	60	16	3	16	40	44	46	-0.112103	0.715247	0.755605	false	0.155112	0.614634	0.657707	false	1.25497	0.0187244	0.0293754	up	NA
Cluster-10381.44	12.65	17.75	13.98	35.45	24.06	30.5	9.85	11.68	10.17	28.29	18.03	19.23	11.64	18.25	12.88	58.87	61.52	48.09	25	28	23	57	45	53	21	22	16	43	30	37	21	29	22	94	101	79	0.620729	0.01548	0.023499	false	-0.604202	0.0584333	0.0764687	false	0.988818	0.00252883	0.00451949	false	NA
Cluster-10381.45	9.72	18.63	10.08	22.43	18.31	17.15	7.83	7.36	1.46	25.96	23.82	18.59	12.7	6.22	6.47	34.61	25.34	32.94	16	23	13	29	28	24	13	11	1	32	33	29	18	8	9	45	34	44	0.406022	0.227323	0.275737	false	0.117885	0.743799	0.777277	false	0.596993	0.167984	0.216913	false	NA
Cluster-10381.47	0	0	1.05	7.38	6.03	5.78	0	1.66	1.06	0	1.7	2.24	0	0	0.74	2.3	8.46	7.06	0	0	3	22	20	18	0	5	3	0	5	7	0	0	2	6	25	21	-0.409475	0.489206	0.544844	false	NA	NA	NA	NA	NA	NA	NA	NA	NA
Cluster-10381.49	3.59	8.84	3.44	31.47	22.13	25.19	7.97	2.44	1.04	22.69	10.31	27.36	3.75	8.61	3.81	42.56	41.03	43.11	11	23	9	84	67	72	28	7	2	57	27	85	11	23	11	113	110	116	0.403977	0.0608821	0.0832173	false	-0.551885	0.16135	0.195527	false	2.33342	5.40279e-08	1.60375e-07	up	0.501845
Cluster-10381.53	0	0.25	0	1.34	2.42	1.32	0.42	0.86	0.24	0.78	1.75	0.99	0.72	0.24	0.93	6.27	4.37	4.25	0	2	0	10	20	10	4	7	2	5	11	8	4	2	8	48	30	33	1.28632	0.00654656	0.0105331	up	NA	NA	NA	NA	NA	NA	NA	NA	NA
Cluster-10381.58	0.32	0.17	0.25	0.41	0.24	0.4	0.1	0.28	0.28	1.67	3.23	1.58	0.16	0.26	0.1	2.6	1.68	3.18	4	2	1	7	4	8	2	3	2	7	40	12	3	5	2	18	22	28	1.63687	0.00396039	0.00656923	up	NA	NA	NA	NA	NA	NA	NA	NA	NA
Cluster-10381.6	46.78	45.96	49.89	27.35	25.2	25.65	18.96	19.21	21	27.4	23.99	26.11	22.18	21.47	22.03	31.89	31.03	33.84	2473	2321	2448	1310	1270	1278	1180	1056	1078	1240	1053	1382	1217	1102	1212	1512	1462	1597	0.0464971	0.493886	0.549347	false	-0.182246	0.0118711	0.0173011	false	-0.950187	1.93145e-66	7.56279e-65	false	0.202075
Cluster-10381.62	0	0	0	2.25	2.27	1.43	0	0.98	0.18	7.77	3.05	4.83	0.33	0	0	4.94	8.01	4.98	0	0	0	12	13	8	0	6	1	38	15	29	2	0	0	26	42	26	1.31221	0.00583217	0.00944704	up	1.1999	0.0272627	0.0377168	up	NA	NA	NA	NA	NA
Cluster-10381.69	5.22	12.7	35.61	61.08	45.07	57.09	0	18.55	34.27	11.87	23.77	9.54	13.48	14.21	22.5	88.73	69.49	75.79	1	2	9	15	13	15	0	5	8	2	6	3	3	3	5	22	18	21	0.305967	0.484802	0.540568	false	NA	NA	NA	NA	NA	NA	NA	NA	NA
Cluster-10381.73	0.55	0.34	0.2	0.36	0.36	0.64	2.84	2.46	2.23	10.72	7.09	9.85	1.17	1.03	1.46	6.42	5.85	8.03	12	7	4	7	7	5	31	31	29	165	105	191	17	12	24	124	96	107	3.90954	2.51075e-20	1.70334e-19	up	4.47683	4.79733e-25	3.86765e-24	up	NA	NA	NA	NA	-0.676723
Cluster-10383.2	0	0	0	0	0.84	0.42	0	0	0	1.16	0.56	1.29	0	0	0	1.09	1.56	1.86	0	0	0	0	13	6	0	0	0	17	8	16	0	0	0	16	24	23	1.56116	0.0897029	0.118437	false	NA	NA	NA	NA	NA	NA	NA	NA	NA
Cluster-10395.0	0	0	0	0	0.1	0	0	0	0	2.48	2.18	2.32	0.04	0	0	2.35	2.2	2.6	0	0	0	0	3	0	0	0	0	56	48	61	1	0	0	55	56	60	5.64123	5.22908e-10	1.87817e-09	up	5.67768	5.06947e-10	1.68809e-09	up	NA	NA	NA	NA	NA
Cluster-10408.2	4.22	4.41	5.99	5.14	3.1	6.56	14.76	14.52	14.99	6.43	14.99	7.3	24.42	17.34	20.25	8.88	4.66	6.45	120	119	158	132	84	175	496	430	413	156	355	208	722	478	599	226	118	163	0.171156	0.640091	0.687551	false	0.797738	0.0628452	0.0817766	false	-0.061505	0.84717	0.877625	false	0.537063
Cluster-10408.3	0	0	0	0.35	0.12	0	0	0	0	16.84	17.04	16.13	0	0	0.07	13.68	10.55	8.59	0	0	0	7	2	0	0	0	0	359	354	404	0	0	1	305	234	191	6.14095	3.15397e-26	2.63887e-25	up	6.84908	1.7317e-41	2.1932e-40	up	NA	NA	NA	NA	NA
Cluster-10408.4	0.69	1	1.18	1.14	1.19	0.31	2.5	3.09	3.05	0.72	0.31	1.13	3.57	2.85	3.39	0.83	0.98	0.82	41	58	66	62	68	17	178	194	178	37	15	68	224	167	213	45	52	44	-0.253576	0.628097	0.676517	false	-0.457099	0.491602	0.539018	false	-0.217016	0.68559	0.739986	false	0.239096
Cluster-10408.5	7.33	8.06	7.96	8.99	7.82	4.3	9.05	13.19	3.63	0	1.21	0	10.32	15.28	18.42	0	0	2.51	213	222	214	235	216	117	309	398	101	0	29	0	310	429	555	0	0	64	-3.34336	0.173474	0.215852	false	-4.25696	0.0588805	0.0770217	false	-0.23329	0.3874	0.454762	false	0.815095
Cluster-10408.6	0.08	0	0	0	0	0	0	0.05	0.16	0.5	0.72	1.02	0	0	0	1.04	1.06	0.81	4	0	0	0	0	0	0	2	8	22	31	54	0	0	0	49	50	38	7.75786	4.83115e-10	1.74101e-09	up	7.46093	1.14997e-08	3.33141e-08	up	NA	NA	NA	NA	NA
Cluster-10408.7	2.59	0.37	1.02	4.69	6.97	6.26	5.19	3.53	5.88	7.95	1.69	10.13	1.87	6.82	2.13	4.69	11.96	6.96	77	10	28	125	196	174	181	108	168	200	41	300	57	195	65	124	315	183	0.134277	0.700338	0.742317	false	-0.0384777	0.944386	0.952797	false	2.08016	0.000407081	0.000800917	up	-0.395064
Cluster-10408.9	9.81	8.98	7.36	1.77	0.48	0	16.76	12.12	15.84	1.29	2.05	0.98	23.41	24.07	19.21	0.76	1.04	0.8	161	158	137	18	5	0	398	230	285	16	18	14	374	427	358	10	16	14	NA	NA	NA	NA	NA	NA	NA	NA	-4.32958	4.13252e-09	1.40981e-08	down	0.47154
Cluster-10411.11	0	0	0	3.32	5.41	5.1	0	0.05	0	0.76	0.72	0.84	0.05	0	0	2.94	1.36	1.87	0	0	0	59	102	94	0	1	0	12	11	16	1	0	0	51	23	32	-1.45331	0.000250651	0.000486324	down	-2.81653	3.49156e-13	1.52093e-12	down	8.80252	1.04749e-12	5.29195e-12	up	NA
Cluster-10411.4	0	0	0	0.26	0.49	0.48	0	0	0	0.53	0.56	0.89	0	0	0	0.48	0.64	0.52	0	0	0	13	26	25	0	0	0	25	25	49	0	0	0	23	31	25	0.112103	0.793	0.824966	false	0.500676	0.269234	0.312948	false	6.80674	6.11894e-07	1.60656e-06	up	NA
Cluster-10411.8	0	0	0	6.24	7.56	5.24	0	0	0	0.68	0.73	1.06	0	0	0	1.8	1.32	1.96	0	0	0	308	392	269	0	0	0	31	32	57	0	0	0	87	64	95	-2.16934	1.59746e-23	1.23333e-22	down	-3.13425	3.23564e-36	3.65922e-35	down	10.7323	3.02137e-19	2.63685e-18	up	NA
Cluster-10425.0	0	0	0	0	0.78	0	0	0	0	4.11	6.2	3.74	0	0	0	1.12	2.48	2.8	0	0	0	0	6	0	0	0	0	28	43	31	0	0	0	8	18	20	NA	NA	NA	NA	4.0351	6.72094e-05	0.000128414	up	NA	NA	NA	NA	NA
Cluster-10427.0	22.59	22.91	22.34	42.95	31	28.49	16.95	17.1	16.37	81.94	91.01	92.32	19.84	15.75	20.19	58.6	56.14	55.96	211	192	189	351	272	242	179	159	140	622	696	847	185	135	183	472	449	448	0.460761	0.0062304	0.010056	false	1.20761	5.05258e-12	2.00486e-11	up	0.510401	0.00658832	0.0111008	false	0.186694
Cluster-10427.1	0	0	0	0.34	0.31	0.42	0	0	0	1.2	1.18	1.06	0	0	0.03	0.81	0.86	0.58	0	0	0	17	16	22	0	0	0	58	55	60	0	0	1	41	43	29	0.839378	0.0321235	0.0462159	false	1.54858	5.63259e-06	1.20954e-05	up	NA	NA	NA	NA	NA
Cluster-10427.2	9.58	11.06	9.68	11.65	12.9	12.59	5.73	6.4	6.15	14.73	12.19	13.68	5.49	5.98	6.15	20.1	22.09	20	602	665	565	661	770	743	424	417	375	790	634	858	358	365	402	1129	1234	1119	0.483239	2.54858e-12	1.11165e-11	false	-0.0401403	0.652681	0.693213	false	0.202624	0.0264136	0.0403516	false	-0.000783438
Cluster-10427.3	0.88	0.88	1	0.68	1.3	1.77	0.85	1.15	0.71	3.05	1.21	1.7	1	0.71	0.53	3.76	3.59	2.97	55	52	58	38	77	104	62	75	43	163	62	107	65	43	34	211	200	166	1.2065	0.000583714	0.00108243	up	0.498945	0.302996	0.348602	false	0.35799	0.36367	0.430543	false	-0.225149
Cluster-10427.4	0.76	0.38	0.69	0	0	0	0.85	0.92	1.4	0.04	0.04	0	1.07	1.43	1.18	0	0	0.07	30	14	25	0	0	0	40	38	54	1	1	0	44	56	49	0	0	2	NA	NA	NA	NA	NA	NA	NA	NA	-7.00258	2.32148e-07	6.37242e-07	down	0.274332
Cluster-10427.5	0	0	0	3.38	3.8	4.79	0	0	0	4.62	4.04	3.79	0	0	0	5.47	3.45	5.43	0	0	0	61	73	90	0	0	0	79	67	76	0	0	0	98	61	97	-0.00167928	0.995605	0.996406	false	-0.11591	0.656423	0.696796	false	8.62074	2.33588e-12	1.13802e-11	up	NA
Cluster-10427.6	1.86	1.46	1.9	2.08	1.15	0.89	1.12	0.64	0.78	0.91	1.56	2.51	0.79	0.61	1.06	2.18	2.97	3.98	121	91	115	122	71	54	86	43	49	50	84	163	53	38	72	127	172	230	0.890971	0.0204253	0.0304338	false	0.104851	0.829889	0.854333	false	-0.435601	0.222673	0.279461	false	0.00133166
Cluster-10427.8	1.46	1.19	1.18	1.34	3.38	1.33	1.85	2.65	2.43	1.91	5.47	3.36	1.99	1.25	2.12	3.14	2.97	2.41	78	61	58	65	44	67	117	148	127	88	121	115	111	65	119	77	71	115	0.376149	0.262149	0.31324	false	0.774424	0.0115944	0.0169204	false	-0.196656	0.508763	0.575002	false	-0.315443
Cluster-10427.9	0.55	0.59	0.61	1.21	1.29	1.33	0.27	0.31	0.42	2.44	1.96	2.65	0.3	0.42	0.41	2.96	4.06	2.91	48	49	48	96	110	112	28	27	35	177	137	225	27	35	36	235	315	224	1.08551	2.58617e-08	7.85546e-08	up	0.641313	0.000743439	0.00126292	false	1.08921	1.13929e-06	2.90649e-06	up	0.224118
Cluster-10440.0	0	0	0	0	0.21	0	0	0	0	1.35	1.05	1.68	0	0	0	2.04	2.8	3.02	0	0	0	0	3	0	0	0	0	17	13	25	0	0	0	27	37	40	4.927	4.23439e-07	1.12113e-06	up	NA	NA	NA	NA	NA	NA	NA	NA	NA
Cluster-10444.2	0	0	0	0.41	0.41	0	0	0.11	0	1.35	0.59	1.13	0.18	0	0	2.65	1.73	2.32	0	0	0	4	4	0	0	1	0	14	6	14	2	0	0	29	18	25	2.97699	0.000133746	0.000267991	up	NA	NA	NA	NA	NA	NA	NA	NA	NA
Cluster-10444.3	0.88	1.9	1.03	0	0	0	2.97	3.01	3.17	0	0	0	1.97	1.91	2.49	0	0	0	14	28	15	0	0	0	55	49	48	0	0	0	32	29	40	0	0	0	NA	NA	NA	NA	NA	NA	NA	NA	NA	NA	NA	NA	-0.479296
Cluster-10444.6	1.03	1.28	1.15	0	0	0	2.12	3.49	1.99	0	0	0.61	3.64	2.95	1.87	0.12	0	0.16	19	22	15	0	0	0	46	55	35	0	0	6	38	41	28	1	0	2	NA	NA	NA	NA	NA	NA	NA	NA	NA	NA	NA	NA	-0.228238
Cluster-10444.8	0.53	0.22	0.58	0.32	0.14	0.35	0.39	0.6	0.32	1.35	1.55	1.01	0.45	0.58	0.4	0.91	0.88	1.24	12	5	13	7	3	7	11	15	7	27	30	24	11	13	10	19	18	26	NA	NA	NA	NA	2.15606	0.000203052	0.000367542	up	NA	NA	NA	NA	NA
Cluster-10444.9	0.01	0	0	0	0.22	0.42	0.43	0	0.44	2.41	3.8	4.78	0	0	0	2.54	3.87	0.61	0	0	0	0	2	4	5	0	4	22	35	53	0	0	0	24	37	6	3.28669	0.00234582	0.00401716	up	4.07026	5.79396e-07	1.38824e-06	up	NA	NA	NA	NA	NA
Cluster-10448.0	0	0	0	0	0.12	0	0	0	0	1.51	2.87	2.24	0	0	0	0.81	1.7	1.34	0	0	0	0	4	0	0	0	0	46	84	80	0	0	0	26	51	40	4.68645	5.95531e-07	1.55038e-06	up	5.62483	1.99726e-10	6.88991e-10	up	NA	NA	NA	NA	NA
Cluster-10456.0	0	0	0	0	0.13	0	0	0	0	1.26	1.04	1.82	0	0	0	1.57	1.3	1.62	0	0	0	0	3	0	0	0	0	26	21	44	0	0	0	34	28	35	4.82798	6.27219e-07	1.6289e-06	up	4.7965	2.36382e-06	5.29749e-06	up	NA	NA	NA	NA	NA
Cluster-10478.0	0	0	0	0	1.71	1.82	0	0	0	9.87	10.11	10.94	0	0	0	4.52	8.41	5.45	0	0	0	0	5	5	0	0	0	27	28	35	0	0	0	13	23	16	NA	NA	NA	NA	3.06836	9.19406e-06	1.92752e-05	up	NA	NA	NA	NA	NA
Cluster-10484.10	0	0	0	0.35	0.18	2.54	0.03	0.1	0.04	8.53	9.48	8.72	0.2	0.04	0.14	18.46	16.41	18	0	0	0	9	5	17	1	3	1	197	183	253	6	1	4	443	375	450	5.15566	5.67417e-58	8.96669e-57	up	4.23269	2.2249e-31	2.21634e-30	up	NA	NA	NA	NA	NA
Cluster-10484.12	0	0	0	0	0	0.11	0.16	0.22	0.18	1.5	0.95	3.54	0	0	0.23	3.35	4.16	5.47	0	0	0	0	0	1	2	1	2	14	8	25	0	0	1	32	41	48	6.61673	1.38372e-07	3.87082e-07	up	NA	NA	NA	NA	NA	NA	NA	NA	NA
Cluster-10484.17	0	0	0	0.72	0.11	0	0	0	0	4.85	5.26	4.72	0	0	0.21	5.72	4.62	3.03	0	0	0	6	1	0	0	0	0	38	41	44	0	0	2	47	38	25	3.76181	1.3148e-05	2.93651e-05	up	4.01957	2.84413e-07	7.04439e-07	up	NA	NA	NA	NA	NA
Cluster-10484.2	0	0.13	0	1.2	1.55	1.44	0	0	0.02	7.56	7.81	7.63	0.07	0	0	8.82	8.83	8.65	0	5	0	55	78	72	0	0	1	341	342	404	3	0	0	417	414	408	2.40054	3.07765e-55	4.65962e-54	up	2.30132	1.46204e-43	1.93406e-42	up	5.30709	6.63296e-12	3.08686e-11	up	NA
Cluster-10484.3	1.2	0.7	0.8	1.15	1.95	1.16	1.27	1.6	1.77	9.16	7.3	9.83	0.37	0.69	0.54	1.8	1.64	1.4	13	7	7	11	20	11	15	17	18	82	65	105	4	7	5	17	15	13	NA	NA	NA	NA	2.4695	2.02824e-11	7.63447e-11	up	NA	NA	NA	NA	NA
Cluster-10484.6	0	0	0	0	0	0.29	0	0.56	0	4.29	5.01	4.2	0	0.19	0	13.78	14.66	14.04	0	0	0	0	0	4	0	9	0	67	82	82	0	3	0	250	266	245	7.37439	3.20118e-23	2.44259e-22	up	5.75026	1.68085e-12	6.93166e-12	up	NA	NA	NA	NA	NA
Cluster-10484.8	0.11	0.17	0.83	0	0	0	0.61	0.69	0.63	0	0	0.49	0.85	0.17	0.32	1.48	1.3	1.05	2	3	14	0	0	0	13	13	11	0	0	9	16	3	6	24	21	17	6.61471	5.55999e-07	1.4527e-06	up	NA	NA	NA	NA	NA	NA	NA	NA	NA
Cluster-10498.0	0	0	0	0	0.18	0	0	0	0	2.69	2.62	3.49	0	0	0	0.79	0.69	1.08	0	0	0	0	2	0	0	0	0	26	25	40	0	0	0	8	7	11	NA	NA	NA	NA	5.38971	1.96804e-06	4.44922e-06	up	NA	NA	NA	NA	NA
Cluster-10506.1	0	0	0	6.72	8.36	11.78	0	0	0	3.98	6.71	5.01	0	0	0.22	5.3	2	6.48	0	0	0	27	37	50	0	0	0	15	26	23	0	0	1	21	8	26	-1.24329	0.0192874	0.0288529	down	-0.930993	0.0334491	0.0456289	false	7.64471	2.72798e-09	9.497e-09	up	NA
Cluster-10536.4	8.99	9.22	11.71	10.37	9.61	12.41	6.43	6.42	5.71	6.41	4.6	6.75	5.11	4.87	3.47	7.98	8.08	8.49	388	379	470	404	394	503	327	287	238	235	164	290	230	203	155	307	311	326	-0.661908	1.65301e-06	4.09199e-06	false	-1.04282	2.24805e-08	6.30729e-08	down	0.0290906	0.849146	0.879224	false	-0.413848
Cluster-10536.7	10.13	13.26	10.12	8.1	9.99	12.4	8.01	6.94	13.48	7.03	8.44	2.91	5.27	4.35	5.5	8.39	11.37	7.74	174	167	169	141	149	166	120	135	99	38	31	56	82	78	89	121	166	120	-0.363006	0.0703715	0.0950393	false	-1.98924	1.52371e-16	8.25568e-16	down	-0.203999	0.179415	0.230186	false	-0.396033
Cluster-10536.9	2.29	0.37	2.1	3.99	3.09	4.86	0.64	1.12	1.5	2.57	1.3	3.92	0.8	2.72	1.27	7.48	6.46	5.8	13	6	10	45	41	37	11	8	7	15	14	25	7	16	14	45	42	64	0.0978334	0.761281	0.796918	false	-1.31251	0.000455026	0.000791747	down	2.04765	5.37867e-06	1.28231e-05	up	NA
Cluster-10546.0	23.43	26.06	22.75	16.1	24.76	16.84	17.41	24.75	22.54	7.21	4.57	8.89	22.69	18.62	20.82	1.15	0.82	1.92	101	96	85	59	100	65	84	104	85	24	16	37	93	70	84	4	3	7	-4.18753	1.23435e-15	6.69034e-15	down	-1.66435	1.05267e-05	2.19334e-05	down	-0.379682	0.149383	0.195113	false	-0.0410538
Cluster-10546.1	10.26	7.17	14.64	1.5	3.01	1.77	12.8	5.2	8.11	0	1.14	1.62	9.41	10.73	11.03	0	0	0	33	19	40	4	9	5	45	16	22	0	3	5	28	29	32	0	0	0	NA	NA	NA	NA	NA	NA	NA	NA	-2.40253	6.45526e-05	0.000138379	down	0.244039
Cluster-10546.2	3.31	4	1.42	6.82	11.7	8.93	3.72	1.47	2.07	12.79	13.06	17.09	3.48	1.51	1.12	6.08	6.89	3.34	17	16	5	25	47	35	17	6	8	46	47	75	16	5	4	21	25	12	-1.07304	0.0165999	0.0250834	down	0.534067	0.123527	0.152936	false	1.44971	0.00804736	0.0133756	up	NA
Cluster-10546.3	0.71	0.63	0.73	0	0	0	0.78	0.66	0.71	0	0	0	0.1	0.61	0.45	0	0.38	0	35	30	33	0	0	0	45	34	34	0	0	0	4	29	23	0	16	0	NA	NA	NA	NA	NA	NA	NA	NA	-7.51368	2.94741e-09	1.02241e-08	down	-0.883659
Cluster-10546.4	0	0.14	0	0	0	0	0	0	0	0.12	0.53	0.35	0	0	0	0.39	1.04	2	0	5	0	0	0	0	0	0	0	3	16	12	0	0	0	12	34	66	7.46644	2.27465e-07	6.2113e-07	up	NA	NA	NA	NA	NA	NA	NA	NA	NA
Cluster-10546.5	40.69	40.86	39.55	28.83	29.89	27.71	37.52	33.39	36.56	7.5	6.38	8.01	37.07	34.08	35.7	8.74	9.43	7.97	2105	2019	1900	1347	1468	1346	2287	1795	1834	331	273	413	1991	1710	1923	404	433	367	-1.98588	1.59227e-162	6.85667e-161	down	-2.14738	1.00817e-144	4.85651e-143	down	-0.576146	1.60151e-32	2.66476e-31	false	0.0424646
Cluster-10546.6	0.44	0.71	0.82	1.49	2.2	1.25	1	0.3	0.58	3.41	4.9	3.48	0.76	0.56	0.63	3.62	3.61	3.39	27	42	47	84	130	74	73	19	35	98	82	138	49	34	40	203	160	169	0.696848	0.00584268	0.00946338	false	0.0258255	0.927243	0.938412	false	1.25658	0.000451631	0.000883779	up	0.101974
Cluster-10551.0	0.11	0	0	1.27	1.31	0.24	0	0	0	4.74	5.43	3.78	0	0	0	4.86	1.29	3.15	1	0	0	10	11	2	0	0	0	35	33	26	0	0	0	17	10	22	NA	NA	NA	NA	1.9489	0.00197419	0.003189	up	NA	NA	NA	NA	NA
Cluster-10560.0	0	0	0	0.49	1.27	1.11	0.34	0	0	2.86	1.75	2.14	0	0	0	2.6	3.04	3.1	0	0	0	8	22	11	2	0	0	33	16	39	0	0	0	36	34	30	1.10161	0.0204981	0.0305355	up	0.983075	0.0780833	0.0999443	false	NA	NA	NA	NA	NA
Cluster-10578.0	0	0	0	1.88	0.78	0.63	0	0	0	3.72	4.39	6.41	0	0.09	0	3.46	2.48	4.56	0	0	0	20	8	7	0	0	0	43	42	72	0	1	0	29	24	38	1.16986	0.0403277	0.0570203	false	2.02328	0.000109918	0.000205043	up	NA	NA	NA	NA	NA
Cluster-10583.1	0.27	0.35	0.22	0.4	0.12	0.09	0.21	0.23	0.25	2.6	3	2.62	0.08	0.13	0.23	1.58	1.48	1.92	10	12	5	11	4	2	6	7	6	65	66	83	3	3	7	48	39	62	2.92524	2.20037e-06	5.36823e-06	up	3.53383	7.20985e-11	2.58347e-10	up	NA	NA	NA	NA	NA
Cluster-10591.3	0	0	0.06	6.6	12.91	15.36	0	0	0	15.6	4.36	7.85	0	0.31	0	33.85	16.53	21.68	0	0	1	107	116	87	0	0	0	124	64	139	0	5	0	248	259	235	1.0628	8.57861e-11	3.3078e-10	up	-0.0504061	0.866145	0.885897	false	8.1289	2.07558e-11	9.18232e-11	up	NA
Cluster-10595.0	0	0	0	0	0.11	0	0	0	0	2.82	4.43	2.88	0	0	0	1.17	2.1	1.05	0	0	0	0	1	0	0	0	0	23	36	28	0	0	0	10	18	9	NA	NA	NA	NA	6.24893	1.40623e-06	3.23024e-06	up	NA	NA	NA	NA	NA
Cluster-10597.0	0	0	0	0	0.08	0.08	0	0	0	1.33	2.97	3.75	0	0	0	0.08	0	0.08	0	0	0	0	1	1	0	0	0	15	33	50	0	0	0	1	0	1	NA	NA	NA	NA	5.48374	4.58797e-06	9.95303e-06	up	NA	NA	NA	NA	NA
Cluster-10612.0	0	0	0	0	0.24	0.97	0	0	0	6.35	2.3	2.83	0	0	0	2.32	3.22	3.46	0	0	0	0	2	8	0	0	0	47	17	25	0	0	0	18	25	27	2.61078	0.00367029	0.00611627	up	3.058	0.00165267	0.00269292	up	NA	NA	NA	NA	NA
Cluster-10630.0	0	0	0	0.25	0.05	0.24	0	0	0	14.14	16.86	14.44	0	0	0.11	6.97	6.5	5.23	0	0	0	2	1	2	0	0	0	157	193	216	0	0	1	87	76	71	5.35087	5.83382e-14	2.85495e-13	up	6.7149	1.59185e-22	1.15701e-21	up	NA	NA	NA	NA	NA
Cluster-10641.0	0	0	0	0	0.14	0.45	0	0	0	1.71	3.87	3.5	0	0	0	2.66	7.5	2.06	0	0	0	0	1	1	0	0	0	11	25	27	0	0	0	18	47	14	NA	NA	NA	NA	4.86929	5.74865e-05	0.000110607	up	NA	NA	NA	NA	NA
Cluster-10643.0	0	0	0	0	0.12	0	0	0	0	4.72	4.85	7.75	0	0	0	20.89	9.65	6.73	0	0	0	0	1	0	0	0	0	16	20	34	0	0	0	45	38	54	6.79747	5.0584e-08	1.48823e-07	up	5.89177	7.68971e-06	1.62641e-05	up	NA	NA	NA	NA	NA
Cluster-10651.0	0	0	0	0	0.25	0	0	0	0	0.92	1.08	0.48	0	0	0	1.88	1.75	0.88	0	0	0	0	4	0	0	0	0	13	15	8	0	0	0	28	26	13	3.89221	0.000296601	0.000570486	up	NA	NA	NA	NA	NA	NA	NA	NA	NA
Cluster-10668.1	0	0.11	0	0.06	0.36	0.12	0.09	0.05	0.05	2.47	1.65	1.39	0	0	0	1.16	1.58	1.24	0	2	0	1	6	2	2	1	1	40	26	26	0	0	0	20	27	21	2.73156	0.000167156	0.000331231	up	3.27402	6.96818e-06	1.48086e-05	up	NA	NA	NA	NA	NA
Cluster-10668.2	0.59	0.68	0.61	1.28	0.81	0.39	0.38	0.7	0.65	0.93	1.01	2.16	0.52	0.37	0.67	2.11	1.62	2.03	30	33	28	58	39	18	22	36	31	40	42	109	27	17	35	95	72	91	0.963483	0.0321052	0.0461935	false	0.563837	0.315474	0.361521	false	0.302694	0.542647	0.607566	false	-0.086748
Cluster-10668.3	2.45	1.95	1.72	0.76	0.75	0.16	2.82	2.89	2.16	0.26	0.04	0.18	1.31	1.26	3.36	0.32	0.29	0.31	86	65	56	24	25	5	117	105	73	7	1	6	47	42	123	10	9	9	-1.14089	0.109013	0.141532	false	-2.07832	0.0233251	0.0326057	down	-1.97532	0.000269499	0.00054103	down	-0.363167
Cluster-10668.5	0.4	0.37	0.74	0.82	1.1	0.41	0.15	0	0.07	2.21	1.39	0.22	0.06	0.21	0	1.32	1.97	0.55	21	18	37	39	55	20	9	0	3	100	61	11	3	10	0	63	93	26	0.483057	0.397537	0.453864	false	0.566325	0.473455	0.52134	false	0.531977	0.310742	0.375268	false	NA
Cluster-10668.6	0.78	1.26	1.4	0.31	2.25	1.17	1.58	1.78	1.36	0.35	0.19	0.6	1.45	1.68	1.12	0.75	0.56	0.88	31	48	52	11	85	44	74	74	52	11	6	23	60	65	46	26	19	31	-1.0481	0.12498	0.160189	false	-1.94095	0.0129581	0.0187939	down	0.0211436	0.974339	0.980077	false	-0.104186
Cluster-10668.7	0.15	0	0	0.78	0.16	0.82	0	0	0.14	2.18	2.1	2.7	0.15	0	0.13	2.48	2.26	3.05	8	0	0	39	8	42	0	0	7	103	96	150	8	0	7	123	112	151	1.89991	0.000582842	0.0010809	up	1.82709	0.00120442	0.00199365	up	3.49016	0.00785633	0.0130783	up	NA
Cluster-10668.8	2.34	6.4	4.8	3.81	6.68	2.02	5.38	2.08	3.34	10.96	14.68	7.9	2.35	3.22	3.24	10.9	10.41	11.37	19	47	35	27	51	15	50	17	25	73	98	63	19	24	26	76	73	80	1.11673	0.0114157	0.017698	up	1.26899	0.0123742	0.0179976	up	-0.18224	0.753364	0.79916	false	-0.26972
Cluster-10678.100	0	0.09	0	1.81	2.65	1.93	0	0.16	0.23	2.47	1.61	2.79	0	0	0	2.67	2.11	4.78	0	1	0	30	47	33	0	3	4	39	25	52	0	0	0	44	34	79	0.324921	0.453147	0.509372	false	-0.0457382	0.900706	0.915674	false	6.62875	1.70795e-07	4.77056e-07	up	NA
Cluster-10678.101	0	0	0	0	0.09	0.2	0	0	0	4.34	3.95	3.55	0	0	0	3.08	2.37	2.56	0	0	0	0	2	5	0	0	0	105	93	101	0	0	0	78	60	65	4.66392	1.9784e-12	8.70469e-12	up	5.31744	3.06458e-17	1.73304e-16	up	NA	NA	NA	NA	NA
Cluster-10678.102	1.09	0.25	1.04	5.27	5.12	2.87	0.41	1.23	1.44	7.05	7.59	8.77	1.94	0.31	1.11	6.61	7.13	7.02	28	6	25	124	127	70	12	33	36	157	165	229	52	7	30	154	165	163	0.39025	0.134818	0.171641	false	0.662068	0.0155479	0.0222948	false	2.40884	4.64681e-06	1.11549e-05	up	0.184208
Cluster-10678.103	4.07	0.79	2.41	6.24	5.44	5.14	3.14	3.16	2.53	15.63	14.53	17.22	3.76	7.01	5.85	23.8	12.28	11.48	14	2	7	18	18	16	12	10	7	43	42	59	12	21	19	69	36	34	1.22356	0.0071102	0.0113835	up	1.35326	9.75551e-05	0.00018298	up	NA	NA	NA	NA	NA
Cluster-10678.104	0.48	1.01	0.79	1.52	1.53	1.17	0.58	0.4	0.9	0.59	0.44	0.78	0.44	0.66	0.5	1.13	1.82	1.39	10	21	16	30	32	24	15	9	19	11	8	17	10	14	11	22	35	27	-0.231749	0.533848	0.587724	false	-1.38113	0.00203437	0.00328034	down	0.822926	0.0754827	0.105265	false	NA
Cluster-10678.105	0.07	0	0.06	3.66	0	7.07	2.96	0.07	0.31	0.37	0.24	0.67	0.09	8.11	0.58	8.32	1.07	1.13	2	0	2	1	0	2	11	3	13	14	8	30	4	15	27	38	42	45	5.18145	1.74003e-08	5.3844e-08	up	NA	NA	NA	NA	NA	NA	NA	NA	NA
Cluster-10678.110	0	0	0.54	2.64	6.27	1.7	0	0	0	1.79	2.36	0.49	0	1.08	0	16.07	28.18	23.47	0	0	2	8	20	5	0	0	0	6	5	2	0	4	0	48	82	71	2.42231	5.98573e-06	1.38997e-05	up	NA	NA	NA	NA	NA	NA	NA	NA	NA
Cluster-10678.126	0.76	0	0.97	0.7	1.14	0.38	0.34	0	0.64	1.92	0.7	1.03	0	0	0.32	18.56	17.16	22.49	4	0	4	4	5	2	3	0	3	8	3	5	0	0	1	85	75	100	4.36827	1.77824e-16	1.00833e-15	up	NA	NA	NA	NA	NA	NA	NA	NA	NA
Cluster-10678.128	0	0	0	0.55	0	0	0	0	0	5.24	10.16	5.53	0	0	0	13.32	16.81	13.98	0	0	0	1	0	0	0	0	0	9	19	12	0	0	0	24	31	26	6.03717	2.21396e-06	5.39825e-06	up	NA	NA	NA	NA	NA	NA	NA	NA	NA
Cluster-10678.146	0.55	0	0	0	0	0	0	0	0	0	0.29	0.56	0	0	0	1.16	3.57	3.02	5	0	0	0	0	0	0	0	0	0	2	5	0	0	0	9	28	23	6.56313	4.03932e-06	9.55961e-06	up	NA	NA	NA	NA	NA	NA	NA	NA	NA
Cluster-10678.147	0	0	0	0	0	0	0	0	0	0.5	0.46	0	0	0	0	3.92	3.75	3.39	0	0	0	0	0	0	0	0	0	4	3	0	0	0	0	34	33	29	7.24516	1.00898e-08	3.20067e-08	up	NA	NA	NA	NA	NA	NA	NA	NA	NA
Cluster-10678.149	0	0	0	6.67	7.63	3.17	0	0	0	0	3.15	2.76	0	0.95	0	19.58	30.56	29.25	0	0	0	6	8	3	0	0	0	0	3	2	0	1	0	19	29	28	1.96597	0.000694476	0.00127502	up	NA	NA	NA	NA	NA	NA	NA	NA	NA
Cluster-10678.151	0	0	0	0	0.25	0.26	0.21	0.24	0	0	0	0.48	0	0	0.75	10.36	6.93	4.97	0	0	0	0	1	1	1	1	0	0	0	2	0	0	3	37	25	18	5.12968	1.11846e-05	2.51979e-05	up	NA	NA	NA	NA	NA	NA	NA	NA	NA
Cluster-10678.153	0	0	0	1.83	0.97	2.54	0	0	0	1.42	0	0.59	0	0	0.3	7.94	9.26	9.56	0	0	0	11	6	16	0	0	0	8	0	4	0	0	2	47	55	57	2.06482	3.19877e-06	7.65855e-06	up	NA	NA	NA	NA	NA	NA	NA	NA	NA
Cluster-10678.156	0.37	1.69	0.21	1.92	0.4	2.03	1.15	0.19	1.84	0	0.68	1.13	0.57	0.42	8.21	56.7	12.68	31.14	2	8	1	9	2	10	7	1	9	0	3	6	3	2	1	89	59	83	3.25358	7.4049e-10	2.62293e-09	up	NA	NA	NA	NA	NA	NA	NA	NA	NA
Cluster-10678.159	0	0	0	0	0.14	0.83	0.47	2.98	0.74	1.57	1.22	5.03	0.27	0	0.14	24.94	13.35	18.55	0	0	0	0	1	5	4	1	5	9	7	17	2	0	1	76	64	62	4.87706	3.84931e-12	1.656e-11	up	NA	NA	NA	NA	NA	NA	NA	NA	NA
Cluster-10678.161	0	0	0	0.64	0	1.04	0	0.14	0	4.75	3.46	5.5	0	0	0	12.4	8.55	9.18	0	0	0	4	0	7	0	1	0	28	21	39	0	0	0	78	54	58	3.90472	1.71791e-09	5.88316e-09	up	2.85714	0.000248102	0.0004443	up	NA	NA	NA	NA	NA
Cluster-10678.163	0	0	0	0	0	0	0	0	0	16.16	21.52	22.83	0	0	0	41.15	34.41	46.16	0	0	0	0	0	0	0	0	0	37	53	66	0	0	0	101	85	116	8.89965	2.88123e-13	1.34636e-12	up	8.02664	1.58656e-10	5.5227e-10	up	NA	NA	NA	NA	NA
Cluster-10678.164	0	0	0	0	0	0	0	0	0	4.22	1.73	2.26	0	0	0	10.46	9.44	10.3	0	0	0	0	0	0	0	0	0	22	9	14	0	0	0	59	53	59	8.07859	4.929e-11	1.93827e-10	up	NA	NA	NA	NA	NA	NA	NA	NA	NA
Cluster-10678.166	0	0	0	0	0.27	0.28	0	0	0	6.52	3.58	3.42	0	0.26	0	26.82	22.57	19.61	0	0	0	0	1	1	0	0	0	22	12	14	0	1	0	98	83	73	6.7936	2.07591e-10	7.73924e-10	up	NA	NA	NA	NA	NA	NA	NA	NA	NA
Cluster-10678.170	0	0	0	2.25	1.26	0.32	0	0	0	1.43	0.86	0.27	0	0	0	9.64	4.98	6.64	0	0	0	8	4	1	0	0	0	4	2	1	0	0	0	33	17	23	2.28731	0.00212227	0.00365624	up	NA	NA	NA	NA	NA	NA	NA	NA	NA
Cluster-10678.171	0	0.5	0	0.17	0	0.4	0	0	0	0.88	0	0	0	0.17	0	4.08	4.81	4.4	0	3	0	1	0	2	0	0	0	4	0	0	0	1	0	23	27	25	4.4429	4.13556e-06	9.77463e-06	up	NA	NA	NA	NA	NA	NA	NA	NA	NA
Cluster-10678.172	0	0	0.55	0	0	0.62	0	0	0	12.17	14	10.07	0.51	0	0	37.83	38.66	41.84	0	0	1	0	0	1	0	0	0	20	25	21	1	0	0	66	69	75	7.41265	1.21446e-09	4.21817e-09	up	5.84762	7.42452e-06	1.57275e-05	up	NA	NA	NA	NA	NA
Cluster-10678.173	0	0	0	0	0.24	0	0	0	0	2.91	1.48	3.87	0	0	0.24	16.3	13.03	13.13	0	0	0	0	1	0	0	0	0	10	5	16	0	0	1	59	48	48	6.97532	1.64538e-08	5.1031e-08	up	NA	NA	NA	NA	NA	NA	NA	NA	NA
Cluster-10678.18	0	0	0	0	0	0	0	0	0	0.32	1.23	0	0	0	0	7.19	5.83	9.57	0	0	0	0	0	0	0	0	0	1	4	0	0	0	0	23	19	31	6.8513	1.85421e-07	5.11332e-07	up	NA	NA	NA	NA	NA	NA	NA	NA	NA
Cluster-10678.185	0	0	0	1.92	1.61	2.41	0	0	0	1.18	1.51	1.94	0	0	0	8.08	7.29	9	0	0	0	6	5	8	0	0	0	3	4	7	0	0	0	24	22	28	1.76286	0.000873657	0.00158343	up	NA	NA	NA	NA	NA	NA	NA	NA	NA
Cluster-10678.186	0	0	0	0	0.78	0	0	0	0	4.46	2.7	1.71	0	0.63	0.58	11.95	8.33	12.15	0	0	0	0	2	0	0	0	0	13	8	6	0	2	2	36	25	38	5.44063	1.66249e-06	4.11424e-06	up	NA	NA	NA	NA	NA	NA	NA	NA	NA
Cluster-10678.189	0	0	0	0	0.64	0.23	0.18	0.41	0	5.71	4.92	1.53	0.21	0	0	8.04	8.32	9.7	0	0	0	0	2	1	1	2	0	22	20	7	1	0	0	33	34	40	4.96383	1.06872e-07	3.02887e-07	up	3.98934	0.000654875	0.00111991	up	NA	NA	NA	NA	NA
Cluster-10678.190	0	0	0	0	0.42	0.31	0	0.28	0	11.43	15.12	9.18	0.58	0	0.3	29.47	19.1	27.25	0	0	0	0	1	1	0	1	0	32	45	32	2	0	1	88	58	83	6.64587	8.70335e-10	3.06364e-09	up	5.68715	5.0235e-07	1.21133e-06	up	NA	NA	NA	NA	NA
Cluster-10678.191	0	0	0	0	0.35	0.9	0	0	0	2.06	2.78	2.81	0	0	0.29	10.35	6.89	7.57	0	0	0	0	1	3	0	0	0	6	8	10	0	0	1	31	21	23	4.03482	8.14345e-06	1.86357e-05	up	NA	NA	NA	NA	NA	NA	NA	NA	NA
Cluster-10678.194	0	0	0	0	0	0	0	0	0	2.64	3.9	0	0	0	0	7.37	6.55	9.47	0	0	0	0	0	0	0	0	0	7	11	0	0	0	0	22	20	29	6.81077	1.91611e-07	5.27602e-07	up	NA	NA	NA	NA	NA	NA	NA	NA	NA
Cluster-10678.195	0	0	0	0	0	0	1.21	0	0	7.65	24.34	12.18	0	0	0	27.48	34.07	29.17	0	0	0	0	0	0	5	0	0	22	74	43	0	0	0	84	106	91	8.79361	4.59787e-13	2.11976e-12	up	7.9025	8.51588e-09	2.50199e-08	up	NA	NA	NA	NA	NA
Cluster-10678.199	0.54	0	0	0.64	0.86	0	0	0	0	0.57	1.72	3.27	0	0	0	7.39	9.95	13.22	2	0	0	2	3	0	0	0	0	1	5	11	0	0	0	22	31	41	4.03923	1.26179e-06	3.16339e-06	up	NA	NA	NA	NA	NA	NA	NA	NA	NA
Cluster-10678.201	1.05	0	0	1.33	0.57	0	0	0	0	4.08	6.27	2.77	0	0	0	17.2	10.23	18.86	2	0	0	2	1	0	0	0	0	3	8	3	0	0	0	23	13	27	4.1951	5.62953e-05	0.000117584	up	NA	NA	NA	NA	NA	NA	NA	NA	NA
Cluster-10678.207	0	0.31	0	2.71	2.37	2.73	0.46	0	0	1.93	0.87	1.4	0	0	0.38	20.21	12.14	18.18	0	2	0	19	17	20	4	0	0	12	5	11	0	0	3	140	84	126	2.44728	4.89254e-12	2.08836e-11	up	NA	NA	NA	NA	NA	NA	NA	NA	NA
Cluster-10678.208	0.13	0.14	0	0	0	0.15	0.23	0	0.42	2.56	0	0.53	0	0	0.52	7.82	5.2	6.32	1	1	0	0	0	1	2	0	3	16	0	4	0	0	4	52	34	42	6.70021	9.69639e-08	2.76146e-07	up	NA	NA	NA	NA	NA	NA	NA	NA	NA
Cluster-10678.209	0.13	0	0	0.36	0.34	0.15	0	0	0	0	0.4	0	0	0	0	3.69	4.73	2.53	1	0	0	2	2	1	0	0	0	0	2	0	0	0	0	24	31	16	3.62955	1.40699e-05	3.13231e-05	up	NA	NA	NA	NA	NA	NA	NA	NA	NA
Cluster-10678.210	0	0	0	0.56	0.48	0	0	0	0	0.65	0.63	0.13	0	0	0	4.07	6.24	3.6	0	0	0	3	3	0	0	0	0	4	3	1	0	0	0	27	41	24	3.74077	2.09062e-06	5.11626e-06	up	NA	NA	NA	NA	NA	NA	NA	NA	NA
Cluster-10678.212	0.13	0.47	0	0.15	0	0	0	0	0	2.94	2.15	1.4	0	0	0	5.48	7.11	10.8	0	1	0	1	0	0	0	0	0	11	7	7	0	0	0	36	47	63	6.88787	4.5594e-08	1.34928e-07	up	NA	NA	NA	NA	NA	NA	NA	NA	NA
Cluster-10678.213	0	0	0	0.28	0	0	0	0	0	5.39	2.02	3.43	0	0	0.25	23.93	28.49	34.48	0	0	0	1	0	0	0	0	0	18	7	14	0	0	1	84	101	122	7.96019	6.91569e-11	2.68696e-10	up	NA	NA	NA	NA	NA	NA	NA	NA	NA
Cluster-10678.214	0	0.38	0.33	0.48	0.18	1.62	0.4	0	0	3.29	2.24	0	0	0	0	24.97	20.93	27.07	0	2	2	2	1	10	3	0	0	18	12	0	0	0	0	144	121	158	4.82394	7.86939e-18	4.76641e-17	up	NA	NA	NA	NA	NA	NA	NA	NA	NA
Cluster-10678.216	0.24	0.22	0.37	1.45	1.69	1.75	0.27	0.26	0.49	7.09	4.72	4.34	0.09	0.15	0.28	20.88	20	22.3	7	6	11	42	52	53	10	8	15	197	128	142	3	4	9	609	581	649	3.44918	2.56361e-104	6.96383e-103	up	1.57248	5.55897e-08	1.49134e-07	up	2.56849	9.59095e-09	3.12648e-08	up	NA
Cluster-10678.217	0.15	0.21	0	0.06	0.04	0.17	0.26	0	0.03	2.32	2.98	2.12	0	0	0.05	9.59	12.29	11.15	4	6	0	1	1	5	10	0	0	64	80	69	0	0	1	280	357	324	6.90289	4.66405e-33	4.62119e-32	up	4.83395	5.3519e-13	2.29868e-12	up	NA	NA	NA	NA	NA
Cluster-10678.218	0	0	0	0.07	0	0	0	0	0	0.1	0.11	0.23	0.01	0	0	0.53	0.49	0.69	0	0	0	4	0	0	0	0	0	5	5	15	0	0	0	31	28	40	4.42059	1.79237e-06	4.42068e-06	up	NA	NA	NA	NA	NA	NA	NA	NA	NA
Cluster-10678.219	0.06	0.16	0.11	0.78	1.4	0.35	0	0	0.13	5.23	3.93	3.62	0.06	0.04	0.1	19.77	19.33	19.04	3	9	6	46	86	21	0	0	8	292	212	236	3	2	6	1157	1125	1109	4.289	9.87396e-18	5.94731e-17	up	2.19069	1.12311e-06	2.60852e-06	up	3.02564	1.6237e-05	3.69223e-05	up	NA
Cluster-10678.22	0	0.14	0	0	0	0.43	0	0	0	0	0.16	0	0	0	0	4.39	4.53	6.78	0	1	0	0	0	3	0	0	0	0	1	0	0	0	0	29	30	45	4.91704	6.51071e-07	1.68836e-06	up	NA	NA	NA	NA	NA	NA	NA	NA	NA
Cluster-10678.220	0.06	0.11	0	0.06	0	0.11	0.13	0	0.1	4.71	6.05	4.79	0	0	0	12.32	12.88	11.64	2	4	0	2	0	4	5	0	4	160	200	191	0	0	0	439	457	413	7.57175	4.1485e-36	4.42074e-35	up	6.42107	3.79308e-23	2.83859e-22	up	NA	NA	NA	NA	NA
Cluster-10678.221	0.11	0	0.77	0	0	0.11	0.18	0	0	12.79	17.28	16.18	0.17	0	0	39.59	33.47	35.9	1	0	7	0	0	1	2	0	0	119	159	178	1	0	0	386	326	351	9.7531	2.45367e-16	1.38176e-15	up	8.61992	1.14118e-12	4.76627e-12	up	NA	NA	NA	NA	NA
Cluster-10678.226	0	0.82	1.62	2.28	4.76	1.31	0.63	0.48	0	28.35	55.46	19.55	0.74	0	0.25	83.09	93.61	75.72	0	3	6	8	19	5	3	2	0	62	87	65	3	0	1	252	240	216	4.27815	2.53086e-32	2.46936e-31	up	2.67009	5.2018e-07	1.25248e-06	up	NA	NA	NA	NA	NA
Cluster-10678.228	0	0	0	0.66	0	0	0	0	0	6.3	6.82	8.69	0	0	0	27.7	20.82	14.42	0	0	0	1	0	0	0	0	0	9	10	15	0	0	0	41	31	22	6.25384	1.29604e-06	3.24381e-06	up	NA	NA	NA	NA	NA	NA	NA	NA	NA
Cluster-10678.230	0.47	0	0	0	0.44	0	0	0.44	0	4.38	1.52	3.92	0	0.51	2.39	20.51	22.33	34.47	1	0	0	0	0	0	0	1	0	8	3	9	0	1	5	39	43	67	7.87975	4.99512e-10	1.79788e-09	up	NA	NA	NA	NA	NA	NA	NA	NA	NA
Cluster-10678.233	0.02	0	0.08	0.85	0.28	1.02	0.13	0.17	0.02	2.12	0.48	1.79	0.1	0.28	0.08	14.45	15.1	15.62	1	0	5	51	17	63	9	11	1	120	26	118	6	17	5	775	656	690	3.80596	1.03382e-25	8.51086e-25	up	0.848715	0.207111	0.246119	false	4.41088	5.1578e-06	1.23259e-05	up	NA
Cluster-10678.235	0	0	0	2.66	3.43	3.1	0	0	0	2.99	2.98	3.83	0	0	0	12	13.47	13.42	0	0	0	18	25	22	0	0	0	19	19	29	0	0	0	80	90	90	1.8049	6.85821e-10	2.43608e-09	up	-0.072305	0.855764	0.876986	false	6.83353	2.49164e-07	6.81879e-07	up	NA
Cluster-10678.236	0.11	0.12	0.1	0.26	0.12	0.12	0	0	0	1.64	3.66	0.8	0	0	0	13.02	16.98	24.21	1	1	1	2	1	1	0	0	0	12	8	7	0	0	0	93	112	147	6.26128	2.3012e-15	1.22738e-14	up	NA	NA	NA	NA	NA	NA	NA	NA	NA
Cluster-10678.238	0	0	0	4.45	1.9	0	0	0	0	33.75	50.52	44.38	1.03	0	0.36	71.28	91.8	83.27	0	0	0	6	3	0	0	0	0	55	94	79	2	0	0	119	154	146	5.34101	1.59072e-21	1.13838e-20	up	4.56476	3.05046e-11	1.12977e-10	up	NA	NA	NA	NA	NA
Cluster-10678.241	0	0.31	0	0.08	0	0.77	0	0	0.08	0.88	0	0.77	0.07	0.15	0	11.29	7.52	7.12	0	2	0	0	0	5	0	0	0	5	0	5	0	1	0	37	40	43	4.38446	2.88242e-07	7.77795e-07	up	NA	NA	NA	NA	NA	NA	NA	NA	NA
Cluster-10678.245	0.3	0.34	0.12	1.66	0.2	1.02	0	0.41	0.39	2.38	0.76	1.69	0.21	0	0	14.4	16.65	13.29	2	3	1	14	1	9	0	4	3	14	6	16	2	0	0	103	117	93	3.48717	2.59547e-09	8.73875e-09	up	NA	NA	NA	NA	NA	NA	NA	NA	NA
Cluster-10678.246	0	0.15	0.61	2.75	3.36	2.24	0	0	0	1.53	0.33	0.77	0	0	0.55	15.81	6.16	10.22	0	1	4	15	18	10	0	0	0	5	2	3	0	0	4	69	27	43	1.50275	0.00366525	0.00610818	up	NA	NA	NA	NA	NA	NA	NA	NA	NA
Cluster-10678.258	0.2	0.02	0	0.93	0	0.88	0	0	0.22	8.7	5.33	3.27	0	0	0.42	6.28	1.89	3.12	1	0	0	4	0	4	0	0	1	35	22	16	0	0	2	26	8	13	NA	NA	NA	NA	3.09762	0.000394373	0.000690858	up	NA	NA	NA	NA	NA
Cluster-10678.26	0	0.17	0	0.18	1.32	1.03	0	0	0	0.57	0.38	0.32	0	0.17	0.48	10.76	11.56	9.72	0	1	0	1	8	6	0	0	0	3	2	2	0	1	3	59	63	53	3.35513	2.56932e-10	9.49599e-10	up	NA	NA	NA	NA	NA	NA	NA	NA	NA
Cluster-10678.262	0	1.22	0	0.63	1.7	2.68	1.43	0	0	0.34	1.29	1.37	0.28	0.31	0.57	15.79	13.41	15.99	0	3	0	2	6	9	6	0	0	1	4	5	1	1	2	49	42	50	2.85934	5.26183e-08	1.54524e-07	up	NA	NA	NA	NA	NA	NA	NA	NA	NA
Cluster-10678.264	0	0	0	0	0	0	0	0	0	6.99	10.87	8.15	0	0	0	21.97	12.43	25.37	0	0	0	0	0	0	0	0	0	8	13	11	0	0	0	26	15	31	6.83276	3.60219e-07	9.61324e-07	up	NA	NA	NA	NA	NA	NA	NA	NA	NA
Cluster-10678.267	0	0	0	0	0	0	0	0	0	2.36	3.12	0.39	0.59	0	0	5.59	5.03	5.1	0	0	0	0	0	0	0	0	0	10	13	2	3	0	0	24	22	23	6.76912	1.77177e-07	4.89824e-07	up	NA	NA	NA	NA	NA	NA	NA	NA	NA
Cluster-10678.268	0	0	0	1.41	2.07	0	0	0	0.39	1.51	0.85	3.39	0.18	0	0	6.69	10.44	12.88	0	0	0	7	11	0	0	0	2	7	4	5	1	0	0	26	34	31	2.15197	0.00744961	0.0118839	up	NA	NA	NA	NA	NA	NA	NA	NA	NA
Cluster-10678.271	0	0	0	0	1.36	0	0	0	0	6.64	3.06	1.76	0	0	0	26.37	12.63	10.76	0	0	0	0	3	0	0	0	0	12	6	4	0	0	0	49	24	21	4.79142	9.21869e-06	2.09785e-05	up	NA	NA	NA	NA	NA	NA	NA	NA	NA
Cluster-10678.282	0	0	0	0	0	0.74	0	0.06	0	0.9	0.32	0.44	0	0	0.4	7.34	5.19	6.97	0	0	0	0	0	5	0	0	0	5	2	3	0	0	3	48	34	46	4.47914	2.89331e-07	7.80639e-07	up	NA	NA	NA	NA	NA	NA	NA	NA	NA
Cluster-10678.287	0	1.18	0	3.29	0	0	0	0	0	6.3	1.02	8.07	0	0	0	26.79	19.42	24.36	0	1	0	3	0	0	0	0	0	5	1	9	0	0	0	24	18	23	4.23068	4.76778e-05	0.000100371	up	NA	NA	NA	NA	NA	NA	NA	NA	NA
Cluster-10678.290	0.25	0	0	0.71	0.21	0.3	0.3	0.27	0	1.1	0.71	0.89	0.18	0	0.8	10.48	17.51	12.72	1	0	0	5	2	3	2	3	0	7	3	5	2	0	3	53	94	71	4.2424	9.77259e-13	4.39803e-12	up	NA	NA	NA	NA	NA	NA	NA	NA	NA
Cluster-10678.304	0	0	0	0.19	0.89	0.37	0	8.67	0.18	1.23	1.21	0.17	0.51	0	0.52	16.95	21.13	19.21	0	0	0	1	5	2	0	5	1	6	6	1	3	0	3	78	89	89	4.80678	3.49652e-16	1.9512e-15	up	NA	NA	NA	NA	NA	NA	NA	NA	NA
Cluster-10678.307	0	0	0	0	0	0	0	0	0	0.44	1.52	1.28	0	0	0	7.34	9.39	11.63	0	0	0	0	0	0	0	0	0	2	7	7	0	0	0	35	45	55	7.73653	7.74112e-10	2.73784e-09	up	NA	NA	NA	NA	NA	NA	NA	NA	NA
Cluster-10678.31	0	0	0	0	0.5	0	0	0	0	0.96	3.03	0.79	0	0	0.16	8.2	12.16	16.93	0	0	0	0	3	0	0	0	0	5	16	5	0	0	1	45	67	93	5.90604	9.59858e-10	3.36431e-09	up	NA	NA	NA	NA	NA	NA	NA	NA	NA
Cluster-10678.33	0	0	0	3.79	5.9	5.84	0	0	0.14	1.24	0.46	0.78	0	0	0.35	4.82	9.27	8.63	0	0	0	26	31	42	0	0	1	8	3	6	0	0	1	31	52	53	0.259742	0.497135	0.552585	false	-2.65367	1.98486e-06	4.48477e-06	down	7.44286	7.37054e-09	2.44165e-08	up	NA
Cluster-10678.34	0	0	0	0	0.2	0	0	0	0	1	0.58	0.92	0	0.28	0	7.65	6.59	11.32	0	0	0	0	2	0	0	0	0	12	6	13	0	1	0	88	69	114	6.89086	2.43995e-10	9.03926e-10	up	NA	NA	NA	NA	NA	NA	NA	NA	NA
Cluster-10678.42	0	0.13	0	4.3	3.27	1.81	0.52	0.24	0	0	0	0	0	0	0.24	1.3	1.94	0.21	0	1	0	31	25	14	5	2	0	0	0	0	0	0	1	9	14	1	-1.74887	0.0288648	0.0418938	down	-7.09416	1.46678e-07	3.74831e-07	down	5.98719	8.97998e-06	2.09204e-05	up	NA
Cluster-10678.43	0	0	0	0.56	0	0	0	0	0	0.22	0	0	0	0	0.31	6.22	6.22	6.21	0	0	0	3	0	0	0	0	0	1	0	0	0	0	2	35	35	35	4.926	2.10715e-07	5.77432e-07	up	NA	NA	NA	NA	NA	NA	NA	NA	NA
Cluster-10678.45	0	0	0.27	0.57	0	0	0	0	0	0.47	0	0	0	0.27	0	4.17	3	4.18	0	0	1	4	0	0	0	0	0	3	0	0	0	2	0	28	20	29	4.0557	3.88124e-05	8.24755e-05	up	NA	NA	NA	NA	NA	NA	NA	NA	NA
Cluster-10678.46	0	0	0	0	0	0	0	0	0	0.83	0	1.01	0	0	0	2.39	3.77	5.51	0	0	0	0	0	0	0	0	0	5	0	7	0	0	0	16	26	38	6.98135	2.11086e-07	5.78331e-07	up	NA	NA	NA	NA	NA	NA	NA	NA	NA
Cluster-10678.54	0.2	0	0.22	2.85	2.87	5.01	1.13	0.3	0.97	0	0.12	0	0	0.54	0.2	1.16	2.54	1.61	2	0	2	25	27	46	13	3	9	0	1	0	0	5	2	10	22	14	-1.29286	0.00967541	0.0151677	down	-6.61537	3.21398e-07	7.9167e-07	down	4.57431	3.69291e-07	9.92697e-07	up	NA
Cluster-10678.55	0	0	0	0	0	0	0	0.41	0	2.9	0.73	2	0	0	0.24	8.93	17.15	16.43	0	0	0	0	0	0	0	1	0	17	4	13	0	0	1	62	108	78	8.6118	4.07813e-12	1.75063e-11	up	NA	NA	NA	NA	NA	NA	NA	NA	NA
Cluster-10678.66	0	0	0.13	0.54	0.75	0.68	0	0	0	0.29	0.14	0.08	0	0	0.36	3.36	1.88	4.68	0	0	1	4	6	5	0	0	0	2	1	0	0	0	3	24	13	34	2.05199	0.00179308	0.00311975	up	NA	NA	NA	NA	NA	NA	NA	NA	NA
Cluster-10678.67	0.24	0.39	0	0.54	0.75	0.18	0.82	0.12	0.38	0.86	1	0.16	0.35	1.4	0.24	2.9	2.2	3.45	2	3	0	4	6	1	8	1	3	6	7	1	3	11	2	21	16	25	2.30518	0.00110934	0.00198387	up	NA	NA	NA	NA	NA	NA	NA	NA	NA
Cluster-10678.69	0	0	0.29	0.6	0.83	0.71	2.08	1	0.4	0.58	0.19	1.46	0.4	1.56	0.26	9.37	7.81	9.24	0	0	2	4	6	5	19	11	4	3	1	11	4	11	2	60	50	60	3.30814	1.14861e-11	4.76562e-11	up	NA	NA	NA	NA	NA	NA	NA	NA	NA
Cluster-10678.72	0	0	0	0	0	0	0	0	0	4.78	12.02	7.45	0	0	0	4.26	5.57	4.51	0	0	0	0	0	0	0	0	0	23	61	45	0	0	0	22	29	23	6.86839	1.13497e-07	3.2065e-07	up	7.78026	5.60627e-09	1.68142e-08	up	NA	NA	NA	NA	NA
Cluster-10678.76	0	0	0	0	6.66	0	0	0	0	1.21	4.71	1.63	0	0	0	32.1	12.25	8.36	0	0	0	0	5	0	0	0	0	15	17	24	0	0	0	87	77	109	5.58485	1.90868e-13	9.03209e-13	up	NA	NA	NA	NA	NA	NA	NA	NA	NA
Cluster-10678.78	0.49	0.54	0.26	0.4	0.07	0.63	0.76	0.9	0.56	0.62	0	0.26	0.43	0.34	0.39	3.49	3.73	4.59	11	11	5	8	1	13	20	20	12	11	0	5	10	7	9	69	73	90	3.18746	1.29452e-07	3.63341e-07	up	NA	NA	NA	NA	NA	NA	NA	NA	NA
Cluster-10678.80	0	0.14	0	1.29	1.33	1.81	0	0.37	0	3.68	2.02	3.61	0	0	0	11.54	9.75	6.56	0	1	0	9	10	14	0	3	0	25	14	30	0	0	0	108	77	49	2.62956	3.01273e-08	9.08734e-08	up	0.936989	0.0644757	0.0837407	false	NA	NA	NA	NA	NA
Cluster-10678.82	0	0.15	0.05	1	1.79	18.52	0.08	0.04	0	3.71	4.28	4.15	0	0.1	0	9.97	9.57	82.2	0	3	1	19	37	20	2	1	0	71	79	90	0	2	0	208	185	169	2.69701	3.03741e-20	2.05111e-19	up	1.56011	5.9666e-06	1.27755e-05	up	NA	NA	NA	NA	NA
Cluster-10678.85	4.16	0.75	0.64	10.75	12.83	37.05	1.32	1.72	9.65	15.56	3.58	1.4	0.27	0	0.39	51.82	37.21	62.82	7	20	6	22	52	49	14	14	17	24	11	15	6	0	4	184	216	214	2.13022	1.91003e-12	8.41213e-12	up	-1.39011	0.0078264	0.0116881	down	1.83934	0.00345502	0.00605791	up	NA
Cluster-10678.86	0	0	0	6.14	3.24	3.81	0	0	0	0.71	0	0.15	0	0	0	4.51	3.41	2.72	0	0	0	73	41	47	0	0	0	8	0	2	0	0	0	53	40	32	-0.571482	0.146578	0.185273	false	-4.12267	3.1738e-07	7.82124e-07	down	8.15577	1.4301e-10	5.7825e-10	up	NA
Cluster-10678.87	2.15	2.15	2.62	12.95	11.07	14.55	2.19	1.07	1.17	24.19	20.16	27.24	1.99	1.47	1.5	32.48	28.14	35.63	28	26	31	153	140	180	33	14	14	270	222	360	27	18	20	381	329	418	1.05505	8.67575e-10	3.05472e-09	up	0.724125	8.4398e-05	0.00015949	false	2.4352	7.73763e-21	7.48435e-20	up	0.236205
Cluster-10678.88	4.87	4.02	5.71	16.62	14.75	22.04	7.56	6.71	8.67	14.05	11.59	13.28	6.82	8.03	6.09	29.93	30.02	30.78	55	42	58	166	157	230	99	77	92	132	108	148	78	85	69	296	296	305	0.498026	0.00725303	0.0115948	false	-0.626336	0.00510081	0.00780662	false	1.79436	6.51646e-12	3.03562e-11	up	-0.0941893
Cluster-10678.89	0	0.44	0.44	7.91	2.82	0.47	0.89	0.36	0	55.2	39.91	54.78	0	1.03	0.78	53.46	60.1	53.53	0	4	4	73	28	4	10	3	0	483	347	570	0	10	8	491	552	493	3.6524	0.000168238	0.000333247	up	3.59333	0.000237319	0.000426046	up	3.675	0.00213105	0.00384915	up	NA
Cluster-10678.91	7.46	5.33	4.09	0.42	2.03	0.48	2.66	1.7	3.59	1.28	1.11	0	6.97	6.07	3.81	0.75	1.44	0.66	69	45	34	3	17	4	28	16	31	9	8	0	65	52	35	6	11	5	NA	NA	NA	NA	NA	NA	NA	NA	-2.67654	6.58858e-05	0.000141104	down	1.12825
Cluster-10678.92	0	0	0	9.81	13.93	9.29	0	0	0	67.48	70.45	73.1	0	0	0	38.44	31.33	34.26	0	0	0	99	150	98	0	0	0	643	665	826	0	0	0	384	313	343	1.3935	9.09824e-13	4.10362e-12	up	2.51461	1.28222e-55	2.14758e-54	up	9.24802	3.61183e-14	2.10058e-13	up	NA
Cluster-10678.93	0	0	0	0.65	0.71	0.89	0	0	0	5.01	5.56	5.77	0.05	0.05	0	4.04	5.27	5.86	0	0	0	12	14	17	0	0	0	90	98	122	1	1	0	76	99	110	2.53118	7.66116e-13	3.47411e-12	up	2.73849	3.26261e-17	1.84248e-16	up	NA	NA	NA	NA	NA
Cluster-10678.95	0	0	0	0	0.09	0.44	0	0.18	0	4.92	3.58	3.38	0.18	0	0	10.29	10.53	9.2	0	0	0	0	4	20	0	9	0	210	148	168	9	0	0	460	468	409	5.60266	9.98423e-06	2.26247e-05	up	4.35731	3.05913e-07	7.5497e-07	up	NA	NA	NA	NA	NA
Cluster-10678.96	0	0	0	0.26	0.92	0.72	0.05	0.14	0.09	2.39	2.43	1.52	0	0	0	3.65	3.92	3.49	0	0	0	7	26	20	1	4	2	61	61	46	0	0	0	98	105	94	2.30087	2.60735e-08	7.91726e-08	up	1.59587	0.00185913	0.00301144	up	NA	NA	NA	NA	NA
Cluster-10678.97	6.32	8.83	6.22	23.92	23.04	18.53	7.75	7.39	7.23	27.88	28.6	33.02	7.21	5.73	7.73	35.68	34.57	36.47	239	320	219	823	834	663	344	290	264	902	899	1252	281	209	302	1211	1167	1236	0.442575	7.50518e-06	1.72391e-05	false	0.278419	0.0174319	0.0248159	false	1.53275	2.48741e-19	2.18355e-18	up	-0.0674074
Cluster-10678.98	0	0	0	19.75	17.24	18.84	0	0.15	0.46	14.51	8.22	11.54	0	0	0	16.74	19.4	16.4	0	0	0	237	220	236	0	2	5	164	91	154	0	0	0	198	229	194	-0.357782	0.0113365	0.0175841	false	-0.879023	0.000104472	0.000195317	false	10.2535	8.30667e-18	6.53476e-17	up	NA
Cluster-10678.99	4.41	4.22	4.93	4.99	4.28	5.28	2.78	2.94	3.22	0.04	0.16	0.21	1.09	1.32	1.21	0.36	0.79	0.72	432	396	450	443	399	487	322	300	307	3	13	20	111	126	123	31	68	62	-3.24793	1.01664e-35	1.07517e-34	down	-5.33272	1.54037e-54	2.52966e-53	down	0.0155697	0.898184	0.919224	false	-1.25777
Cluster-10684.1	5.45	5.91	4.54	5.67	5.57	5.52	3.52	3.96	3.3	1.79	2.06	2.25	5.27	5.01	4.4	3.09	1.72	4.01	223	231	172	209	215	211	169	167	131	61	68	91	222	197	186	111	61	143	-1.20626	9.02459e-05	0.000184392	down	-1.64387	4.97872e-20	3.23893e-19	down	-0.0203823	0.89585	0.917246	false	0.489353
Cluster-10684.2	0.47	0.03	0.39	0.61	0.51	0.39	0.3	0.2	0.38	3.6	3.3	3.28	0.88	0.98	0.66	4.17	4.16	3.68	29	1	22	34	30	22	22	12	22	190	169	203	56	59	42	231	229	203	2.74869	1.36079e-30	1.27087e-29	up	2.60043	1.63093e-25	1.33685e-24	up	0.700172	0.418725	0.486363	false	1.60266
Cluster-10684.3	0	0	0	2.96	1.47	1.6	0	0.04	0	5.75	8.93	7.47	0	0	0	7.24	6.34	8.35	0	0	0	55	35	35	0	1	0	87	124	125	0	0	0	93	84	110	0.9961	0.0015042	0.00264509	false	1.31648	7.38271e-05	0.000140341	up	7.78872	1.13544e-09	4.13292e-09	up	NA
Cluster-10687.1	14.65	14.12	14.73	17.47	17.89	18.72	18.76	18.64	18.65	54.47	53.86	52.84	13.12	10.62	10.45	34.27	30.61	33.61	560	514	522	603	650	674	846	744	692	1806	1719	2039	522	395	415	1192	1050	1160	0.623574	1.29121e-13	6.17672e-13	false	1.42268	5.00995e-102	1.56904e-100	up	0.229625	0.00270269	0.0048115	false	-0.662886
Cluster-10687.3	7.3	8.93	5.04	13.34	13.34	14.15	8.97	7.19	10.09	5.99	7.73	7.97	4.94	5.65	6.16	7.09	7.73	8.75	306	314	187	488	486	496	413	313	363	215	269	335	202	213	249	244	288	290	-1.03702	8.76807e-22	6.33415e-21	down	-0.958709	1.17046e-11	4.4998e-11	false	0.826866	1.01407e-05	2.35101e-05	false	-0.600945
Cluster-10687.4	0.15	0.07	0	0	0.3	0	0.26	0.13	0.12	0.87	0.4	0.86	0.38	0.07	0.06	0.88	0.51	0.4	6	2	0	0	12	0	13	5	4	31	13	36	16	2	2	33	19	15	NA	NA	NA	NA	2.64858	0.0504164	0.0667431	false	NA	NA	NA	NA	NA
Cluster-10701.1	29.95	29.74	31.79	33.73	31.15	30.83	18.78	20.34	19.9	102.6	95.5	99.84	17.24	15.57	15.13	99.67	102.84	97.7	1480	1403	1458	1505	1462	1431	1093	1044	953	4323	3905	4925	884	746	778	4400	4515	4295	1.38847	2.1117e-159	8.86057e-158	up	1.46973	1.74829e-151	8.81606e-150	up	-0.0227436	0.697437	0.750555	false	-0.248345
Cluster-10703.1	0	0	0	1.15	1.79	2.87	0	0	0	5.65	4.19	5.08	0	0	0	1.16	1.02	1.16	0	0	0	8	13	21	0	0	0	37	27	39	0	0	0	8	7	8	NA	NA	NA	NA	1.18334	0.0122444	0.0178183	up	NA	NA	NA	NA	NA
Cluster-10708.1	0	0	0	1.24	0	0.88	0	0	0	10.88	13.76	14.54	0	0	0	3.46	5.58	0	0	0	0	4	0	3	0	0	0	32	43	54	0	0	0	11	17	0	NA	NA	NA	NA	4.07951	1.05995e-08	3.0819e-08	up	NA	NA	NA	NA	NA
Cluster-1071.0	0	0	0	0	0	0	0	0	0	0	0.06	0.26	0	0	0	1.56	1.8	1.1	0	0	0	0	0	0	0	0	0	0	1	5	0	0	0	27	31	19	6.92587	1.13151e-07	3.19767e-07	up	NA	NA	NA	NA	NA	NA	NA	NA	NA
Cluster-10716.0	0	0	0	0	0.29	0.3	0	0	0	1.5	0.83	1.39	0	0	0	2.7	3.64	3.32	0	0	0	0	2	2	0	0	0	9	5	10	0	0	0	17	23	21	3.73796	3.54612e-05	7.56607e-05	up	NA	NA	NA	NA	NA	NA	NA	NA	NA
Cluster-1072.1	0	0	0	3.07	1.16	3.7	0	0	0	17.82	12.7	18.01	0	0	0	39.27	40.75	41.33	0	0	0	7	3	9	0	0	0	38	29	48	0	0	0	88	93	95	3.65963	3.75612e-17	2.19814e-16	up	2.46993	3.00544e-06	6.6549e-06	up	NA	NA	NA	NA	NA
Cluster-1072.10	0	0	0	15.1	11.99	11.73	0	0	0	61.37	46.08	44.78	2.4	0	0	74.16	72.64	76.39	0	0	0	25	24	22	0	0	0	97	78	91	3	0	0	123	121	126	2.18433	5.6031e-17	3.2538e-16	up	1.80087	1.06441e-09	3.43912e-09	up	6.96611	9.83804e-08	2.82834e-07	up	NA
Cluster-1072.2	0.07	0	0	2.87	3.12	2.63	0.03	0.03	0	11.59	10.78	11.97	0.03	0	0.07	10.37	9.27	9.14	2	0	0	74	85	70	1	1	0	283	256	343	1	0	2	265	236	233	1.48498	5.58578e-18	3.40938e-17	up	1.83372	1.27752e-30	1.2432e-29	up	6.79788	1.87381e-10	7.46903e-10	up	NA
Cluster-1072.3	0.86	0.1	0.52	1.48	0.64	1.14	0.12	0.23	0.35	4.7	3.43	3.64	0.23	0.1	0	2.14	2.81	2.92	17	2	10	27	12	22	3	5	7	82	59	75	5	2	0	39	51	53	1.02063	0.0164008	0.0248038	up	1.70807	2.1814e-05	4.38886e-05	up	1.05624	0.175682	0.225824	false	NA
Cluster-1072.4	1.23	2.7	1.76	0.81	0.29	0.34	0.19	0.46	0.48	1.99	1.76	1.57	0.23	0.29	0	0.55	2.33	0.88	31	66	42	18	7	8	5	12	12	43	37	40	6	7	0	12	53	20	NA	NA	NA	NA	1.75071	0.000524666	0.000906893	up	-2.113	0.000198535	0.00040454	down	NA
Cluster-1072.6	6.73	4.53	6.02	1.85	1.62	1.31	0.81	1.17	0.6	9.71	10.22	10.09	0.41	1	0.82	6.21	8.34	5.63	174	111	144	43	40	31	24	31	14	214	219	261	10	24	21	143	191	129	1.82238	5.21347e-11	2.04583e-10	up	2.49681	3.50422e-31	3.46707e-30	up	-1.94913	2.31277e-12	1.12753e-11	down	-0.20146
Cluster-1072.7	6.35	8.3	7.36	3.91	4.96	3.88	4.72	5.81	4.9	18.11	19.57	15.71	2.98	4.11	3.54	11.79	12.95	9.68	134	165	141	75	99	78	117	128	100	329	346	334	65	84	78	225	245	184	1.18132	2.7682e-09	9.29798e-09	up	1.90745	4.66807e-24	3.62468e-23	up	-0.851232	4.99532e-05	0.000108322	false	-0.490572
Cluster-1072.9	5.84	5.07	3.51	2.46	1.06	0.47	2.87	2.27	3.9	0	0.52	0.87	2.02	1.72	3.63	0.33	1.32	0.66	41	32	22	15	7	3	23	16	25	0	3	6	14	11	25	2	8	4	NA	NA	NA	NA	NA	NA	NA	NA	-1.95049	0.00249104	0.00445699	down	-0.258599
Cluster-10736.10	0.35	0.66	0	0.5	0.3	2.04	0.15	0.41	0.23	4.09	3.48	4.64	0	0.48	0	2.98	3.73	2.56	4	10	0	7	4	31	2	7	3	56	47	76	0	7	0	43	52	37	1.44352	0.0513124	0.0710871	false	1.95868	0.00686326	0.0103284	up	NA	NA	NA	NA	NA
Cluster-10736.13	0	0.25	0.63	0.36	1.57	0	0	0	0	2.04	1.69	2.02	1.71	0.46	0.24	3.29	0.53	2.26	0	4	11	6	29	0	0	0	0	34	27	39	34	8	4	57	9	39	1.43523	0.236355	0.285636	false	1.43682	0.183998	0.220716	false	NA	NA	NA	NA	NA
Cluster-10736.14	0.34	0.22	0	0.17	0	0	0.7	0.5	0.78	2.8	2.98	1.39	0	0.4	0.48	0.99	1.93	1.87	6	4	0	3	0	0	16	10	15	48	49	28	0	7	10	17	34	33	4.59606	1.30216e-05	2.91012e-05	up	5.30089	2.47605e-07	6.16817e-07	up	NA	NA	NA	NA	NA
Cluster-10736.15	0.66	0.41	0.37	0.31	0.65	0.12	0.47	0	0.21	2	5.98	3.98	1.02	0.54	1.1	1.92	1.15	1.3	12	7	6	5	11	2	10	0	3	32	95	76	20	9	21	32	19	22	1.83795	0.00632893	0.0102045	up	3.41482	9.59803e-07	2.24622e-06	up	NA	NA	NA	NA	NA
Cluster-10736.6	1.11	1.34	2.49	1.63	1.33	0.95	6.61	3.5	1.8	2.63	4.38	1.51	1.3	1.79	3.58	2.74	3.67	2.65	13	13	30	18	17	10	37	42	18	33	48	33	16	19	15	51	37	36	1.26623	0.00267992	0.00455124	up	1.25685	0.00736971	0.0110455	up	NA	NA	NA	NA	-0.825759
Cluster-10736.8	0	1.18	1.66	0.82	0.43	0.48	0.64	1.96	0	3.42	1.41	5.92	2.41	1.1	2.36	3.94	4.37	3.12	0	17	24	11	6	6	11	31	0	45	18	92	38	16	37	54	60	43	2.56856	3.00012e-08	9.05022e-08	up	2.56866	0.000141372	0.000260305	up	NA	NA	NA	NA	1.23206
Cluster-10747.0	0.18	0.46	0.29	0.32	0.59	0.37	1.57	1.78	1.2	1.6	1.67	3.24	1.81	0.6	0.7	4.34	3.36	4.69	1	3	1	2	4	2	13	13	8	9	10	23	13	4	4	27	20	29	3.05657	1.00188e-05	2.26977e-05	up	NA	NA	NA	NA	NA	NA	NA	NA	NA
Cluster-10747.3	0	0.06	0.19	0.06	0.3	0.2	0	0	0.22	0.93	0.59	0.77	0.09	0.12	0.34	1.7	1.53	2.19	0	1	6	1	9	6	0	0	7	27	16	26	3	4	12	52	47	67	3.19044	2.27465e-08	6.94857e-08	up	2.00865	0.00414675	0.00641581	up	NA	NA	NA	NA	NA
Cluster-10747.5	6.24	6.35	7.62	16.9	15.86	15.5	6.42	7.31	6.08	9.16	6.93	8.4	5.26	5.39	6.24	17.5	18.06	17.77	436	420	492	1058	1043	1006	521	527	409	539	394	577	376	362	447	1078	1104	1093	-0.121922	0.0460945	0.0644659	false	-1.15597	1.60431e-26	1.36474e-25	down	1.16204	6.05739e-36	1.13297e-34	up	-0.184772
Cluster-10747.6	1.49	1.32	1.04	3.67	3.32	3.99	1.98	2.31	1.9	2.98	2.15	2.88	1.87	2.5	2.08	8.88	9.63	10.41	81	69	53	182	172	206	127	131	101	141	98	160	106	132	119	440	472	512	1.14759	4.52983e-18	2.77773e-17	up	-0.609282	0.00211037	0.00339605	false	1.42605	3.75247e-11	1.61348e-10	up	0.108365
Cluster-10747.7	0.55	0	0.32	3.97	4.73	3.74	1.5	2.28	3.87	8.12	11.11	12.34	1.18	1.29	1.51	11.08	11.08	13.49	2	0	1	12	16	12	6	7	12	23	33	43	4	4	5	33	33	40	1.21177	0.00240842	0.0041166	up	1.19252	0.00632534	0.00956664	up	NA	NA	NA	NA	NA
Cluster-10747.8	12.55	13.68	13.14	26.2	21.69	26.84	12.09	10.95	12.06	49.34	40.29	37.18	12.22	11.14	13.57	37.68	37.06	42.27	519	511	525	959	832	1003	611	457	470	1330	1264	1487	510	456	589	1363	1335	1258	0.300948	0.00335507	0.00562446	false	0.436663	3.63031e-05	7.13252e-05	false	0.805158	4.48577e-14	2.58668e-13	false	0.132157
Cluster-10748.1	0	0	0	0	0	0.22	0	0	0.22	305.45	392.36	311.76	0.2	0.88	0.21	238.36	199.66	262.64	0	0	0	0	0	1	0	0	1	1253	1648	1552	1	4	1	1028	867	1145	11.2693	2.22676e-21	1.58109e-20	up	11.9193	1.26727e-23	9.66203e-23	up	NA	NA	NA	NA	NA
Cluster-10748.2	0	0	0	0	0	0	0	0	0	188.66	164.66	162.51	0	0	0	206.46	133.71	178.9	0	0	0	0	0	0	0	0	0	40	41	44	0	0	0	45	30	43	7.5447	2.57641e-09	8.67809e-09	up	7.72025	5.97928e-10	1.98022e-09	up	NA	NA	NA	NA	NA
Cluster-10750.0	0	0	0	1.14	1.03	1.29	0	0	0	4.5	4.16	4.7	0	0	0	3.63	2.66	2.56	0	0	0	8	7	5	0	0	0	29	27	37	0	0	0	17	16	16	NA	NA	NA	NA	2.10213	2.00345e-05	4.0483e-05	up	NA	NA	NA	NA	NA
Cluster-10750.1	0	0	0	0	0.23	0	0	0	0	4.6	5.41	4.01	0	0	0	3.62	3.48	4.4	0	0	0	0	2	0	0	0	0	38	39	37	0	0	0	27	30	30	5.25151	3.08427e-06	7.39576e-06	up	5.74182	2.42522e-07	6.04795e-07	up	NA	NA	NA	NA	NA
Cluster-10750.11	21.18	19.41	18.16	33.27	35.08	31.22	78.09	83.12	73.32	71.73	76.59	72.62	39.45	39.49	38.43	76.67	84.99	75.88	616	535	488	870	968	850	2664	2501	2053	1770	1841	2104	1184	1106	1155	1982	2187	1956	0.991558	1.01732e-54	1.5299e-53	false	0.982816	2.07027e-43	2.7337e-42	false	0.672532	2.25181e-14	1.33469e-13	false	-0.950989
Cluster-10750.2	0.68	0.25	0.25	0.26	0.43	0.71	0	0	0	3.54	2.79	6.23	0.64	0.23	0	4.25	4.94	7	3	1	1	1	2	3	0	0	0	15	12	32	3	1	0	18	22	31	3.36934	1.74916e-05	3.85802e-05	up	NA	NA	NA	NA	NA	NA	NA	NA	NA
Cluster-10750.3	24.21	16.33	22.51	13.37	10.39	13.6	13.84	19.35	18.02	3.9	4.46	2.44	14.47	21.26	13.86	8.7	9.3	8.27	72	39	56	32	28	35	45	55	45	8	10	6	39	52	37	21	22	20	-0.792482	0.0288625	0.0418913	false	-2.07977	2.29041e-05	4.59818e-05	down	-0.849146	0.0154824	0.0245927	false	-0.0696231
Cluster-10750.4	2.05	1.04	1.61	5.33	6.02	1.64	1.75	1.01	5.96	4.6	1.95	1.8	0.15	1.05	2.38	2.6	0	2.91	79	38	57	185	220	59	79	40	222	151	62	69	5	39	95	89	0	99	-1.48537	0.380731	0.436774	false	-0.800561	0.151641	0.18469	false	1.37766	0.00563431	0.00958661	up	-1.25237
Cluster-10750.6	0	0	0	6.38	6.08	0.67	0	0	6.77	2.26	0	0	0	0	0	2.61	0.27	3.01	0	0	0	199	199	21	0	0	226	66	0	0	0	0	0	80	8	92	-1.40548	0.122475	0.157306	false	-2.7166	0.301116	0.346615	false	9.5271	1.84714e-07	5.13768e-07	up	NA
Cluster-10750.7	14.3	14.56	14.03	5.31	4.33	8.11	10.51	10.36	4.38	4.03	6.57	6.47	9.46	10.2	9.47	6.79	9.04	5.5	633	615	576	212	182	337	548	476	188	152	240	286	434	438	436	268	355	216	-0.00561761	0.984543	0.987262	false	-0.228339	0.467481	0.515365	false	-1.35866	4.5057e-10	1.71958e-09	down	0.256981
Cluster-10758.0	0	0	0	0	0.05	0	0	0	0	0.11	0.27	0.54	0	0	0	1.21	1.07	0.56	0	0	0	0	1	0	0	0	0	2	5	12	0	0	0	24	21	11	5.5057	5.23505e-05	0.000109703	up	NA	NA	NA	NA	NA	NA	NA	NA	NA
Cluster-10770.0	0	0	0	0	0.48	0	0	0	0	3.03	2.73	2.44	0	0	0	1.85	1.47	2.36	0	0	0	0	5	0	0	0	0	31	27	29	0	0	0	20	15	25	NA	NA	NA	NA	4.04321	1.82544e-05	3.70639e-05	up	NA	NA	NA	NA	NA
Cluster-10770.1	0	0	0	1.09	1.14	1.16	0.02	0	0	1.74	1.35	1.49	0	0	0	2.18	1.78	2.18	0	0	0	93	106	90	3	0	0	126	122	146	0	0	0	228	231	211	1.01699	9.60133e-11	3.68649e-10	up	0.339897	0.0601782	0.0786003	false	8.9888	1.10136e-13	6.11565e-13	up	NA
Cluster-10772.1	7.8	6.9	8.42	7.34	6.5	7.78	4.48	5.96	4.2	4.23	3.88	4.82	5.56	6.34	5.55	4.1	3.35	5.95	319	266	314	250	216	272	215	224	165	146	130	198	207	211	222	130	117	144	-1.11667	1.02423e-09	3.58098e-09	down	-0.761325	2.46884e-05	4.93962e-05	false	-0.324159	0.0313513	0.0472476	false	0.198801
Cluster-10776.1	0	0	0	0.4	0.25	0.13	0	0	0	36.92	37.39	34.18	0	0	0	7.09	6.68	5.57	0	0	0	3	2	1	0	0	0	257	261	285	0	0	0	52	49	41	4.36692	2.87687e-10	1.05954e-09	up	6.96097	1.51987e-29	1.4299e-28	up	NA	NA	NA	NA	NA
Cluster-10776.11	0.49	0.66	2.77	2.31	4.19	5.89	3.26	1.53	1.55	13.73	14.56	13.23	2.27	2.93	4.3	6.71	7.67	6.99	50	68	55	226	290	296	121	93	79	1239	1272	1403	99	59	72	636	720	666	1.12064	9.84245e-23	7.38095e-22	up	2.16741	1.71704e-83	4.32425e-82	up	2.18355	1.01366e-25	1.28134e-24	up	-0.228203
Cluster-10776.2	0	0.08	0	0	0.08	0	0.71	0.59	0.61	1.36	0.59	1.77	0.3	0.3	0	3.37	2.2	2.07	0	1	0	0	1	0	11	8	5	12	4	19	4	3	0	27	24	18	5.8071	7.99116e-06	1.83028e-05	up	NA	NA	NA	NA	NA	NA	NA	NA	NA
Cluster-10776.6	0	0.2	0.1	2.89	2.03	1.54	0.32	0	0	5.96	4.65	5.82	0	0	0	6.79	4.92	6.26	0	2	1	28	21	15	4	0	0	54	42	63	0	0	0	65	47	60	1.2271	0.00123329	0.00219216	up	1.19309	0.00135174	0.00222433	up	NA	NA	NA	NA	NA
Cluster-10780.0	0	0	0	0	0.1	0.07	0	0	0	1.87	1.93	2.07	0	0	0	2.46	3.31	3.03	0	0	0	0	3	2	0	0	0	51	51	66	0	0	0	70	94	86	5.44936	3.97477e-14	1.96666e-13	up	4.96181	1.34029e-11	5.12901e-11	up	NA	NA	NA	NA	NA
Cluster-10794.0	0	0	0	0	0.31	0	0	0	0	3.7	6.47	2.64	0	0	0	5.7	2.01	2.66	0	0	0	0	2	0	0	0	0	21	37	18	0	0	0	34	12	16	NA	NA	NA	NA	5.19465	2.54459e-05	5.08345e-05	up	NA	NA	NA	NA	NA
Cluster-10799.0	0	0	0	0.22	0.25	0	0	0	0	19.03	18.32	24.5	0.1	0	0.1	51.92	50.84	49.2	0	0	0	2	1	0	0	0	0	160	153	245	1	0	1	458	442	427	8.59227	2.0625e-24	1.63484e-23	up	7.41359	1.58317e-17	9.08903e-17	up	NA	NA	NA	NA	NA
Cluster-10816.3	0.23	0.42	0.37	0.38	0.09	0.2	2.45	2.67	2.7	0.33	0.3	0.25	2.31	2.15	2.43	0.16	0.36	0.24	11	20	16	17	4	9	148	142	133	14	12	13	121	107	128	7	16	10	NA	NA	NA	NA	NA	NA	NA	NA	NA	NA	NA	NA	-0.138658
Cluster-10816.5	0	0	0	1.12	0.92	1.23	0	0	0	2.86	2.69	2.23	0	0	0.02	1.82	1.73	1.82	0	0	0	48	41	55	0	0	0	117	106	106	0	0	1	77	73	77	0.456917	0.0789416	0.105509	false	1.09136	4.05398e-05	7.91992e-05	up	7.98772	1.54254e-10	6.21246e-10	up	NA
Cluster-10816.6	0	0	0	1.04	0.27	0.09	0	0	0	1.1	0	0	0	0	0	3.3	2	1.55	0	0	0	19	5	1	0	0	0	19	0	0	0	0	0	62	37	29	2.13807	0.0131663	0.0202133	up	NA	NA	NA	NA	NA	NA	NA	NA	NA
Cluster-10816.7	61.04	66.12	65.54	30.49	29.48	32.89	34.98	32.44	34.66	25.71	25.16	30.53	31.56	34.89	30.88	16.64	15.97	13.13	788	792	772	349	360	393	524	428	422	277	268	390	413	424	403	188	180	148	-1.29256	3.96513e-20	2.66525e-19	down	-0.355615	0.00472924	0.00726995	false	-1.13645	3.76254e-42	8.61919e-41	down	-0.031298
Cluster-10816.9	3.28	1.97	1.96	10.69	12.42	10.68	1.8	1.16	1.16	0.24	2.49	1.15	5.23	2.89	1.48	2.5	3.57	4.46	18	10	10	53	67	55	11	6	6	1	11	6	29	14	8	12	17	22	-1.97327	3.73291e-08	1.11471e-07	down	-3.368	2.3233e-08	6.50591e-08	down	2.16313	2.92867e-08	8.98988e-08	up	NA
Cluster-10825.0	0	0	0	0	0.03	0	0	0	0	0.79	0.88	0.73	0	0	0	1.18	1.06	1.29	0	0	0	0	1	0	0	0	0	26	28	28	0	0	0	40	36	44	6.60593	1.15917e-07	3.27129e-07	up	6.15318	1.3819e-06	3.17812e-06	up	NA	NA	NA	NA	NA
Cluster-10833.1	0	0	0	0.85	1.09	0.69	0	0	0	0.52	1.2	1.31	0	0	0	0.89	0.95	0.54	0	0	0	26	33	21	0	0	0	13	27	36	0	0	0	25	25	15	-0.493388	0.23882	0.288282	false	-0.19376	0.682103	0.720551	false	7.13399	4.68143e-08	1.40123e-07	up	NA
Cluster-10833.3	2.76	3.93	3.56	5.34	6.66	6.61	1.93	2.43	2.57	14.2	14.67	14.13	2.59	1.92	1.82	11.34	9.77	9.76	187	256	225	328	431	423	155	172	170	825	826	961	183	126	129	691	591	591	0.47049	0.000204035	0.000400199	false	1.03988	8.70961e-22	6.14819e-21	up	0.773957	7.02593e-06	1.65522e-05	false	-0.0813108
Cluster-10835.10	0	0	0	1.9	1.06	3.18	0	0	0	18.04	19	18.48	0	0.2	0.07	17.81	16.12	16.49	0	0	0	41	24	72	0	0	0	374	385	451	0	4	1	387	349	357	2.79031	1.92441e-15	1.03157e-14	up	3.02712	1.14803e-17	6.63899e-17	up	7.9195	3.2212e-09	1.11277e-08	up	NA
Cluster-10835.12	0	0.08	0	0	0	0	0	0.07	0	0	0	0	0	0	0	5.62	12.83	9.82	0	2	0	0	0	0	0	2	0	0	0	0	0	0	0	183	416	319	10.499	1.68597e-17	1.0046e-16	up	NA	NA	NA	NA	NA	NA	NA	NA	NA
Cluster-10835.13	1.37	1.93	1.29	1.7	0.82	1.99	0.47	1.84	1.08	9.22	7.52	8.32	0.41	1.25	0.69	6.36	2.96	4.5	50	58	38	51	28	69	20	50	38	194	147	184	15	44	26	150	93	104	1.02379	0.0121498	0.0187532	up	1.71132	1.95143e-06	4.41273e-06	up	-0.0149482	0.971766	0.978049	false	-0.25447
Cluster-10835.14	3.59	4.08	3.24	2.36	3.36	1.83	3.7	3.28	1.77	1.77	0	0.84	1.78	2.47	2.69	0.27	1.66	0.86	71	77	59	42	63	34	86	67	33	29	0	16	36	47	55	4	29	15	-1.729	0.00789674	0.012548	down	-1.75064	0.0782476	0.100137	false	-0.621422	0.0506313	0.0732328	false	-0.289528
Cluster-10835.15	0.1	0.21	0.07	0.18	0.21	0.13	0.59	0.53	0.29	0.99	1.54	1.44	1	0.62	0.56	5.9	4.71	4.8	5	10	3	8	10	6	35	28	14	43	65	73	53	30	29	270	214	218	4.67557	2.65855e-38	2.97656e-37	up	2.80663	9.41323e-10	3.05571e-09	up	NA	NA	NA	NA	0.676112
Cluster-10835.18	53.63	70.37	51.33	64.63	46.76	21.12	48.53	25.49	31.8	81.71	35.98	66.35	26.65	35.08	11.18	13.59	32.77	14.65	32	28	24	29	25	10	29	13	14	35	18	37	13	15	5	6	15	7	-1.39501	0.0347447	0.0496848	down	0.365115	0.495511	0.542734	false	-0.42896	0.390383	0.457782	false	NA
Cluster-10835.19	0.54	0.46	0.52	0.29	0.41	0	1.41	1.65	2.31	16.5	18.72	16.53	0.64	1.54	0	3.04	2.58	2.43	9	7	8	4	6	0	28	29	38	242	269	286	11	25	0	46	39	37	3.41814	2.01184e-07	5.52599e-07	up	6.21542	3.36521e-35	3.70811e-34	up	NA	NA	NA	NA	-1.28167
Cluster-10835.2	0	0	0	2.33	0	0.41	0	0	0.27	4.62	2.81	4.14	0	0	0	3.85	1.22	8.81	0	0	0	188	0	34	0	0	23	352	207	369	0	0	0	308	96	701	2.07603	0.278815	0.331105	false	1.89369	0.289185	0.334145	false	8.65272	0.0268187	0.0409299	up	NA
Cluster-10835.20	0.6	0.17	0	0.14	0.42	0.48	0.97	1.4	0.59	9.1	9.85	9.47	0.9	1.76	1.55	6.49	6.32	5.63	27	7	0	6	18	20	53	67	26	361	380	441	43	79	75	270	261	233	3.92563	3.29936e-35	3.44538e-34	up	4.64405	1.72713e-59	3.09723e-58	up	NA	NA	NA	NA	0.561207
Cluster-10835.21	0	0.25	0.57	0.28	0.54	0	3.03	2.18	3.22	9	10.73	6.99	1.63	1.19	1.29	6.4	5.95	7.24	0	13	28	13	28	0	194	123	169	416	482	379	92	62	72	310	287	350	4.35784	0.000548335	0.00102052	up	4.90053	0.000125287	0.000232211	up	-0.0871452	0.957953	0.967191	false	-0.991608
Cluster-10835.22	1.44	0.96	0.73	3.99	6.68	4.06	2.41	2.39	2.18	0.29	0	0	2	2.23	0.98	0.13	0.47	0	80	51	38	201	354	213	158	138	118	14	0	0	116	120	57	6	23	0	-4.92281	0.000132525	0.00026568	down	-5.82201	0.00242018	0.00386713	down	2.14165	4.34863e-11	1.85497e-10	up	-0.373284
Cluster-10835.23	86.82	83.42	90.51	55.25	54.69	53.49	21.5	22.2	22.26	1.18	0.79	1.11	16.69	14.79	16	1.09	1.61	1	4185	3838	4050	2405	2504	2422	1220	1111	1039	48	31	53	834	691	802	46	68	42	-5.75202	0	0	down	-5.90699	0	0	down	-0.761842	9.37197e-82	5.00882e-80	false	-0.422357
Cluster-10835.27	0	0	0	4.67	5.9	1.09	0	0	0	23.44	37.82	18.1	0	0	0	23.77	37.87	25.88	0	0	0	4	6	1	0	0	0	19	35	19	0	0	0	20	33	23	2.59495	0.000151887	0.000302311	up	NA	NA	NA	NA	NA	NA	NA	NA	NA
Cluster-10835.29	0.57	0	0.21	0.74	1.69	1.46	0	0	0	2.4	3.83	3.06	0	0.18	1.41	6.84	4.81	5.34	3	0	1	3	9	7	0	0	0	11	18	17	0	0	8	34	24	27	1.97335	0.000366997	0.000698071	up	NA	NA	NA	NA	NA	NA	NA	NA	NA
Cluster-10835.3	43.16	42.82	44.68	4.77	4.26	0	46.04	46.89	45.9	14.6	20.77	17.93	19.52	21.37	20.18	40.03	23.95	32.86	3694	3514	3559	370	346	0	4652	4179	3824	1068	1472	1534	1739	1781	1804	3070	1825	2508	3.17796	0.0861859	0.114195	false	2.40574	0.192747	0.230317	false	-3.94986	0.032048	0.0482184	down	-1.13434
Cluster-10835.30	23.79	28.98	14.56	3.75	2.57	1.23	43.8	34.43	45.13	24.05	53.33	51.74	120.31	44.41	67.86	20.88	19.13	20.08	26	23	12	3	2	1	50	34	38	19	49	54	113	37	59	17	16	17	NA	NA	NA	NA	4.22844	2.28639e-07	5.71519e-07	up	-3.37902	5.81677e-05	0.000125281	down	0.889027
Cluster-10835.31	9.24	0	9.54	0	0	0	11.85	9.78	5.53	0	0	0	6.02	0	0	0	0	0	212	0	201	0	0	0	318	231	121	0	0	0	142	0	0	0	0	0	NA	NA	NA	NA	NA	NA	NA	NA	-9.57848	0.0142318	0.0227386	down	-2.10508
Cluster-10835.32	0	0.07	0	0	0.2	0.48	0.31	0.37	0.4	0	0.2	0	1.01	1.17	0.76	0	0.78	0	0	2	0	0	6	15	12	13	13	0	5	0	35	38	27	0	23	0	NA	NA	NA	NA	NA	NA	NA	NA	NA	NA	NA	NA	1.50599
Cluster-10835.33	0	10.16	0	10.25	11.13	7.5	0	0.01	5.74	0.63	0	0.49	0	5.78	6.89	0.95	0.17	1.5	0	217	0	208	239	158	0	0	124	12	0	11	0	125	160	19	3	30	-3.72956	5.80985e-11	2.2711e-10	down	-4.85228	4.42906e-19	2.75192e-18	down	1.41336	1	1	false	1.17843
Cluster-10835.4	1.93	1.41	0.8	2.05	1.1	2	2.3	2.63	1.73	11.13	7.78	8.88	1.3	1.66	2.2	13.93	11.44	12.12	42	29	16	39	22	40	58	59	36	204	140	192	28	34	49	268	219	233	2.6307	1.65989e-21	1.18586e-20	up	2.291	4.43865e-13	1.91935e-12	up	0.19026	0.697593	0.750638	false	-0.343309
Cluster-10835.5	0	0	0	45.45	53.2	54.72	0	0	0	29.59	28.65	28.56	0.45	0	0	21.15	34.22	22.07	0	0	0	3553	4365	4447	0	0	0	2185	2048	2464	40	0	0	1635	2631	1698	-1.2496	1.44982e-07	4.04749e-07	down	-0.989906	9.05701e-35	9.86408e-34	false	14.4067	3.16409e-34	5.58613e-33	up	NA
Cluster-10835.6	0	0	0	7.25	1.68	3.67	0	0	0.61	7.67	3.15	6.34	0.39	0	0	7.43	11.33	4.65	0	0	0	583	141	306	0	0	53	582	231	562	36	0	0	591	896	368	0.622775	0.357236	0.412969	false	0.260948	0.699618	0.736684	false	10.8459	3.27195e-13	1.73275e-12	up	-0.598222
Cluster-10835.8	0	0	0	0	1.55	0.84	0	0	0	24.83	27.31	24.77	0	0	0	10.11	8.1	9.69	0	0	0	0	25	13	0	0	0	357	385	420	0	0	0	152	121	146	3.29893	3.86739e-05	8.22072e-05	up	4.8663	5.88941e-05	0.000113182	up	NA	NA	NA	NA	NA
Cluster-10837.0	0	0	0	0	0.34	0.74	0	0	0	1.8	2.16	4.77	0	0	0	4.54	6.34	3.76	0	0	0	0	1	7	0	0	0	17	25	44	0	0	0	52	59	37	4.00995	5.7534e-07	1.50002e-06	up	3.28508	0.000748853	0.00127156	up	NA	NA	NA	NA	NA
Cluster-10841.1	3.15	0.62	3.61	0	0	7.78	1.1	6.74	0	0	0	0	4.07	0.65	1.63	0	0	0	109	20	116	0	0	254	45	243	0	0	0	0	146	21	58	0	0	0	NA	NA	NA	NA	NA	NA	NA	NA	0.0158179	1	1	false	-0.260601
Cluster-10841.15	0	0.3	0.26	1.65	1.04	0.38	0.24	0	0.62	0	0.56	1.64	0	0.19	0.77	3.31	4.31	2.83	0	2	2	12	8	3	2	0	5	0	4	14	0	1	6	24	32	21	1.54017	0.0099784	0.0156113	up	NA	NA	NA	NA	NA	NA	NA	NA	NA
Cluster-10841.18	0.55	0.33	0	1.3	5.89	2.01	0	0	0	0.54	1.81	1.42	0	0	0.3	3.2	5.75	3.52	2	1	0	15	35	23	0	0	0	3	20	14	0	0	1	27	41	31	0.251671	0.561011	0.613575	false	-1.0587	0.145555	0.177919	false	4.5571	1.16857e-05	2.69134e-05	up	NA
Cluster-10841.2	0.11	0.45	0.02	0	0	0	4.55	1.44	3.74	0	0	0	2.71	4.04	4.44	0	0	0	7	28	1	0	0	0	354	98	239	0	0	0	186	259	305	0	0	0	NA	NA	NA	NA	NA	NA	NA	NA	NA	NA	NA	NA	0.254246
Cluster-10841.20	0	0	0	1.3	1.23	1.51	0	0	0	0.18	0.11	0.14	0.04	0	0	1.09	1.05	0.25	0	0	0	26	26	32	0	0	0	3	2	3	1	0	0	22	21	5	-1.00706	0.0841206	0.111737	false	-3.50475	1.13185e-07	2.93197e-07	down	7.20803	2.2565e-08	7.02961e-08	up	NA
Cluster-10841.23	0	0	0.49	6.57	5.51	4.07	0	0	0.98	2.16	3.66	2.66	0.22	0.24	0.23	2.56	3.05	4.56	0	0	2	26	24	17	0	0	4	8	14	12	1	1	1	10	12	18	-0.942253	0.050017	0.0694385	false	-1.08079	0.0307745	0.0422294	down	5.02126	2.41884e-05	5.41138e-05	up	NA
Cluster-10841.28	0	0.52	0	3.17	1.33	0	0	0	0.51	3.79	0.5	2.22	0	0	0.95	8.07	4.25	6.5	0	1	0	8	3	0	0	0	1	13	1	7	0	0	2	31	20	21	2.50234	0.00398805	0.00661119	up	NA	NA	NA	NA	NA	NA	NA	NA	NA
Cluster-10841.29	3.31	4.28	4.14	0.73	0.48	0.22	5.26	4.16	5.2	0.84	0.23	0.13	3.95	5.04	3.91	0.66	0.78	1	51	62	59	10	7	3	96	66	77	11	2	2	63	75	62	9	10	13	NA	NA	NA	NA	NA	NA	NA	NA	-3.1468	8.37403e-11	3.46392e-10	down	-0.136767
Cluster-10841.3	13.45	16.21	16.06	43.04	46.62	35.69	31.48	26.53	34.67	18.62	16.29	20.23	15.76	22.67	20.14	19.48	20.04	19.01	537	616	594	1549	1767	1337	1478	1098	1338	633	538	805	651	875	834	693	709	674	-1.35945	3.22079e-45	4.14127e-44	down	-1.35192	1.98906e-32	2.03794e-31	down	1.36726	1.88387e-32	3.12818e-31	up	-0.615434
Cluster-10841.30	0	0.9	0.66	2.12	1.93	1.58	0	0.37	1.35	4.22	3.25	2.86	0	0.5	0	11.07	7.57	8.39	0	8	6	19	19	15	0	3	13	37	28	30	0	5	0	102	70	78	2.04231	4.15077e-09	1.36973e-08	up	0.741673	0.063056	0.0820297	false	NA	NA	NA	NA	NA
Cluster-10841.33	0.99	0.36	0.47	5.09	4.79	4.39	1.48	0.74	1.28	3.41	1.5	3.13	1.41	0.76	0.93	4.8	5.88	5.52	14	20	26	62	84	92	105	46	74	121	74	91	88	44	57	150	159	142	0.727008	0.000502776	0.000940467	false	0.166406	0.57856	0.623532	false	1.93712	9.82666e-08	2.82521e-07	up	-0.128093
Cluster-10841.4	0.33	0.69	1.32	2.97	2.72	2.22	1.86	2.05	2.54	10.33	10.81	10.61	1.12	0.94	1.3	0.83	1.35	0.58	4	8	16	36	35	28	30	29	33	120	124	146	15	12	18	10	16	7	-1.78453	0.000119194	0.000240079	down	1.86952	3.19726e-14	1.50433e-13	up	1.77007	0.00213236	0.00385128	up	-0.931425
Cluster-10841.6	0.39	0.9	0.99	1.95	3.27	3.25	2.18	0	0	4.3	2.88	4.29	0.12	0.9	0.38	4.14	5	6.58	2	5	5	10	19	18	15	0	0	21	14	26	0	5	2	22	26	35	0.629067	0.167013	0.208528	false	0.259404	0.587153	0.631642	false	NA	NA	NA	NA	NA
Cluster-10841.7	1.68	0.43	1.32	0.61	0.69	0.6	2.3	3.99	1.42	0.24	0.15	0.16	2.14	0	0.05	0.88	1.21	1.07	119	29	87	39	46	40	192	294	97	14	8	11	157	0	3	55	76	67	0.466934	0.0898605	0.118627	false	-2.02748	8.59606e-07	2.02311e-06	down	-0.943832	0.0586124	0.0836658	false	-1.75828
Cluster-10844.0	0	0	0	0.12	0.34	0.23	0	0	0	0	0.65	0	0	0	0	3.92	3.06	3.54	0	0	0	1	3	2	0	0	0	0	5	0	0	0	0	32	25	29	3.6492	7.07452e-07	1.82653e-06	up	NA	NA	NA	NA	NA	NA	NA	NA	NA
Cluster-10850.0	0	0	0	3.3	3.73	2.23	0	0	0	2.37	3.75	5.04	0	0	0	2.46	0.89	1.18	0	0	0	34	41	24	0	0	0	23	36	58	0	0	0	25	9	12	-1.29574	0.0132217	0.0202927	down	0.112019	0.794514	0.823153	false	7.44214	8.0939e-09	2.6647e-08	up	NA
Cluster-10859.1	0.17	0	0.06	0.19	0	0	0.05	0	0.12	2.94	1.78	4.49	0	0.24	0.11	1.53	2.35	2.38	3	0	1	3	0	0	1	0	2	19	12	35	0	4	2	17	29	23	4.31262	4.10172e-05	8.69407e-05	up	NA	NA	NA	NA	NA	NA	NA	NA	NA
Cluster-10879.0	0	0	0	0.13	0.13	0.26	0	0	0	5.18	3.25	3.79	0	0	0	4.94	2.71	4.2	0	0	0	2	2	4	0	0	0	73	45	63	0	0	0	73	40	62	4.25606	9.88603e-11	3.7919e-10	up	4.39115	3.73973e-12	1.49849e-11	up	NA	NA	NA	NA	NA
Cluster-10888.13	21.18	21.62	21.34	22.43	22.03	21.46	9.83	10.01	11.66	9.54	10.38	8.92	6.23	6.89	5.46	7.73	8.94	6.83	797	774	744	756	781	753	436	392	424	307	324	336	243	251	213	260	300	231	-1.73165	4.88392e-61	8.08694e-60	down	-1.34764	5.37619e-41	6.73109e-40	down	-0.0577943	0.367025	0.434084	false	-0.714278
Cluster-10888.14	5.63	4.6	5.63	6.11	6.97	5.54	4.76	4.72	5.2	2.38	1.35	2.73	4.25	4.36	2.97	3.1	3.98	3.91	224	175	208	220	264	207	223	195	200	80	44	108	175	168	123	110	141	138	-1.0242	1.62073e-09	5.55972e-09	down	-1.70647	2.59143e-10	8.85729e-10	down	0.144177	0.354793	0.421505	false	-0.292926
Cluster-10888.16	0	0	0	2.22	1.18	1.81	0	0	0	10.65	14.24	12.38	0	0	0	12.05	8.82	10.35	0	0	0	28	16	23	0	0	0	127	167	173	0	0	0	148	109	128	2.32071	1.05204e-12	4.72065e-12	up	2.69158	7.23639e-17	3.99458e-16	up	6.88972	3.25048e-07	8.79243e-07	up	NA
Cluster-10888.22	0	0	0	1.57	2.08	0	0	0	0	8.93	5.52	7.74	0	0	0	14.53	13.81	15.06	0	0	0	4	6	0	0	0	0	21	14	23	0	0	0	36	35	38	3.25533	9.46525e-07	2.40614e-06	up	NA	NA	NA	NA	NA	NA	NA	NA	NA
Cluster-10888.4	14.45	10.22	11.42	18.55	13.52	8.47	7.82	5.78	5.81	8.9	7.07	7.26	11.85	10.73	9.17	11.14	11.62	12.27	205	135	148	202	173	111	129	84	78	96	61	102	171	144	132	127	141	150	-0.417365	0.11184	0.144775	false	-1.02956	0.000855133	0.00144129	down	-0.0393314	0.888084	0.911097	false	0.747215
Cluster-10888.9	1.74	3.1	4.38	0.96	4.45	3.47	0.92	1.26	0.89	2.22	1.7	1.32	2.14	1.15	2.3	1.4	1.41	1.74	45	76	105	22	109	84	28	33	22	48	36	34	57	28	61	32	32	40	-1.22401	0.0290345	0.0421228	down	-0.935541	0.106591	0.133411	false	-0.14455	0.802699	0.841052	false	0.91955
Cluster-10898.0	0	0	0	0.04	0	0	0	0	0	0.72	0.58	0.61	0	0	0	1.23	1.53	1.41	0	0	0	1	0	0	0	0	0	19	15	19	0	0	0	34	42	39	6.54311	1.58478e-07	4.40449e-07	up	NA	NA	NA	NA	NA	NA	NA	NA	NA
Cluster-109.12	0	0	0	0	0	0	0	0	0	0.2	0.36	0.13	0	0	0	2.09	1.17	2.99	0	0	0	0	0	0	0	0	0	4	8	3	0	0	0	51	28	74	7.92068	1.55874e-09	5.35418e-09	up	NA	NA	NA	NA	NA	NA	NA	NA	NA
Cluster-109.2	1.11	0.99	0.65	0	0	0	3.32	1.22	1.62	14.57	10.84	6.63	3.25	0.98	2.72	21.97	13.35	11.94	4	3	2	0	0	0	13	4	5	41	32	23	10	3	9	65	40	36	7.8017	1.00448e-09	3.51467e-09	up	7.36374	2.21355e-08	6.21607e-08	up	NA	NA	NA	NA	NA
Cluster-109.21	0.27	0	0.05	0.17	0.28	0.26	0.34	0	0	1.07	1.22	1.1	0.33	0	0.16	0	0.96	0	16	0	3	9	16	15	25	0	0	57	63	69	21	0	10	0	53	0	NA	NA	NA	NA	2.13879	7.95749e-09	2.34475e-08	up	NA	NA	NA	NA	NA
Cluster-109.25	0.36	0.28	0.04	0	0	0.07	0.05	0.49	0	1.03	0.76	1.04	0.06	0.22	0.13	1.89	3.32	3.1	24	18	2	0	0	4	4	34	0	60	43	71	4	14	9	116	203	190	6.79114	4.46691e-17	2.60571e-16	up	5.32075	2.54176e-10	8.6916e-10	up	NA	NA	NA	NA	NA
Cluster-109.27	0	0	0	0	0	0	0	0	0.56	0.8	0.84	0.93	0	0	0	1.84	2.03	0.88	0	0	0	0	0	0	0	0	33	41	42	57	0	0	0	101	111	48	8.68112	1.01163e-11	4.21681e-11	up	7.87073	2.27173e-10	7.79989e-10	up	NA	NA	NA	NA	NA
Cluster-109.29	0	0	0	0	0	0	0.21	0	0	0	0.41	0.42	0	0	0	2.71	1.32	3.08	0	0	0	0	0	0	16	0	0	0	22	27	0	0	0	160	77	181	9.37112	1.24072e-13	5.94322e-13	up	6.33629	0.00410328	0.00635304	up	NA	NA	NA	NA	NA
Cluster-109.37	0	0	0	0	0	0.34	0	0	0	4.72	4.27	3.64	0	0.31	0.94	9.41	11.41	11.43	0	0	0	0	0	2	0	0	0	25	23	23	0	1	5	52	64	64	6.29376	5.46557e-09	1.78199e-08	up	5.05115	1.20835e-05	2.50136e-05	up	NA	NA	NA	NA	NA
Cluster-109.40	0.14	0	0	0.76	1	0.65	0.17	0	0	1.35	0	0.34	0	0	0	1.87	1.26	1.79	2	0	0	10	14	9	3	0	0	16	0	5	0	0	0	24	16	23	0.74122	0.13087	0.167004	false	NA	NA	NA	NA	NA	NA	NA	NA	NA
Cluster-109.46	0	0	0	0.43	0.71	0.73	0	0	0	0.37	0.49	1.26	0	0	0	1.82	3.58	4.24	0	0	0	4	7	7	0	0	0	3	4	13	0	0	0	16	32	38	2.06157	0.000680997	0.00125174	up	NA	NA	NA	NA	NA	NA	NA	NA	NA
Cluster-109.51	0	0	0	2.66	2.49	1.75	0	0	0	0.97	0.25	0.89	0	0	0	0.72	0.31	0.63	0	0	0	35	34	24	0	0	0	12	3	13	0	0	0	9	4	8	-2.34261	6.58727e-06	1.52229e-05	down	-1.86559	0.000792588	0.0013419	down	7.35546	1.15036e-08	3.7105e-08	up	NA
Cluster-109.54	0	0	0	0	0	0.12	0	0	0	1.16	1.5	0.99	0	0	0.05	2.83	2.56	3.1	0	0	0	0	0	2	0	0	0	24	27	24	0	0	1	62	54	68	6.32693	4.60159e-09	1.51248e-08	up	5.13396	8.44755e-06	1.77805e-05	up	NA	NA	NA	NA	NA
Cluster-109.6	0	0	0	0	0.11	0.19	0	0	0	0.31	0.1	0.23	0	0	0.03	0.88	1.85	1.04	0	0	0	0	3	5	0	0	0	7	2	6	0	0	1	21	45	25	3.31364	4.4313e-05	9.35929e-05	up	NA	NA	NA	NA	NA	NA	NA	NA	NA
Cluster-109.8	0	0	0	0.06	0	0	0.29	0	0	0.44	0.37	1.22	0	0.04	0	2.21	2.1	2.38	0	0	0	1	0	0	8	0	0	8	7	28	0	1	0	45	43	49	6.79679	3.91367e-08	1.16579e-07	up	NA	NA	NA	NA	NA	NA	NA	NA	NA
Cluster-109.9	0.1	0	0	0	0	0	0	0	0.11	1.11	1.07	1.68	0.3	0	0	3	3.05	3.29	2	0	0	0	0	0	0	0	2	18	17	32	6	0	0	51	52	56	7.97315	9.43385e-11	3.62509e-10	up	NA	NA	NA	NA	NA	NA	NA	NA	NA
Cluster-10902.0	0	0	0	2.46	1.47	1.86	0	0	0	0.16	0.72	0.33	0	0	0	0.38	0.08	0.38	0	0	0	33	21	26	0	0	0	2	9	5	0	0	0	5	1	5	-3.06526	4.32453e-06	1.01983e-05	down	-2.41975	0.00021488	0.000387881	down	7.14423	5.41969e-08	1.60852e-07	up	NA
Cluster-10912.0	0.23	0.4	0.14	0.12	0.12	0	0.1	0	0	1.59	2.19	3.31	0	0	0.11	3.03	1.95	2.2	6	11	3	3	3	0	3	0	0	39	52	96	0	0	3	78	50	56	4.74463	3.47847e-11	1.38621e-10	up	4.82159	2.7879e-10	9.50605e-10	up	NA	NA	NA	NA	NA
Cluster-10912.1	2.42	1.98	1.98	0.34	0.1	0.22	3.13	2.65	1.96	0.33	0.09	0.21	3.03	2.56	3.1	0.56	1.02	0.75	72	56	54	9	2	6	110	82	56	8	2	6	94	74	96	14	27	19	NA	NA	NA	NA	NA	NA	NA	NA	-3.45173	1.56321e-11	7.00316e-11	down	0.219314
Cluster-10912.2	0.19	0	0.63	0	0	0.21	0	0.83	1.15	1.55	1.61	3.71	0.63	0.15	0	1.06	0.73	1.9	9	0	28	0	0	9	0	41	53	64	64	179	31	6	0	45	31	81	3.92138	0.000566742	0.00105276	up	4.91806	3.40901e-06	7.50369e-06	up	NA	NA	NA	NA	-1.32914
Cluster-10912.3	0.07	0	0	3.88	2.96	4.64	0	0	0	3.96	4.42	5.21	0	0	0	3.5	3.11	4.89	1	0	0	53	43	66	0	0	0	51	56	79	0	0	0	47	42	66	-0.264641	0.437161	0.493565	false	0.0766073	0.802078	0.829654	false	7.19645	7.95309e-09	2.62137e-08	up	NA
Cluster-10912.4	0.98	0.51	0.85	1.75	2.06	1.59	1.08	1.27	0.81	2.22	2.36	1.08	0.99	0.44	0.77	4.91	4.95	4.47	39	19	31	63	78	60	51	53	31	76	78	43	41	17	32	176	177	160	1.15673	1.51051e-09	5.19354e-09	up	-0.0958986	0.801456	0.829077	false	1.13515	0.000939851	0.00177443	up	-0.469362
Cluster-10912.5	0	0.19	0.2	2.41	3.97	4.89	0.08	0	0	14.08	10.62	17.9	0	0.1	0.09	22.25	29.05	18.1	0	2	2	23	41	33	1	0	0	130	97	197	0	1	1	182	183	160	2.24373	3.94646e-19	2.54499e-18	up	1.99963	8.15579e-10	2.66394e-09	up	4.54537	2.31516e-07	6.35597e-07	up	NA
Cluster-10923.0	0.34	0.96	0.19	9.51	7.64	9.95	0.3	0.17	0.19	2.21	2.24	2.27	0.17	0.57	0.88	6.16	5.2	7.77	2	5	1	48	41	53	2	1	1	12	10	13	1	3	5	31	28	43	-0.677141	0.0447347	0.0627117	false	-2.13391	7.78448e-08	2.05425e-07	down	4.10918	2.39735e-10	9.43441e-10	up	NA
Cluster-10923.10	0.05	0	0	0	0	0.25	0	0.13	0	0.61	0.97	1.51	0.03	0.08	0.11	0.46	0	0.3	2	0	0	0	0	9	0	5	0	21	32	61	1	3	4	16	0	10	NA	NA	NA	NA	3.50748	0.00382192	0.00593938	up	NA	NA	NA	NA	NA
Cluster-10923.11	0.4	0.68	0.85	0	0	0.5	1.66	1.91	2.04	0.17	0	0.06	1.15	1.87	1.47	0.18	0.22	0	17	28	34	0	0	20	85	86	86	6	0	2	51	79	66	6	8	0	NA	NA	NA	NA	NA	NA	NA	NA	-2.03448	0.161854	0.209819	false	-0.280876
Cluster-10923.12	0.61	0	0.09	0.44	0.74	0.28	3.21	2.71	2.5	4.39	4.69	2.99	2.19	4.49	4.17	1.18	2.06	1.46	25	0	3	16	29	11	159	118	102	157	163	125	95	183	182	44	77	54	1.45451	0.00155153	0.00272355	up	2.91644	8.06374e-13	3.40928e-12	up	0.987233	0.421131	0.488699	false	0.408776
Cluster-10923.13	0.07	0	0	0.51	1.82	1.3	0.15	0.13	0.09	1.56	1.15	1.94	0.05	0	0	2.71	1.93	2.61	3	0	0	20	78	55	7	5	3	60	43	87	2	0	0	109	77	105	0.750545	0.109315	0.141887	false	0.196975	0.696417	0.733769	false	5.62606	2.14097e-07	5.90507e-07	up	NA
Cluster-10923.15	0.07	0.05	0.11	1.69	1.56	1.68	0.93	0.52	0	4.64	4.36	4.19	0.28	0.13	0.28	1.5	3.12	2.24	2	1	4	64	62	66	46	22	0	166	152	176	12	5	12	56	116	84	0.213392	0.513172	0.56823	false	1.25678	9.58851e-11	3.40001e-10	up	4.7356	6.97396e-14	3.95029e-13	up	NA
Cluster-10923.16	0.5	1.1	1.63	0.5	0	0.23	0.67	2.3	2.19	1.62	3.92	3.62	1.27	1.4	1.52	2.84	2.03	2.25	21	45	65	19	0	9	34	104	92	60	141	157	57	59	69	110	78	87	3.06752	0.000256524	0.000497231	up	3.5279	8.11258e-05	0.000153584	up	-2.25328	0.0227524	0.0351602	down	-0.24736
Cluster-10923.17	1.66	0.95	1.5	7.19	5.38	7.21	4.49	0.47	1.02	18.09	20.24	25.25	3.23	2.56	0.26	10.45	10.74	13.19	4	1	3	14	12	15	11	1	2	33	40	58	7	5	0	20	21	26	0.50927	0.247386	0.297369	false	1.55237	0.000122798	0.000227856	up	NA	NA	NA	NA	NA
Cluster-10923.19	182.69	145.1	215.1	610.12	509.15	527.3	408.87	507.74	493.34	19.91	21.96	22.74	300.33	224.83	292.86	21.64	18.77	19.96	3898	3784	3781	8125	8771	8445	8897	7815	7489	459	494	623	6640	5937	6649	524	453	487	-4.31008	0	0	down	-4.11835	0	0	down	1.10169	0	0	up	-0.219254
Cluster-10923.20	0	0	0	1.69	0.31	1.45	0	0	0	0.54	0.23	0.26	0	0	0	0.87	1.38	1.68	0	0	0	68	13	61	0	0	0	20	8	11	0	0	0	34	55	67	-0.0863993	0.891534	0.910143	false	-1.98677	0.00685552	0.0103172	down	7.98418	2.14613e-08	6.70411e-08	up	NA
Cluster-10923.21	2.35	2.16	3.02	0.36	0.13	0	1.66	2.01	2.81	0	0	0	3.4	1.37	1.43	0	0	0	102	89	122	14	5	0	85	90	118	0	0	0	153	57	64	0	0	0	NA	NA	NA	NA	NA	NA	NA	NA	-4.07046	8.02152e-09	2.64239e-08	down	-0.0109445
Cluster-10923.22	0	0.4	0.14	1.25	1.34	1.35	0.18	0	0	0	0	0	0.17	0.11	0	1.86	0.88	1.7	0	16	5	47	53	52	8	0	0	0	0	0	7	4	0	69	32	63	-0.0835332	0.822663	0.85108	false	-8.20804	2.662e-11	9.91493e-11	down	2.79337	0.00111086	0.00207897	up	NA
Cluster-10923.23	1.72	0.81	1.63	0	0	0.11	2.42	2.26	1.99	0	0	0	2.03	2.94	1.38	0	0	0	75	34	66	0	0	4	124	102	84	0	0	0	92	124	63	0	0	0	NA	NA	NA	NA	NA	NA	NA	NA	-5.48812	1.61468e-09	5.77219e-09	down	-0.0211562
Cluster-10923.33	1.63	1.07	1.28	0	0	0	0.57	0.62	0.68	0	0	0	0.65	0.46	0.6	0.09	0	0	56	35	41	0	0	0	22	22	22	0	0	0	23	15	21	2	0	0	NA	NA	NA	NA	NA	NA	NA	NA	-7.93881	2.83118e-10	1.10554e-09	down	NA
Cluster-10923.34	0.04	0.04	0	0.31	0.1	0	0.1	0.07	0.2	1.01	1.22	0.75	0	0	0	0.55	1.36	0.79	1	1	0	7	2	0	3	2	5	24	28	21	0	0	0	13	34	20	NA	NA	NA	NA	2.92081	0.00100512	0.00167943	up	NA	NA	NA	NA	NA
Cluster-10923.39	0	0.33	0.06	0.23	0.27	0.37	0	0.3	0.34	0.54	0.52	0.75	0.05	0.11	0.14	1.07	1.07	0.3	0	9	1	6	7	10	0	9	10	13	13	22	1	3	4	28	28	8	1.27803	0.0620437	0.0846826	false	NA	NA	NA	NA	NA	NA	NA	NA	NA
Cluster-10923.40	11.89	11.2	11.63	3.79	5.14	4.68	11.09	8.13	10.69	16.23	15.63	14.14	6.59	6.05	5.31	11.98	14.4	13.25	219	194	197	63	91	81	239	154	188	259	246	266	124	106	100	203	242	222	1.31061	2.42561e-12	1.05974e-11	up	1.61526	1.05043e-17	6.08529e-17	up	-1.42047	7.90199e-15	4.89552e-14	down	-0.696608
Cluster-10923.41	20.64	12.68	27.79	9.26	7.38	37.86	7.45	18.94	6.61	8.85	2.31	3.64	4.46	11.03	5.93	12	16.66	14.82	155	160	130	112	95	112	117	109	85	29	26	49	61	57	81	70	56	47	-1.08295	2.96097e-05	6.37386e-05	down	-1.74695	1.67367e-09	5.30079e-09	down	-0.519722	0.00699881	0.011741	false	-0.528603
Cluster-10923.44	6.49	7.24	9.55	0.34	0.62	3.82	4.67	6.37	6.83	1.11	2.91	3.48	2.31	3.93	2.53	12.25	9.6	10.5	65	59	82	2	4	28	53	64	64	7	16	26	22	35	21	91	66	70	2.53844	0.00219808	0.00377967	up	0.382514	0.711706	0.747531	false	-2.6463	0.00110905	0.00207593	down	-1.10997
Cluster-10923.49	0.08	0	0.17	1.62	0.82	2.3	0	0.12	0.13	1.28	1.68	2.14	0.18	0.31	0	2.67	3.97	1.43	1	0	2	26	13	38	0	2	2	19	25	38	3	5	0	42	63	22	0.509906	0.378727	0.43479	false	-0.0463338	0.930505	0.941191	false	4.64682	1.63355e-05	3.71421e-05	up	NA
Cluster-10923.50	24.85	19.72	23.59	40.06	47.97	44.27	33.49	32.03	31	0.87	0.8	1.2	23.31	22.27	24.21	2.13	2.05	1.85	448	333	391	646	820	744	705	594	533	13	12	21	430	383	447	34	32	29	-4.7342	1.92751e-150	7.60779e-149	down	-5.69656	3.64497e-121	1.40715e-119	down	0.872246	2.06095e-13	1.11359e-12	false	-0.423454
Cluster-10923.51	1.61	3.93	2.28	16.25	23.27	24.94	7.97	4.73	7.3	2.26	1.58	0.6	4.18	3.85	5.39	2.45	2.96	3.88	5	10	6	41	67	67	26	14	19	5	4	1	11	10	15	6	7	10	-3.11916	1.35738e-11	5.59587e-11	down	-4.2113	8.8813e-12	3.44829e-11	down	3.008	7.29914e-10	2.71848e-09	up	NA
Cluster-10923.52	17.81	16.2	17.85	3.48	3.89	3.52	4.87	5.47	4.26	0.24	0.24	0.04	1.57	2.12	1.8	0.28	0.46	0.19	441	379	408	77	91	81	141	139	101	5	5	1	40	50	45	6	10	4	-3.83431	1.47258e-19	9.66425e-19	down	-4.59297	5.22235e-18	3.0797e-17	down	-2.34446	3.97391e-61	1.41148e-59	down	-1.37709
Cluster-10923.53	10.75	10.64	13.24	3.94	3.45	3.89	4.13	3.81	4.59	4.94	3.09	2.59	2.45	2.86	3.94	2.89	3.85	3.01	462	436	476	153	141	157	209	170	191	126	79	111	109	119	134	111	147	115	-0.474359	0.013313	0.0204241	false	-0.62446	0.00587085	0.00891969	false	-1.64908	3.93382e-41	8.72052e-40	down	-0.543523
Cluster-10923.55	60.4	59.85	62.3	0	0.11	0.1	129.52	120.27	128.23	0.12	0.16	0	91.49	92.87	105.53	0.31	0.1	0.21	977	906	924	0	1	1	2443	1998	1972	1	2	0	1512	1428	1741	4	1	3	NA	NA	NA	NA	NA	NA	NA	NA	-10.4972	1.05744e-24	1.26964e-23	down	-0.339681
Cluster-10923.57	4.39	1.56	1.02	108.12	112.42	120.56	6.88	5.94	6.09	5.26	2.34	6.05	5.48	9.07	1.66	11.85	13.77	11.86	51	16	10	1121	1245	1307	93	70	67	51	22	70	64	99	19	121	140	121	-3.46236	1.7831e-221	1.11843e-219	down	-4.81505	3.31149e-101	1.02828e-99	down	5.55552	4.00328e-19	3.46092e-18	up	-0.198582
Cluster-10923.58	0.23	0.46	1.22	107.36	107.52	103.48	0.19	0.22	0.23	1.91	2.64	2.19	0	0	0.21	9.18	9.31	6.82	3	6	18	1547	1645	1556	3	3	3	26	35	35	0	0	3	130	132	97	-3.92239	0	0	down	-5.7377	2.07143e-280	2.31078e-278	down	7.4023	1.44593e-35	2.67547e-34	up	NA
Cluster-10923.62	24.99	64.43	9.3	54.73	82.99	73.36	60.78	80.3	45.56	5.75	14.52	18.07	54.8	74.47	65.06	8.88	18.33	11.13	40	41	14	68	102	90	96	107	64	12	12	20	74	87	39	22	24	14	-2.30797	9.1593e-12	3.82884e-11	down	-2.67707	3.90201e-14	1.82481e-13	down	1.41094	0.000849581	0.00161201	up	-0.28924
Cluster-10923.67	0	0	0	18.57	11.17	12.91	0.32	0.16	0	23.78	24.51	27.28	0.19	3.75	0.33	27.32	29.19	25.16	0	0	0	70	63	67	2	1	0	111	104	154	1	2	2	107	120	113	0.566356	0.00635973	0.0102512	false	0.763463	0.000413382	0.000722482	false	8.46107	4.74942e-12	2.24104e-11	up	NA
Cluster-10923.73	21.68	23.98	21.01	7.48	8.82	10.58	1.38	0.97	1.37	0.97	0.65	0.91	1.67	0.18	0.78	0.89	0.23	0.56	306	315	270	93	117	138	22	14	18	11	7	12	23	2	11	10	2	7	-4.3884	5.81189e-21	4.04544e-20	down	-3.64835	6.68543e-22	4.74223e-21	down	-1.40026	9.39861e-16	6.31808e-15	down	NA
Cluster-10923.74	0	0	0	4.6	0	3.03	0	0	0	0	0.45	0	0	0	0	0.82	0.78	0	0	0	0	217	0	149	0	0	0	0	19	0	0	0	0	38	36	0	-2.54209	0.336128	0.391004	false	-4.26618	0.246074	0.28842	false	9.36114	0.0165886	0.0262269	up	NA
Cluster-10923.75	0	1.57	2.27	2.03	6.41	3.53	5.6	1.3	1.48	0.18	0	0	0	2.78	1.45	0	0.08	0.7	0	78	111	96	320	174	347	71	75	7	0	0	0	142	79	0	3	32	-4.24783	0.00759379	0.0120987	down	-6.43699	8.4922e-05	0.000160448	down	1.55364	0.357489	0.424309	false	-0.941315
Cluster-10923.76	0.82	0.98	1	3.35	3.26	3.36	1.24	0.98	1.94	0.09	0	0.3	0.71	1.1	1.17	0.65	1.15	0.43	42	48	48	157	161	164	76	53	98	4	0	15	38	55	63	30	53	19	-2.44146	5.34913e-12	2.27602e-11	down	-4.84705	8.11181e-15	3.96249e-14	down	1.76099	2.69735e-17	2.04816e-16	up	-0.443804
Cluster-10923.81	4.82	3.02	3.69	0	0	0	0	3.42	3.96	0	0	0	3.44	0	1.96	0	0	0	251	150	179	0	0	0	0	185	200	0	0	0	186	0	106	0	0	0	NA	NA	NA	NA	NA	NA	NA	NA	-10.0733	9.34221e-17	6.8184e-16	down	-0.396486
Cluster-10923.86	21.32	22.53	19.75	23.71	22.51	21.87	20.95	20.3	20.64	13.07	13.37	11.47	22.11	21.71	20.28	10.65	11.06	13.15	857	863	736	860	859	825	991	847	803	447	444	460	921	845	847	382	394	470	-1.22762	1.95917e-33	1.96171e-32	down	-1.01564	1.17916e-23	9.00275e-23	down	0.00962011	0.904568	0.9242	false	0.100077
Cluster-10923.88	13.41	13.85	14.95	7.31	6.38	6.94	0.28	0.45	0.52	1.66	1.32	1.57	0.71	0.33	0.27	2.3	2.76	1.86	391	383	403	192	176	189	9	13	14	41	31	45	21	9	8	59	71	48	-1.84608	5.31141e-18	3.24604e-17	down	-2.3658	1.55472e-26	1.3229e-25	down	-1.12123	7.8842e-21	7.62483e-20	down	NA
Cluster-10923.9	6.85	8.19	5.46	6.49	6.85	3.24	12.33	9.73	5.54	4.15	9.97	6.99	8.96	9.29	11.53	3.23	9.4	6.84	19	18	13	15	18	8	37	26	13	9	23	18	23	21	28	7	21	15	NA	NA	NA	NA	NA	NA	NA	NA	NA	NA	NA	NA	0.0631326
Cluster-10923.90	0	0	0	1.03	0.83	1.01	0	0	0	9.45	9.78	9.57	0	0	0	2.83	3.9	3.15	0	0	0	20	17	20	0	0	0	173	175	206	0	0	0	54	74	60	1.52131	7.09598e-06	1.63389e-05	up	3.17208	2.57672e-33	2.705e-32	up	NA	NA	NA	NA	NA
Cluster-10923.91	0.42	0.58	0.56	0	0	0	0.35	0.32	0.71	0	0	0	1.27	1.17	1.23	0	0	0	9	11	11	0	0	0	8	7	14	0	0	0	28	24	27	0	0	0	NA	NA	NA	NA	NA	NA	NA	NA	NA	NA	NA	NA	1.53507
Cluster-10923.93	0.14	0.5	0.74	1.46	1.15	1.56	0.99	0.69	1.54	0.57	1.02	1	2.13	1.2	1.43	2.32	2.66	3.92	1	6	8	17	14	20	15	9	20	6	11	13	29	15	19	27	31	46	0.827756	0.0537716	0.0742231	false	NA	NA	NA	NA	NA	NA	NA	NA	NA
Cluster-10933.0	0	0	0	2.14	0.95	0.67	0	0	0	8.01	7.24	12.94	0	0	0	6.89	4.29	3.91	0	0	0	6	3	2	0	0	0	21	20	42	0	0	0	19	12	11	NA	NA	NA	NA	2.76944	4.42493e-05	8.61235e-05	up	NA	NA	NA	NA	NA
Cluster-10953.0	0	0	0	1.15	0.42	1.8	0	0	0	3.05	3.77	0	0	0	0	12.99	15.23	12.27	0	0	0	2	1	4	0	0	0	6	8	0	0	0	0	26	32	25	3.36652	2.33547e-06	5.67885e-06	up	NA	NA	NA	NA	NA	NA	NA	NA	NA
Cluster-10956.1	1.15	0.46	1.34	1.7	2.36	2.72	1.12	1.76	0.91	1.63	0.52	2.04	0.64	0.53	1.28	7.79	9.35	6.55	16	6	17	21	31	35	18	25	12	19	5	28	9	7	18	95	113	77	1.51641	1.89804e-06	4.66724e-06	up	-0.894424	0.132573	0.163243	false	1.11373	0.0358469	0.053422	false	NA
Cluster-10968.0	0	0	0	4.32	2.76	3.18	0	0	0	0.66	0.53	0.88	0	0	0	1.13	1.25	2.87	0	0	0	35	24	27	0	0	0	5	4	8	0	0	0	9	10	23	-1.23707	0.0194676	0.029105	down	-2.46657	7.26636e-06	1.54089e-05	down	7.24757	2.47474e-08	7.66587e-08	up	NA
Cluster-10971.0	0	0	0	0.1	0	0	0	0	0	3.72	3.64	2.12	0	0	0	0	0	0	0	0	0	1	0	0	0	0	0	34	33	23	0	0	0	0	0	0	NA	NA	NA	NA	6.30749	1.17438e-06	2.72145e-06	up	NA	NA	NA	NA	NA
Cluster-10975.1	0	0	0	0.33	0.1	0.52	0	0	0	1.21	0.75	0.72	0	0	0.24	2.9	1.62	3.79	0	0	0	3	1	5	0	0	0	10	6	7	0	0	2	23	13	30	2.67237	0.000614607	0.00113621	up	NA	NA	NA	NA	NA	NA	NA	NA	NA
Cluster-10976.2	6.4	5.86	6.65	19.51	17.69	17.4	1.16	1.54	1.66	0.15	0.81	0.43	0.49	0.76	0.6	0.45	0.51	0.67	133	117	131	411	394	382	32	37	37	3	15	10	9	17	12	8	8	14	-5.50476	9.64349e-77	1.97868e-75	down	-5.5132	2.10572e-63	4.01621e-62	down	1.59848	9.72577e-34	1.68829e-32	up	-1.37472
Cluster-10989.0	0	0	0	7.82	16.98	15.37	0	0	0	11.98	2.46	5.02	0	0	0	35.36	33.41	22.82	0	0	0	9	23	19	0	0	0	13	3	7	0	0	0	40	39	27	0.867563	0.0590281	0.0809004	false	NA	NA	NA	NA	NA	NA	NA	NA	NA
Cluster-10996.0	0	0	0	0.19	0.12	0.06	0	0	0	1.8	1.84	1.53	0	0	0	1.53	1.98	1.08	0	0	0	3	2	1	0	0	0	27	27	27	0	0	0	24	31	17	3.38438	1.70312e-05	3.76016e-05	up	3.65407	8.47709e-07	1.99659e-06	up	NA	NA	NA	NA	NA
Cluster-11003.1	0.39	0	0	0	0	0	0	0	0	4.75	5.68	6.62	0	0	0	3.17	1.81	2.4	3	0	0	0	0	0	0	0	0	30	36	50	0	0	0	21	12	16	NA	NA	NA	NA	7.59537	1.7837e-09	5.6365e-09	up	NA	NA	NA	NA	NA
Cluster-11009.0	0	0	0	0.04	0	0	0	0	0	1.61	1.92	0.99	0	0	0	1.28	1.92	1.11	0	0	0	1	0	0	0	0	0	36	42	26	0	0	0	30	45	26	6.35431	7.03969e-07	1.81824e-06	up	6.52083	4.8059e-07	1.16141e-06	up	NA	NA	NA	NA	NA
Cluster-11011.0	0	0	0	0	0	0	0	0	0	2.84	4.19	2.52	0	0	0	1.89	2.5	2.58	0	0	0	0	0	0	0	0	0	33	49	35	0	0	0	23	31	32	7.08555	3.36911e-08	1.01116e-07	up	7.64386	2.72484e-09	8.44879e-09	up	NA	NA	NA	NA	NA
Cluster-11011.1	0	0	0	0	0.2	0	0	0	0	5.93	3.12	1.59	0	0	0.17	0.45	1.59	2.47	0	0	0	0	3	0	0	0	0	79	41	25	0	0	2	6	22	34	4.19598	0.00119749	0.00213119	up	5.54582	5.96589e-07	1.42705e-06	up	NA	NA	NA	NA	NA
Cluster-11011.2	0	0	0	0	0	0	0	0	0	2.23	0.77	1.33	0	0	0	0.97	0.52	0.92	0	0	0	0	0	0	0	0	0	52	17	36	0	0	0	23	12	22	6.49596	2.1244e-06	5.19364e-06	up	7.45669	3.59869e-08	9.86463e-08	up	NA	NA	NA	NA	NA
Cluster-11011.5	0	0	0	0	0	0.06	0	0	0	0.88	1.74	1.72	0	0	0.19	0.37	0.18	0.81	0	0	0	0	0	1	0	0	0	19	37	44	0	0	5	8	4	18	NA	NA	NA	NA	6.4223	8.82761e-07	2.07449e-06	up	NA	NA	NA	NA	NA
Cluster-11011.6	0	0	0	0	0	0	0	0	0	3.45	3.8	4.95	0	0	0.11	0.91	1.28	2.58	0	0	0	0	0	0	0	0	0	47	51	80	0	0	1	13	18	37	NA	NA	NA	NA	8.20714	3.82135e-11	1.40256e-10	up	NA	NA	NA	NA	NA
Cluster-11011.7	0	0	0	0.41	0	0.02	0	0.14	0	0.29	2.68	2.14	0	0	0	3.56	1.39	0	0	0	0	5	0	0	0	2	0	3	30	29	0	0	0	43	16	0	NA	NA	NA	NA	3.48224	0.0174113	0.0247877	up	NA	NA	NA	NA	NA
Cluster-11013.1	0	0	0	0.31	0.29	0.28	0	0	0	3.07	3.25	3.32	0	0.09	0	2.24	1.81	2.69	0	0	0	11	12	11	0	0	0	98	114	148	0	2	0	86	64	96	2.65995	5.70035e-12	2.42056e-11	up	3.28957	2.01009e-21	1.39939e-20	up	NA	NA	NA	NA	NA
Cluster-11023.5	2.96	3.91	3.12	7.32	5	4.16	1.72	1.79	2.09	17.61	16.81	17.29	4.85	2.94	2.9	29.04	17.46	23.06	176	222	172	222	283	232	120	110	120	895	828	875	209	170	180	942	924	981	1.75494	5.7819e-77	1.18889e-75	up	1.72062	1.03745e-41	1.32003e-40	up	0.32393	0.0585421	0.0835737	false	0.783416
Cluster-11023.6	0.2	0.66	0.85	0.98	1.46	0.89	0.41	1.27	0.4	3.72	5.74	4.27	1.4	1.37	1.06	4.22	4.04	3.74	8	22	13	46	58	36	22	31	19	161	226	199	63	65	54	176	174	162	1.67652	1.40602e-13	6.71159e-13	up	1.97443	5.11535e-12	2.02866e-11	up	1.6504	0.000647159	0.00124544	up	1.45014
Cluster-11024.15	0	0	0	0.21	0.79	0.1	0	0	0	1.74	0.98	2.27	0	0	0	4.88	4.18	4.76	0	0	0	2	8	1	0	0	0	18	10	29	0	0	0	53	45	51	3.57538	1.00844e-08	3.19909e-08	up	NA	NA	NA	NA	NA	NA	NA	NA	NA
Cluster-11024.17	0	0	0	8.95	11.07	4.59	0	0	0	6.09	5.47	9.24	0	0	0	5.79	4.41	6.06	0	0	0	22	30	12	0	0	0	14	13	26	0	0	0	14	10	15	-0.903817	0.0889413	0.117536	false	-0.399443	0.446558	0.494739	false	6.81033	9.53603e-07	2.45243e-06	up	NA
Cluster-11024.6	25.86	26.23	23.92	12.19	8.52	12.13	8.95	7.98	8.75	7.4	10.49	6.24	15.16	14.87	15.64	9.89	12.65	9.29	302	283	254	126	94	131	121	95	96	72	101	72	179	163	184	101	129	95	-0.315183	0.204445	0.250373	false	-0.609356	0.0529712	0.0698775	false	-1.29462	1.82735e-12	9.00353e-12	down	0.869176
Cluster-11024.8	354.92	335.22	428.74	179.45	173.96	177.6	184.74	185.24	203.04	197.94	156.39	187.78	143.37	142.48	148.79	380.67	386.37	388.79	6107	5920	5786	3360	3371	3387	4211	3699	3704	3484	2693	3880	2911	2659	2890	7051	7150	7031	0.871376	2.67663e-108	7.55495e-107	false	-0.124598	0.126407	0.156217	false	-0.85783	1.0276e-125	9.88929e-124	false	-0.345513
Cluster-11039.0	0	0	0	2.77	4.58	6.84	0	0	0	5.11	2.33	3.1	0	0	0	17.4	11.92	12.43	0	0	0	15	27	39	0	0	0	26	12	19	0	0	0	93	64	67	1.27569	0.0021168	0.00364757	up	-0.610861	0.257169	0.300166	false	7.14879	1.46279e-07	4.11873e-07	up	NA
Cluster-11049.0	0	0	0.04	1.97	1.64	1.69	0.03	0.04	0	0.98	1.29	1.29	0	0	0	2.8	3.4	2.87	0	0	1	43	47	42	1	1	0	18	31	36	0	0	0	56	68	77	0.409842	0.130944	0.167089	false	-0.747708	0.0369315	0.0500375	false	6.89709	2.70583e-08	8.33638e-08	up	NA
Cluster-11051.0	0.38	0	0	6.85	10.81	0.43	0	0	0	16.61	8.1	11.03	0.7	0	0	17.99	38.85	24.2	1	0	0	4	5	1	0	0	0	20	17	23	2	0	0	29	31	39	3.11337	8.9953e-07	2.29379e-06	up	NA	NA	NA	NA	NA	NA	NA	NA	NA
Cluster-11056.1	1.52	1.01	1.23	2	2.05	0.64	0.31	0.18	0.22	0	0	0.21	0.16	0.8	0.71	0.12	0.55	0.66	68	43	51	81	88	27	16	8	9	0	0	9	7	35	33	4	22	26	-2.11083	0.00297197	0.00501709	down	-4.67303	1.95269e-05	3.95084e-05	down	0.237093	0.618702	0.679113	false	1.32605
Cluster-11056.12	1.66	2.06	3.16	0	0	0	1.92	1	1.09	0	0	0	1.46	1.47	2.05	0.21	0	0	83	99	148	0	0	0	114	52	53	0	0	0	76	71	107	9	0	0	NA	NA	NA	NA	NA	NA	NA	NA	-9.27355	7.33526e-14	4.14506e-13	down	0.354117
Cluster-11056.3	2.7	1.61	1.6	4.97	4.68	6.25	1.64	1.22	1.46	4.29	3.26	3.74	1.22	1.63	0.98	2.82	4.73	4.09	116	65	63	192	191	252	82	54	60	157	115	160	54	68	43	108	180	156	-0.717321	0.00297917	0.00502818	false	-0.668684	0.00104053	0.00173557	false	1.3468	1.11846e-06	2.85576e-06	up	-0.121479
Cluster-11056.9	0.99	1.31	0	0.15	0	0	0.58	0.27	0.87	0	0	0	0.82	0.82	1.03	0	0.02	0	53	68	0	7	0	0	37	15	46	0	0	0	46	43	58	0	1	0	NA	NA	NA	NA	NA	NA	NA	NA	-4.09494	0.200493	0.254354	false	0.683298
Cluster-11068.1	0.12	0	0.42	0.54	0.17	0.27	0	0	0.68	2.47	2.85	2.05	0.75	0.67	0.25	28.82	38.65	28.63	1	0	3	6	4	6	0	0	5	30	34	36	6	6	2	258	354	252	5.55495	2.98815e-39	3.42435e-38	up	2.53712	1.18413e-06	2.74307e-06	up	NA	NA	NA	NA	NA
Cluster-11068.10	2.34	2.83	2.67	3.44	3.09	3.24	0.99	1	0.96	4.71	3.95	3.6	1.13	1.95	1.45	4.67	4.18	3.93	200	232	212	267	251	261	99	89	80	345	280	308	100	162	129	358	319	300	0.128383	0.319629	0.373869	false	0.157554	0.307951	0.353695	false	0.231892	0.0947497	0.129128	false	0.664946
Cluster-11068.11	1.29	1.73	0.87	0.66	2.49	0.71	0.98	0.92	0.81	0.14	0	0.06	0.16	0.48	0.77	2.41	2.77	2.72	52	66	32	24	95	26	46	38	31	4	0	2	6	18	32	87	99	97	0.794773	0.138153	0.175548	false	-4.6843	1.23865e-06	2.86281e-06	down	-0.111965	0.852188	0.881726	false	-0.918789
Cluster-11068.12	3.32	3.48	2.85	3.3	2.31	3.23	2.05	1.76	1.96	8.56	11.81	11.97	3.56	3.64	3.48	6.83	6.38	7.53	92	92	73	83	61	84	67	50	52	203	273	333	102	98	100	169	158	186	0.968358	1.50903e-05	3.35059e-05	false	1.70783	6.08154e-12	2.39607e-11	up	-0.209784	0.412185	0.479754	false	0.94555
Cluster-11068.13	18.81	17.97	17.93	14.1	14.07	13.59	13.69	14.8	12.21	8.21	6.09	6.49	14.25	18.73	20.1	28.96	28.37	28.62	347	309	304	233	246	234	285	268	196	127	92	119	259	307	346	473	462	467	0.778688	1.79057e-15	9.61522e-15	false	-1.18479	1.79768e-12	7.39673e-12	down	-0.470641	1.99254e-05	4.49117e-05	false	0.403872
Cluster-11068.14	0	0	0	6.36	8.57	6.5	0	0	0	18.42	18.97	20.72	0	0	0.13	21.34	21.19	15.2	0	0	0	169	240	180	0	0	0	462	464	611	0	0	3	561	555	399	1.17077	3.09921e-10	1.13799e-09	up	1.27425	3.2613e-19	2.03928e-18	up	10.0125	8.25955e-17	6.0507e-16	up	NA
Cluster-11068.15	0	0	0	0.82	1.72	1.14	0	0	0	12.18	17.89	17.53	0	0	0	5.16	3.69	6.41	0	0	0	21	46	30	0	0	0	297	426	503	0	0	0	132	94	163	1.81908	9.43554e-07	2.39932e-06	up	3.55577	2.20157e-32	2.25251e-31	up	7.40418	1.80737e-08	5.69491e-08	up	NA
Cluster-11068.16	32.31	30.38	33.33	15	13.37	13.64	22.26	20.92	23.27	29.69	22	23.1	26.79	27.26	25.69	29.81	27.91	28.75	973	868	928	406	382	384	787	652	675	759	547	693	833	791	800	798	744	767	0.780231	2.7517e-18	1.70229e-17	false	0.66265	3.0341e-06	6.7154e-06	false	-1.28138	3.3299e-54	1.0227e-52	down	0.311541
Cluster-11068.17	1.77	1.58	2.64	2.98	4.69	4.79	1.6	0.82	1.71	4.37	3.74	4.12	2.06	1.51	2.75	10.36	10.34	9.66	33	27	45	49	83	83	35	15	30	69	58	76	39	27	52	171	170	160	1.02841	1.3136e-05	2.93421e-05	up	-0.187637	0.515773	0.562709	false	0.983285	0.00601252	0.0101884	false	0.672335
Cluster-11068.2	5.93	5.81	4.52	2.56	5.89	3.34	2.27	1.98	2.09	13.97	16.58	12.98	2.49	3.04	3.49	12.02	13.95	12.9	163	151	114	63	153	85	73	56	55	325	376	355	70	80	99	293	339	314	1.46908	4.54683e-07	1.19998e-06	up	1.7301	2.45787e-08	6.8649e-08	up	-0.559628	0.0969882	0.131835	false	0.553951
Cluster-11068.20	0	0	0	0	0	0	0	0	0	5.17	2.03	6.98	0	0	0	18.94	25.01	18.7	0	0	0	0	0	0	0	0	0	114	43	181	0	0	0	438	576	431	11.1556	8.16901e-21	5.65043e-20	up	9.09498	4.46131e-12	1.77787e-11	up	NA	NA	NA	NA	NA
Cluster-11068.22	0.04	0	0	0.19	0	0	0	0	0	4.07	7.52	2.26	0	0.06	0	15.14	15.51	17.37	1	0	0	4	0	0	0	0	0	83	149	54	0	1	0	323	330	370	7.80073	5.35671e-26	4.45026e-25	up	6.09582	9.44268e-10	3.06481e-09	up	NA	NA	NA	NA	NA
Cluster-11068.24	0	0.26	0.62	0.36	0	0.39	0.22	0.89	0.6	2.56	1.55	2.01	0.95	1.03	1.2	1.83	2.26	2.36	0	3	7	4	0	4	3	11	7	26	15	24	12	12	15	19	24	25	2.87733	0.000190586	0.000375015	up	2.89493	0.000351303	0.000618905	up	NA	NA	NA	NA	NA
Cluster-11068.27	0.11	0.16	0.36	0.16	1.2	0.53	0.17	0.22	0.56	1.21	0.62	3.85	0.22	0.32	0	1.83	1.48	2.44	3	4	8	3	29	12	5	6	14	26	13	100	6	8	0	42	34	56	1.41799	0.0418137	0.0589651	false	1.47998	0.106303	0.133096	false	NA	NA	NA	NA	NA
Cluster-11068.30	0	0	0	3.9	5.28	1.71	0	0.69	0	12.45	11.31	11.52	0	0.12	0	5.75	5.87	4.82	0	0	0	7	15	3	0	1	0	40	39	54	0	1	0	19	16	21	NA	NA	NA	NA	2.30638	2.69597e-05	5.37069e-05	up	NA	NA	NA	NA	NA
Cluster-11068.31	0	0	0	0.12	0.34	0	0	0	0	6.89	11.16	7.63	0	0	0.22	29.06	36.44	29.35	0	0	0	1	3	0	0	0	0	52	84	69	0	0	2	232	292	236	7.3733	8.92531e-23	6.69917e-22	up	5.59273	2.79267e-11	1.03816e-10	up	NA	NA	NA	NA	NA
Cluster-11068.4	1.7	1.67	3.31	2.47	1.78	3.63	1.22	0.57	1.47	4.13	3.67	3.7	1.42	0.37	1.51	10.23	11.03	13.38	17	15	30	22	16	33	14	5	13	34	30	36	14	3	15	89	96	117	1.88661	9.71898e-08	2.76731e-07	up	0.381946	0.359537	0.407179	false	0.151962	0.771871	0.815104	false	NA
Cluster-11068.41	5.22	7.33	7.22	8.52	5.69	8.87	5.53	6.98	4.65	39.62	45.58	43.97	6.8	9.02	7.14	49.88	42.26	39.57	38	48	47	54	39	59	46	51	31	236	273	314	49	60	51	312	265	249	2.2411	3.27643e-22	2.40626e-21	up	2.32441	5.80452e-24	4.48591e-23	up	0.151305	0.640719	0.699426	false	0.442632
Cluster-11068.42	6.18	6.75	5.13	3.68	6.06	4.54	3.07	6.42	5.92	39.97	41.61	38	6.09	8.34	7.71	28.86	27.5	30.42	129	133	99	69	120	89	75	139	119	709	723	794	131	167	166	537	509	565	2.34406	1.80695e-41	2.16142e-40	up	2.90393	1.25477e-63	2.39877e-62	up	-0.424542	0.0996257	0.135143	false	0.566785
Cluster-11068.43	27.45	35.54	33.02	20.38	20.47	22.05	29.01	32.34	28.19	26.37	20.27	24.56	43.61	48.62	45.26	26.21	26.12	27.16	360	433	396	237	254	268	442	434	349	289	219	319	582	603	602	302	300	313	0.07266	0.519049	0.573669	false	0.00978742	0.943759	0.952354	false	-0.692587	1.08609e-07	3.10595e-07	false	0.660296
Cluster-11068.44	2.47	2.82	2.86	4.89	5.07	4.78	3.45	2.6	2.6	8.23	8.21	9.63	4.26	4.32	4.24	5.67	5.87	4.89	77	84	82	138	151	141	127	84	79	220	213	300	138	131	137	158	163	136	-0.108935	0.496919	0.552373	false	0.653879	7.73921e-06	1.63635e-05	false	0.779457	2.07037e-05	4.65923e-05	false	0.610924
Cluster-11068.47	0	0	0	0	0	0	0	0	0	3.2	1.9	3.14	0	0	0	2.87	2.16	2.71	0	0	0	0	0	0	0	0	0	40	23	47	0	0	0	38	28	36	7.33401	7.38505e-09	2.37724e-08	up	7.51073	4.79484e-09	1.44837e-08	up	NA	NA	NA	NA	NA
Cluster-11068.48	0	0.41	0.56	2.68	3.8	1.54	0	0.11	0	1.45	0.44	2.07	0	0.11	0.32	1.23	1.83	1.3	0	16	21	100	149	59	0	4	0	51	14	85	0	4	13	45	67	47	-1.14328	0.0034413	0.00575839	down	-1.19941	0.042367	0.0568127	false	2.98395	0.000573004	0.00110895	up	NA
Cluster-11068.49	0.18	0.25	0.18	0.67	0.45	0.6	0.09	0.2	0	0	0.03	0.29	0.41	0.13	0.15	0.67	0.33	0.27	9	12	9	31	22	29	5	11	0	0	1	15	22	6	8	31	15	12	-0.700573	0.170996	0.213077	false	-2.60413	0.0181902	0.0258337	down	1.41154	0.00344898	0.00604768	up	NA
Cluster-11068.5	3.17	2.08	3.12	2.07	1.52	1.57	1.61	2.15	1.69	2.34	2.16	2.46	2.7	3.33	2.78	2.05	2.01	2	132	83	121	78	60	62	79	93	68	83	74	102	117	135	121	76	74	74	-0.0374867	0.879929	0.900163	false	0.255031	0.300509	0.345971	false	-0.784014	0.00431456	0.00747254	false	0.749216
Cluster-11068.51	0.36	0.06	0.33	1.51	1.85	2.77	0.11	0.15	0.03	0.88	0.4	0	0.26	0.08	0.2	2.68	2.15	2.19	12	1	10	48	62	92	4	5	1	26	11	0	9	2	7	85	67	69	-0.0657876	0.839524	0.86563	false	-2.47951	0.013037	0.0189026	down	3.09744	8.7636e-07	2.26287e-06	up	NA
Cluster-11068.52	0.49	0.23	1.24	3.54	4.16	2.71	1.55	2.54	1.72	42.77	38.67	43.63	1.17	1.24	1.33	37.59	37.72	37.91	5	2	10	36	47	29	18	26	15	401	360	490	11	13	14	366	374	375	3.12041	2.9264e-60	4.7808e-59	up	3.36971	9.08734e-68	1.84516e-66	up	2.67104	1.17394e-05	2.70257e-05	up	NA
Cluster-11068.53	2.23	6.38	4.2	4.09	1.87	4.33	2.38	5.65	5.23	1.58	1.14	1.25	4.58	5.47	7.54	2.55	4.6	2.7	20	53	35	33	16	26	25	52	44	12	7	11	42	46	40	12	36	19	-0.376688	0.508193	0.563451	false	-1.44553	0.00783203	0.011696	down	-0.568615	0.284054	0.346764	false	0.168291
Cluster-11068.57	5.64	3.35	3.53	8.39	9.49	7.12	7.55	8.47	6.84	6.3	5.68	5.48	10.48	9.41	8.31	5.78	9.53	9.06	52	28	29	68	82	60	80	79	58	48	43	49	96	80	76	46	76	72	-0.310174	0.29225	0.345264	false	-0.688192	0.00949358	0.0140154	false	0.909165	0.00742993	0.012416	false	0.333138
Cluster-11068.61	0.82	0.43	0.53	0.83	0.91	1.44	0.29	0.74	0.58	0.49	0.2	0.37	0.99	1.33	0.62	0.26	0.69	1.29	26	13	15	23	27	43	10	24	18	13	5	11	32	41	20	7	19	36	-0.783813	0.218513	0.266022	false	-1.79871	0.000899204	0.00151139	down	0.74836	0.121541	0.161983	false	0.932595
Cluster-11068.62	4.37	4.55	3.51	1.88	1.97	1.8	2.87	4.83	3.46	0.31	0.08	0.52	3.03	3.12	4.04	2.3	1.54	1.9	68	66	50	26	29	26	52	77	51	4	1	8	48	46	64	31	21	26	-0.249479	0.496865	0.552331	false	-2.77949	9.59882e-06	2.00871e-05	down	-1.22484	6.3805e-05	0.000136879	down	-0.0861853
Cluster-11068.63	2.41	2.63	4.06	6.26	6.19	4	2.91	4.8	4.77	1.69	0.53	1.38	7.12	5.18	5.95	5.21	5.11	5.78	44	45	68	102	107	68	62	90	83	26	8	25	133	90	111	84	82	93	-0.292664	0.250237	0.300455	false	-2.35861	9.93959e-08	2.59194e-07	down	0.772381	0.0175412	0.0276378	false	0.599112
Cluster-11068.64	0.81	0.78	0	1.35	1.3	2.25	0.6	0.5	0.33	5.56	5.22	6.43	0.5	0.19	0.29	3.99	5.42	3.42	14	13	0	21	22	37	12	9	5	84	77	115	9	3	5	63	86	54	1.14277	0.00279503	0.00473512	up	1.6659	4.75387e-07	1.14968e-06	up	1.53863	0.0990788	0.134475	false	NA
Cluster-11068.65	0	0	0.09	0.12	0	0.31	0.06	0.14	0.32	0.62	0.84	0.85	0.07	0.19	0.08	0.86	1.37	0.44	0	0	2	3	0	7	2	3	8	14	19	23	2	5	2	21	33	10	2.4613	0.0121078	0.0186942	up	NA	NA	NA	NA	NA	NA	NA	NA	NA
Cluster-11068.7	4.56	2.56	2.58	4.36	3.76	5.82	2.48	3.02	3.99	6.2	6.61	5.29	2.7	2.1	3.11	8.9	9.37	9.02	167	89	87	144	130	200	107	114	141	193	200	193	102	74	118	291	305	294	0.708167	0.000341051	0.000651264	false	0.206042	0.386543	0.434507	false	0.436603	0.167559	0.216428	false	-0.209873
Cluster-11068.70	0	0	0.63	0	0	1.27	0.28	0	0.29	51.24	42.97	46.44	0.76	0.24	0.38	43.5	31.04	39.44	0	0	3	0	0	6	1	0	1	224	191	246	4	1	2	200	143	183	6.25706	2.10017e-20	1.4297e-19	up	6.67337	3.67399e-26	3.08227e-25	up	NA	NA	NA	NA	NA
Cluster-11070.0	0	0	0	41.62	31.97	58.72	0	0	0	56.49	32.98	26.59	0	0	0	22.93	25.5	9.87	0	0	0	24	22	36	0	0	0	31	21	19	0	0	0	13	15	6	-1.47183	0.00496576	0.0081176	down	-0.302026	0.50703	0.554085	false	7.1743	4.81538e-08	1.43891e-07	up	NA
Cluster-11070.3	52.03	57.94	56.44	79.78	74.71	71.42	47.5	46.43	49.46	19.19	15.42	16.17	187.04	193.4	187.23	22.08	19.77	18.69	1792	1901	1820	2571	2556	2420	1913	1666	1617	535	425	527	6715	6447	6746	665	590	557	-2.25609	2.04307e-169	9.18656e-168	down	-2.45171	1.75159e-166	9.81999e-165	down	0.41043	3.30633e-11	1.43007e-10	false	2.05217
Cluster-11070.4	2.75	1.18	3.21	21.02	25.29	23.52	2.6	2.2	1.87	5.27	4.49	5.04	3.39	2.34	2.43	6.55	6.98	6.8	154	63	167	1069	1353	1245	172	129	102	253	209	283	198	128	142	329	349	341	-2.04196	1.02779e-114	3.05368e-113	down	-2.40792	4.25287e-119	1.60782e-117	down	3.21306	1.21948e-15	8.09748e-15	up	0.341245
Cluster-11070.5	15.9	17.07	18.26	26.71	25.59	27.14	14.4	13.66	15.54	2.32	3.65	3.85	61.81	59.76	62.03	2.95	2.88	3.17	485	486	497	905	885	1001	566	440	452	77	90	118	2010	1838	2017	115	94	119	-3.28738	3.89404e-135	1.37751e-133	down	-3.40704	2.63993e-128	1.09854e-126	down	0.88483	1.10496e-23	1.25828e-22	false	2.12363
Cluster-11070.6	1.53	1.54	1.19	0	0	0.07	2.12	4.27	2.2	0	0	0.1	3.2	2.55	1.45	0.14	0	0	38	37	27	0	0	1	63	112	53	0	0	2	83	62	38	3	0	0	NA	NA	NA	NA	NA	NA	NA	NA	-6.60802	1.80089e-07	5.01541e-07	down	-0.208119
Cluster-11073.0	0	0	0	0.11	0	0.1	0	0	0	0.79	0.46	1.73	0	0	0	2.41	2.63	1.62	0	0	0	3	0	3	0	0	0	21	12	54	0	0	0	67	73	45	4.74239	3.89502e-11	1.54497e-10	up	3.66467	0.00013462	0.000248514	up	NA	NA	NA	NA	NA
Cluster-11081.0	0	0	0	7.23	9.11	7.98	0	0	0	2.94	3.41	1.74	0	0.14	0	3.25	2.63	2.82	0	0	0	51	71	55	0	0	0	20	23	15	0	1	0	24	13	13	-2.01452	2.30424e-07	6.28572e-07	down	-1.69365	6.26365e-06	1.33784e-05	down	8.27856	1.99076e-11	8.82628e-11	up	NA
Cluster-11082.0	0	0	0	5.01	6.69	6.14	0	0	0	5.34	5.24	2.39	0	0	0	7.2	9.26	9.64	0	0	0	24	35	31	0	0	0	24	24	13	0	0	0	34	44	46	0.268283	0.420206	0.476545	false	-0.632823	0.17275	0.208353	false	7.3024	1.3351e-08	4.27034e-08	up	NA
Cluster-11087.0	0	0	0	0.24	0.55	0.35	0	0	0	0.38	0.89	1.61	0	0	0	2.64	3.12	1.58	0	0	0	2	5	3	0	0	0	3	7	15	0	0	0	22	26	13	2.41719	0.000676854	0.00124491	up	NA	NA	NA	NA	NA	NA	NA	NA	NA
Cluster-11105.0	0	0	0	0.37	0	0	0	0	0	1.32	4.24	3.43	0	0	0	0	0	0	0	0	0	3	0	0	0	0	0	10	32	31	0	0	0	0	0	0	NA	NA	NA	NA	4.47911	0.000147989	0.00027185	up	NA	NA	NA	NA	NA
Cluster-11106.0	0	0	0	3.79	4.79	8.67	0	0	0.06	7.9	4.24	8.83	0	0.06	0.06	18.25	23.54	16.38	0	0	0	56	56	58	0	0	1	110	58	145	0	1	1	206	315	239	1.9607	2.78146e-17	1.64062e-16	up	0.741944	0.025341	0.0352154	false	8.22512	2.1921e-11	9.67153e-11	up	NA
Cluster-11116.0	2.19	1.44	2.24	0.32	0.3	0.38	0.55	0.81	0.82	1.03	1.69	0.73	1.68	1.12	1.93	0.63	0.37	0.59	30	19	29	4	4	5	9	11	11	12	19	10	24	15	27	7	4	7	NA	NA	NA	NA	NA	NA	NA	NA	-2.6251	1.40415e-05	3.21016e-05	down	NA
Cluster-11116.2	0.1	0	0	0.31	0	0.53	0.04	0.04	0	2.68	1.4	1.42	0.07	0.09	0	1.77	1.33	1.24	4	0	0	11	0	19	1	1	0	89	45	55	2	3	0	61	45	42	2.08335	0.0210452	0.0312944	up	2.5368	0.00614751	0.0093159	up	NA	NA	NA	NA	NA
Cluster-11116.3	0	0	0	0.18	0.74	0	0	0	0	2.52	7.1	2.81	0	0.05	0.01	1.41	1.81	1.93	0	0	0	2	10	0	0	0	0	32	91	43	0	0	0	19	24	26	2.35521	0.0124154	0.0191315	up	3.75904	9.73677e-05	0.000182654	up	NA	NA	NA	NA	NA
Cluster-11116.4	0	0	0	1.41	2.92	2.02	0	0	0	18.51	15.92	15.7	0	0	0	13.14	10.6	13.37	0	0	0	21	42	31	0	0	0	224	191	238	0	0	0	171	145	183	2.219	7.02455e-15	3.64393e-14	up	2.69431	9.52074e-26	7.86287e-25	up	7.3605	1.78477e-08	5.62711e-08	up	NA
Cluster-11116.5	2.75	2.08	3.23	0	0	0	7.43	5.73	4.2	0	0	0.19	5.81	8.73	8.26	0	0.32	0.19	26	18	28	0	0	0	81	55	37	0	0	2	56	77	78	0	3	2	NA	NA	NA	NA	NA	NA	NA	NA	-7.06908	8.31293e-08	2.41264e-07	down	0.42486
Cluster-11116.6	0.42	0.57	0.23	0	0	0	4.93	3.17	3.28	0	0	0	6.69	7.11	6.64	0	0	0	4	5	2	0	0	0	54	30	29	0	0	0	63	62	63	0	0	0	NA	NA	NA	NA	NA	NA	NA	NA	NA	NA	NA	NA	0.866441
Cluster-11133.0	0	0	0	0.16	0.75	0.16	0	0	0	3.47	2.93	3.47	0	0	0	1.82	1.98	0.99	0	0	0	1	5	1	0	0	0	20	17	24	0	0	0	11	12	6	NA	NA	NA	NA	3.02014	0.000118288	0.00021984	up	NA	NA	NA	NA	NA
Cluster-11133.1	0	0	0	0.12	0.11	0.06	0	0.68	0	4.73	5.21	4.76	0	0	0	2.29	1.99	1.57	0	0	0	2	2	1	0	5	0	75	81	89	0	0	0	38	33	26	4.08174	1.58109e-07	4.39458e-07	up	5.51031	7.35504e-15	3.60354e-14	up	NA	NA	NA	NA	NA
Cluster-11135.12	7.32	1.96	6.46	14.39	18.44	14.19	9.55	13.38	6.41	39.57	45.41	38.97	10.91	6.72	6.45	20.77	20.08	20.64	31	7	23	51	73	54	45	55	23	133	158	160	44	24	25	73	71	74	0.099815	0.686719	0.730174	false	1.24376	1.55386e-07	3.95837e-07	up	1.50688	0.00311745	0.00550055	up	-0.280932
Cluster-11135.13	4.1	7.84	6.67	12.17	26.84	26.4	20.34	40.07	26.62	57.38	99.81	62.1	12.76	22.6	10.27	36.27	31.14	41.27	2	2	3	5	13	11	11	19	11	23	48	33	5	9	4	15	13	18	NA	NA	NA	NA	1.76709	0.00210204	0.00338356	up	NA	NA	NA	NA	NA
Cluster-11135.16	0.2	0.21	0	2.93	5.24	2.1	0.52	0.21	0	6.99	6.96	7.36	0	0.46	0.85	2.16	3.9	2.9	1	1	0	16	32	12	3	1	0	37	37	47	0	2	5	12	21	16	-0.478333	0.382575	0.438601	false	0.911466	0.0420913	0.0564775	false	NA	NA	NA	NA	NA
Cluster-11135.17	5.09	2.81	5.65	11.68	9.76	12.74	7.09	4.78	4.56	22.55	17.97	16.97	2.89	2.27	3.49	11.62	12.4	7.34	23	10	22	45	41	51	35	21	18	80	66	74	12	9	14	44	46	28	-0.415637	0.216095	0.263402	false	0.578423	0.0335164	0.045715	false	1.27923	0.00219001	0.00394939	up	NA
Cluster-11135.19	0	4.26	3.57	34.17	9.08	23.71	6.04	6.52	6.28	35.6	41.53	46.75	3.65	0.25	12.66	29.28	40.11	35.51	0	3	3	32	10	24	7	7	5	32	42	54	3	0	12	27	38	35	0.384572	0.458584	0.514813	false	0.822515	0.109908	0.137277	false	3.4206	0.000415162	0.000815973	up	NA
Cluster-11135.20	0	0	0.08	0.42	0.06	0	0	0.05	0	2.51	3.34	5.74	0.05	0	0.05	1.44	2.59	2.45	0	0	1	7	1	0	0	1	0	40	52	108	1	0	1	24	43	41	3.53581	8.01324e-05	0.000164655	up	4.47332	2.62428e-07	6.52284e-07	up	NA	NA	NA	NA	NA
Cluster-11135.4	4.96	1.74	4.23	0	1.4	0	13.09	25.65	22.9	0	0	0	6.67	6.17	8.73	0	0	0.77	7	2	5	0	2	0	21	36	27	0	0	0	8	7	11	0	0	0	NA	NA	NA	NA	NA	NA	NA	NA	NA	NA	NA	NA	-1.60132
Cluster-11135.5	8.11	7.37	11.16	2.1	0	4.88	35.24	47.41	29.72	0	0	1.72	15.32	11.58	5.91	2.13	3.09	4.18	10	6	11	2	0	5	44	52	27	0	0	2	16	10	5	2	3	4	NA	NA	NA	NA	NA	NA	NA	NA	NA	NA	NA	NA	-1.86538
Cluster-11135.6	0.5	3.57	2.54	0	0	0	13.08	9.43	9.32	0	0	0	4.53	2.76	3.81	0	0	0.27	2	12	8	0	0	0	57	36	32	0	0	0	17	9	14	0	0	0	NA	NA	NA	NA	NA	NA	NA	NA	NA	NA	NA	NA	-1.51552
Cluster-11135.7	1.54	0.91	0.54	2.09	2.63	2.82	1.12	0.34	1.29	5.25	3.94	3.78	0	1.05	0.47	4.23	4.36	3.56	10	5	3	12	16	16	8	2	7	27	20	23	0	6	3	24	24	20	0.432856	0.309029	0.362855	false	0.56883	0.191927	0.229416	false	NA	NA	NA	NA	NA
Cluster-11144.1	0	0	0	5.88	3.6	3.8	0	0	0	5.5	2.97	4.44	0	0	0	9.71	15.09	9.15	0	0	0	16	11	11	0	0	0	14	8	14	0	0	0	26	41	25	1.07191	0.0215551	0.0319891	up	NA	NA	NA	NA	NA	NA	NA	NA	NA
Cluster-11160.0	0	0	0	0.2	1.65	1.19	0	0	0	1.31	1.89	1.98	0	0	0	0.8	1.89	1.67	0	0	0	2	20	13	0	0	0	14	20	25	0	0	0	9	20	18	NA	NA	NA	NA	0.660012	0.381735	0.429565	false	NA	NA	NA	NA	NA
Cluster-11169.0	0	0	0	0.07	0	0	0	0	0	2.29	4.45	3.12	0	0	0	1.59	2.39	1.52	0	0	0	1	0	0	0	0	0	33	63	53	0	0	0	24	36	23	6.07134	2.48886e-06	6.03437e-06	up	7.0199	3.85003e-08	1.05168e-07	up	NA	NA	NA	NA	NA
Cluster-11208.10	0.62	0.35	1.14	0.06	0	0	1.07	1.74	1.96	0	0.06	0	0.75	0.07	0.25	0.06	0.3	0.18	11	6	19	1	0	0	23	33	35	0	1	0	14	1	4	1	5	3	NA	NA	NA	NA	NA	NA	NA	NA	NA	NA	NA	NA	-2.18538
Cluster-11208.12	0	0	0	7.2	5.95	4.55	0	0	0	0.23	0.97	0.21	0	0	0	0.46	1.16	0.58	0	0	0	31	28	21	0	0	0	1	4	1	0	0	0	2	5	2	-3.35247	4.81994e-07	1.26866e-06	down	-3.82703	9.60268e-07	2.24715e-06	down	7.13937	4.56075e-08	1.36748e-07	up	NA
Cluster-11208.4	0.72	0	1.32	0.06	0	0.88	0	0	0.71	0	0.59	0.92	0	0.26	0.02	3.42	1.15	1	52	0	89	4	0	60	0	0	50	0	35	66	0	18	1	222	74	64	2.28526	0.201977	0.247735	false	0.474797	0.85742	0.878409	false	-1.17989	0.661689	0.718736	false	NA
Cluster-11208.5	0.76	1.54	0	0.97	3	0.82	0	0.55	0	13.9	17.19	16.47	0	1.1	2.26	6.82	9.09	8.73	16	32	0	19	63	17	0	12	0	261	316	365	0	23	51	134	178	172	2.11469	1.4366e-05	3.19537e-05	up	3.16349	3.52635e-12	1.4161e-11	up	0.983654	0.381941	0.449075	false	2.69983
Cluster-11208.6	4.82	4.49	4.43	2.9	2.81	2.32	4.01	4.3	3.32	3.78	2.77	3.5	3.79	3.54	2.71	1.61	3.81	1.14	195	173	166	106	108	88	191	181	130	130	92	141	159	138	114	58	137	41	-0.558581	0.221009	0.268767	false	0.14998	0.487594	0.535124	false	-0.863066	7.66928e-07	1.99268e-06	false	-0.167002
Cluster-11208.7	2.93	3.3	1.74	3.56	3.69	3.7	2.91	2.84	3.32	0.44	0.15	0.49	1.86	1.77	2.13	5.63	5.92	6.39	236	254	130	259	282	280	276	238	260	30	10	39	156	139	179	406	424	459	0.454016	1.35118e-05	3.01326e-05	false	-3.51398	1.26624e-26	1.08051e-25	down	0.365842	0.132305	0.174864	false	-0.599128
Cluster-11210.0	0	0	0	0.51	1.32	0.61	0	0	0	2.39	2.79	2.63	0	0	0	2.45	2.34	3.49	0	0	0	4	16	5	0	0	0	19	23	23	0	0	0	24	19	29	1.34946	0.0356735	0.0509176	false	NA	NA	NA	NA	NA	NA	NA	NA	NA
Cluster-11236.0	0	0	0	6.89	7.66	6.28	0	0	0	14.35	15.58	9.12	0	0	0	6.83	11.62	5.87	0	0	0	45	54	43	0	0	0	88	96	67	0	0	0	44	75	38	-0.0526187	0.883705	0.903269	false	0.742448	0.0224079	0.0313863	false	7.96286	1.44758e-10	5.84945e-10	up	NA
Cluster-11242.0	0	0	0	0.3	0.54	0	0	0	0	12.41	13.76	7	0	0	0	7.26	4.79	5.36	0	0	0	1	2	0	0	0	0	39	45	27	0	0	0	24	16	18	NA	NA	NA	NA	5.13996	1.93496e-07	4.8785e-07	up	NA	NA	NA	NA	NA
Cluster-11246.0	0	0	0	0.14	0.39	0.13	0	0	0	2.69	2.99	4.13	0	0	0	2.42	2.7	1.7	0	0	0	1	3	1	0	0	0	18	20	33	0	0	0	17	19	12	NA	NA	NA	NA	3.70524	7.79405e-06	1.64704e-05	up	NA	NA	NA	NA	NA
Cluster-11261.0	0	0	0	0.16	0.07	0.15	0	0	0	1.69	2.4	1.5	0	0	0	0.64	1.21	0.89	0	0	0	2	1	2	0	0	0	20	28	21	0	0	0	8	15	11	NA	NA	NA	NA	3.69577	8.15416e-06	1.71966e-05	up	NA	NA	NA	NA	NA
Cluster-11271.0	0	0	0	0.28	1.02	1.6	0	0	0	6.03	7.85	13.29	0	0	0	4.3	3.4	4.23	0	0	0	1	4	6	0	0	0	20	27	54	0	0	0	15	12	15	NA	NA	NA	NA	3.05827	2.11736e-05	4.26705e-05	up	NA	NA	NA	NA	NA
Cluster-11279.0	0	0	0	0.63	0.94	1.79	0	0	0	13.38	13.61	14.75	0.22	0	0.22	17.02	20.6	15.12	0	0	0	5	8	7	0	0	0	40	42	54	2	0	2	63	74	49	3.02168	5.75185e-11	2.24921e-10	up	2.65511	7.36869e-09	2.17985e-08	up	NA	NA	NA	NA	NA
Cluster-11280.10	0	0	0	3.8	2.49	3.3	0	0	0	3.34	5.49	2.02	0	0	0	2.6	2.22	1.69	0	0	0	26	18	23	0	0	0	21	35	15	0	0	0	17	15	11	-0.842428	0.0654934	0.0889645	false	0.0131181	0.980487	0.98345	false	6.88699	2.27587e-07	6.25535e-07	up	NA
Cluster-11280.14	1.85	1.38	1.41	2.38	2.13	3.19	1.55	1.72	0.98	2.07	1.1	1.7	2.75	2.87	3.39	2.41	3.27	1.51	42	29	29	49	46	68	41	40	21	40	20	38	64	63	80	49	66	30	-0.371104	0.343383	0.398601	false	-0.855111	0.0237353	0.0331382	false	0.667924	0.0484459	0.0703415	false	1.14497
Cluster-11280.15	1.88	1.22	1.32	0	0.28	0	1.07	0	1.56	3	1.83	3.5	2.18	0.61	1.81	3.76	3.19	4.26	28	17	18	0	4	0	18	0	22	38	23	53	34	8	28	50	42	57	5.03327	3.38971e-09	1.12823e-08	up	4.71117	6.30058e-07	1.50327e-06	up	NA	NA	NA	NA	0.895916
Cluster-11280.4	3.88	3.56	4.44	0.62	3.02	1.99	2.54	1.2	1.1	12.74	12.97	13.94	1.89	3.35	2.37	15.79	12.25	11.58	590	520	629	85	437	285	456	190	163	1659	1633	2121	300	497	378	2156	1661	1572	2.56752	2.87232e-05	6.19275e-05	up	2.65659	8.90745e-06	1.87018e-05	up	-1.17175	0.0535662	0.0770942	false	0.706814
Cluster-11280.6	0.94	2.86	3.09	3.22	2.89	4.67	1.03	0.98	1.58	0	0	0	1.73	1.67	3.01	5.11	9.92	7.23	84	246	258	261	246	395	109	91	138	0	0	0	161	145	282	411	794	579	0.779937	0.00423127	0.00698646	false	-10.7813	6.62516e-19	4.08629e-18	down	0.561074	0.171311	0.220768	false	0.888521
Cluster-11280.7	2.23	1.26	0.87	5.78	4.27	3.84	0	1.36	1.25	1.67	0.68	1.15	1.74	0.41	0.77	6.01	7.68	10.03	350	189	127	822	636	568	0	222	190	227	89	180	285	63	127	851	1080	1409	0.518253	0.0133186	0.0204315	false	-2.15364	2.54716e-12	1.03503e-11	down	1.5824	5.04517e-07	1.33653e-06	up	0.224704
Cluster-11280.8	0	0	0	2.15	2.19	1.58	0	0	0	0	0	0.2	0	0	0	2.24	1.33	1.74	0	0	0	44	47	33	0	0	0	0	0	4	0	0	0	45	27	35	-0.406959	0.252323	0.302738	false	-5.09476	5.5881e-09	1.67635e-08	down	7.76898	6.96308e-10	2.59893e-09	up	NA
Cluster-11280.9	6.7	6.93	7.13	1.95	1.54	1.41	6.79	6.56	6.21	0	1.48	0	4.38	5.97	4.46	0	0	0	108	104	105	28	23	21	128	108	95	0	19	0	72	91	73	0	0	0	-7.22843	2.12412e-08	6.51175e-08	down	-1.89877	0.210915	0.250247	false	-2.17928	1.6004e-15	1.05262e-14	down	-0.366689
Cluster-11290.0	0	0	0	0.05	0	0.05	0	0	0	2.03	2.35	2.36	0	0	0	6.01	6.49	5.92	0	0	0	1	0	1	0	0	0	38	43	52	0	0	0	118	127	116	7.29794	3.49859e-12	1.51094e-11	up	5.94285	4.91098e-08	1.32534e-07	up	NA	NA	NA	NA	NA
Cluster-11293.0	0	0	0	1.09	1.26	0.56	0	0	0	0.53	0	1.05	0	0	0	1.69	2.12	1.78	0	0	0	13	16	7	0	0	0	6	0	14	0	0	0	20	25	21	0.680185	0.166511	0.207987	false	NA	NA	NA	NA	NA	NA	NA	NA	NA
Cluster-11294.0	0	0	0	1.56	1.12	0.34	0	0	0	1.02	0.38	0.11	0	0	0	3.28	5.11	1.7	0	0	0	13	10	3	0	0	0	8	3	1	0	0	0	27	42	14	1.47122	0.0353657	0.0505094	false	NA	NA	NA	NA	NA	NA	NA	NA	NA
Cluster-11296.0	0	0	0	1.49	0.86	2.12	0	0	0	3.96	2.93	4.44	0	0	0	0.75	1.88	1.5	0	0	0	8	5	12	0	0	0	20	15	27	0	0	0	4	10	8	NA	NA	NA	NA	1.18032	0.0352659	0.0479431	up	NA	NA	NA	NA	NA
Cluster-11307.2	0.09	0.33	0.06	1.21	1.31	2.29	0.46	0.13	0.14	1.55	1.36	2.12	0.27	1.19	0.11	5.56	7.18	11.15	2	6	1	24	16	33	3	3	3	29	25	29	6	4	2	80	89	91	1.6295	2.19756e-06	5.36157e-06	up	0.0738091	0.864044	0.884134	false	2.97998	0.000178872	0.000366112	up	NA
Cluster-11307.4	0	0.09	0.27	0.65	1.84	0.9	0.33	0.08	0.18	1.29	1	1.26	0.33	0.18	0.16	4.17	6.73	7.57	0	1	3	7	21	10	4	1	2	13	10	15	4	2	2	44	71	80	2.1747	1.19595e-05	2.68428e-05	up	NA	NA	NA	NA	NA	NA	NA	NA	NA
Cluster-11307.5	0.21	0.12	0	1	0.72	1.02	0.26	0.2	0.21	0.6	0.44	0.45	0.02	0.19	0.07	3.16	3.65	3.24	9	5	0	38	29	41	13	9	8	22	15	19	1	8	3	120	138	123	1.61768	2.3603e-10	8.75527e-10	up	-1.05877	0.0076008	0.0113711	down	2.92456	8.78397e-05	0.000185561	up	NA
Cluster-11307.6	0.09	0	0	0.11	1.59	0.41	0.08	0.09	0	1.91	0.79	0.76	0	0	0	1.61	4.74	2.46	1	0	0	1	16	4	1	1	0	16	7	8	0	0	0	15	44	23	1.79687	0.0456896	0.063946	false	NA	NA	NA	NA	NA	NA	NA	NA	NA
Cluster-11307.8	0.37	0.33	0.47	0.93	1.25	1.49	0.48	5.82	0.08	1.69	2.49	9.67	0.18	0.26	0.54	20.81	24.14	13.7	6	5	7	13	15	20	9	4	1	18	15	39	3	4	9	125	144	148	2.92162	3.9897e-22	2.91766e-21	up	NA	NA	NA	NA	NA	NA	NA	NA	NA
Cluster-11321.0	0	0	0	7.92	6.64	7.43	0	0	0	41.63	17.28	24.32	0	3.28	0	32.21	45.02	34.68	0	0	0	5	5	5	0	0	0	25	12	19	0	2	0	20	29	23	2.06434	0.000264924	0.000512551	up	NA	NA	NA	NA	NA	NA	NA	NA	NA
Cluster-11321.4	0.81	1.42	3.35	0.68	5.48	1.95	8.61	5.13	3.8	0.72	7.9	10.22	5.38	7.51	4.04	26.05	31.39	33.52	1	2	4	1	6	2	12	6	5	1	8	9	6	7	4	29	35	37	3.30073	6.79421e-07	1.75693e-06	up	NA	NA	NA	NA	NA	NA	NA	NA	NA
Cluster-11323.0	0	0	0	0.97	1.15	1.21	0	0	0	11.34	10.84	10.32	0	0	0	7.19	12.59	8.34	0	0	0	3	4	4	0	0	0	33	33	37	0	0	0	22	39	26	2.78536	9.38747e-06	2.13437e-05	up	3.12293	5.08881e-08	1.37108e-07	up	NA	NA	NA	NA	NA
Cluster-11342.0	0	0	0	3.73	3.35	3.44	0	0	0	0.53	0.13	0.55	0	0	0	0.38	1.51	0.25	0	0	0	30	29	29	0	0	0	4	1	5	0	0	0	3	12	2	-2.5759	0.000127158	0.000255415	down	-3.26229	1.75783e-07	4.45017e-07	down	7.27565	1.27546e-08	4.09083e-08	up	NA
Cluster-11352.1	0	0	0	0.53	0.89	1.86	0.14	0.41	0	2.45	2.14	4.17	0	0	0	3.42	4.16	3	0	0	0	6	11	22	2	5	0	27	23	54	0	0	0	39	48	34	1.4368	0.00655133	0.0105398	up	1.27095	0.0332261	0.0453482	up	NA	NA	NA	NA	NA
Cluster-11352.7	24.05	29	26.92	18.91	15.86	18.68	20.14	25.11	20.47	4.25	5.87	6.26	13.56	16.01	16.14	9.6	9.99	10.46	349	386	351	235	208	238	337	367	275	48	67	90	200	214	227	115	118	128	-1.11552	1.0149e-11	4.22968e-11	down	-1.8536	1.65004e-15	8.43127e-15	down	-0.714999	5.16512e-08	1.53785e-07	false	-0.497938
Cluster-11356.0	0	0	0	1.13	0.91	0.67	0	0	0	0.46	0.38	0.24	0	0	0	0.44	0.67	0.44	0	0	0	26	22	16	0	0	0	10	8	6	0	0	0	10	15	10	-1.0715	0.0288215	0.0418392	down	-1.51015	0.00615548	0.0093269	down	6.81857	4.0095e-07	1.07435e-06	up	NA
Cluster-11377.0	0	0	0	0.71	0.66	0.71	0	0	0	1.96	3.08	2.27	0	0	0	2.83	2.49	3.69	0	0	0	8	8	9	0	0	0	22	34	29	0	0	0	33	29	43	1.87367	6.22378e-05	0.000129369	up	1.66856	0.000872229	0.00146868	up	NA	NA	NA	NA	NA
Cluster-11383.1	197.13	203.63	191.69	103.2	104.27	94.99	79.94	82.84	83.64	49.71	57.45	49.02	46.57	46.26	50	30.65	30.97	32.65	2845	2738	2529	1323	1422	1271	1342	1225	1143	601	684	700	684	632	733	389	392	414	-1.94535	5.68505e-165	2.48798e-163	down	-1.11808	1.39497e-29	1.3141e-28	down	-1.05636	2.34099e-85	1.32444e-83	down	-0.744044
Cluster-11387.11	0	0.19	0	0	0.39	0.28	0	0.03	0	0.57	0.46	0.61	0	0	0	0	0.26	0.33	0	7	0	0	15	11	0	1	0	20	16	25	0	0	0	0	9	12	NA	NA	NA	NA	1.13622	0.232321	0.273555	false	NA	NA	NA	NA	NA
Cluster-11387.12	0	0	0	0.18	0.07	0.27	0	0	0	1.76	1.32	1.57	0	0	0	1.27	0.5	0.61	0	0	0	6	2	10	0	0	0	63	45	66	0	0	0	47	18	23	2.08506	0.00433563	0.00714876	up	3.15229	3.76657e-09	1.15131e-08	up	NA	NA	NA	NA	NA
Cluster-11387.14	1.39	0.62	1.06	0	0	0.45	0.98	0.7	0.15	0	0	0.13	0.42	1.42	0.81	0	0	0	45	19	31	0	0	13	37	23	4	0	0	4	14	44	27	0	0	0	NA	NA	NA	NA	NA	NA	NA	NA	-2.90209	0.0260118	0.0397889	down	0.59573
Cluster-11387.4	0	0	0	0.27	0.31	0	0	0	0	1.4	1.04	0.25	0	0	0	1.16	0.8	1.32	0	0	0	5	6	0	0	0	0	26	19	5	0	0	0	22	15	25	2.30525	0.0048405	0.00792455	up	NA	NA	NA	NA	NA	NA	NA	NA	NA
Cluster-11387.5	0	0	0	0	0	0	0	0	0	0	2.46	0.13	0	0	0	0	0.81	0.81	0	0	0	0	0	0	0	0	0	0	70	4	0	0	0	0	24	24	6.23891	0.00449698	0.00739555	up	NA	NA	NA	NA	NA	NA	NA	NA	NA
Cluster-11387.6	0	0	0	0.29	0.17	0.94	0	0	0	1.62	1.44	2.15	0	0	0	1.88	1.33	1.52	0	0	0	7	4	26	0	0	0	41	35	64	0	0	0	50	35	40	1.55123	0.0259359	0.0379669	up	1.77915	0.0108014	0.0158295	up	NA	NA	NA	NA	NA
Cluster-11387.7	0.59	0.97	1.08	0.16	0.05	0.12	0.31	0.4	0.54	0	0	0	0.21	0.4	0.8	0.04	0	0	24	37	41	5	2	4	14	17	21	0	0	0	8	16	33	1	0	0	NA	NA	NA	NA	NA	NA	NA	NA	-3.25778	3.62598e-07	9.7558e-07	down	NA
Cluster-11387.8	0	0.11	0	0.4	0.25	0	0.2	0.21	0	0.84	1.66	0.69	0	0.1	0	1.21	1.22	1.22	0	4	0	14	9	0	9	8	0	29	55	28	0	4	0	43	44	44	2.30652	0.00459334	0.00754405	up	2.21206	0.0195343	0.0276168	up	NA	NA	NA	NA	NA
Cluster-11399.1	1.97	1.63	1.97	0	0	0	0.59	1.15	1.32	0.12	0.09	0.46	0.81	0.67	0.53	0.13	0.31	0.19	76	59	70	0	0	0	26	45	49	3	2	17	32	24	21	4	10	6	NA	NA	NA	NA	NA	NA	NA	NA	-8.57763	2.39234e-12	1.16354e-11	down	-0.558555
Cluster-11399.10	0	0	0.87	0	0	0.31	1.81	2.71	0.47	0.12	0.35	0.1	0.57	1.62	1.43	0	0	0	0	0	11	0	0	4	28	38	6	1	3	1	7	21	19	0	0	0	NA	NA	NA	NA	NA	NA	NA	NA	NA	NA	NA	NA	-0.469042
Cluster-11399.11	1.43	1.45	0.86	0	0.35	0	13.65	11.82	13.59	0.63	0.41	1.1	18.04	23.91	26.94	0.13	0.29	0	17	13	7	0	3	0	148	105	117	4	3	9	159	195	236	1	2	0	NA	NA	NA	NA	NA	NA	NA	NA	NA	NA	NA	NA	0.790447
Cluster-11399.12	1.45	2.53	1.82	0.11	0.2	0.21	5.06	6.58	7.37	0	0	0	3.75	2.91	2.71	0	0	0	15	24	17	1	2	2	60	69	71	0	0	0	39	28	28	0	0	0	NA	NA	NA	NA	NA	NA	NA	NA	NA	NA	NA	NA	-0.974945
Cluster-11399.14	2.94	4.21	4.31	6.08	6.12	5.72	4.3	3.64	3.88	14.29	14.02	13.43	3.54	3.5	3.62	11.22	9.88	10.15	318	437	434	596	630	583	550	411	409	1325	1257	1454	399	369	410	1089	954	981	0.54485	5.10072e-11	2.00416e-10	false	1.05188	3.7954e-49	5.637e-48	up	0.557865	0.00023044	0.000466233	false	-0.0992562
Cluster-11399.15	8.08	7.68	8.26	15.79	16.04	18.93	7.44	8.14	7.97	7.65	6.61	8.74	5.88	5.15	6.8	19.84	19.03	20.81	512	466	486	905	965	1128	555	537	490	411	335	545	387	317	449	1125	1072	1174	-0.0282106	0.775076	0.809089	false	-1.33814	1.17881e-23	9.00117e-23	down	0.991916	1.91471e-23	2.15668e-22	false	-0.348384
Cluster-11399.16	6.31	5.84	7.25	0	0	0	6.02	8.29	7.51	0.21	0	0	7.14	6.79	10.01	0	0	0	106	92	112	0	0	0	118	143	120	3	0	0	123	108	172	0	0	0	NA	NA	NA	NA	NA	NA	NA	NA	-9.17625	3.3374e-14	1.94794e-13	down	0.181183
Cluster-11399.17	0.18	0.13	0.31	0.55	0.65	0.52	0.5	0.5	0.47	3.12	3.54	3.56	0.71	0.57	0.73	1.31	1.79	1.07	11	7	17	30	38	30	36	32	27	162	180	219	45	33	47	72	97	58	1.01575	0.00173058	0.00301757	up	2.40811	6.26574e-25	5.03173e-24	up	1.43847	0.00266809	0.00475511	up	0.509811
Cluster-11399.18	2.32	1.77	2.91	2.3	1.72	2.21	7.82	8.27	7.91	0.68	0.6	0.7	6.23	5.54	7.97	0.43	0.09	0.1	48	36	48	38	26	33	177	159	147	11	8	13	120	104	154	7	1	2	-3.47935	5.87162e-07	1.52966e-06	down	-1.72188	0.000151512	0.000278003	down	-0.481407	0.158392	0.205796	false	-0.2427
Cluster-11406.0	0	0	0.64	0.92	1.35	0.88	0	0.11	0	1.26	0.98	1.76	0	0.13	0.12	4.4	6.39	4.26	0	0	5	7	11	7	0	1	0	9	7	15	0	1	1	33	47	31	1.95592	4.00738e-05	8.50403e-05	up	NA	NA	NA	NA	NA	NA	NA	NA	NA
Cluster-11406.3	0	0	0	0.14	0.17	0.07	0	0	0	1.59	1.08	2.63	0	0	0	1.22	1.46	1.74	0	0	0	4	5	2	0	0	0	42	28	83	0	0	0	34	40	48	3.27609	1.84571e-08	5.69596e-08	up	3.64479	3.09996e-08	8.56184e-08	up	NA	NA	NA	NA	NA
Cluster-11407.0	0	0	0	2.43	1.86	1.83	0	0	0	2.18	3.52	2.78	0	0	0	0.86	0.93	0.47	0	0	0	45	36	34	0	0	0	38	57	56	0	0	0	16	17	8	-1.68972	0.000121577	0.000244652	down	0.286033	0.400302	0.448301	false	7.66463	1.36951e-09	4.93289e-09	up	NA
Cluster-11414.1	0.36	0.49	0.58	0.89	1.04	0.58	1.68	0.9	1.09	0.39	0.14	0.21	2.21	2.29	0.96	0.69	0.92	0.61	6	8	9	12	15	9	34	16	18	4	2	3	39	37	17	10	14	9	NA	NA	NA	NA	NA	NA	NA	NA	NA	NA	NA	NA	0.595787
Cluster-11418.0	0.32	0.4	0.42	1.03	0.59	1.16	0.19	0.29	0.12	3.26	4.05	4.32	0.49	0.23	0.27	5.65	5.54	4.24	6	7	7	18	10	20	4	6	2	51	66	87	9	5	5	94	91	73	2.22299	1.91646e-09	6.53479e-09	up	1.96281	1.42541e-06	3.27236e-06	up	NA	NA	NA	NA	NA
Cluster-11428.0	0	0	0	0.68	0.61	0	0	0	0	3.27	8.29	7.35	0	0	0	6.21	2.04	2.71	0	0	0	2	2	0	0	0	0	9	24	25	0	0	0	18	6	8	NA	NA	NA	NA	3.74788	0.000214402	0.000387094	up	NA	NA	NA	NA	NA
Cluster-11430.2	0.14	0.07	0.3	1.13	2.75	1.33	0.35	0.4	0	2.44	2.22	1.1	0	0	0.33	1.09	0.63	1.66	2	1	4	14	38	18	6	6	0	30	27	16	0	0	5	14	8	21	-0.880702	0.145998	0.184591	false	0.00319661	0.995505	0.996096	false	NA	NA	NA	NA	NA
Cluster-11430.3	0	0	0	0.82	1.01	0.31	0	0	0	3.93	6.54	6.15	0	0	0.07	4.02	4.24	4.92	0	0	0	10	17	8	0	0	0	49	92	103	0	0	2	73	68	73	2.42058	2.2073e-10	8.2072e-10	up	2.69566	1.27895e-08	3.68873e-08	up	NA	NA	NA	NA	NA
Cluster-11442.1	0.16	0	0	1.51	1.11	0.26	0.28	0.48	0	4.95	4.87	5.86	0.33	0	0	2.7	6.42	8.07	1	0	0	6	6	1	2	2	0	22	21	31	2	0	0	11	32	36	2.40552	0.00259785	0.00441979	up	2.39093	0.000238496	0.000428007	up	NA	NA	NA	NA	NA
Cluster-11443.0	0	0	0.31	0.63	1.41	1.77	0	0	0	10.04	7.05	10.52	0	0.31	0	8.28	5.98	11.85	0	0	1	2	5	6	0	0	0	30	22	28	0	1	0	26	19	27	2.27788	0.000244631	0.000475384	up	2.51864	2.75339e-05	5.4796e-05	up	NA	NA	NA	NA	NA
Cluster-11449.0	0	0	0	1.1	0.17	0	0	0	0	3.71	5.01	4.7	0	0	0	3.71	2.22	2.39	0	0	0	6	1	0	0	0	0	19	26	29	0	0	0	20	12	13	NA	NA	NA	NA	3.27589	0.000332958	0.000588069	up	NA	NA	NA	NA	NA
Cluster-11452.0	0	0	0	33.65	20.06	19.75	0	0	0	11.23	2.95	10.46	0	0	0	2.99	8.4	4.59	0	0	0	80	54	50	0	0	0	25	7	29	0	0	0	7	20	11	-2.48353	2.91567e-07	7.86167e-07	down	-1.74235	0.000714601	0.00121648	down	8.34576	2.82841e-11	1.23309e-10	up	NA
Cluster-11454.1	3.61	1.7	4.61	0.5	1.26	0.58	4.32	4.56	7.2	13.08	10.64	9.18	6.51	8.58	6.64	4.12	4.43	6.64	85	38	100	10	28	12	120	111	163	262	208	216	159	195	162	86	92	139	2.48213	3.83712e-08	1.14415e-07	up	3.69405	1.59453e-22	1.15884e-21	up	-2.21095	5.20016e-05	0.000112566	down	0.487146
Cluster-11454.11	3.46	3.47	3.53	0	0	0.08	3.94	4.06	5.86	0	0	0.16	3.7	3.99	3.66	0	0.09	0	63	59	59	0	0	1	84	76	102	0	0	2	69	69	68	0	1	0	NA	NA	NA	NA	NA	NA	NA	NA	-7.43749	1.18728e-09	4.30729e-09	down	-0.245927
Cluster-11454.4	9.27	6.4	8.45	0.19	0	0	9.3	9.63	10.02	0	0	0	9.83	11.51	7.4	0	0	0	201	130	169	3	0	0	236	215	208	0	0	0	219	239	165	0	0	0	NA	NA	NA	NA	NA	NA	NA	NA	-7.41699	2.83358e-17	2.14817e-16	down	0.0349567
Cluster-11454.7	2.79	2.52	2.63	0	0	0	2.92	2.26	2.65	0	0	0	3.51	3.08	3.58	0	0	0	83	71	72	0	0	0	102	69	75	0	0	0	107	88	110	0	0	0	NA	NA	NA	NA	NA	NA	NA	NA	-8.71837	7.78034e-13	3.97259e-12	down	0.428492
Cluster-11454.9	2.12	4.86	0.07	6.22	7.16	6.03	2.69	3.97	1.27	19.75	21.64	22.8	0	0.67	2.17	22.13	22.4	19.78	59	128	1	156	189	157	88	114	34	467	499	634	0	17	62	549	553	489	1.46869	5.27138e-35	5.48251e-34	up	1.56141	7.80414e-35	8.51226e-34	up	1.37333	0.301368	0.365348	false	-1.46107
Cluster-11456.3	0.03	0	0	2.13	1.44	0.73	0	0	0	1.13	1.25	1.78	0	0	0.03	1.23	1.8	1.86	1	0	0	67	44	24	0	0	0	30	34	62	0	0	1	38	55	58	-0.0439855	0.923367	0.936669	false	-0.24374	0.619402	0.662106	false	6.93894	1.43738e-07	4.05116e-07	up	NA
Cluster-11460.0	0	0	0	1.97	1.79	1.82	0	0	0	0.22	0.08	0.82	0	0	0	0.5	0.57	0.57	0	0	0	28	27	27	0	0	0	3	1	13	0	0	0	7	8	8	-2.03246	1.58523e-05	3.51085e-05	down	-2.45453	0.000956423	0.00160293	down	7.17381	2.48101e-08	7.68406e-08	up	NA
Cluster-11473.0	0	0	0	0.16	0.44	0	0	0	0	12.72	21.3	17.17	0	0	0	4.46	2.86	5.23	0	0	0	1	3	0	0	0	0	76	128	123	0	0	0	28	18	33	4.11692	7.99172e-06	1.83031e-05	up	6.25596	2.12166e-14	1.00887e-13	up	NA	NA	NA	NA	NA
Cluster-11490.2	0.58	0.25	0.71	1.44	1.68	1.04	0.39	0	0	0.28	1.05	0.38	0.63	0.62	1	1.84	2.59	1.02	10	4	11	23	28	17	8	0	0	4	15	6	11	10	18	29	41	16	0.142773	0.768454	0.803287	false	-1.50938	0.023088	0.032288	down	1.4009	0.0157465	0.024987	up	NA
Cluster-11490.3	59.37	57.1	58.8	31.84	31.92	35.94	21.05	22.22	22.95	8.82	4.62	10.33	15.46	16.32	16.53	23	21.71	21.91	840	752	760	401	427	472	346	322	307	104	53	144	222	218	237	286	269	272	-0.849769	3.22425e-14	1.60691e-13	false	-2.25079	2.80669e-17	1.59089e-16	down	-0.897088	4.82628e-26	6.19286e-25	false	-0.414465
Cluster-11490.4	0	0	0	3.9	3.65	4.2	0	0	0	21.34	18.77	16.91	0.32	0	0	18.91	12.36	8.33	0	0	0	11	11	12	0	0	0	56	52	55	1	0	0	52	34	23	1.48426	0.00297033	0.00501452	up	2.15936	1.68898e-08	4.80791e-08	up	NA	NA	NA	NA	NA
Cluster-11490.5	10.98	11.34	8.7	10.62	8.6	6.94	8.17	3.15	6.01	5.09	4.69	6.55	3.47	3.07	3.49	5.79	6	9.74	104	98	74	88	77	60	89	30	53	39	36	61	33	27	33	47	49	80	-0.55332	0.0984989	0.129006	false	-0.853021	0.0051103	0.00782077	false	-0.33215	0.20828	0.263205	false	-0.750929
Cluster-11490.6	3.3	2.78	2.42	4.18	3.68	2.87	1.18	1.81	1.96	0.22	0.13	0.16	2.05	2.4	1.39	0.91	0.84	2.19	57	45	38	64	60	46	23	32	32	3	1	2	36	39	24	13	12	33	-1.74847	0.000307769	0.000590815	down	-4.93624	8.78431e-13	3.70285e-12	down	0.242982	0.422611	0.490227	false	0.285766
Cluster-11490.7	0	0	0	0	0	0	0	0.07	0	1.74	1.28	0.97	0	0	0	2.79	3.36	2.06	0	0	0	0	0	0	0	1	0	22	16	14	0	0	0	38	45	28	7.45338	4.59284e-09	1.50975e-08	up	NA	NA	NA	NA	NA	NA	NA	NA	NA
Cluster-11491.0	0.14	0	0	2.85	1.5	3.4	0.08	0	0	7.38	6.69	5.49	0	0.16	0	6.03	7.29	6.04	9	0	0	166	92	207	6	0	0	408	358	355	0	9	0	349	420	348	1.05497	0.00037314	0.000709274	up	1.16419	0.000223134	0.000401909	up	5.70274	0.000647498	0.00124601	up	NA
Cluster-11491.1	10.4	8.57	9.12	19.62	1.29	1.34	9.54	9.94	11.43	87.91	186.69	145.99	11.36	10.92	12.38	73.87	52.62	109.78	681	537	554	118	80	82	737	677	727	808	720	970	773	695	845	1194	1015	1051	3.34015	1.51055e-84	3.37236e-83	up	3.03895	1.25757e-70	2.67152e-69	up	-2.69642	5.44751e-48	1.44284e-46	down	0.217571
Cluster-11491.3	2.95	2.61	4.02	3.28	4.79	4	3.55	3.19	3.45	0.71	0.66	0.92	3.52	3.28	2.96	7.89	8.71	10.54	199	169	252	200	307	254	283	224	226	40	37	61	247	215	208	477	523	634	0.911236	1.13161e-07	3.19779e-07	false	-2.57782	1.02611e-26	8.78802e-26	down	0.245616	0.255665	0.315974	false	-0.0130051
Cluster-11491.4	3.71	3.7	3.27	12.36	11.41	10.56	3.88	4.24	2.45	32.27	29.79	31.67	2.47	3.03	3.18	32.43	33.06	31.83	244	232	200	734	712	652	300	290	156	1812	1620	2080	168	193	218	1907	1933	1863	1.24481	1.5097e-77	3.12244e-76	up	1.28217	2.76493e-68	5.6631e-67	up	1.59371	1.32267e-46	3.39133e-45	up	-0.236426
Cluster-11491.5	0.52	0.44	0.32	2.01	1.72	1.84	0.14	0.53	0.71	10.28	10.83	9.85	0.81	0.5	0.63	12.65	12.3	11.75	42	35	24	150	134	142	13	45	57	724	739	811	69	39	54	934	903	863	2.46597	2.15586e-115	6.46538e-114	up	2.31099	4.70368e-76	1.07987e-74	up	2.03978	9.96189e-15	6.11253e-14	up	0.543289
Cluster-11501.0	0	0	0	0.84	0.91	0.66	0	0	0	4.3	2.67	5.14	0	0	0	4.15	4.68	4.58	0	0	0	6	7	5	0	0	0	33	20	47	0	0	0	33	37	37	2.37535	1.10699e-06	2.79459e-06	up	2.33979	2.0953e-05	4.22467e-05	up	NA	NA	NA	NA	NA
Cluster-11501.1	6.52	3.16	6.79	5.71	4.94	7.94	6.41	8	4.93	0	0.41	0	2.1	6.01	3.71	0.7	0	0.48	166	76	159	131	119	189	191	210	120	0	8	0	55	147	97	15	0	10	-4.32897	4.02695e-10	1.46321e-09	down	-5.76489	0.000571595	0.000984102	down	0.094436	0.7835	0.82477	false	-0.66933
Cluster-11501.11	14.89	16.56	17.34	15.69	16.74	19.19	7.04	7.28	7.95	1.13	1.45	1.33	6.96	6.64	5.9	6.1	11.23	8.48	204	211	217	191	217	244	112	102	103	13	12	18	91	86	82	69	119	102	-1.36736	5.6965e-09	1.85386e-08	down	-4.03534	3.47368e-43	4.56392e-42	down	0.000557529	0.996971	0.997777	false	-0.179973
Cluster-11501.4	18.77	19.9	19.78	13.89	14.5	13.09	57.02	58.49	62.95	3.68	3.17	4.16	20.41	21.88	19.69	2.94	4.59	4.05	957	991	974	692	765	683	3426	3069	3040	173	127	206	1092	1027	1057	151	216	177	-2.17322	7.72129e-65	1.35784e-63	down	-2.19605	5.3559e-73	1.17737e-71	down	-0.493139	2.25612e-12	1.10113e-11	false	-1.47437
Cluster-11501.5	8.47	11.97	6.81	10.23	7.67	8.93	2.53	5.09	4.31	4.33	2.53	3.6	3.98	4.69	5.44	4.84	4.87	5.6	316	426	236	344	272	313	111	197	155	137	78	134	153	169	211	161	161	185	-1.07544	1.89025e-10	7.07337e-10	down	-1.53483	4.57777e-11	1.66807e-10	down	-0.11268	0.626415	0.686376	false	0.292073
Cluster-11501.6	12.34	10.1	13.17	8.61	11.4	9.89	6.78	6.02	5.48	0.61	0	0	3.86	4.59	4.49	4.03	1.61	2.64	665	520	659	419	584	501	430	337	287	28	0	0	216	240	252	194	77	126	-2.10967	3.6833e-12	1.58692e-11	down	-5.79548	0.00797277	0.0118967	down	-0.339532	0.0129294	0.0207906	false	-0.450925
Cluster-11501.8	0.98	2.21	0.67	0.97	1.12	0.93	2.39	1.9	2.76	1.75	4.76	4.51	1.45	1.14	1.6	1.56	3.43	2.2	50	103	31	44	54	44	143	98	132	71	188	217	74	55	80	67	145	94	0.909692	0.00989099	0.015485	false	1.62916	0.000138019	0.000254459	up	-0.421856	0.377916	0.444867	false	-0.726892
Cluster-11510.0	0	0	0	0.11	0	0	0	0	0	0.18	0.32	0.39	0	0	0	0.34	1.13	1.32	0	0	0	6	0	0	0	0	0	9	16	23	0	0	0	18	60	70	4.39354	8.76082e-05	0.000179325	up	NA	NA	NA	NA	NA	NA	NA	NA	NA
Cluster-11513.0	0	0	0	1.16	1.77	1.52	0	0	0	0.19	0.06	0.23	0	0	0	0.37	0.18	0.21	0	0	0	45	72	61	0	0	0	7	2	10	0	0	0	14	7	8	-2.80714	1.53873e-10	5.80291e-10	down	-3.35259	5.55924e-11	2.01143e-10	down	8.28489	2.49418e-11	1.09441e-10	up	NA
Cluster-11523.0	0	0	0	0.17	0.04	0.08	0	0	0	0.62	1.41	1.02	0	0	0	0.63	1.15	0.89	0	0	0	4	1	2	0	0	0	14	31	27	0	0	0	15	27	21	2.96252	0.000146756	0.000292646	up	3.25487	5.66025e-05	0.000108998	up	NA	NA	NA	NA	NA
Cluster-11534.0	0	0	0	1.73	1.77	1.38	0	0	0	0	0	0	0	0	0	0	0	0	0	0	0	65	70	54	0	0	0	0	0	0	0	0	0	0	0	0	-8.61606	2.02459e-12	8.89685e-12	down	-8.52237	3.96407e-12	1.5849e-11	down	8.37692	9.5749e-12	4.38647e-11	up	NA
Cluster-11541.0	0	0	0.06	1.27	3.62	1.71	0	0	0	0.35	0.15	1.01	0	0.13	0.06	2.5	2.15	2.52	0	0	1	15	25	19	0	0	0	5	2	8	0	2	1	28	28	18	0.135133	0.75244	0.789039	false	NA	NA	NA	NA	NA	NA	NA	NA	NA
Cluster-11543.0	0	0	0	1.5	1.32	0.83	0	0	0	2.18	4.13	2.78	0	0	0	2.05	1.62	1.07	0	0	0	29	27	16	0	0	0	20	46	37	0	0	0	24	25	14	-0.391013	0.399846	0.456244	false	0.420883	0.395871	0.443837	false	6.98705	1.86123e-07	5.17461e-07	up	NA
Cluster-11546.1	0	0	0	14.2	9.93	21.21	0	0	0	10.52	3.66	12.33	0.29	0	0	45.92	25.81	30.29	0	0	0	31	34	56	0	0	0	18	11	32	1	0	0	51	46	59	0.168709	0.636014	0.683816	false	-1.13357	0.0191259	0.0270802	down	7.73344	1.8824e-09	6.67814e-09	up	NA
Cluster-11546.10	2.07	1.16	1.39	0	0.08	0.27	1.89	0.9	1.87	0.55	0	0.24	1.63	0.77	1.31	0.38	0.76	0.13	66	35	40	0	2	8	70	29	57	14	0	7	53	23	43	10	21	3	NA	NA	NA	NA	NA	NA	NA	NA	-3.85556	9.91213e-07	2.5441e-06	down	-0.276664
Cluster-11546.11	0	0	0.24	1.57	2.81	0.77	1.08	0.34	1.04	1.47	1.41	2.2	0.26	3.55	1.44	2.64	1.94	4.16	0	0	4	29	52	14	26	7	19	25	24	45	5	67	30	47	35	76	0.552926	0.31719	0.371347	false	-0.136418	0.802412	0.829948	false	4.50366	5.62553e-05	0.000121345	up	1.12377
Cluster-11546.12	0	0	0.12	1.53	1.29	0.47	0	0	0	3.28	2.78	2.15	0	0	0	3.68	1.18	3.45	0	0	2	31	28	10	0	0	0	64	53	49	0	0	0	75	24	70	1.09962	0.0734255	0.0988022	false	1.17449	0.0161705	0.023137	up	5.06212	7.88504e-05	0.000167391	up	NA
Cluster-11546.13	0.32	0.07	0.12	0.48	0.42	0.4	0.55	0.55	0.39	4.94	4.3	3.91	0.67	0.17	0.56	4.2	3.71	3.64	6	1	2	8	5	7	12	10	7	73	68	63	13	3	11	66	57	55	2.95451	3.45091e-11	1.37555e-10	up	3.2536	9.89354e-13	4.15138e-12	up	NA	NA	NA	NA	NA
Cluster-11546.15	10.67	7.31	9.08	7.96	12.4	3.89	5	2.85	3.19	24.89	7.64	27.06	3.65	5.33	6.45	48.16	59.84	54.6	46	27	34	29	50	15	24	12	12	85	27	113	15	20	26	173	217	199	2.46047	7.98819e-11	3.08759e-10	up	1.11647	0.0649426	0.0843149	false	-0.232175	0.646987	0.705269	false	NA
Cluster-11546.2	0	0	0	3.26	3.4	4.46	0	0	0	2.69	4.46	3.82	0	0	0	4.31	4.6	3.93	0	0	0	38	41	53	0	0	0	29	46	48	0	0	0	48	52	43	-0.0826026	0.781378	0.814715	false	-0.209538	0.548851	0.59487	false	7.85913	3.72837e-10	1.43648e-09	up	NA
Cluster-11546.3	0.96	1.1	0.22	3.46	3.07	2.34	0.93	1.06	0	2.66	1.4	0.99	1.62	0.22	0.2	6.37	5.2	2.93	5	5	1	16	15	11	6	6	0	11	6	5	9	1	1	28	23	13	0.410073	0.419179	0.475525	false	NA	NA	NA	NA	NA	NA	NA	NA	NA
Cluster-11546.6	8.18	7.63	9.39	14.18	15.09	13.65	21.74	22.68	18.67	28.05	25.43	25.67	16.52	17.69	20.9	24.75	21.27	24.37	139	121	146	215	242	216	430	395	301	401	357	433	286	286	362	371	318	365	0.451737	0.000277831	0.000536164	false	0.716613	1.65086e-10	5.7368e-10	false	0.685739	5.40881e-06	1.28906e-05	false	-0.151741
Cluster-11546.7	0	0	0	3.84	3.74	5.08	0	0	0	6.91	4.04	5.79	0	0	0	8.62	9.7	9.57	0	0	0	62	65	86	0	0	0	107	61	105	0	0	0	141	157	156	0.893544	3.19087e-05	6.84856e-05	false	0.239556	0.42287	0.471109	false	8.54981	3.71541e-12	1.77077e-11	up	NA
Cluster-11546.8	0	0	0.07	3.1	3.55	3.55	0.15	0.13	0	5.75	4.94	5.69	0.08	0	0	6.26	6.39	6.48	0	0	1	64	77	76	4	3	0	113	96	131	1	0	0	129	130	133	0.657342	0.00060998	0.00112824	false	0.536692	0.00874717	0.012973	false	7.61298	4.18966e-10	1.60488e-09	up	NA
Cluster-11551.0	0	0	0	0.13	0	0	0	0	0	1.12	1.4	0.94	0	0	0	3.33	5.05	4.11	0	0	0	1	0	0	0	0	0	8	10	8	0	0	0	25	38	31	6.25128	8.98465e-07	2.29143e-06	up	NA	NA	NA	NA	NA	NA	NA	NA	NA
Cluster-11565.0	0	0	0	0.45	1.6	0	0	0	0	14.08	21.72	12.41	0	0	0	1.39	6.8	7.21	0	0	0	1	4	0	0	0	0	29	48	32	0	0	0	3	15	16	NA	NA	NA	NA	4.37688	4.50041e-07	1.09096e-06	up	NA	NA	NA	NA	NA
Cluster-11567.3	0.79	0.86	0.68	0.06	0.02	0.06	0.56	0.44	0.57	0.4	0.48	0.43	0.22	0.25	0.36	2.24	0.86	2.18	106	111	85	7	3	7	88	61	74	46	53	57	30	33	51	68	102	65	3.58451	9.15553e-13	4.12835e-12	up	3.0886	4.03542e-10	1.35593e-09	up	-4.18975	6.59732e-21	6.41732e-20	down	-0.855103
Cluster-11568.14	4.02	4.29	5.04	4.22	3.65	6.96	2.06	3.94	2.41	0.89	1.93	0.7	6.95	2.87	6.27	1.63	1.89	1.08	17	16	19	15	15	27	10	16	9	3	6	3	29	11	25	5	7	4	NA	NA	NA	NA	NA	NA	NA	NA	NA	NA	NA	NA	0.990073
Cluster-11568.15	11.48	10	6.64	7.51	6.01	5.89	7.12	7.38	7.28	6.96	9.12	8.74	10.04	12.7	10.99	4.39	4.96	5.87	146	118	77	85	72	69	105	96	87	74	96	110	130	153	142	49	55	65	-0.619385	0.0180483	0.0271244	false	0.196443	0.435447	0.483686	false	-0.626485	0.0310048	0.0467723	false	0.677311
Cluster-11568.16	9.15	4.1	3.58	0.16	0.14	0.36	2.33	3.32	2.72	0.31	0.6	0.26	4.82	3.31	3.19	0.15	0.47	0	72	29	25	1	1	2	21	26	19	2	3	2	38	24	25	1	3	0	NA	NA	NA	NA	NA	NA	NA	NA	-5.00277	7.37213e-08	2.15487e-07	down	0.5058
Cluster-11568.21	4.34	2.42	7.25	2.03	4.67	1.6	2.56	3.17	2.87	8.72	7.31	10.23	5.82	5.61	6.23	4.5	3.55	5.77	31	15	47	12	32	10	21	23	19	51	43	73	41	37	44	28	22	36	0.493652	0.379554	0.435628	false	1.51887	0.00252768	0.0040295	up	-0.843661	0.195972	0.249166	false	1.06289
Cluster-11568.22	9.48	7.64	11.7	8.1	11.18	8.5	4.84	6.41	5.92	4	2.36	3.19	11.29	11.09	10.34	2.18	4.91	4.99	97	72	109	73	108	80	57	67	56	34	20	32	116	106	106	19	43	44	-1.49287	8.19433e-05	0.000168247	down	-1.70893	7.44964e-08	1.96929e-07	down	-0.138174	0.602944	0.664149	false	0.973918
Cluster-11568.23	4.57	4.27	5.24	3.41	3.51	2.93	2.13	1.74	0.2	1.97	3.81	3.04	4.36	4.14	3.25	0.77	1.63	1.97	47	40	48	30	34	27	25	18	1	16	32	30	45	39	33	6	14	17	-1.4952	0.00195828	0.00338945	down	-0.324933	0.433897	0.482152	false	-0.612127	0.0498213	0.0721693	false	1.58543
Cluster-11568.26	1.37	1.13	1.68	0.15	0.07	0.08	0.54	1.02	0.83	0.52	0	0.47	0.84	1.37	0.95	0.4	0.66	0.08	23	18	26	2	1	1	10	18	13	7	0	8	14	22	16	6	9	1	NA	NA	NA	NA	NA	NA	NA	NA	-4.10656	4.11957e-06	9.93987e-06	down	NA
Cluster-11568.29	7.12	5.56	9.19	11.6	17.37	13.27	7	4.59	7.84	18.71	23.19	14.99	7.87	5.3	6.08	9.27	9.98	12.96	33	23	38	47	77	56	37	21	33	71	90	69	36	22	27	37	40	52	-0.670689	0.033822	0.0484541	false	0.27294	0.396299	0.444295	false	0.888784	0.011231	0.0182351	false	0.0136834
Cluster-11568.3	0	0	0.42	0	0	0.41	0.83	0	0	7.16	6.58	11.47	0.38	0.21	0.39	1.32	2.41	0.65	0	0	2	0	0	2	5	0	0	30	29	60	2	1	2	6	11	3	NA	NA	NA	NA	5.75261	4.674e-07	1.1312e-06	up	NA	NA	NA	NA	NA
Cluster-11568.30	1.89	4.9	0.92	3.11	4.12	1.23	0.58	0.81	1.06	2.01	4.43	3.31	1.09	1.54	1.33	2.02	4.23	0.73	20	49	9	30	42	12	7	9	10	18	39	35	12	15	14	19	40	6	-0.563259	0.457576	0.5138	false	0.0392847	0.945888	0.954092	false	0.0550821	0.940224	0.953055	false	NA
Cluster-11568.37	2.04	0.91	0.8	0.7	0.12	0.63	0.72	0.08	1.07	1.42	1.12	0.92	1.44	0.97	1.37	2.04	2.28	1.87	124	53	45	38	6	36	52	5	63	74	56	55	91	57	87	111	123	101	1.84539	0.00177072	0.00308301	up	1.09461	0.0939142	0.118652	false	-1.47933	0.0314942	0.0474441	down	1.06651
Cluster-11568.39	8.28	7.2	6.07	4.78	6.13	8.04	15.37	13.81	16.32	8.01	9.04	8.66	10.68	11.85	7.75	8.87	6.94	6.99	44	33	28	21	30	38	92	72	77	34	39	44	55	56	39	39	31	31	-0.0116516	0.975245	0.979646	false	0.289497	0.424312	0.472563	false	-0.279279	0.470355	0.538007	false	-0.565921
Cluster-11568.40	5.96	6.52	7.9	5	5.13	8.68	8.94	15.16	8.91	7.22	6.92	8.48	10.23	17.04	15.88	9.71	7.99	8.91	353	462	406	335	361	330	727	611	641	457	424	503	788	781	743	513	538	458	0.359606	0.000331198	0.000633511	false	0.324741	0.000704366	0.00119983	false	-0.297107	0.0330799	0.0496229	false	0.338099
Cluster-11568.43	7.98	8.21	4.82	13.19	10.06	10.31	3.48	6.3	9.67	1.06	1.35	1.43	3.68	7.44	7.82	4.03	8.95	11.76	28	24	15	39	34	33	13	22	30	3	4	5	12	23	25	12	27	35	-0.720023	0.122244	0.157032	false	-3.25768	5.90171e-09	1.766e-08	down	0.625995	0.107917	0.145435	false	-0.0397179
Cluster-11568.47	0	0	0	2.61	2.53	2.86	0	0	0	0	1.74	1.25	0	0	0	1.52	2.65	1.79	0	0	0	27	28	31	0	0	0	0	17	14	0	0	0	15	27	18	-0.718998	0.0751945	0.100948	false	-1.57736	0.0938977	0.11864	false	7.2415	1.63304e-08	5.1702e-08	up	NA
Cluster-11568.49	7.97	10.51	8.59	0	0	0.19	7.43	9.71	14.71	0.22	0	0.36	17.11	16.41	13.26	0.21	0	0	45	52	43	0	0	0	47	54	74	1	0	2	94	83	72	1	0	0	NA	NA	NA	NA	NA	NA	NA	NA	-8.03021	1.02586e-10	4.20649e-10	down	0.599941
Cluster-11568.51	0.98	1.09	0.05	5.98	6.26	8.44	0.79	0.36	0.43	2.6	2.58	2.5	0.66	0.48	0.31	1.87	0.21	3.69	5	5	0	29	33	43	5	2	2	11	12	13	3	2	1	9	1	17	-2.15177	0.00400368	0.00663579	down	-1.65103	0.000105227	0.000196662	down	3.35493	1.61152e-06	4.04901e-06	up	NA
Cluster-11568.55	6.22	7.5	6.61	14.16	15.97	17.53	5.39	6.64	6.77	3.75	2.41	5.66	4.52	4.35	4.12	10.22	8.21	10.12	77	86	74	156	188	202	77	84	79	39	24	69	57	51	51	111	89	110	-1.01158	1.34838e-07	3.77811e-07	down	-2.19048	8.82555e-12	3.42725e-11	down	1.15934	1.67116e-09	5.96439e-09	up	-0.488029
Cluster-11568.57	5.86	4.4	5.26	2.24	1.14	2.64	2.44	2.55	4.66	0.13	0.84	0.24	1.58	2.37	3.5	2.86	3.84	2.48	44	31	31	13	10	14	18	11	21	1	2	2	7	18	13	13	21	17	NA	NA	NA	NA	NA	NA	NA	NA	-1.55422	0.000299069	0.000597319	down	NA
Cluster-11568.60	7.69	6.73	12.01	0.67	3.27	4.69	6.05	10.23	7.54	0.36	0	0.27	8.6	11.4	6.37	0.34	1.67	1	27	20	37	2	10	14	24	35	23	1	0	0	29	35	21	1	5	3	NA	NA	NA	NA	NA	NA	NA	NA	-1.74703	0.00997393	0.0163262	down	0.163084
Cluster-11568.63	7.25	6.81	7.38	5.62	3.85	4.37	4.5	1.57	4.76	1.06	1.01	1.45	7.52	2.59	8.13	5.37	1.33	2.08	26	20	22	17	13	14	18	5	14	3	3	5	25	8	27	16	4	6	NA	NA	NA	NA	NA	NA	NA	NA	-0.665431	0.132189	0.174722	false	0.81032
Cluster-11568.67	27.04	18.29	30.67	15.45	14.05	11.84	6.81	9.92	20.01	9.87	5.91	22.89	14.81	21.3	23.49	7.75	13.98	12.74	86	67	81	56	56	45	32	42	57	33	21	32	61	61	95	27	34	31	-0.968942	0.00142786	0.00251789	false	-0.981088	0.00256609	0.00408726	false	-0.616437	0.0151339	0.024084	false	0.808923
Cluster-11568.68	17.3	18.62	23.58	18.36	18.62	17.03	19.02	20.88	24.51	61.11	68.08	65.24	25.2	27.24	26.51	44.67	42.09	45.6	208	216	251	217	224	201	259	244	275	644	664	805	318	335	337	479	482	501	0.990343	8.8629e-22	6.39991e-21	false	1.60905	2.44858e-55	4.07928e-54	up	-0.116698	0.438016	0.505831	false	0.454136
Cluster-11568.69	12.24	12.09	9.03	26.95	21.71	19.23	6.92	97.14	8.39	38.74	16.06	8.25	7.66	5.11	7.97	22.12	14.14	16.46	27	22	19	57	59	44	17	17	15	26	30	21	17	11	18	49	31	35	-0.67156	0.0410832	0.0580128	false	-1.14367	0.00162008	0.00264254	down	1.19481	0.00042663	0.000837473	up	NA
Cluster-11568.70	2.95	2.53	2.48	5.44	5.87	2.3	2.55	6.15	3.73	9.79	10.86	10.88	7.23	7.91	7.73	8.28	10.37	11.06	17	13	12	26	31	12	17	36	20	45	51	61	41	42	43	40	51	54	0.877761	0.0392837	0.0556684	false	1.07952	0.00955792	0.0141034	up	0.675247	0.209996	0.265163	false	0.886239
Cluster-11568.74	7.73	7.05	22.03	10.19	6.97	10.62	9.68	11.25	22.19	2.84	7.13	4	20.2	8.5	14.57	22.83	6.87	43.91	282	247	282	280	288	260	389	359	329	78	53	117	247	328	274	172	167	234	-0.727885	2.84401e-05	6.13408e-05	false	-1.8715	9.91854e-17	5.43044e-16	down	-0.0121056	0.919925	0.93646	false	-0.226697
Cluster-11568.8	1.03	0.78	1.09	0.95	0.62	1.25	1.45	1.35	1.43	0.79	0.46	0.74	2.71	3.39	3.07	2.14	1.77	2.7	46	33	45	38	26	52	76	62	61	30	17	33	125	146	142	85	70	107	0.972644	0.00824559	0.0130612	false	-0.665595	0.131019	0.161487	false	-0.132671	0.731587	0.780304	false	1.17061
Cluster-11568.81	2.48	2.11	4.24	3.7	5.41	3.36	2.9	2.46	2.69	1.62	1.65	1.87	4.89	5.87	4.91	2.45	1.41	2.78	102	83	162	138	212	130	141	105	107	57	56	77	210	235	211	90	51	102	-1.16834	0.000390518	0.000740463	down	-1.44472	2.97917e-08	8.2414e-08	down	0.414885	0.199721	0.253452	false	1.01413
Cluster-11568.82	1.45	2.58	1.6	5.44	4.65	4.41	1.57	1.23	1.71	2.13	2.47	3.3	1.61	1.84	1.43	3.79	3.52	3.13	58	99	60	199	179	168	75	51	67	73	82	133	67	72	60	137	126	112	-0.741065	3.12311e-05	6.70633e-05	false	-1.05161	4.99084e-06	1.07775e-05	down	1.28739	2.16108e-06	5.36546e-06	up	0.160264
Cluster-11568.85	0.62	0.97	0.72	0.6	0.83	0.36	0.46	0.86	0.68	0.28	0.96	0.42	1.04	0.79	0.82	0.08	0	0.41	25	38	27	22	32	14	22	36	26	9	32	17	44	31	34	2	0	14	-2.27095	0.0375015	0.0533274	false	-0.295202	0.645797	0.686858	false	-0.455032	0.322316	0.387438	false	0.47366
Cluster-11568.86	2.94	2.27	2.81	2.01	2.25	2.42	1.81	1.29	2.46	1.33	0.93	1.23	1.72	2.41	1.91	1.01	1.01	1.31	101	74	89	62	73	77	72	45	81	38	26	42	61	80	68	30	30	39	-1.29438	5.19422e-06	1.21465e-05	down	-1.11446	8.71395e-05	0.000164382	down	-0.358019	0.122701	0.16336	false	0.185719
Cluster-11568.89	0.7	0	0.77	0.44	0.15	0.44	0.88	0.97	1.16	0.39	0.29	0	0.79	0.65	0.53	0.09	0	0	25	0	25	14	4	14	36	35	40	11	8	0	29	22	19	2	0	0	NA	NA	NA	NA	NA	NA	NA	NA	-0.661695	0.585396	0.647684	false	-0.561359
Cluster-11568.92	10.87	11.33	11.08	9.71	9.16	8.98	7.75	9.13	7.4	7.95	12.27	9.08	12.25	10.84	12.79	5.59	6.85	6.72	389	387	366	299	301	296	325	339	258	241	362	318	453	372	475	175	216	212	-0.769631	4.55545e-09	1.49798e-08	false	-0.0563935	0.779297	0.809685	false	-0.392053	7.25673e-05	0.000154715	false	0.607464
Cluster-11568.93	0.79	1.01	1.94	6.34	6.93	4.18	1.79	1.5	2.65	4.89	3.23	5.67	1.21	0.55	1.67	7.32	4.58	3.45	8	10	19	63	73	43	23	17	27	45	30	63	13	5	18	72	44	34	-0.447155	0.261642	0.312724	false	-0.503228	0.153578	0.186822	false	2.22381	2.26302e-06	5.60877e-06	up	NA
Cluster-11568.94	0.86	0	0.5	0.69	1.11	1.13	1.24	0.61	0.32	0.09	0.72	0.41	0.68	0.49	0.56	0.23	0.55	0.2	20	0	11	14	25	25	34	15	7	1	14	9	16	11	13	4	11	4	-1.94622	0.00219262	0.00377087	down	-1.4969	0.0645787	0.0838644	false	1.01571	0.314758	0.379529	false	NA
Cluster-11568.96	7.27	6.63	5.75	0	0	0	3.15	1.67	2.32	0	0	0	0.39	1.7	0.56	0	0	0	62	56	40	0	0	0	26	14	18	0	0	0	5	7	3	0	0	0	NA	NA	NA	NA	NA	NA	NA	NA	-8.19972	4.69073e-11	1.9921e-10	down	NA
Cluster-11582.101	6.51	3.85	7.74	1.11	0.58	1.13	1.74	6.76	4.02	0.23	0.23	4.15	6.11	2.37	2.31	0.66	0	0	24	15	29	5	2	3	8	20	11	1	1	9	15	11	9	3	0	0	NA	NA	NA	NA	NA	NA	NA	NA	-2.80195	8.29159e-05	0.000175668	down	NA
Cluster-11582.106	4.37	5.89	2.54	10.77	12.91	10.59	1.13	0.65	0	0	0	0	1.71	0.37	1.37	0	0	0	14	15	7	28	38	30	4	2	0	0	0	0	5	1	4	0	0	0	-7.63546	1.35678e-09	4.69165e-09	down	-7.54166	2.50352e-09	7.79898e-09	down	1.37199	0.00308281	0.00544398	up	NA
Cluster-11582.11	1.61	2.4	1.21	0.27	0	0	1.05	0.32	1.65	2.05	1.56	0.94	1.75	0.83	0.99	14.33	14.06	13.37	14	20	10	2	0	0	11	3	14	9	7	5	16	7	9	68	65	62	6.40835	2.16009e-09	7.32789e-09	up	NA	NA	NA	NA	NA	NA	NA	NA	NA
Cluster-11582.110	4.12	3.73	2.86	2.87	10.33	8.62	0.81	0.81	5.87	0.23	0.9	0.58	3.06	1.18	2.71	0.66	0	0	22	17	13	13	52	42	4	4	28	1	4	3	16	5	13	3	0	0	-5.33178	2.11982e-06	5.18301e-06	down	-3.82549	4.02067e-06	8.77623e-06	down	0.988403	0.0907643	0.124196	false	NA
Cluster-11582.114	5.88	2.29	2.49	8.9	12.97	9.82	9.2	9.68	7.16	0	1.32	0	21.85	10.93	12.21	0	0	0.98	22	7	8	27	45	32	38	35	23	0	1	0	56	35	42	0	0	2	-5.88926	1.48676e-07	4.14441e-07	down	-6.69183	1.29064e-07	3.32103e-07	down	1.45553	0.00906488	0.0149492	up	0.59056
Cluster-11582.119	0	0	0.26	0.52	0.95	0	0.4	0.23	0	9.52	6.51	8.26	0.7	0	0.24	2.13	0.53	1.05	0	0	1	2	4	0	2	1	0	34	24	36	3	0	1	8	2	4	NA	NA	NA	NA	3.86071	4.56841e-07	1.10654e-06	up	NA	NA	NA	NA	NA
Cluster-11582.124	0	0	0	3.15	2.85	0.37	0	2.97	0	4.21	8.33	10.16	0	0.39	0	0	3.34	0.78	0	0	0	8	2	1	0	2	0	10	21	30	0	1	0	0	2	2	NA	NA	NA	NA	2.32309	0.00874351	0.0129684	up	NA	NA	NA	NA	NA
Cluster-11582.126	0	0	0	0	0	0	0	0	0	9.73	6.53	5.28	0	0	0	3.7	1.83	1.21	0	0	0	0	0	0	0	0	0	30	21	20	0	0	0	12	6	4	NA	NA	NA	NA	6.91603	1.76787e-07	4.47423e-07	up	NA	NA	NA	NA	NA
Cluster-11582.137	0.25	0	0.11	3.94	3.65	5.23	0	0	0.1	1.32	1.06	0.47	0.22	0	0.05	0.32	0	0.23	5	0	2	71	70	99	0	0	1	22	17	9	4	0	1	5	0	4	-4.93449	6.68897e-16	3.68134e-15	down	-2.40189	8.3656e-08	2.19991e-07	down	5.06336	1.90753e-14	1.13916e-13	up	NA
Cluster-11582.139	12.3	15.57	13.69	0	0	0	16.97	16.87	19.61	0	1.96	0.28	27.89	25.3	24.38	0	0	0	46	49	44	0	0	0	70	61	63	0	6	1	98	81	83	0	0	0	NA	NA	NA	NA	NA	NA	NA	NA	-8.01935	9.8961e-11	4.06402e-10	down	0.545292
Cluster-11582.142	0	0.31	0	12.42	9.23	3.7	0	0.81	0	0	0	0.27	0	0	0	0	0	0	0	1	0	39	32	12	0	2	0	0	0	1	0	0	0	0	0	0	-7.43258	7.0432e-08	2.03923e-07	down	-6.37757	3.30365e-06	7.28447e-06	down	6.23316	6.17821e-06	1.46386e-05	up	NA
Cluster-11582.161	0	0	0.3	4.3	8.57	8.99	0	0	0.3	1.98	1.57	2.41	0	0.6	0	0.68	0.31	1.23	0	0	1	14	31	31	0	0	1	6	5	8	0	2	0	1	1	4	-3.85016	3.40934e-06	8.13632e-06	down	-2.10829	0.00034416	0.000606923	down	6.09193	5.38399e-06	1.28342e-05	up	NA
Cluster-11582.19	0.08	0.09	0	1.89	1.39	1.34	0	0.08	0.27	1.72	0.53	0.39	0	0	0	3.44	4.22	3.13	1	1	0	22	17	15	0	1	3	19	5	4	0	0	0	37	46	32	0.889392	0.0226581	0.0334948	false	NA	NA	NA	NA	NA	NA	NA	NA	NA
Cluster-11582.25	0.13	0.06	0.47	1.42	2.21	3.67	0	0.05	0	0.23	0.08	0.06	0.05	0	0.14	0.63	0.41	0.61	2	1	9	27	45	74	0	1	0	4	1	1	1	0	3	12	7	11	-2.47556	5.77138e-06	1.3426e-05	down	-4.69899	9.21107e-09	2.69575e-08	down	3.54754	6.35689e-06	1.50432e-05	up	NA
Cluster-11582.29	1.14	1.53	1.88	0	0	0	2.35	1.17	1.73	0	0	0.27	2.25	3.09	2.47	2.32	0.23	0.22	24	31	37	0	0	0	59	26	35	0	0	0	49	63	49	7	0	4	NA	NA	NA	NA	NA	NA	NA	NA	-7.42924	9.12633e-09	2.98322e-08	down	0.561192
Cluster-11582.32	2.96	5.28	3.77	3.78	4.71	6.12	4.95	35.91	3.92	1.72	1.47	1.39	62.37	2.89	5.06	5.25	2.82	4.68	25	42	31	33	42	54	43	27	28	13	9	11	63	20	38	42	21	32	-0.634727	0.117411	0.151414	false	-2.0716	2.29286e-06	5.14548e-06	down	0.34737	0.361815	0.428596	false	0.422554
Cluster-11582.34	5.38	8.72	18.57	4.4	2.23	2.06	8.26	10.28	5.41	1.93	0.84	3.96	10.29	5.19	4.46	16.82	10.83	25.7	106	143	111	44	29	28	219	189	131	33	17	24	269	179	162	108	113	114	1.52763	8.00185e-08	2.29984e-07	up	-0.561502	0.204114	0.242856	false	-1.87374	1.53036e-09	5.48455e-09	down	0.304235
Cluster-11582.38	0.53	0.4	0	18.32	16.52	15.5	0	0	0.2	2.85	0.65	2.54	1.4	0.4	0.19	10.51	8.17	5.03	3	2	0	47	57	46	0	0	1	7	3	9	4	2	1	25	29	22	-1.17628	0.000194173	0.000381637	down	-3.1001	5.46467e-11	1.97819e-10	down	4.86565	7.07137e-11	2.94431e-10	up	NA
Cluster-11582.39	0	0	0	0	0.61	0	0	0	0	0.16	0.73	0.62	0	0	0	1.65	0.81	2.75	0	0	0	0	11	0	0	0	0	2	11	11	0	0	0	28	13	47	2.85862	0.0317808	0.045768	up	NA	NA	NA	NA	NA	NA	NA	NA	NA
Cluster-11582.40	0	0	0	0	0	0	0	0	0	2.99	3.95	2.84	0	0	0	16.19	14.89	15.72	0	0	0	0	0	0	0	0	0	45	59	51	0	0	0	261	239	253	10.2171	9.92159e-18	5.97492e-17	up	8.03997	1.28207e-10	4.49855e-10	up	NA	NA	NA	NA	NA
Cluster-11582.41	0	0	0	0	0	0	0	0	0	1.54	0.44	0.01	0	0.52	0	4.68	6.09	2.07	0	0	0	0	0	0	0	0	0	13	3	0	0	5	0	41	54	18	7.47774	2.80773e-08	8.49884e-08	up	NA	NA	NA	NA	NA	NA	NA	NA	NA
Cluster-11582.43	0.18	0	0	0.35	0	0	0.2	0	0	0.19	0.81	0.01	0	0	0.25	2.03	1.31	2.17	3	0	0	5	0	0	4	0	0	2	11	0	0	0	4	30	19	32	3.8	0.000220608	0.000430908	up	NA	NA	NA	NA	NA	NA	NA	NA	NA
Cluster-11582.46	0	0	0.08	4.23	2.68	2.09	0	0	0	0	0	0.13	0	0	0.21	0	0.69	0.23	0	0	1	103	69	53	0	0	0	0	0	3	0	0	5	0	16	5	-3.63603	1.87126e-05	4.11422e-05	down	-6.3718	3.97998e-11	1.45816e-10	down	7.67488	1.03359e-09	3.782e-09	up	NA
Cluster-11582.47	0	0	0	0	0	0	0	0	0	0.38	0.76	0.9	0	0	0	5.67	3.15	5.12	0	0	0	0	0	0	0	0	0	8	16	23	0	0	0	130	72	117	8.98041	5.05222e-13	2.32206e-12	up	NA	NA	NA	NA	NA	NA	NA	NA	NA
Cluster-11582.48	0	0	0	1.79	1.21	1.92	0	0.08	0.11	0	0	0	0	0	0	0	0	0	0	0	0	43	31	49	0	2	2	0	0	0	0	0	0	0	0	0	-8.00418	2.39036e-10	8.86334e-10	down	-7.91011	4.55757e-10	1.5242e-09	down	7.7625	1.03263e-09	3.77873e-09	up	NA
Cluster-11582.55	3	3.17	3.33	0.15	0	0	1.87	3.48	2	0.81	0.48	0	3.13	1.18	3.67	0.87	0	0.57	23	22	23	1	0	0	16	27	14	5	3	0	24	8	28	5	0	3	NA	NA	NA	NA	NA	NA	NA	NA	-6.02581	3.35041e-06	8.1576e-06	down	0.167264
Cluster-11582.56	0	0.07	0.49	0	0.37	0.27	0	0.05	0.7	0.71	0.14	0.66	0	0.32	0.41	4.91	4.59	5.03	0	1	7	0	5	4	0	0	11	10	1	11	0	5	7	72	67	74	4.37383	9.08483e-14	4.39185e-13	up	NA	NA	NA	NA	NA	NA	NA	NA	NA
Cluster-11582.58	0	0	0	0	0	0	0.09	0.12	0.08	1.18	1.25	0.89	0	0.44	0.06	4.34	4.09	2.9	0	0	0	0	0	0	1	2	1	16	17	14	0	6	1	64	60	42	8.03512	1.18181e-10	4.50442e-10	up	NA	NA	NA	NA	NA	NA	NA	NA	NA
Cluster-11582.6	0	0	0	2.26	3.48	2.9	0.06	0	0.08	0	0.58	1.28	0	0	0	0.36	0	0.49	0	0	0	26	44	36	1	0	1	0	6	17	0	0	0	4	0	5	-3.74481	7.45563e-08	2.15187e-07	down	-2.37864	0.00772617	0.011546	down	7.53632	3.88858e-09	1.33065e-08	up	NA
Cluster-11582.62	0	0.32	0.93	0.74	1.13	0.94	0.08	0.52	0.57	0.33	0	0.15	0.44	0.61	0.03	3.12	2.69	2.78	0	7	21	16	26	21	2	13	13	6	0	3	11	14	0	68	58	61	1.37731	2.64868e-05	5.72934e-05	up	NA	NA	NA	NA	NA	NA	NA	NA	NA
Cluster-11582.63	0.81	1.67	0.93	1.63	1.15	1.13	0.54	0.37	0.36	2.09	1.05	1.15	0.64	0.3	0.86	3.08	2.72	3.66	25	49	26	45	33	32	19	11	10	54	26	35	20	8	27	84	74	100	1.02934	0.000650962	0.00119972	up	-0.0431412	0.918521	0.930889	false	0.0953431	0.825061	0.859609	false	NA
Cluster-11582.64	0	0.12	0	0	0.07	0	0	0.28	0	3.32	2.47	4.05	0	0.05	0	21.11	23.93	23.81	0	2	0	0	1	0	0	7	0	72	52	103	0	1	0	480	542	540	10.3072	3.28773e-18	2.02698e-17	up	7.58996	8.35877e-10	2.72756e-09	up	NA	NA	NA	NA	NA
Cluster-11582.82	0	0	0.54	4.46	5.8	4.77	0.14	0.48	0.18	0	0	0.33	0	0	0.83	0	0.75	0.56	0	0	3	24	33	27	1	3	1	0	0	2	0	0	5	0	4	3	-3.77979	1.97064e-07	5.41972e-07	down	-5.51497	1.14327e-06	2.65309e-06	down	4.75556	2.10302e-06	5.227e-06	up	NA
Cluster-11582.83	8.11	27.66	8.46	0.97	0.44	0	11.81	5.02	13.05	2.67	28.64	2.33	4.06	3.26	6.11	4.5	11.51	1.45	38	27	36	4	2	0	29	24	19	10	21	8	19	14	27	18	12	6	NA	NA	NA	NA	NA	NA	NA	NA	-4.10969	7.92618e-08	2.30616e-07	down	-0.146196
Cluster-11582.87	9.7	9.06	6.54	0	0.64	0	15.37	14.95	14.7	0	0	0	26.04	29.29	16.13	0	0	1.25	18	13	10	0	1	0	30	26	22	0	0	0	43	43	26	0	0	2	NA	NA	NA	NA	NA	NA	NA	NA	NA	NA	NA	NA	0.644796
Cluster-11582.9	0.51	0.43	1.38	2.09	2.13	2.24	0	0	0.09	1.74	0.68	0.81	0	0	0	1.2	1.75	1.84	6	5	15	23	25	25	0	0	1	18	7	10	0	0	0	13	19	20	-0.686961	0.0925359	0.121857	false	-1.16262	0.0234991	0.0328335	down	1.44006	0.0140643	0.0224868	up	NA
Cluster-11582.90	0.18	0	0	8.39	6.55	4.56	0	0	0.62	0	0	1.7	0	0.82	0	0	0.22	0.22	1	0	0	39	33	22	0	0	3	0	0	9	0	4	0	0	1	1	-5.75503	3.65573e-07	9.74914e-07	down	-3.62181	0.00124196	0.00205205	down	6.41144	7.41197e-07	1.92855e-06	up	NA
Cluster-11582.96	37.89	40.6	36.92	8.86	6.77	12.16	11.02	14.12	12.59	2.33	1.08	3.43	17.96	18.77	15.06	0	2.33	2.54	274	264	238	55	46	80	91	102	83	13	6	24	128	124	106	0	14	15	-2.84962	0.000649211	0.00119669	down	-2.22809	1.07509e-05	2.23805e-05	down	-2.13958	1.13597e-20	1.08843e-19	down	0.48665
Cluster-11582.97	3.93	3.3	3.34	1.56	3.39	0	0.3	0.96	0	0	0	0	0.49	0.38	1.7	0	0	0.79	48	37	37	17	39	0	4	12	0	0	0	0	6	4	21	0	0	8	NA	NA	NA	NA	NA	NA	NA	NA	-1.17928	0.245399	0.30474	false	NA
Cluster-11582.98	0.61	3.29	3.13	0	2.1	0	3.45	4.46	1.55	0	1.59	0.31	7.04	4.4	2.67	0	1.15	0.57	8	40	37	0	26	0	52	60	19	0	17	4	94	54	35	0	13	6	NA	NA	NA	NA	NA	NA	NA	NA	-1.81754	0.246735	0.306233	false	0.617734
Cluster-11588.0	0	0	0	6.32	10.44	5.31	0	0	0	2.77	3.72	4.11	0	0	0	3.58	2.63	3.93	0	0	0	34	61	30	0	0	0	14	19	25	0	0	0	19	14	21	-1.39612	0.00155378	0.0027272	down	-1.21443	0.00623042	0.00943284	down	7.77192	1.88508e-09	6.68681e-09	up	NA
Cluster-11592.0	0	0	0	0.37	0.19	0.16	0	0	0	1.22	1.2	1.29	0	0	0	0.83	1.15	1.18	0	0	0	9	5	4	0	0	0	25	24	32	0	0	0	19	26	26	1.77651	0.00193405	0.00334933	up	2.05151	0.00017078	0.000311719	up	NA	NA	NA	NA	NA
Cluster-11613.0	0	0	0	1.9	2.72	1.38	0	0	0	1.94	3.03	1.98	0	0	0	1.77	2.24	1.92	0	0	0	25	38	19	0	0	0	24	37	29	0	0	0	23	29	25	-0.281697	0.489611	0.545231	false	0.0494507	0.910751	0.923984	false	7.16642	6.62876e-08	1.94727e-07	up	NA
Cluster-11616.0	0	0	0	0.92	0.34	0.87	0	0	0	2.67	3.08	3.96	0	0	0	4.44	7.13	2.8	0	0	0	5	2	5	0	0	0	13	15	24	0	0	0	23	38	15	2.45467	0.000511593	0.000955868	up	NA	NA	NA	NA	NA	NA	NA	NA	NA
Cluster-11618.0	0	0	0	0.44	0.24	0.43	0	0	0	1.21	1.38	0.89	0	0	0	0.58	0.93	0.8	0	0	0	14	8	14	0	0	0	36	40	31	0	0	0	18	29	25	0.794496	0.107623	0.139884	false	1.47718	0.00164859	0.0026867	up	NA	NA	NA	NA	NA
Cluster-11634.12	13.81	1.15	3.51	4.6	4.48	19.55	15.04	1.98	34.59	5.58	3.07	16.57	49.75	4.09	93.15	24.03	8.64	104.48	23	13	42	52	53	41	53	30	45	64	33	47	73	54	80	106	111	111	0.970757	2.25419e-05	4.90953e-05	false	-0.125748	0.724164	0.7591	false	0.858045	0.0750284	0.104706	false	0.806377
Cluster-11634.6	1.2	0.2	0.3	3.37	0.82	0.43	2.2	2.34	2.64	2.05	1.48	1.74	2.2	3.3	3.42	3.85	5.38	2.88	10	1	2	25	6	3	21	20	21	14	10	14	19	26	29	28	40	21	1.1642	0.146776	0.185495	false	NA	NA	NA	NA	NA	NA	NA	NA	0.363634
Cluster-11650.0	0	0	0	9.04	9.16	9.32	0	0	0	11.73	13.65	7.87	0	0	0	6.02	5.67	5.08	0	0	0	32	36	35	0	0	0	39	47	32	0	0	0	21	20	18	-1.00018	0.00452098	0.00743267	down	0.112279	0.758017	0.790444	false	7.50061	2.84644e-09	9.89007e-09	up	NA
Cluster-11650.1	6.54	11.71	6.74	68.9	90.31	51.54	16.91	12.27	8.87	9.28	3.2	11.4	9.63	0	29.66	41.32	19.05	13.4	5	6	4	39	61	31	13	8	5	5	2	8	6	0	17	23	11	8	-1.82681	0.000566868	0.00105297	down	-3.24997	3.34731e-08	9.21016e-08	down	3.07789	5.02743e-08	1.49873e-07	up	NA
Cluster-11650.10	0	0	0	4.02	3.97	2.9	0	3.63	0	0.64	0.5	0.31	1.7	3.12	1.42	1.93	1.33	1.09	0	0	0	93	97	69	0	96	0	14	10	8	45	77	37	44	30	24	-1.5974	1.94461e-06	4.77636e-06	down	-3.11312	1.12947e-14	5.4657e-14	down	8.83198	5.36586e-13	2.78368e-12	up	0.821317
Cluster-11650.11	0.87	0.66	0.4	0	0	0.06	0.14	0	0	0	0	0	0	0.25	0	0	0	0	38	28	16	0	0	2	7	0	0	0	0	0	0	11	0	0	0	0	NA	NA	NA	NA	NA	NA	NA	NA	-5.3908	6.95208e-06	1.63877e-05	down	NA
Cluster-11650.13	0	0	0	0.98	1.17	0.96	0.15	0	0.1	0.43	0.57	0.18	0	0	0	0.19	0.28	0.09	0	0	0	25	32	26	4	0	2	10	13	5	0	0	0	4	7	2	-2.87009	1.19589e-06	3.00492e-06	down	-1.63869	0.00231378	0.00370631	down	7.18725	2.45359e-08	7.60617e-08	up	NA
Cluster-11650.14	4.5	11.84	16.79	15.83	5.85	9.45	24.31	23.93	24.33	0	1.33	3.66	15.71	14.32	15.24	2.92	3.83	5.06	98	245	339	311	121	193	624	542	511	0	24	79	354	301	344	56	74	98	-1.67027	4.1245e-05	8.73959e-05	down	-2.82965	0.0708462	0.0913717	false	-0.16868	0.728969	0.778036	false	-0.633343
Cluster-11650.15	3.35	0	0.97	0.9	0.77	0	5.77	4.55	2.46	0	0	0	2.13	1.34	1.64	1.82	1	0.42	63	0	16	15	13	0	128	88	44	0	0	0	41	24	32	30	16	7	NA	NA	NA	NA	NA	NA	NA	NA	NA	NA	NA	NA	-1.27737
Cluster-11650.16	0	0	0	5.37	5.99	5.88	0	0	0	3.12	4.54	2.5	0	0	0	6.49	3.57	1.88	0	0	0	73	86	83	0	0	0	40	57	37	0	0	0	87	47	25	-0.799091	0.0822183	0.109455	false	-0.935044	0.00402733	0.00624192	false	8.73235	6.65428e-13	3.42248e-12	up	NA
Cluster-11650.17	11.66	1.74	0	0.71	15.09	8.63	0	0	0	5.56	1.91	1.07	0	0	0	1.04	1.69	0.68	246	34	0	13	302	170	0	0	0	99	33	22	0	0	0	19	31	12	-3.13457	0.000259571	0.000502788	down	-1.68676	0.0695814	0.0898533	false	0.764639	0.712171	0.763455	false	NA
Cluster-11650.2	0.72	1.32	2.03	0	0	0	1.23	2.89	2.54	0	0	0.33	2.19	0.34	0.66	0	1.89	3.65	16	27	41	0	0	0	32	66	54	0	0	7	50	7	15	0	37	71	7.41205	0.0579549	0.0795431	false	NA	NA	NA	NA	-7.30385	8.13497e-08	2.36354e-07	down	-1.00753
Cluster-11650.23	8.41	13.11	12.86	0.78	0.69	1.1	25.83	20.67	24.52	0	0.39	0	20.39	14.6	16.04	0	0.39	0	26	33	33	2	2	3	87	61	63	0	1	0	58	37	44	0	1	0	NA	NA	NA	NA	NA	NA	NA	NA	-3.7624	6.97303e-08	2.04377e-07	down	-0.483285
Cluster-11650.29	0.82	0	0	28.77	28.98	31.97	1.04	1.08	0.83	2.73	3.97	2.77	0.48	0.74	0.39	4.13	2.49	3.32	7	0	0	219	237	255	10	9	6	19	28	23	4	5	3	31	18	25	-3.46053	4.25526e-45	5.45838e-44	down	-3.44734	2.14586e-42	2.77442e-41	down	6.6624	1.41343e-06	3.57116e-06	up	NA
Cluster-11650.3	0.51	1.54	0.96	1.8	1.66	2.76	1.47	1.63	0.76	0	0	0	0.63	0.42	0.82	0	0.5	0	12	36	21	40	39	64	42	41	18	0	0	0	16	10	21	0	11	0	-3.91398	0.000612266	0.00113219	down	-8.12351	1.49784e-10	5.22355e-10	down	1.00027	0.0479464	0.0696891	false	-0.976577
Cluster-11650.31	5.78	5.75	7.07	31.98	23.5	22.47	3.3	1.85	2.08	52.3	61.02	55.98	3.42	3.93	4.43	39.38	43.11	36.7	72	66	80	356	279	261	48	23	24	549	633	696	43	46	56	433	474	404	0.346894	0.0326307	0.0468784	false	0.957698	1.71146e-08	4.86832e-08	false	2.00062	1.01106e-20	9.71861e-20	up	0.745965
Cluster-11650.32	1.78	2.14	1.4	0.3	1.63	1.09	3.26	3.89	3.3	0.09	0	0.08	2.2	2.69	1.93	0	0	0.28	56	64	41	8	49	32	121	127	100	2	0	2	72	82	63	0	0	7	-3.8374	0.00276538	0.00468819	down	-4.58341	2.19601e-05	4.41688e-05	down	-0.916191	0.11878	0.158662	false	-0.565652
Cluster-11650.34	5.56	7.25	9.73	11	11.48	10.14	13.76	12.22	15.27	140.75	142.33	131.58	11.95	10.29	12.45	59.37	55.21	59.87	70	85	112	124	137	119	202	158	182	1494	1493	1655	154	123	159	661	614	667	2.15744	1.21699e-76	2.49098e-75	up	3.50746	6.34803e-227	5.30666e-225	up	0.460786	0.0638923	0.0904254	false	-0.203751
Cluster-11650.35	0	0	0.12	8.1	6.13	4.58	0	0	0	0	0.14	0	0	0	0.12	0	0	0.52	0	0	0	61	50	36	0	0	0	0	1	0	0	0	1	0	0	3	-5.81487	1.02931e-09	3.59743e-09	down	-7.20267	1.04678e-08	3.04537e-08	down	8.01887	2.27153e-10	8.96339e-10	up	NA
Cluster-11650.36	20.62	20.27	21.61	25.91	25.11	23.93	25.32	25.13	23.12	6.05	8.59	7.02	14.49	14.6	16.71	5.77	4.19	5.75	828	776	804	939	959	904	1196	1047	898	207	285	282	602	566	697	207	149	205	-2.51687	2.04335e-81	4.3855e-80	down	-1.95934	8.09957e-43	1.05677e-41	down	0.176559	0.00553517	0.00942947	false	-0.635675
Cluster-11650.37	36.2	30.16	31.5	28.81	31.64	31.4	21.46	21.44	22.4	24.11	25.56	27.36	28.65	29.35	28.25	20.84	22.8	20.74	1292	1024	1041	926	1072	1051	900	793	772	732	755	974	1058	1012	1046	663	722	657	-0.774652	2.62912e-27	2.26868e-26	false	-0.420708	9.45978e-08	2.47271e-07	false	-0.179719	0.0401808	0.0593098	false	0.451814
Cluster-11650.4	0	0	0	13.28	15.08	10.13	0	0	0	9.03	11.95	7.24	0	0	0	15.51	18.35	19.15	0	0	0	220	265	175	0	0	0	141	183	133	0	0	0	254	300	314	0.200922	0.258106	0.309004	false	-0.610623	0.0215086	0.0302176	false	10.1791	2.88496e-17	2.18596e-16	up	NA
Cluster-11650.5	0	0	0	6.22	4.62	6.3	0.37	0	0.98	1.29	0.8	0.35	0.16	0	0	1.53	0	0	0	0	0	123	96	129	9	0	20	24	14	7	3	0	0	29	0	0	-3.77596	0.0845238	0.11223	false	-3.03123	2.01699e-10	6.95576e-10	down	9.26215	2.58083e-14	1.52242e-13	up	NA
Cluster-11650.7	7	7.18	7.39	0	0	0.29	5.01	0	6.19	0	0	0	0	0	0	0	0	0	183	177	178	0	0	7	153	0	155	0	0	0	0	0	0	0	0	0	NA	NA	NA	NA	NA	NA	NA	NA	-6.30656	1.12226e-05	2.58899e-05	down	-9.00859
Cluster-11650.8	1.77	2.08	2.86	4.3	3.02	4.62	6.16	6.44	5.26	0.76	0.24	1.01	3.09	4.17	3.97	0.96	1.68	0.42	43	48	65	95	70	106	177	164	124	15	4	24	78	98	100	20	36	9	-2.26782	4.74728e-06	1.11499e-05	down	-2.81608	4.24109e-08	1.15303e-07	down	0.754514	0.0164078	0.0259612	false	-0.632226
Cluster-11650.9	13.88	15.77	15.1	0.92	2.21	4.24	18.91	21.22	19.96	3.51	0	4.34	6.57	11.41	12.92	2.49	5.4	3.4	263	281	263	15	39	74	418	414	361	56	0	81	127	206	251	41	90	56	0.35114	0.558115	0.610845	false	-0.0857814	0.944099	0.952638	false	-2.7076	1.15224e-09	4.18925e-09	down	-0.919092
Cluster-11683.10	0	0	0	0	0	0	0	0	0	0.98	2.07	1.11	0	0	0	0	0.33	1.23	0	0	0	0	0	0	0	0	0	21	43	28	0	0	0	0	7	27	NA	NA	NA	NA	7.30067	4.60678e-08	1.24688e-07	up	NA	NA	NA	NA	NA
Cluster-11683.15	0	0	0	0	0	0	0	0	0	5.92	5.11	7.75	0	0	0	1.78	2.93	3.05	0	0	0	0	0	0	0	0	0	30	26	47	0	0	0	9	15	16	NA	NA	NA	NA	7.41399	5.98141e-09	1.78814e-08	up	NA	NA	NA	NA	NA
Cluster-11683.7	0	0	0	0.06	0	0	0	0.15	0	0.53	0	0.49	0	0	0	2.2	2.18	1.11	0	0	0	1	0	0	0	3	0	8	0	9	0	0	0	37	36	18	6.20558	2.18414e-06	5.33097e-06	up	NA	NA	NA	NA	NA	NA	NA	NA	NA
Cluster-11683.8	0	0	0	0	0	0	0	0	0	1.42	1.79	2.36	0	0	0	1.79	1.6	0.34	0	0	0	0	0	0	0	0	0	28	34	54	0	0	0	36	32	6	6.86885	5.6733e-06	1.32066e-05	up	7.58662	2.64451e-09	8.21057e-09	up	NA	NA	NA	NA	NA
Cluster-11683.9	0	0	0	0	0	0	0	0	0	5.95	4.13	4	0	0	0	3.18	3.47	3.7	0	0	0	0	0	0	0	0	0	105	71	83	0	0	0	59	64	68	8.23747	1.72804e-11	7.06498e-11	up	8.77385	1.1213e-12	4.685e-12	up	NA	NA	NA	NA	NA
Cluster-11686.0	0	0	0	0.34	0.31	0.21	0	0	0	0.12	0.12	0.4	0	0	0	1.02	3.4	3.05	0	0	0	3	3	2	0	0	0	1	1	4	0	0	0	9	30	27	2.84399	0.000512076	0.000956743	up	NA	NA	NA	NA	NA	NA	NA	NA	NA
Cluster-11699.0	0	0	0	0.17	0	0.32	0	0	0	7.85	5.46	4.92	0	0	0	5.97	6.74	7.65	0	0	0	2	0	4	0	0	0	89	61	66	0	0	0	71	80	91	5.13353	2.65938e-14	1.33241e-13	up	5.06912	1.4879e-12	6.16184e-12	up	NA	NA	NA	NA	NA
Cluster-11702.1	0.51	0.52	0.12	3.06	2.73	3.31	0.67	0.95	0.71	0.65	0.58	0.57	0.51	0.31	0.47	0.52	0.72	1.23	15	15	3	83	81	98	24	29	20	17	14	17	16	9	15	14	19	34	-2.16641	1.50097e-08	4.67611e-08	down	-2.55835	3.88419e-15	1.93726e-14	down	2.95375	3.55982e-10	1.37433e-09	up	NA
Cluster-11702.3	0	0.06	0.13	0.41	0.28	0	0	0	0	1.63	1.22	1.15	0	0.17	0	0.67	0.79	0.45	0	1	3	8	6	0	0	0	0	33	24	27	0	4	0	14	16	9	NA	NA	NA	NA	2.48272	0.00169265	0.00275576	up	NA	NA	NA	NA	NA
Cluster-11719.1	3.35	2.54	2.96	0	0	0	1.23	1.69	1.74	0	0	0	0.3	1.24	1.94	0	0.45	0	65	46	53	0	0	0	27	33	32	0	0	0	6	23	38	0	7	0	NA	NA	NA	NA	NA	NA	NA	NA	-8.25392	2.54563e-11	1.11561e-10	down	-0.362578
Cluster-11719.2	0.83	0.34	0.55	1.18	5.04	3.1	0.61	0	0	0.58	0	1.29	0	0.75	0.77	0.45	0.61	0.4	7	2	4	8	40	24	5	0	0	4	0	10	0	5	6	3	4	2	-3.17598	0.000144876	0.00028912	down	-2.53159	0.0130782	0.0189582	down	2.41679	0.00365235	0.00638482	up	NA
Cluster-11719.4	0	0	0.6	2.1	2.42	1.77	0.14	1.1	0	0.29	0.41	0.49	0.64	0.28	0	0	0.48	0.68	0	0	10	36	44	31	3	21	0	4	6	9	12	5	0	0	8	11	-2.74309	0.000353211	0.000673125	down	-2.66178	1.0202e-07	2.65711e-07	down	3.40381	0.00317598	0.00559828	up	NA
Cluster-11719.5	0	0	0	2.31	1.42	3.21	0	0	0	0	0.66	0.81	0	0	0	1.34	0.63	1.09	0	0	0	40	26	58	0	0	0	0	10	15	0	0	0	23	10	18	-1.4847	0.00408694	0.00676445	down	-2.46483	0.00571002	0.008688	down	7.77503	2.60485e-09	9.08833e-09	up	NA
Cluster-11719.6	3.67	1.57	3.18	3.65	2.68	3.21	0.21	1.66	1.67	0	0	0	0.76	0.33	1.83	1.07	0.34	1.19	62	26	51	53	49	47	3	25	22	0	0	0	15	6	27	18	4	20	-2.02191	0.000212492	0.00041589	down	-8.18217	3.51693e-11	1.29553e-10	down	0.065511	0.86327	0.890886	false	-0.0255024
Cluster-11719.7	2.68	2.14	1.27	0.44	0	0.77	0.59	0	0.69	0	0	0	0	0.41	0.4	0	0.13	0	53	40	23	7	0	14	13	0	13	0	0	0	0	7	8	0	2	0	NA	NA	NA	NA	NA	NA	NA	NA	-2.48517	0.00531357	0.00907611	down	NA
Cluster-11726.12	7.72	7.76	6.26	0.55	0	1.35	1.95	2.28	3.47	0	0	0	1.49	0.8	0.35	0	0	0	80	76	60	3	0	8	24	24	34	0	0	0	16	8	3	0	0	0	NA	NA	NA	NA	NA	NA	NA	NA	-4.33081	3.1421e-12	1.51014e-11	down	NA
Cluster-11726.14	1.19	0.67	0.55	2.26	2.51	2.2	1.07	0.62	0	1.32	1.82	1.19	0.28	0.08	0.4	0.9	1.15	1.14	23	12	9	39	46	40	24	12	0	21	29	23	5	1	8	15	19	19	-1.43374	4.39913e-05	9.29544e-05	down	-0.870194	0.0139307	0.0201101	false	1.47112	0.000898121	0.0016997	up	NA
Cluster-11726.15	1.11	3.02	1.95	0.53	1.53	1.78	1.83	2.45	3.04	1.64	3.93	2.14	4.37	3.58	3.9	1.35	0.64	0.81	27	69	43	11	35	40	52	62	71	33	79	52	110	84	98	29	13	17	-0.726215	0.234489	0.283585	false	0.862488	0.145145	0.177474	false	-0.756621	0.195	0.248036	false	0.752954
Cluster-11726.16	8.35	10.3	10.22	4.55	5.3	5.55	7.96	7.85	6.86	2.51	3.37	2.72	9.88	9.6	10.15	2.24	0.96	1.61	143	171	164	74	88	93	167	144	116	40	54	47	188	169	191	38	16	28	-1.82983	5.58959e-07	1.4602e-06	down	-0.951626	0.000599117	0.00102914	false	-0.952756	1.62004e-06	4.06971e-06	false	0.47849
Cluster-11726.17	3.39	2.08	2.28	1.99	1.87	0.61	3.63	2.14	1.89	0.18	0.23	0.31	2.49	3.79	2.84	0.48	0.27	0.48	177	103	110	93	92	30	223	116	95	8	9	16	134	191	154	22	12	22	-2.13385	9.48892e-05	0.000193415	down	-2.83221	9.20611e-07	2.15865e-06	down	-0.891977	0.0463969	0.0676233	false	0.293987
Cluster-11726.19	15.25	13.03	13.46	16.46	13.19	13.99	3.56	9.85	8.94	2.22	1.37	1.34	2.67	4.61	4.06	1.35	1.36	0.6	151	99	113	124	110	115	42	83	72	18	8	16	34	40	31	17	17	7	-3.29008	2.73125e-20	1.84938e-19	down	-3.17198	1.74891e-20	1.16475e-19	down	-0.0926298	0.672333	0.728299	false	-0.820758
Cluster-11726.2	0.34	0.34	0	6.56	3.07	5.69	0.29	0.17	0.18	3.68	3.54	3.87	0.25	0.22	0.17	1.06	1.85	1.75	4	6	0	78	42	82	4	2	3	39	39	52	3	4	3	16	20	18	-2.11229	6.37815e-07	1.65552e-06	down	-0.760698	0.0423504	0.0567956	false	4.30607	4.96956e-10	1.88688e-09	up	NA
Cluster-11726.20	11.16	10.4	12.55	1.88	3.25	4.83	7.27	7.5	6.4	3.31	0.81	2.2	4.63	5.71	6.09	3.33	4.98	4.15	436	387	455	66	120	177	334	304	242	110	26	85	187	216	247	116	172	144	0.0567525	0.877182	0.897722	false	-0.839042	0.130421	0.160798	false	-1.86467	4.30261e-10	1.64582e-09	down	-0.318786
Cluster-11726.21	0.35	0	0	9.24	7.97	6.89	1.33	0	0.42	9.32	9.38	6.44	0	0	0.33	9.22	7.37	6.64	12	0	0	297	270	230	56	0	14	283	277	229	0	0	12	293	233	210	-0.31323	0.0950582	0.124899	false	-0.104203	0.629619	0.671828	false	6.0616	0.000631167	0.00121598	up	NA
Cluster-11726.4	3.07	3.03	3.17	0	0	0	1.8	1.31	1.03	0	0	0	1.79	1.56	2.6	0	0	0	40	37	38	0	0	0	27	17	12	0	0	0	24	19	35	0	0	0	NA	NA	NA	NA	NA	NA	NA	NA	-7.74498	6.04633e-10	2.27374e-09	down	NA
Cluster-11726.5	2.96	3.22	4.44	0.06	0	0	5.32	6.61	6.45	0	0	0	6.55	5.12	7.72	0	0	0	53	54	73	1	0	0	112	105	110	0	0	0	120	88	142	0	0	0	NA	NA	NA	NA	NA	NA	NA	NA	-7.43362	1.90536e-09	6.75453e-09	down	0.201434
Cluster-11726.6	7.16	14.51	10.33	0.51	0.75	0.42	16.89	9.05	8.8	0.36	0	0.15	6.37	9.61	7.59	0.29	0.06	0.35	139	141	131	9	14	7	227	180	162	6	0	3	126	178	151	5	1	6	NA	NA	NA	NA	NA	NA	NA	NA	-3.82065	5.08585e-29	7.40105e-28	down	-0.198568
Cluster-11726.8	0	0	0.1	13.69	9.88	10.81	0	0	0.35	7.16	7.27	6.96	0	0.1	0.09	4.71	5.96	5.94	0	0	1	128	98	105	0	0	3	63	63	72	0	1	1	43	55	55	-1.31595	3.94718e-07	1.049e-06	down	-0.852821	0.000421	0.000735229	false	8.22869	1.27141e-11	5.74835e-11	up	NA
Cluster-11733.0	0	0	0	0.45	0.84	0.71	0	0	0	0.32	0.24	1	0	0	0	1.51	2.57	3.02	0	0	0	6	12	10	0	0	0	4	3	15	0	0	0	20	34	40	1.55507	0.00299354	0.00505117	up	NA	NA	NA	NA	NA	NA	NA	NA	NA
Cluster-11733.3	1.11	1.11	1	1.32	1.8	1.67	0.7	0.85	0.67	1.19	1.83	1.9	0.32	0.47	0.32	1.62	1.66	2.12	47	46	40	51	74	67	35	38	28	44	65	82	14	19	14	62	63	81	-0.0912714	0.732635	0.771269	false	-0.11977	0.696518	0.733843	false	0.484336	0.0787117	0.109308	false	-0.986419
Cluster-11733.4	0	0	0	0.37	0.63	0.43	0	0	0	0.32	0	0	0	0	0	0	0	0.49	0	0	0	26	46	32	0	0	0	21	0	0	0	0	0	0	0	34	-1.79529	0.242806	0.292506	false	-2.35405	0.107999	0.135047	false	7.50783	5.40964e-09	1.82181e-08	up	NA
Cluster-11733.5	0	0.04	0	0.62	0.38	0.46	0	0	0	1.98	2.21	1.94	0	0	0	2.07	2.15	2	0	3	0	44	28	33	0	0	0	133	144	152	0	0	0	146	150	140	1.8517	1.1544e-12	5.1665e-12	up	1.92266	4.11393e-12	1.64282e-11	up	5.09077	3.20315e-07	8.66934e-07	up	NA
Cluster-11733.6	1.16	1.11	1.32	0.68	0.1	0.41	1.09	1.35	1.16	1.5	1.3	1.31	0.96	1.31	0.8	2.7	2.38	2.15	51	47	54	27	4	17	57	62	49	57	48	58	44	56	36	107	94	85	2.35552	4.48758e-05	9.47011e-05	up	1.63471	0.00887242	0.0131504	up	-1.68652	0.00555252	0.00945563	down	-0.188486
Cluster-11733.8	0.26	0.61	0.22	0.43	0.25	0	0.84	0	0.32	1.37	2.34	2.25	0	0.08	0.22	0.28	0.61	0	3	8	2	5	3	0	14	0	4	16	27	32	0	1	3	3	7	0	NA	NA	NA	NA	3.10915	0.000142743	0.000262683	up	NA	NA	NA	NA	NA
Cluster-11740.0	0	0	0	0.32	0.6	0.81	0	0	0	0.9	0	0.47	0	0	0	2.37	3.23	2.04	0	0	0	3	6	8	0	0	0	8	0	5	0	0	0	22	30	19	1.86679	0.00155249	0.00272516	up	NA	NA	NA	NA	NA	NA	NA	NA	NA
Cluster-11742.1	0	0	0.14	0	0.1	0.13	0.14	0.38	0.02	3.28	3.01	2.93	0.22	0	0.05	5.92	6.8	5.14	0	0	10	0	7	9	12	31	1	226	200	236	18	0	4	427	487	368	6.12911	2.91976e-50	4.08372e-49	up	5.26961	3.00823e-33	3.15145e-32	up	NA	NA	NA	NA	NA
Cluster-11742.2	0	0	0.04	0.14	0.21	0.16	0	0	0.13	0.94	0.27	0.3	0	0.04	0.07	0.28	0.66	0.43	0	0	3	11	17	13	0	0	10	69	19	26	0	3	6	21	50	32	1.13333	0.0227652	0.0336383	up	1.39135	0.0290471	0.0400212	up	NA	NA	NA	NA	NA
Cluster-11742.3	0	0	0	0	0	0	0.13	0	0.31	0.59	2.52	2.37	0.29	0	0.13	1.54	3.06	3.25	0	0	0	0	0	0	12	0	24	41	171	195	25	0	10	113	224	238	9.8254	2.61857e-15	1.39212e-14	up	9.40439	3.67737e-12	1.4744e-11	up	NA	NA	NA	NA	0.00871717
Cluster-11742.5	11.63	9.96	11.48	19	19.57	18.06	8.16	8.99	9.37	4.06	1.89	4.14	10.72	11.06	10.26	9.25	7.11	7.2	816	669	749	1207	1305	1193	675	657	639	243	109	290	783	755	751	581	444	450	-1.52435	7.2031e-40	8.34713e-39	down	-2.66576	2.34057e-27	2.04589e-26	down	0.688215	7.16777e-21	6.9473e-20	false	0.32576
Cluster-11742.6	0	0.08	0	0.69	0.49	0.3	0	0.39	0.15	0	0	0	0	0.16	0	0	0	0	0	6	0	51	38	22	0	32	11	0	0	0	0	12	0	0	0	0	-7.85442	1.88837e-09	6.44456e-09	down	-7.76105	3.6536e-09	1.11845e-08	down	4.16231	6.21883e-05	0.000133547	up	NA
Cluster-11742.7	0	0	0	0	0	0	0.18	0	0	0.11	1.42	0.99	0	0	0	0.46	0.72	0.22	0	0	0	0	0	0	8	0	0	3	48	40	0	0	0	16	26	8	NA	NA	NA	NA	7.26265	1.1292e-05	2.34468e-05	up	NA	NA	NA	NA	NA
Cluster-11742.8	1.75	0.9	0.93	1.79	2.56	2.55	1.34	0.56	0.84	7.38	6.97	8.51	0.95	0.53	1.84	4.04	4.83	6.13	76	43	25	54	75	111	79	29	31	318	276	420	30	10	65	156	184	252	1.10695	0.000655673	0.00120794	up	1.96008	1.84129e-13	8.18732e-13	up	0.704699	0.129112	0.17104	false	-0.265423
Cluster-11744.2	0.02	0.06	0.04	2.57	1.31	1.56	0.05	0.03	0.01	27.97	26.54	24.56	0.18	0.13	0.11	37.79	38.58	41.38	3	6	3	164	156	181	7	4	1	2602	2520	2930	16	16	14	3248	3505	3146	4.10639	0	0	up	3.89987	0	0	up	5.34218	6.25874e-30	9.44314e-29	up	NA
Cluster-11744.3	0	0	0	0	0	0	0	0	0	0.47	0.31	0.55	0	0.02	0	1.95	2.06	3.67	0	0	0	0	0	0	0	0	0	37	24	51	0	2	0	164	173	308	9.99414	5.73918e-16	3.16848e-15	up	7.53136	4.06805e-09	1.23851e-08	up	NA	NA	NA	NA	NA
Cluster-11749.4	8.61	12.28	10.22	1.52	0.97	3.17	6.6	6.65	6.03	2.58	2.79	1.93	3.96	3.73	3.08	2.98	3.28	2.43	355	483	391	56	37	123	321	285	241	90	95	79	169	149	132	110	120	89	0.355212	0.445336	0.501683	false	0.193544	0.693204	0.730797	false	-2.55018	6.69601e-11	2.79456e-10	down	-0.794101
Cluster-11749.5	2.89	3.1	1.59	2.55	1.69	0.71	4.2	3.6	4.01	0.32	0.03	0.14	1.47	2.52	2.27	0.67	0	0.76	91	93	46	72	50	21	156	118	122	8	0	4	48	77	74	19	0	21	-2.03431	0.0459859	0.064326	false	-3.70338	2.34364e-05	4.69959e-05	down	-0.715203	0.15893	0.206391	false	-0.872408
Cluster-11749.6	7.08	5.55	4.43	5.52	6.31	2.78	3.24	4.57	5.52	3.11	4.31	3.56	1.75	0.49	2.52	2.4	3.27	2.52	292	218	169	206	247	107	157	196	220	109	147	146	74	19	108	88	120	92	-1.09396	0.000931209	0.00168229	down	-0.57473	0.0881039	0.111825	false	-0.315906	0.331233	0.396841	false	-1.43987
Cluster-11749.7	4.62	2.96	6.06	2.41	3.77	5.1	5.38	4.92	4.24	2.46	1.64	2.58	2.86	3	2.97	1.98	1.8	3	167	101	203	78	129	173	228	184	148	75	49	93	107	105	111	63	57	96	-1.00672	0.00655911	0.0105515	down	-0.930248	0.00940265	0.0138896	false	-0.357876	0.322587	0.387722	false	-0.670929
Cluster-11765.2	0	0	0	10.71	11	3.94	0	0	0	11.98	7.2	0.7	0	0	0	20.16	24.07	22.49	0	0	0	12	15	5	0	0	0	13	9	1	0	0	0	23	28	27	1.09208	0.0337206	0.0483191	up	NA	NA	NA	NA	NA	NA	NA	NA	NA
Cluster-11770.0	0.42	0.22	0	0.48	0	0.77	0	0	0	1.2	1.06	3.77	0	0.22	0	3.26	3.12	4.02	3	2	0	3	0	3	0	0	0	5	8	23	0	2	0	24	27	23	3.41854	1.13264e-05	2.54932e-05	up	NA	NA	NA	NA	NA	NA	NA	NA	NA
Cluster-11776.0	0	0	0	2.06	2.3	1.44	0	0	0	2.63	3.5	3.06	0	0	0	4.45	3.34	2.91	0	0	0	15	18	11	0	0	0	18	24	25	0	0	0	32	24	21	0.613705	0.170146	0.212101	false	0.503356	0.265387	0.308847	false	NA	NA	NA	NA	NA
Cluster-11776.1	0	0	0.27	4.24	5.08	3.51	0	0.12	0.26	9.3	10.64	12.67	0	0	0	5.5	6.7	4.33	0	0	2	31	40	27	0	1	2	63	72	104	0	0	0	39	48	31	0.0732831	0.833256	0.860435	false	1.16848	0.000129699	0.000239894	up	5.56616	8.99712e-07	2.32022e-06	up	NA
Cluster-11776.2	0	0	0	0.68	0.62	0.45	0	0	0	5.3	9.16	3.76	0	0	0	1.6	6.59	4.75	0	0	0	3	3	2	0	0	0	22	39	19	0	0	0	7	29	21	2.63135	0.00220278	0.00378695	up	3.25561	2.14299e-05	4.31553e-05	up	NA	NA	NA	NA	NA
Cluster-11777.1	6.46	8.41	7.22	0	0	0	4.34	3.21	7.05	0.37	1.72	0.29	4.27	8.92	4.17	0	0	0.67	23	25	22	0	0	0	17	11	22	2	5	1	15	27	15	0	0	2	NA	NA	NA	NA	NA	NA	NA	NA	-7.02983	7.21177e-08	2.11016e-07	down	NA
Cluster-11777.10	0	0	0	2.62	4.13	3.15	0	0	0.77	0.1	0.49	1.17	0.66	0.98	0.29	1.45	1.16	1.16	0	0	0	149	247	186	0	0	46	5	25	73	43	60	19	81	65	64	-1.65923	8.69431e-12	3.64035e-11	down	-2.67835	8.37682e-05	0.000158336	down	9.99294	1.48381e-16	1.06387e-15	up	1.39759
Cluster-11777.11	0	0	0	0	0	0	0.13	1.89	2.6	9.53	6.47	11.22	1.55	1.09	1.34	11.36	12.11	8.27	0	0	0	0	0	0	7	95	123	396	261	546	78	51	68	494	524	358	11.0857	2.01286e-20	1.37194e-19	up	10.9546	1.19637e-19	7.65642e-19	up	NA	NA	NA	NA	-0.167842
Cluster-11777.12	296.54	303.84	298.78	153.17	153.63	158.27	465.93	475.27	475.63	41.06	40.14	37.08	641.36	630.04	651.64	45.93	46	63.12	13655	13347	12765	6367	6719	6844	25261	22725	21215	1611	1529	1704	30636	28115	31203	1888	1881	2585	-1.84612	2.81115e-52	4.06467e-51	down	-2.14485	5.39368e-251	5.1193e-249	down	-1.03897	1.83474e-224	4.30159e-222	down	0.490986
Cluster-11777.13	0.63	0.93	0.76	0.29	0.22	0.38	0.52	0.39	0.64	0.47	0.54	0.59	0.56	0.99	0.44	1.15	1	0.58	39	56	44	16	12	22	38	25	39	25	28	37	37	60	28	64	56	32	1.40198	0.00234556	0.00401682	up	0.728666	0.0899026	0.113914	false	-1.51835	0.000232354	0.000469954	down	0.411763
Cluster-11777.17	0.06	0	0	0.65	0	1.16	0.07	0	0	0	0	0	0	0	0	0	0	0.75	2	0	0	24	0	46	3	0	0	0	0	0	0	0	0	0	0	28	-1.541	0.662155	0.707832	false	-7.11519	0.0688342	0.0889742	false	5.13369	0.00729334	0.0122071	up	NA
Cluster-11777.18	0	0	0	164.45	136.21	167.48	0	0	0	108.88	124.72	103.59	0	2.9	0	122.44	77.96	122.44	0	0	0	60	59	64	0	0	0	38	51	47	0	1	0	44	29	48	-0.79367	0.0103377	0.016134	false	-0.529955	0.0640101	0.0831797	false	8.33165	1.08802e-11	4.95616e-11	up	NA
Cluster-11777.20	1.58	0.71	1.1	2.46	2.51	2.15	0.59	0.43	0.47	2.9	2.12	0.99	0.38	0.26	0	5.55	5.83	4.48	169	73	110	239	256	217	74	47	49	266	188	105	42	27	0	534	557	429	0.897164	9.98685e-11	3.82883e-10	false	-0.413339	0.268508	0.312186	false	0.982663	0.000523156	0.00101655	false	-1.16273
Cluster-11777.21	2.89	2.97	2.72	26.63	28.85	26.42	6.86	5.9	7.41	48.97	44.66	48.68	3.38	2.44	4.78	54.26	48.63	49.55	301	298	264	2520	2864	2598	845	642	754	4378	3862	5084	368	248	522	5081	4525	4617	0.638142	7.13346e-25	5.72116e-24	false	0.628708	4.39179e-43	5.75637e-42	false	3.1662	0	0	up	-0.873848
Cluster-11777.22	0.2	0.75	0.89	5.95	5.04	6.21	1	0.35	0.81	8.6	8.52	10.03	0.82	1.23	1.21	17.42	21.66	21.23	19	67	77	503	447	546	110	34	74	687	659	937	80	111	118	1458	1802	1769	1.54804	1.4167e-37	1.56375e-36	up	0.488868	8.58078e-05	0.000162021	false	3.14274	8.95686e-15	5.52023e-14	up	0.637894
Cluster-11777.23	0.48	0.13	0.46	1.09	1.53	1.38	0.31	0.1	0.23	0.52	0.08	0.31	0.43	0.25	0.29	0.64	0.4	0.02	48	12	44	101	148	132	37	10	23	45	6	31	45	24	30	58	36	1	-2.19385	0.0116969	0.0181031	down	-2.33948	5.02023e-05	9.7186e-05	down	1.8323	7.23454e-05	0.000154254	up	0.632757
Cluster-11777.24	7.19	6.5	7.4	0.64	0	0	13.94	14.03	12.75	0	0	0.07	7.48	8	6.59	0	0	0.07	780	677	748	62	0	0	1788	1587	1349	0	0	7	846	846	749	0	0	6	NA	NA	NA	NA	NA	NA	NA	NA	-5.14341	0.0350169	0.052289	false	-0.833389
Cluster-11777.25	0.1	0.21	0.16	2.26	2.55	2.18	0.23	0.19	0.53	4.39	3.41	3.48	0.25	0.23	0.07	5.68	7.76	5.03	7	16	12	166	197	166	21	16	41	305	229	283	21	17	6	414	561	364	1.14298	9.74308e-10	3.41211e-09	up	0.52336	0.00141997	0.0023314	false	3.87088	2.36817e-32	3.91752e-31	up	NA
Cluster-11777.26	21.3	23.9	27.17	0.2	0.16	0	14.57	13.49	15.2	0	0	0	8.89	8.75	8.8	0	0	0	758	809	896	6	5	0	610	497	522	0	0	0	327	301	325	0	0	0	NA	NA	NA	NA	NA	NA	NA	NA	-7.85192	3.94252e-67	1.55873e-65	down	-0.659791
Cluster-11777.27	0	0	0	6.32	6.18	4.93	0	0	0	11.14	8.76	15.72	0	0.17	0	3.79	9.67	3.34	0	0	0	200	206	162	0	0	0	333	255	551	0	5	0	118	301	104	-0.32186	0.425448	0.481865	false	0.863249	0.000241149	0.000432578	false	9.96512	1.01151e-16	7.36078e-16	up	NA
Cluster-11777.28	16.49	16.17	15.39	18.16	14.85	20.33	8.74	8.73	8.75	32.58	28.87	28.49	4.74	4.46	5.05	24.4	18.59	26.7	515	479	444	510	440	595	321	282	263	865	746	887	153	134	163	678	514	740	0.122574	0.503002	0.558368	false	0.584001	5.20394e-05	0.000100565	false	0.0649591	0.633939	0.693242	false	-0.830875
Cluster-11777.30	26.78	28.05	29.69	30.77	32.58	34.58	25.29	23.07	28.16	0.68	1.01	1.32	18.79	19.77	19.76	0.87	0.91	1.19	1347	1336	1376	1322	1473	1536	1490	1204	1360	27	39	62	953	931	1007	39	39	49	-5.28844	4.66877e-269	3.5479e-267	down	-5.19718	6.24984e-208	4.69853e-206	down	0.0497768	0.437855	0.505655	false	-0.376691
Cluster-11777.35	1.19	7.75	1.1	0	0.21	0	4.74	4.7	3.94	1.56	0.48	0.91	2.57	8.45	7.3	0.57	0.91	0.34	12	8	10	0	2	0	55	48	37	13	4	9	26	21	18	5	8	3	NA	NA	NA	NA	NA	NA	NA	NA	NA	NA	NA	NA	-0.985011
Cluster-11777.5	1.89	0.37	1.46	0	0	0	0.03	1.12	1.06	0	0	0	1.61	1.49	1.34	0	0	0	133	24	95	0	0	0	2	82	72	0	0	0	118	101	98	0	0	0	NA	NA	NA	NA	NA	NA	NA	NA	-8.86411	1.02106e-10	4.18862e-10	down	1.05728
Cluster-11777.6	2.08	0.48	1.64	2.08	1.78	1.09	1.17	1.49	1.06	10.36	9.23	6.34	1.92	1.7	1.82	6.03	5.23	4.92	46	10	33	41	37	22	30	34	22	195	170	140	43	36	41	119	103	97	1.47611	2.01054e-06	4.93053e-06	up	2.24994	9.81518e-11	3.47851e-10	up	0.139394	0.81387	0.850161	false	0.594897
Cluster-11777.7	0	1.16	0	0.04	0.33	0.02	1.55	0.83	0.48	0.23	0.34	0.12	0	0.37	0.44	0.17	0.2	0.23	0	81	0	2	23	1	134	63	34	14	20	9	0	26	33	11	12	15	NA	NA	NA	NA	0.711072	0.52929	0.575835	false	-1.74322	1	1	false	-1.79376
Cluster-11777.8	348.44	427.3	362.4	148.02	104.66	140.64	901.04	958.79	776.05	43.32	31.87	9.18	1340.41	1452.58	1444.15	54.93	64.25	42.26	165	133	135	52	44	52	427	386	272	14	12	4	518	490	507	19	23	16	-1.5526	8.63322e-06	1.97035e-05	down	-2.3763	7.07435e-06	1.5023e-05	down	-1.58706	7.63145e-13	3.90134e-12	down	0.603857
Cluster-11777.9	32.4	36.47	31.33	40.12	39.84	39.33	24.77	18.78	27.03	21.15	22.82	18.29	24.99	34.99	26.21	23.01	17.74	15.59	1647	1770	1478	1842	1924	1878	1483	991	1332	917	960	928	1318	1725	1387	1045	801	705	-1.34209	7.03843e-23	5.30782e-22	down	-1.10598	1.54532e-27	1.35908e-26	down	0.162967	0.0213053	0.0330782	false	0.336776
Cluster-11782.10	0.32	0.1	0	0	0	0.19	0	0	0	6.17	7.55	7.92	0	0	0	4.62	4.16	4.34	4	1	0	0	0	2	0	0	0	65	79	100	0	0	0	51	46	48	5.98287	3.60863e-08	1.07938e-07	up	6.81595	2.15913e-10	7.4284e-10	up	NA	NA	NA	NA	NA
Cluster-11782.11	31.92	32.78	34.8	1.14	1.26	1.26	53.9	46.72	52.23	0.16	0.31	0.58	28.47	29.81	31.21	0	0.09	0.15	768	745	772	24	28	28	1519	1160	1205	3	6	13	705	688	773	0	2	3	-4.1967	1.20026e-07	3.381e-07	down	-1.99941	0.000406801	0.000711553	down	-4.87931	1.20554e-157	1.55742e-155	down	-0.725837
Cluster-11782.12	1.77	2.65	1.58	0.5	0.72	0.69	1.8	1.9	2.31	0.21	0.45	0.18	1.72	1.94	1.7	0.05	0.05	0.2	40	57	33	10	15	14	48	45	50	4	8	4	40	42	40	1	1	4	NA	NA	NA	NA	NA	NA	NA	NA	-1.78395	4.80048e-05	0.000104291	down	-0.121407
Cluster-11782.14	2531.83	2572.39	2640.53	3078.4	2899.69	3245.02	4954.28	4944.95	4895.09	283.63	250.22	288.54	3138.01	3064.09	3108.68	330.46	308.25	321.1	36265	34318	34568	39217	39301	43163	82510	72529	66364	3404	2958	4095	45737	41524	45220	4160	3872	4042	-3.53139	0	0	down	-3.6566	0	0	down	0.169204	0.000484876	0.000945652	false	-0.626119
Cluster-11782.15	6.75	7.88	7.77	5.74	7.95	6.8	7.19	6.68	5.93	72.78	78.58	69.17	10.81	12.74	12.57	48.39	41.74	49.57	144	159	153	110	161	135	180	147	121	1316	1390	1472	237	261	276	917	788	938	2.51017	2.38536e-69	4.46977e-68	up	3.26524	1.67557e-132	7.20987e-131	up	-0.215475	0.254947	0.315243	false	0.909962
Cluster-11782.16	1.17	0.36	0.57	28.75	26.38	26.65	1.03	1.05	1.26	4.36	2.58	3.29	0.72	0.6	0.42	1.77	3.23	3.82	21	6	9	478	465	462	22	20	22	68	39	60	13	10	7	29	52	62	-3.49607	2.98918e-55	4.52771e-54	down	-3.185	1.141e-65	2.25138e-64	down	5.24834	1.54887e-76	7.49722e-75	up	NA
Cluster-11782.2	1235.71	1147.36	1135.78	1524.67	1432.29	1379.52	2146.48	2127.74	2371.93	110.42	53.46	81.87	1535.45	1485.51	1448.6	168.24	152.35	127.56	1183	765	856	1112	1241	1072	2079	1778	1693	76	42	77	1223	1050	1079	121	113	97	-3.56714	7.32978e-229	4.74366e-227	down	-4.24775	8.03538e-176	4.82607e-174	down	0.250986	0.0669952	0.094404	false	-0.612546
Cluster-11782.3	22	22.35	22.09	26.51	25.72	23.24	13.33	13.78	16.6	171.35	143.79	158.49	21.72	20.95	19.93	154.06	164.47	155.42	269	253	246	287	297	263	189	172	191	1748	1450	1917	269	240	246	1649	1758	1665	2.38501	6.70338e-230	4.35506e-228	up	2.48354	2.31922e-167	1.31595e-165	up	0.0994235	0.389438	0.456797	false	0.559931
Cluster-11782.4	0	0	0	0.06	0.27	0.16	0	0	0	6.22	5.48	5.76	0	0.05	0	5.54	5.54	4.78	0	0	0	1	5	3	0	0	0	134	113	143	0	1	0	122	124	108	5.10364	7.91422e-21	5.47532e-20	up	5.33178	7.1147e-23	5.24903e-22	up	NA	NA	NA	NA	NA
Cluster-11782.5	3841.09	4220.84	4306.28	4925.78	4817.2	5525.25	8405.63	8206.66	8017.22	207.44	170.71	209.33	5024.05	5028.93	5131.06	460.07	493.24	464.84	12880	11733	12302	13695	15031	16325	30891	26382	22775	539	468	674	15647	14238	15596	1259	1369	1298	-3.71782	0	0	down	-4.85945	0	0	down	0.24471	2.3653e-05	5.2966e-05	false	-0.696833
Cluster-11782.6	0	0	0	11.52	9.05	10.39	0	0	0	18.21	18.6	18.67	0	0.11	0	12.65	12.71	12.38	0	0	0	243	213	232	0	0	0	402	399	475	0	3	0	294	299	286	0.1539	0.230756	0.279493	false	0.780689	2.71977e-10	9.28098e-10	false	10.2439	1.00003e-17	7.81747e-17	up	NA
Cluster-11782.8	0.39	0.18	0	36.31	32.67	38.66	0	0.31	0.22	3.73	5.27	4.03	0	0	0	4.21	4.88	4.61	7	3	0	594	567	660	0	5	3	57	79	73	0	0	0	68	78	74	-3.24868	4.13194e-102	1.09929e-100	down	-3.22822	3.15274e-72	6.85259e-71	down	7.46898	1.29534e-55	4.09079e-54	up	NA
Cluster-11782.9	0	0	0	0.17	0	0	0	0	0	86.49	86.96	87.28	0.23	0.13	0	48.81	51.99	47.31	0	0	0	1	0	0	0	0	0	785	782	941	2	1	0	464	494	451	10.1586	9.75228e-18	5.87665e-17	up	11.0792	6.93102e-21	4.7027e-20	up	NA	NA	NA	NA	NA
Cluster-11786.1	17.74	22.66	20.35	11.23	9.25	10.33	12.41	11.88	13.27	3.6	3.21	2.47	3.05	3.69	3.97	2.9	2.64	2.7	637	774	676	363	315	347	524	442	460	109	95	88	113	128	147	92	84	86	-2.16809	2.82726e-40	3.30825e-39	down	-1.91104	7.07308e-22	5.0118e-21	down	-1.06815	2.09343e-16	1.48305e-15	down	-1.76549
Cluster-11786.2	0	0	0	3.35	5.11	4.28	0	0	0	0.99	1.31	1.49	0	0.03	0	2.06	2.54	3.66	0	0	0	199	319	264	0	0	0	55	71	98	0	1	0	121	148	214	-0.885107	0.000684799	0.00125825	false	-1.91605	1.10677e-14	5.35857e-14	down	10.4197	4.63185e-18	3.72142e-17	up	NA
Cluster-11786.3	10.95	9.32	11.01	9.31	10.72	9.47	7.15	6.73	7.6	1.67	4.28	1.43	3.69	3.93	2.82	2.17	3.98	3.7	705	574	659	542	655	573	543	450	475	91	228	92	247	245	189	124	228	212	-1.84659	1.39508e-18	8.75045e-18	down	-2.15748	4.27732e-08	1.1624e-07	down	-0.173872	0.0710689	0.0996515	false	-0.992918
Cluster-11786.4	3.94	6.65	5.82	8.05	9.38	8.96	2.51	2.89	0	7.44	7.31	7.59	0	0	0.1	3.03	2.15	5.5	129	207	176	237	292	275	96	98	0	207	198	248	0	0	3	88	62	160	-1.56721	2.96018e-06	7.11878e-06	down	-0.408466	0.0013009	0.00214481	false	0.600609	0.00470232	0.00809244	false	-5.87104
Cluster-11786.5	0.6	0.34	0.39	8.69	5.9	6.02	0.38	0.38	0.38	12.26	8.01	10.68	0.97	0.89	0.91	16.58	18.27	17.07	41	23	25	551	392	397	31	27	25	733	464	747	71	60	66	1040	1139	1066	1.07182	8.62241e-12	3.61182e-11	up	0.412401	0.0517748	0.068398	false	3.8814	2.10011e-45	5.22936e-44	up	1.3614
Cluster-11786.6	10.97	7.85	9.13	0	0	0.27	9.37	8.11	10.47	0	0	0	7.24	6.7	6.75	0	0	0	768	526	594	0	0	17	774	591	712	0	0	0	527	456	493	0	0	0	NA	NA	NA	NA	NA	NA	NA	NA	-6.83254	0.000518277	0.00100747	down	-0.382054
Cluster-11786.7	16.85	18.39	19.65	36.94	34.18	36.62	28.42	28.81	29.66	0.58	0.95	1.09	34.06	29.77	27.48	0.74	0.48	0.6	513	531	554	1013	988	1045	1017	909	871	15	23	33	1072	874	866	20	13	16	-6.15651	2.07243e-165	9.09337e-164	down	-5.53769	1.69035e-169	9.74266e-168	down	0.888093	3.50682e-27	4.73774e-26	false	0.120438
Cluster-1180.0	0	0	0	0	0.06	0	0	0	0	1.24	2.04	1.21	0	0	0	0.63	1.07	0.77	0	0	0	0	1	0	0	0	0	20	24	23	0	0	0	6	18	13	NA	NA	NA	NA	5.86269	6.11192e-06	1.30726e-05	up	NA	NA	NA	NA	NA
Cluster-11845.0	0	0	0	1.4	2.13	1.83	0	0	0	0.8	0.55	0.59	0	0	0	6.72	3.48	3.55	0	0	0	8	14	11	0	0	0	6	3	5	0	0	0	52	24	28	1.46796	0.00544111	0.00884751	up	NA	NA	NA	NA	NA	NA	NA	NA	NA
Cluster-11859.0	0	0	0	0.5	0.58	1.18	0	0	0	2.9	1.06	2.98	0	0	0	0.63	1.13	0.87	0	0	0	4	5	10	0	0	0	22	8	27	0	0	0	5	9	7	NA	NA	NA	NA	1.44265	0.0408097	0.0548903	false	NA	NA	NA	NA	NA
Cluster-11874.0	0	0	0	0.06	0.23	0.29	0	0	0	1.41	1.05	1.53	0	0	0	0.49	0.25	0.31	0	0	0	1	4	5	0	0	0	22	16	28	0	0	0	8	4	5	NA	NA	NA	NA	2.60453	0.000158714	0.000290713	up	NA	NA	NA	NA	NA
Cluster-11879.0	0	0	0	0.33	1.97	0.47	0	0	0	4.02	3.12	4.52	0.14	0	0	0.82	2.56	2.57	0	0	0	2	13	3	0	0	0	23	18	32	1	0	0	5	16	16	NA	NA	NA	NA	1.91624	0.00973758	0.0143537	up	NA	NA	NA	NA	NA
Cluster-11885.1	0	0	0	1.22	0.65	0	0	0	0	4.52	2.97	2.86	0	0	0	10.27	10.99	10.91	0	0	0	6	3	0	0	0	0	20	14	16	0	0	0	50	53	53	3.91471	6.83232e-10	2.42741e-09	up	NA	NA	NA	NA	NA	NA	NA	NA	NA
Cluster-11885.103	0.24	0	0	0	0.25	0	0	0	0	13.33	16.57	19.37	0	0	0	7.2	5.29	7.15	3	0	0	0	3	0	0	0	0	141	173	243	0	0	0	80	58	79	5.98697	5.89761e-11	2.30393e-10	up	7.4185	4.00258e-17	2.24685e-16	up	NA	NA	NA	NA	NA
Cluster-11885.104	0	0	0	0.09	0	0	0	0	0	21.65	22.02	17.92	0.08	0	0	6.03	6.76	6.31	0	0	0	1	0	0	0	0	0	234	235	229	1	0	0	68	76	71	7.44616	9.72305e-10	3.40563e-09	up	9.24616	1.2732e-14	6.13862e-14	up	NA	NA	NA	NA	NA
Cluster-11885.107	0	0	0	0	0	0	0	0	0	22.42	17.43	34.41	0	0	0	11.9	9.27	12.83	0	0	0	0	0	0	0	0	0	52	43	99	0	0	0	29	22	32	7.03664	4.9861e-08	1.4685e-07	up	8.31148	5.10038e-11	1.85121e-10	up	NA	NA	NA	NA	NA
Cluster-11885.11	8.27	6.49	8.67	1.58	2.56	2.04	0.05	0.77	0.13	0	0	0	0	0.37	0	0	0	0	78	56	74	13	22	17	0	7	1	0	0	0	0	3	0	0	0	0	NA	NA	NA	NA	NA	NA	NA	NA	-2.0446	6.43648e-09	2.14783e-08	down	NA
Cluster-11885.119	0.49	0.81	0.17	1.66	1.03	0.65	0	0.64	0.28	0	0	0	0.55	0.34	0.5	0	0	0	14	22	4	42	27	17	0	19	7	0	0	0	16	9	14	0	0	0	-7.48924	2.182e-08	6.68064e-08	down	-7.39586	4.05016e-08	1.10373e-07	down	1.07308	0.12187	0.162372	false	NA
Cluster-11885.121	0	0	0	0	0	0	0	0	0	14.64	13.94	17.56	0	0	0.23	6.7	9.46	12.21	0	0	0	0	0	0	0	0	0	54	53	78	0	0	1	26	37	48	7.45394	6.69887e-09	2.16473e-08	up	8.26875	1.80173e-11	6.80958e-11	up	NA	NA	NA	NA	NA
Cluster-11885.123	0	0	0	0	0	0	0	0	0	25.33	38.97	24.8	0	0	0	10.97	6.07	13.53	0	0	0	0	0	0	0	0	0	47	79	58	0	0	0	21	12	27	6.56981	1.82422e-06	4.49477e-06	up	8.29541	5.9922e-11	2.16106e-10	up	NA	NA	NA	NA	NA
Cluster-11885.126	0	0	0	0	0	0	0	0	0	9.05	9.94	11.86	0	0.13	0	7.9	6.46	7.44	0	0	0	0	0	0	0	0	0	60	66	94	0	1	0	55	45	52	7.90904	1.6442e-10	6.18366e-10	up	8.51852	3.916e-12	1.56664e-11	up	NA	NA	NA	NA	NA
Cluster-11885.127	0	0	0	0.21	0	0	0	0	0	3.83	4.87	5.85	0	0	0	4.38	4.92	4.45	0	0	0	2	0	0	0	0	0	20	25	37	0	0	0	24	27	27	5.08297	7.60802e-06	1.74634e-05	up	5.22711	5.88322e-06	1.26064e-05	up	NA	NA	NA	NA	NA
Cluster-11885.128	0	0	0	0	0.07	0	0	0	0.07	2.4	1.73	36.15	0	0	0	12.04	34.42	12.81	0	0	0	0	1	0	0	0	1	31	18	50	0	0	0	141	123	147	8.38215	3.45338e-12	1.49207e-11	up	6.37773	1.12627e-06	2.61512e-06	up	NA	NA	NA	NA	NA
Cluster-11885.129	0.4	0.11	0	0.11	0.63	0.21	0.6	0.2	0.64	11.19	10.1	7.33	0.2	1.7	0	5.01	6.36	8.41	4	1	0	1	6	2	7	2	6	93	84	73	2	16	0	44	55	74	4.07698	3.27877e-10	1.2009e-09	up	4.71476	1.58622e-14	7.60204e-14	up	NA	NA	NA	NA	NA
Cluster-11885.13	1.4	0.29	0.32	1.88	1.93	1.1	0.35	0.37	0.97	4.18	5.85	5.36	1.6	1.8	1.21	7.25	6.39	6.48	43	8	9	53	57	32	12	11	29	111	151	167	51	54	39	202	177	180	1.782	2.33692e-12	1.02258e-11	up	1.48853	1.13758e-06	2.64017e-06	up	1.22596	0.0736711	0.102973	false	1.54876
Cluster-11885.130	0.19	0.21	0	0.54	0.67	0.21	0	0.09	0	6.75	5.21	4.54	0.16	0	0	6.46	4.27	4.48	2	2	0	5	6	2	0	1	0	58	45	47	1	0	0	59	39	41	3.22542	1.50592e-08	4.69109e-08	up	3.43295	5.3831e-10	1.78926e-09	up	NA	NA	NA	NA	NA
Cluster-11885.148	0.1	0.08	0.18	0.3	0.86	0.57	0.17	0.11	0	19.27	21.38	25.52	0.17	0.28	0.31	18.91	31.88	22.03	3	2	5	7	24	16	6	3	0	491	458	608	5	8	9	505	429	464	4.70371	6.14639e-65	1.08408e-63	up	4.94082	6.39989e-82	1.58146e-80	up	NA	NA	NA	NA	NA
Cluster-11885.149	0	0	0	0	0	0	0	0.01	0.01	8.25	7.83	6.99	0	0	0	8.36	8.4	7.17	0	0	0	0	0	0	0	0	0	214	198	213	0	0	0	227	227	194	9.99989	6.09942e-17	3.53652e-16	up	10.044	5.14375e-17	2.8659e-16	up	NA	NA	NA	NA	NA
Cluster-11885.15	1.71	1.19	1.94	0	0	0	1.16	1.32	1.88	0	0	0	1.09	1.37	2.47	0	0	0	80	53	84	0	0	0	63	64	85	0	0	0	52	62	120	0	0	0	NA	NA	NA	NA	NA	NA	NA	NA	-8.66018	2.60545e-12	1.26287e-11	down	0.229659
Cluster-11885.151	12.47	12.21	10.64	20	24.83	25.92	28.24	18.49	20.15	80.35	64.46	95.42	16.29	20.29	17.56	201.17	172.28	206.22	62	53	46	85	116	116	158	91	89	321	264	464	78	89	83	846	730	878	2.7586	1.93794e-77	4.00322e-76	up	1.60149	3.12345e-15	1.56736e-14	up	0.934169	0.000149109	0.00030797	false	-0.300519
Cluster-11885.152	4.49	3.63	6.61	21.53	11.08	20.98	10.4	16.5	5.29	67.64	59.26	79.33	16.13	6.63	11.71	154.05	166.75	139.43	14	9	18	58	33	60	37	51	14	170	158	248	48	18	34	409	449	378	2.82826	1.09938e-32	1.08052e-31	up	1.79937	1.72461e-09	5.45554e-09	up	1.8456	9.64912e-05	0.000203107	up	0.0927788
Cluster-11885.153	0	0	0	0	0	0	0	0	0	1.8	5.52	1.29	0	0	0	1.22	0.95	2.35	0	0	0	0	0	0	0	0	0	23	72	20	0	0	0	16	13	32	NA	NA	NA	NA	7.66724	1.27745e-07	3.28917e-07	up	NA	NA	NA	NA	NA
Cluster-11885.154	0	0	0	0	0	0	0	0	0	11.36	16.62	13.81	0	0	0.24	6.03	15.51	6.32	0	0	0	0	0	0	0	0	0	30	44	50	0	0	1	18	40	17	NA	NA	NA	NA	7.7008	1.18342e-09	3.80568e-09	up	NA	NA	NA	NA	NA
Cluster-11885.16	1.61	0.72	1.81	3.22	3.77	3.49	0.34	0.28	0	1.92	1.21	1.33	0.2	0.42	0.08	2.14	2.93	1.76	80	34	84	145	179	164	20	14	0	82	50	66	10	20	4	95	130	78	-0.883925	0.000132113	0.000264923	false	-1.40489	4.69512e-09	1.41975e-08	down	1.25954	0.000190308	0.000388513	up	NA
Cluster-11885.161	0	0	0	0	0	0	0	0	0	43.04	5.61	11.46	0	0	0	2.1	7.49	6.08	0	0	0	0	0	0	0	0	0	101	48	76	0	0	0	19	23	14	NA	NA	NA	NA	8.56194	1.27649e-11	4.89284e-11	up	NA	NA	NA	NA	NA
Cluster-11885.17	0.6	0.61	0.38	1.62	1.86	2.46	0.04	0	0	0.32	0	0.2	0	0	0	0	0.35	0.17	27	26	16	67	81	106	2	0	0	12	0	9	0	0	0	0	14	7	-3.79974	1.84775e-07	5.09696e-07	down	-3.73174	4.75724e-08	1.28559e-07	down	1.83886	1.43045e-07	4.03224e-07	up	NA
Cluster-11885.173	0	0	0	0	0	0	0	0	0	18.68	37.15	72.76	0	0	0	242.36	277.64	290.91	0	0	0	0	0	0	0	0	0	3	7	15	0	0	0	40	47	54	7.79945	3.71831e-10	1.35576e-09	up	NA	NA	NA	NA	NA	NA	NA	NA	NA
Cluster-11885.182	0	0	0	0	0	0	0	0	0	4.86	3.56	2.84	0	0	0.12	2.27	0.77	4.18	0	0	0	0	0	0	0	0	0	32	24	22	0	0	1	16	5	29	NA	NA	NA	NA	7.05256	7.40755e-08	1.95879e-07	up	NA	NA	NA	NA	NA
Cluster-11885.183	0	0	0	0	0	0	0	0	0	4.1	2.92	6.77	0	0.13	0	3.13	4.96	5.64	0	0	0	0	0	0	0	0	0	27	19	54	0	1	0	22	35	40	7.25887	2.09582e-08	6.43029e-08	up	7.34647	3.27202e-08	9.01166e-08	up	NA	NA	NA	NA	NA
Cluster-11885.184	0	0	0	0	0	0	0	0	0	5.38	2.21	3.55	0	0	0	0.59	2.51	2.4	0	0	0	0	0	0	0	0	0	36	14	28	0	0	0	4	17	17	NA	NA	NA	NA	7.02617	2.11992e-07	5.32052e-07	up	NA	NA	NA	NA	NA
Cluster-11885.185	0	0	0	0	0	0	0	0	0	4.93	1.72	4.84	0	0	0.12	2.67	2.27	5.83	0	0	0	0	0	0	0	0	0	33	11	39	0	0	1	18	16	41	NA	NA	NA	NA	7.08718	3.18517e-07	7.84808e-07	up	NA	NA	NA	NA	NA
Cluster-11885.186	0	0	0	0	0	0	0	0	0	4.74	3.28	3.23	0	0	0	5.08	3.31	2.08	0	0	0	0	0	0	0	0	0	31	22	26	0	0	0	36	23	14	6.85161	5.61973e-07	1.46734e-06	up	7.05892	4.98603e-08	1.34466e-07	up	NA	NA	NA	NA	NA
Cluster-11885.188	0	0	0	0	0	0	0	0	0	4.22	3.72	2.03	0	0	0	1.36	3.68	3.13	0	0	0	0	0	0	0	0	0	28	25	16	0	0	0	9	26	22	6.48943	4.95508e-06	1.16136e-05	up	6.89094	3.41731e-07	8.39205e-07	up	NA	NA	NA	NA	NA
Cluster-11885.189	0	0	0	0	0	0	0	0	0	5.28	3.7	5.63	0	0	0	10.82	14.39	12.59	0	0	0	0	0	0	0	0	0	35	25	45	0	0	0	76	102	89	8.71968	8.62856e-13	3.89779e-12	up	7.44622	4.66002e-09	1.40972e-08	up	NA	NA	NA	NA	NA
Cluster-11885.19	0.43	0.93	0.99	0.12	0.11	0.24	1.21	1.53	0.74	0.25	0.01	0.29	1.44	0.57	0.38	0.21	0.31	0.37	15	30	32	3	3	7	49	55	24	7	0	10	52	19	13	6	9	11	NA	NA	NA	NA	NA	NA	NA	NA	-2.61862	0.000160931	0.00033121	down	-0.481678
Cluster-11885.192	0	0	0	0	0	0	0	0	0	12.28	10.65	10.8	0	0	0	39.55	34.21	34.92	0	0	0	0	0	0	0	0	0	57	50	60	0	0	0	194	168	173	9.72421	4.98937e-16	2.76247e-15	up	8.1345	3.86677e-11	1.41859e-10	up	NA	NA	NA	NA	NA
Cluster-11885.196	0	0	0	0	0	0	0	0	0	6.14	6.5	4.76	0	0	0	2.63	1.73	2.3	0	0	0	0	0	0	0	0	0	20	22	19	0	0	0	9	6	8	NA	NA	NA	NA	6.69587	4.25135e-07	1.03359e-06	up	NA	NA	NA	NA	NA
Cluster-11885.20	0	0	0	0.56	0.02	0	0.04	0	0	2.39	1.38	1.34	0	0	0.16	1.04	1.86	2.23	0	0	0	22	0	0	1	0	0	90	51	59	0	0	7	41	73	88	2.94837	0.165612	0.206994	false	3.0368	0.151849	0.184927	false	NA	NA	NA	NA	NA
Cluster-11885.201	0	0	0	0	0	0	0	0	0	12.68	8.49	14.12	0	0	0	2.09	1.81	4.92	0	0	0	0	0	0	0	0	0	46	31	62	0	0	0	8	7	11	NA	NA	NA	NA	7.84561	4.95708e-10	1.65226e-09	up	NA	NA	NA	NA	NA
Cluster-11885.206	0	0	0	0	0	0	0	0	0	6.43	4.15	6.9	0	0	0	10.07	7.96	9.2	0	0	0	0	0	0	0	0	0	35	22	45	0	0	0	58	46	53	7.95585	1.27283e-10	4.83679e-10	up	7.39964	8.4882e-09	2.49441e-08	up	NA	NA	NA	NA	NA
Cluster-11885.21	0	0	0	1.2	0.99	0.99	0	0.08	0.04	0	0.13	0.19	0	0	0	0.23	0.19	0.19	0	0	0	26	23	22	0	2	1	0	2	4	0	0	0	5	4	4	-2.64837	4.35188e-06	1.02581e-05	down	-3.69559	2.78077e-06	6.17961e-06	down	6.96731	1.03175e-07	2.95767e-07	up	NA
Cluster-11885.210	0.14	0	0	0	0	0	0	0	0	3.95	3.07	7.45	0	0	0	11.13	9.3	12.03	1	0	0	0	0	0	0	0	0	23	18	52	0	0	0	68	57	74	8.29779	1.46741e-11	6.03209e-11	up	7.23774	7.45509e-08	1.97065e-07	up	NA	NA	NA	NA	NA
Cluster-11885.214	0	0	0	0	0	0	0	0	0	4.13	4.27	6.02	0	0	0	2.8	7.49	6.07	0	0	0	0	0	0	0	0	0	14	15	25	0	0	0	10	27	22	6.53926	3.15679e-06	7.56181e-06	up	NA	NA	NA	NA	NA	NA	NA	NA	NA
Cluster-11885.22	0	0.23	0.48	2.65	4.05	2.3	0.18	0	0	7.4	6.05	4.26	0	0	0.1	7.19	9.45	5.84	0	2	4	22	36	20	2	0	0	59	48	40	0	0	1	60	79	49	1.07766	0.00399027	0.0066147	up	0.834156	0.041178	0.0553403	false	3.64125	1.74846e-05	3.96297e-05	up	NA
Cluster-11885.220	0	0	0	0	0	0	0	0	0	7.32	3.96	5.95	0	0.37	0	15.31	14.59	15.15	0	0	0	0	0	0	0	0	0	16	10	15	0	1	0	32	32	33	7.26019	8.5632e-09	2.73889e-08	up	NA	NA	NA	NA	NA	NA	NA	NA	NA
Cluster-11885.224	0	0	0	0.13	0	0	0	0	0	6.89	8.53	11.61	0	0	0	10.08	18.66	10.04	0	0	0	1	0	0	0	0	0	50	61	100	0	0	0	77	142	77	7.90437	2.64759e-10	9.7772e-10	up	7.48526	1.85592e-09	5.85261e-09	up	NA	NA	NA	NA	NA
Cluster-11885.229	11.45	7.02	7.95	0.86	1.98	1.34	8.81	7.52	9.01	0.47	1.29	0.29	11.48	11.82	10.8	0	0.13	0.44	111	62	70	7	18	12	99	74	81	3	10	2	112	107	105	0	1	3	NA	NA	NA	NA	NA	NA	NA	NA	-2.75751	4.02762e-10	1.54592e-09	down	0.467689
Cluster-11885.232	35.53	32.48	40.73	16.21	15.31	16.39	40.6	39.32	34.56	26.08	20.03	23.43	26.53	17.24	22.92	37.76	29.72	29.9	293	243	302	117	119	124	384	327	263	177	136	190	218	131	187	269	212	214	0.752197	2.13452e-05	4.6603e-05	false	0.369931	0.0328974	0.0449369	false	-1.26093	8.87825e-16	5.98381e-15	down	-0.744142
Cluster-11885.234	11.74	12.16	11.42	7.36	8.73	8.03	12.33	11.61	14.99	27.17	27.23	24.12	8.18	9.14	9.57	19.5	19.03	18.33	182	175	163	95	122	110	217	187	220	334	333	349	128	130	147	253	245	237	0.973511	1.3657e-10	5.17506e-10	false	1.53642	6.06602e-22	4.3131e-21	up	-0.713088	1.72922e-05	3.92156e-05	false	-0.516656
Cluster-11885.237	1.72	1.76	3.2	1.32	2.13	2.06	4.38	4	8.93	1.04	0.48	0.29	4.49	2.63	3.95	3.34	2.33	1.97	12	11	19	8	14	13	34	28	56	5	2	2	30	16	26	19	14	11	NA	NA	NA	NA	NA	NA	NA	NA	NA	NA	NA	NA	-0.632523
Cluster-11885.240	1.69	0.9	0.63	5.48	1.24	2.51	1.35	1.11	0.64	3.05	1.29	4.16	0.91	0.95	1.33	3.71	6.95	5.14	9	4	3	26	6	12	8	6	3	13	6	22	5	4	7	17	33	24	0.52888	0.418335	0.474688	false	NA	NA	NA	NA	NA	NA	NA	NA	NA
Cluster-11885.242	0	0	0	5.48	2.46	4.83	0	0	0	1.32	1.14	3.22	0	0	0	10.08	7.72	4.45	0	0	0	25	12	26	0	0	0	8	5	18	0	0	0	51	38	20	0.583013	0.279846	0.332235	false	-1.18848	0.0636379	0.082736	false	6.80226	1.00113e-06	2.56828e-06	up	NA
Cluster-11885.247	9.91	10.17	9.57	14.59	18.76	14.9	13.91	13.19	15.98	6.5	4.19	19.35	12.81	12.6	13.49	29.45	23.19	24.11	384	375	343	509	564	541	633	530	598	213	134	265	514	472	541	659	691	730	0.169391	0.0275959	0.0401901	false	-1.52518	5.80486e-18	3.4131e-17	down	0.507919	3.66148e-09	1.25755e-08	false	-0.0964166
Cluster-11885.248	0	0	0	2.07	3.46	0.89	0	0	0	1.6	1.78	0.33	0	0	0	4.77	3.04	5.86	0	0	0	11	20	5	0	0	0	8	9	2	0	0	0	25	16	31	0.817334	0.183736	0.227433	false	NA	NA	NA	NA	NA	NA	NA	NA	NA
Cluster-11885.250	0	0.07	0	0	0	0	0.06	0	0	10.56	12.41	9.22	0	0.07	0	3.84	4.48	3.4	0	1	0	0	0	0	1	0	0	143	165	147	0	1	0	54	63	48	8.02563	8.18308e-11	3.16037e-10	up	9.59398	2.53118e-15	1.27914e-14	up	NA	NA	NA	NA	NA
Cluster-11885.253	0	0	0	0	1.38	0.49	0	0	0	14.48	20.23	10.75	0	0	0	12.76	12.09	16.43	0	0	0	0	3	1	0	0	0	25	38	24	0	0	0	23	22	31	4.06057	5.9995e-06	1.39297e-05	up	4.37563	2.38225e-06	5.3368e-06	up	NA	NA	NA	NA	NA
Cluster-11885.254	0	0.17	0	0.8	0.25	0	0	0	0.08	8.4	4.47	8.19	0	0.08	0	7.94	8.33	9.66	0	2	0	8	3	0	0	0	0	80	42	94	0	1	0	84	86	99	4.40875	1.71266e-13	8.12739e-13	up	4.1517	1.64375e-08	4.68444e-08	up	NA	NA	NA	NA	NA
Cluster-11885.255	0	0.56	0	0.59	0.55	0.47	0	0.09	0.19	40.31	40.67	38.12	0.26	0.19	0	14	12.7	10.29	0	6	0	6	6	5	0	1	2	386	386	433	3	2	0	140	127	103	4.24722	2.40993e-22	1.77903e-21	up	6.04298	1.88876e-57	3.25559e-56	up	NA	NA	NA	NA	NA
Cluster-11885.256	0	0	0	0	0	0	0	0	0	1.9	1.74	1.93	0.07	0	0	2.56	2.2	2.14	0	0	0	0	0	0	0	0	0	21	19	26	1	0	0	30	26	25	7.00056	4.70271e-08	1.38943e-07	up	6.78751	1.8635e-07	4.705e-07	up	NA	NA	NA	NA	NA
Cluster-11885.259	0	0	0	0	0	0	0	0	0	22.27	13.86	18.54	0	0	0	3.86	6.2	6.62	0	0	0	0	0	0	0	0	0	171	106	170	0	0	0	31	49	53	7.71413	1.18442e-09	4.11787e-09	up	9.54526	4.48789e-15	2.22821e-14	up	NA	NA	NA	NA	NA
Cluster-11885.260	0	0	0	0	0	0	0	0	0	14.49	11.12	18.53	0	0	0	18.87	13.56	10.81	0	0	0	0	0	0	0	0	0	76	59	117	0	0	0	104	75	60	8.56226	6.23889e-12	2.64256e-11	up	8.7004	1.96148e-12	8.04525e-12	up	NA	NA	NA	NA	NA
Cluster-11885.261	0	0	0	0	0	0	0	0	0	11.03	7.82	13.38	0	0.24	0	0.75	1.73	4.44	0	0	0	0	0	0	0	0	0	42	30	62	0	1	0	3	7	18	NA	NA	NA	NA	7.78931	7.62101e-10	2.49799e-09	up	NA	NA	NA	NA	NA
Cluster-11885.262	0	0	0	0	0	0	0	0.03	0	4.14	5.05	5.11	0	0	0	7.21	5.73	7.05	0	0	0	0	0	0	0	1	0	130	154	188	0	0	0	237	188	231	10.0189	6.76218e-17	3.91134e-16	up	9.62785	1.40291e-15	7.19479e-15	up	NA	NA	NA	NA	NA
Cluster-11885.265	0	0	0	0	0	0	0	0	0	0.86	1.01	0.55	0	0	0	0.18	0.42	0.91	0	0	0	0	0	0	0	0	0	28	32	21	0	0	0	6	14	31	NA	NA	NA	NA	7.11915	6.70634e-08	1.78335e-07	up	NA	NA	NA	NA	NA
Cluster-11885.266	0	0	0	0	0	0	0	0	0	6.98	4.36	6.09	0.01	0.03	0.01	5.38	5.67	7.52	0	0	0	0	0	0	0	0	0	227	138	232	0	0	0	183	192	255	9.9597	1.48288e-16	8.44126e-16	up	9.96025	2.24349e-16	1.20571e-15	up	NA	NA	NA	NA	NA
Cluster-11885.27	0	0	0	0	0	0	0	0	0	41.13	56.04	43.93	0	0	0	17.39	10.25	9.33	0	0	0	0	0	0	0	0	0	90	131	120	0	0	0	40	24	22	7.0885	7.11542e-08	2.05889e-07	up	9.17378	7.74542e-14	3.54204e-13	up	NA	NA	NA	NA	NA
Cluster-11885.270	2.83	2.31	3.22	8.61	9.06	7.7	6.59	4.69	5.6	127.19	127.8	143.12	4.88	3.46	5.04	136.77	144.76	138.61	65	50	68	177	197	165	177	111	123	2467	2422	3265	114	76	118	2780	2931	2812	3.78633	0	0	up	3.80476	0	0	up	1.51561	1.49543e-13	8.1913e-13	up	-0.296415
Cluster-11885.272	26.21	30.54	29.95	66.06	62.72	71.25	52.6	44.73	44.57	484.03	394.62	464.8	47.06	37.21	45.65	781.62	742.95	784.79	335	362	349	749	758	844	780	584	537	5168	4161	5877	610	448	590	8753	8307	8796	3.26157	0	0	up	2.57783	7.42982e-194	5.11723e-192	up	1.12546	7.01729e-31	1.09561e-29	up	-0.0861662
Cluster-11885.273	0	0	0	0	0	0	0	0	0	12.85	5.12	8.58	0	0	0	9.88	7.41	5.94	0	0	0	0	0	0	0	0	0	96	42	76	0	0	0	71	44	48	8.01094	1.8587e-10	6.96153e-10	up	8.4843	2.6786e-11	9.97166e-11	up	NA	NA	NA	NA	NA
Cluster-11885.275	0	0	0	0	0	0	0	0	0	17.49	8.39	13.61	0	0	0	12.19	17.46	15.61	0	0	0	0	0	0	0	0	0	78	61	101	0	0	0	84	100	100	8.80938	3.88754e-13	1.80056e-12	up	8.64152	1.67936e-12	6.92636e-12	up	NA	NA	NA	NA	NA
Cluster-11885.276	0	0	0	0	0	0	0	0	0	2.6	2.24	2.45	0	0	0	0.1	0.32	0.39	0	0	0	0	0	0	0	0	0	55	46	61	0	0	0	2	7	8	NA	NA	NA	NA	8.08604	5.30434e-11	1.92227e-10	up	NA	NA	NA	NA	NA
Cluster-11885.277	0	0	0	0	0	0	0	0	0	14.84	17.43	12.8	0	0.7	0	4.26	11.04	10.93	0	0	0	0	0	0	0	0	0	20	26	22	0	1	0	6	16	16	NA	NA	NA	NA	6.85209	1.87831e-07	4.74095e-07	up	NA	NA	NA	NA	NA
Cluster-11885.278	0	0	0	0	0.73	0	0	0	0	16.91	11.69	20.61	0	0	0	20	13.29	16.35	0	0	0	0	3	0	0	0	0	58	42	87	0	0	0	73	49	60	5.73434	6.74424e-10	2.39751e-09	up	5.83418	5.92179e-10	1.96187e-09	up	NA	NA	NA	NA	NA
Cluster-11885.279	0	0	0	0	0	0	0	0	0	38.26	22.91	33.9	0	0	0	30.32	31.13	35.88	0	0	0	0	0	0	0	0	0	229	139	244	0	0	0	191	201	228	9.93636	1.01683e-16	5.83427e-16	up	9.99344	1.81886e-16	9.82007e-16	up	NA	NA	NA	NA	NA
Cluster-11885.28	0	0	0.21	0.22	0	0.62	0	0	0	22.23	21.32	24.85	0.38	0	0	10.13	4.82	10.03	0	0	1	1	0	3	0	0	0	96	94	130	2	0	0	46	22	46	4.63404	4.33645e-07	1.14621e-06	up	6.20458	9.64965e-16	4.99795e-15	up	NA	NA	NA	NA	NA
Cluster-11885.282	0	0	0	0	0	0	0	0	0	36.36	42.59	33.78	0	0	0.16	16.84	16.77	15.03	0	0	0	0	0	0	0	0	0	184	219	207	0	0	1	90	90	81	8.68801	8.18459e-13	3.70272e-12	up	10.0132	9.36801e-17	5.14102e-16	up	NA	NA	NA	NA	NA
Cluster-11885.284	0	0	0	0	0	0	0	0	0	14.46	23.27	17.7	0	0	0	18.4	10.94	5.4	0	0	0	0	0	0	0	0	0	17	30	27	0	0	0	22	14	7	NA	NA	NA	NA	6.96809	1.48615e-07	3.79499e-07	up	NA	NA	NA	NA	NA
Cluster-11885.286	0	0	0	0	0	0	0	0	0	12.98	10.85	10.15	0	0	0	14.4	14.26	14.08	0	0	0	0	0	0	0	0	0	77	65	72	0	0	0	90	89	88	8.72096	6.15713e-13	2.8143e-12	up	8.49729	4.10736e-12	1.6403e-11	up	NA	NA	NA	NA	NA
Cluster-11885.289	0	0	0	0	0	0	0	0	0	5.15	5.05	4.38	0.13	0.14	0	9.66	13.2	11.53	0	0	0	0	0	0	0	0	0	32	32	33	1	1	0	65	89	78	8.5169	3.54931e-12	1.53155e-11	up	7.35683	6.24801e-09	1.86326e-08	up	NA	NA	NA	NA	NA
Cluster-11885.290	0	0	0	0	0	0	0	0	0	6.86	8.76	8.1	0	0	0	3.51	4.67	4.84	0	0	0	0	0	0	0	0	0	45	57	63	0	0	0	24	32	33	7.13506	2.44568e-08	7.44884e-08	up	8.11645	5.7434e-11	2.07543e-10	up	NA	NA	NA	NA	NA
Cluster-11885.294	0	0	0	0.06	0	0	0	0	0	32.62	28.25	27.39	0	0.06	0	18.88	16.5	25.95	0	0	0	1	0	0	0	0	0	490	426	496	0	1	0	301	263	351	9.53696	1.56802e-15	8.45179e-15	up	10.2546	5.72029e-18	3.36458e-17	up	NA	NA	NA	NA	NA
Cluster-11885.297	0	0	0.44	0	0	0	0	0	0	15.52	23.03	12.26	0	0	0	3.47	4.76	5.79	0	0	1	0	0	0	0	0	0	58	91	63	0	0	0	12	13	23	NA	NA	NA	NA	8.50377	1.59771e-11	6.07028e-11	up	NA	NA	NA	NA	NA
Cluster-11885.298	0	0	0	0	0	0	0	0	0	22.1	29.67	32.73	0	0	0	6.53	7.2	13.67	0	0	0	0	0	0	0	0	0	48	70	92	0	0	0	15	17	29	NA	NA	NA	NA	8.45163	1.24049e-11	4.75986e-11	up	NA	NA	NA	NA	NA
Cluster-11885.30	0	0	0	0.61	1.48	1.52	0	0	0	2.61	1.31	3.07	0	0	0	4.34	6.71	4.47	0	0	0	5	13	13	0	0	0	20	10	28	0	0	0	35	54	36	1.8193	0.000207254	0.000406193	up	0.772625	0.207647	0.246667	false	NA	NA	NA	NA	NA
Cluster-11885.304	0	0	0	0	0	0	0	0	0	27.67	25.5	22.59	0	0	0	14.25	18.42	22.22	0	0	0	0	0	0	0	0	0	84	81	84	0	0	0	45	59	72	8.11908	7.40535e-11	2.87023e-10	up	8.71742	8.74835e-13	3.689e-12	up	NA	NA	NA	NA	NA
Cluster-11885.305	0	0	0	0	0	0	0	0	0	12.78	4.89	8.59	0	0	0	12.45	10.03	8.35	0	0	0	0	0	0	0	0	0	29	12	24	0	0	0	30	24	20	6.87036	1.38084e-07	3.86341e-07	up	6.76155	7.4595e-07	1.76644e-06	up	NA	NA	NA	NA	NA
Cluster-11885.308	0	0	0	0	0	0	0	0	0	15.56	12.34	9.36	0	0	0.23	8.62	11.14	8.86	0	0	0	0	0	0	0	0	0	56	45	41	0	0	1	32	42	34	7.41387	3.99568e-09	1.32056e-08	up	7.91661	3.37477e-10	1.14224e-09	up	NA	NA	NA	NA	NA
Cluster-11885.309	0	0	0	0	0	0	0	0	0	26.96	20.42	26.53	0.32	0	0	10.61	9.23	8.95	0	0	0	0	0	0	0	0	0	151	131	180	1	0	0	71	65	55	8.23781	2.08225e-11	8.45552e-11	up	9.59525	1.31547e-15	6.76217e-15	up	NA	NA	NA	NA	NA
Cluster-11885.310	0	0	0	0	0	0	0	0	0	6.32	3.16	7.62	0	0	0	2.86	4.57	4.37	0	0	0	0	0	0	0	0	0	50	25	72	0	0	0	24	38	36	7.27331	1.39818e-08	4.3662e-08	up	7.91084	1.154e-09	3.71507e-09	up	NA	NA	NA	NA	NA
Cluster-11885.311	0	0	0	0	0	0	0	0	0	12.69	14.73	11.44	0	0	0	7.1	6.01	10.83	0	0	0	0	0	0	0	0	0	123	141	132	0	0	0	72	61	110	8.58642	6.82831e-12	2.88458e-11	up	9.39065	9.5949e-15	4.66442e-14	up	NA	NA	NA	NA	NA
Cluster-11885.312	0	0	0	0	0	0	0	0	0	4.23	3.58	3.99	0.09	0	0	2.37	3.85	0.96	0	0	0	0	0	0	0	0	0	38	32	42	1	0	0	22	36	9	6.72219	3.30431e-06	7.89915e-06	up	7.55399	1.65305e-09	5.23951e-09	up	NA	NA	NA	NA	NA
Cluster-11885.313	0	0	0.12	0	0	0	0	0	0.12	10.28	12.18	7.74	0	0	0.11	8.86	6.25	4.39	0	0	1	0	0	0	0	0	1	77	91	69	0	0	1	70	49	34	7.91882	6.22434e-10	2.22009e-09	up	8.66146	3.05904e-12	1.23508e-11	up	NA	NA	NA	NA	NA
Cluster-11885.314	0	0	0	0	0	0	0	0	0	87.31	90.4	80.93	0.49	0	0.4	39.81	27.09	49.01	0	0	0	0	0	0	0	0	0	187	208	217	1	0	1	90	62	113	8.71213	2.79715e-12	1.21668e-11	up	10.0128	6.85273e-17	3.79043e-16	up	NA	NA	NA	NA	NA
Cluster-11885.318	0	0	0	0	0	0	0	0	0	9.03	19.55	19.91	0	0	0	18.17	13.63	15.42	0	0	0	0	0	0	0	0	0	20	48	57	0	0	0	44	33	38	7.50692	2.39328e-09	8.08555e-09	up	7.70357	7.12308e-09	2.10995e-08	up	NA	NA	NA	NA	NA
Cluster-11885.319	0	0	0	0	0	0	0.41	0	0	17.77	11.97	19.08	0	0	0	10.4	6.24	7.56	0	0	0	0	0	0	2	0	0	61	43	81	0	0	0	38	23	28	7.13804	3.60893e-08	1.07942e-07	up	8.26049	2.97185e-11	1.10203e-10	up	NA	NA	NA	NA	NA
Cluster-11885.321	0	0	0	0	0	0	0	0	0	7.55	5.05	5.25	0	0	0	4.01	2.03	3.33	0	0	0	0	0	0	0	0	0	55	38	47	0	0	0	30	15	27	6.83316	3.48553e-07	9.31745e-07	up	7.88265	3.07896e-10	1.04616e-09	up	NA	NA	NA	NA	NA
Cluster-11885.322	0	0	0	0	0.1	0	0	0	0	9.12	11.39	11.23	0	0	0	6.51	3.13	6.24	0	0	0	0	1	0	0	0	0	87	109	128	0	0	0	65	31	63	7.01465	4.575e-08	1.35354e-07	up	8.1248	2.33818e-11	8.75349e-11	up	NA	NA	NA	NA	NA
Cluster-11885.327	0	0	0	0	0	0	0	0	0	7.95	7.64	3.29	0	0	0	15.61	8.76	14.85	0	0	0	0	0	0	0	0	0	25	26	13	0	0	0	51	30	52	7.71797	1.4414e-09	4.96761e-09	up	6.79257	9.6554e-07	2.2586e-06	up	NA	NA	NA	NA	NA
Cluster-11885.328	0	0	0	0	0	0	0	0	0	2.93	3.08	2.46	0	0	0	3.59	3.46	2.78	0	0	0	0	0	0	0	0	0	21	22	21	0	0	0	27	26	21	6.86958	1.10661e-07	3.13059e-07	up	6.7604	2.54674e-07	6.33704e-07	up	NA	NA	NA	NA	NA
Cluster-11885.329	0	0	0	0	0.09	0	0	0	0	7.71	9.77	7.38	0	0	0	3.62	4.08	2.53	0	0	0	0	1	0	0	0	0	81	101	92	0	0	0	40	45	28	6.51757	2.62057e-07	7.10449e-07	up	7.89794	1.09407e-10	3.86239e-10	up	NA	NA	NA	NA	NA
Cluster-11885.33	0	0	0	0	0	0	0	0	0	15.38	31.01	26.35	0.15	0	0.15	43.74	48.11	43.09	0	0	0	0	0	0	0	0	0	84	171	173	1	0	1	251	277	249	10.2615	6.87495e-18	4.17765e-17	up	9.49209	3.49979e-14	1.64208e-13	up	NA	NA	NA	NA	NA
Cluster-11885.330	0	0	0	0	0	0	0	0	0	5.41	8.7	4.01	0	0	0	6.71	7.03	6.23	0	0	0	0	0	0	0	0	0	17	33	20	0	0	0	22	25	19	6.70381	2.9514e-07	7.95324e-07	up	NA	NA	NA	NA	NA	NA	NA	NA	NA
Cluster-11885.334	0	0	0	0	0	0	0	0	0	7.9	47.91	39.14	0	0	0	29.01	32.39	21.49	0	0	0	0	0	0	0	0	0	5	35	32	0	0	0	19	22	15	NA	NA	NA	NA	6.91959	8.20416e-06	1.72959e-05	up	NA	NA	NA	NA	NA
Cluster-11885.335	0	0	0	0	0	0.3	0	0	0	13.97	13.93	8.33	0	0	0	13.27	19.76	14.68	0	0	0	0	0	1	0	0	0	40	42	30	0	0	0	40	61	46	6.89617	3.2405e-08	9.74167e-08	up	6.62132	2.19588e-07	5.4992e-07	up	NA	NA	NA	NA	NA
Cluster-11885.338	0	0	0	0	0	0	0	0	0	8.88	1.7	8.97	0	0	0	1.3	0.96	2.22	0	0	0	0	0	0	0	0	0	26	5	32	0	0	0	4	3	6	NA	NA	NA	NA	6.67499	1.17033e-05	2.42649e-05	up	NA	NA	NA	NA	NA
Cluster-11885.34	0	0	0	0	0	0	0	0	0	36.43	57.63	48.48	0	0	0	273.45	157.62	213.05	0	0	0	0	0	0	0	0	0	7	13	12	0	0	0	54	32	47	7.71782	1.1629e-09	4.04664e-09	up	NA	NA	NA	NA	NA	NA	NA	NA	NA
Cluster-11885.341	0	0	0	0	0	0	0	0	0	22.86	19.99	19.39	0	0.11	0	24.52	24.78	28.35	0	0	0	0	0	0	0	0	0	147	122	145	0	1	0	182	191	227	9.88913	1.66271e-16	9.44093e-16	up	9.44589	4.67265e-15	2.31854e-14	up	NA	NA	NA	NA	NA
Cluster-11885.342	0	0	0	0.13	0	0	0	0	0	4.49	0.65	3.09	0	0	0	1.2	1.08	5.1	0	0	0	1	0	0	0	0	0	33	4	27	0	0	0	9	8	40	NA	NA	NA	NA	5.7537	0.000162415	0.000297069	up	NA	NA	NA	NA	NA
Cluster-11885.343	0	0	0	0	0	0	0	0	0	16.32	15.95	16.48	0	0	0	12.74	11.9	10.76	0	0	0	0	0	0	0	0	0	145	141	174	0	0	0	119	111	100	9.0267	8.40376e-14	4.07139e-13	up	9.59315	1.27635e-15	6.5657e-15	up	NA	NA	NA	NA	NA
Cluster-11885.345	0	0	0	0	0	0	0	0	0	21.47	20.86	20.14	0	0	0	4.13	8.2	5.38	0	0	0	0	0	0	0	0	0	94	93	106	0	0	0	19	37	25	6.99704	1.12084e-07	3.16897e-07	up	8.94657	1.49992e-13	6.71253e-13	up	NA	NA	NA	NA	NA
Cluster-11885.347	0	0	0	0	0	0	0	0	0	21.68	26.8	51.24	0	0	0	23.09	33.76	11.83	0	0	0	0	0	0	0	0	0	151	107	181	0	0	0	106	95	98	8.88468	2.12991e-13	1.00493e-12	up	9.51312	4.12733e-15	2.05432e-14	up	NA	NA	NA	NA	NA
Cluster-11885.353	0	0	0	0	0	0	0	0	0	41.09	19.33	30.2	0	0	0	42.34	42.06	49.78	0	0	0	0	0	0	0	0	0	67	49	59	0	0	0	105	113	121	9.06522	5.97993e-14	2.92496e-13	up	8.205	3.43866e-11	1.26821e-10	up	NA	NA	NA	NA	NA
Cluster-11885.356	0	0	0	0	0	0	0	0	0	13.06	10.65	4.99	0	0	0	1.49	0	1.94	0	0	0	0	0	0	0	0	0	25	22	12	0	0	0	3	0	4	NA	NA	NA	NA	6.67219	1.77227e-06	4.02644e-06	up	NA	NA	NA	NA	NA
Cluster-11885.357	0	22.94	3.74	35.03	46.69	26.6	24.74	21.12	31.81	527.76	599.24	453.63	21.83	33.57	40.61	337.18	313.92	337.71	0	5	1	8	14	7	8	6	8	129	172	143	6	8	10	84	81	94	2.96646	1.39677e-14	7.12135e-14	up	3.85071	1.36284e-21	9.55573e-21	up	NA	NA	NA	NA	NA
Cluster-11885.358	9.59	4.8	7.14	24.24	17.43	18.91	10.8	13.58	14.46	35.82	19.17	24.92	11.44	9.69	8.82	38.49	26.85	18.48	27	11	17	56	45	46	33	36	33	77	44	67	29	22	22	87	62	43	0.185135	0.608013	0.657849	false	0.240065	0.455006	0.503158	false	1.38684	0.000934547	0.00176494	up	-0.376488
Cluster-11885.359	15.21	19.61	15.67	30.13	37.24	31.94	31.51	37.79	32.88	256.72	334.35	259.51	35.83	26.76	32.41	168.42	171.24	173.98	62	69	56	104	143	117	144	151	118	831	1058	1032	140	95	124	577	591	604	2.08869	1.908e-65	3.38995e-64	up	2.90917	3.62337e-65	7.08352e-64	up	0.914787	5.23385e-05	0.000113253	false	-0.0920154
Cluster-11885.36	0	0	0	0	0	0	0	0	0	4.68	12.36	7.35	0	0	0	15.42	16.17	16.88	0	0	0	0	0	0	0	0	0	13	36	20	0	0	0	45	47	50	7.80992	2.71142e-10	1.00074e-09	up	NA	NA	NA	NA	NA	NA	NA	NA	NA
Cluster-11885.360	1.06	0	0	13.19	21.18	8.19	1.95	6.14	2.02	227.37	352.57	200.4	2.9	6.42	6.02	140.76	157.65	166.48	2	0	0	29	53	19	3	10	3	593	950	652	6	9	10	390	421	464	3.47033	1.1245e-32	1.10456e-31	up	4.37384	5.19758e-33	5.40795e-32	up	5.6145	3.4241e-06	8.32847e-06	up	NA
Cluster-11885.361	0	0	0	0	0	0	0	0	0	17.2	13.19	9.27	0	0	0	0.66	1.29	1.51	0	0	0	0	0	0	0	0	0	24	21	17	0	0	0	1	2	2	NA	NA	NA	NA	6.7253	4.84686e-07	1.17064e-06	up	NA	NA	NA	NA	NA
Cluster-11885.364	0	0	0	0	0	0	0	0	0	22.09	34.97	32.08	0	0.92	0	13.83	8.03	17.6	0	0	0	0	0	0	0	0	0	23	41	43	0	1	0	15	9	20	NA	NA	NA	NA	7.49078	7.25614e-09	2.14772e-08	up	NA	NA	NA	NA	NA
Cluster-11885.369	0	0	1.76	0.83	3.25	0.52	0	0	0	17.09	14.64	28.53	0.87	1.96	0.5	21.35	25.59	43.11	0	0	3	3	4	2	0	0	0	52	33	60	1	2	2	48	50	76	4.07842	3.59027e-11	1.42924e-10	up	3.88889	2.65366e-10	9.06243e-10	up	NA	NA	NA	NA	NA
Cluster-11885.370	0	0	0	0	0	0	0	0	0	8.54	4.97	5.81	0.25	0.67	0	5.44	8.48	6.59	0	0	0	0	0	0	0	0	0	26	17	23	1	2	0	18	27	22	6.72461	3.08438e-07	8.29161e-07	up	NA	NA	NA	NA	NA	NA	NA	NA	NA
Cluster-11885.372	0	0	0	0.36	0	0.23	0	0	0	5.54	3.36	2.79	0.11	0	0.11	1.79	1.94	1.48	0	0	0	3	0	2	0	0	0	42	25	25	1	0	1	14	15	12	NA	NA	NA	NA	4.10132	1.76793e-06	4.01715e-06	up	NA	NA	NA	NA	NA
Cluster-11885.375	0	0	0	0	0	0	0	0	0	29.91	71.86	98.52	0	0	0	16.93	29.32	22.16	0	0	0	0	0	0	0	0	0	10	27	41	0	0	0	6	10	8	NA	NA	NA	NA	7.00446	7.62449e-07	1.8033e-06	up	NA	NA	NA	NA	NA
Cluster-11885.376	0	0	0	0	0	0	0	0	0	14.5	22.99	25.67	0	0	0	14.7	13.56	13.16	0	0	0	0	0	0	0	0	0	42	70	92	0	0	0	45	42	41	7.66045	7.08065e-10	2.51165e-09	up	8.40773	2.83497e-11	1.05323e-10	up	NA	NA	NA	NA	NA
Cluster-11885.382	0.89	0.45	0.5	1.29	1.41	2	0	0	0.4	8.69	8.98	11.72	0.9	0	0.3	16.48	26.09	24.5	6	1	3	4	9	7	0	0	2	48	43	65	6	0	2	95	133	142	4.01536	4.03524e-20	2.71157e-19	up	2.8487	7.63391e-10	2.50209e-09	up	NA	NA	NA	NA	NA
Cluster-11885.383	0	0	0	0	0	2.33	0	0	0	4.18	3.22	4.37	0	0	0	16.29	13.26	20.09	0	0	0	0	0	2	0	0	0	15	6	21	0	0	0	46	41	61	6.01267	5.03377e-08	1.48157e-07	up	NA	NA	NA	NA	NA	NA	NA	NA	NA
Cluster-11885.391	0	0.38	0	0.76	0.68	3.9	1.44	0	0	18.67	22.09	18.22	1.37	0.75	1.4	8.26	7.12	7.68	0	1	0	2	2	12	5	0	0	64	78	76	4	2	4	30	24	27	2.13866	0.00478731	0.00784307	up	3.66646	1.53628e-08	4.39245e-08	up	NA	NA	NA	NA	NA
Cluster-11885.394	1.94	4	2.47	1.27	4.84	1.68	2.12	0.88	3.68	8.4	8.94	4.89	2.48	2.21	1.83	0.52	1.28	1.53	9	16	10	5	21	7	11	4	15	31	34	22	11	9	8	2	5	6	NA	NA	NA	NA	1.34307	0.0392371	0.0529387	false	NA	NA	NA	NA	NA
Cluster-11885.395	0.77	0	0	3.97	1.92	1.73	0	0.26	0	3.92	8.76	7.97	0.54	0	0	0.62	1.53	1.53	3	0	0	13	7	6	0	1	0	12	28	30	2	0	0	2	5	5	NA	NA	NA	NA	1.30831	0.0369415	0.0500501	false	NA	NA	NA	NA	NA
Cluster-11885.396	0	0	0	0	0	0	0	0	0	27.45	36.01	28.25	0.15	0	0.15	8.76	12.3	5.21	0	0	0	0	0	0	0	0	0	143	194	179	1	0	1	49	68	27	7.82744	2.00518e-09	6.82311e-09	up	9.77184	8.21222e-16	4.2696e-15	up	NA	NA	NA	NA	NA
Cluster-11885.40	0	0	0	0	0	0	0	0	0	8.84	10.16	2.2	0	0	0	24.12	28.86	38.74	0	0	0	0	0	0	0	0	0	12	9	7	0	0	0	65	62	66	8.25294	1.49097e-11	6.12368e-11	up	NA	NA	NA	NA	NA	NA	NA	NA	NA
Cluster-11885.44	0	0	0	0	0	0	0	0	0	17.73	6.42	17.37	0	0	0	29.09	23.25	33.94	0	0	0	0	0	0	0	0	0	26	10	33	0	0	0	46	36	53	7.73835	6.90174e-10	2.45078e-09	up	6.82055	9.38142e-07	2.19795e-06	up	NA	NA	NA	NA	NA
Cluster-11885.45	0	0	0	0	0	0	0	0	0	21.12	9.3	21.27	0.17	0	0.17	67.51	43.18	54.27	0	0	0	0	0	0	0	0	0	86	37	80	1	0	1	194	192	214	9.88924	1.31471e-16	7.50429e-16	up	8.39839	4.76774e-11	1.73489e-10	up	NA	NA	NA	NA	NA
Cluster-11885.58	0.53	0.53	0.63	0.77	1.11	0.42	0.56	0.96	0.89	1.2	0.17	1.36	0.47	0.45	0.47	2.28	4.31	4.15	55	53	61	72	109	41	69	103	89	106	14	140	50	45	50	211	396	383	1.96724	1.53927e-07	4.28368e-07	up	0.066651	0.925204	0.936593	false	0.343281	0.377602	0.444552	false	-0.753574
Cluster-11885.59	0	0	0.24	0.23	0	0.14	0	0	0.25	1.04	1.2	0.35	0.3	0.19	0.33	3.54	1.5	1.2	0	0	23	22	0	14	0	0	26	97	107	38	34	20	37	344	145	115	3.83986	0.00453429	0.0074529	up	2.66903	0.00796585	0.0118872	up	0.60355	0.783119	0.824479	false	1.78279
Cluster-11885.60	0	0	0	0.16	0	0.12	0	0	0	0.12	0.92	0.2	0	0	0	0.25	0.61	1.75	0	0	0	15	0	11	0	0	0	10	80	21	0	0	0	24	57	165	3.0137	0.00411814	0.00681223	up	NA	NA	NA	NA	NA	NA	NA	NA	NA
Cluster-11885.64	0.86	0	0	0.25	0.34	0.12	0	0	0	2.87	2.88	1.97	0	0.47	0.11	3.37	3.61	1.98	8	0	0	2	3	1	0	0	0	22	22	18	0	4	1	27	29	16	3.39033	1.77513e-05	3.91219e-05	up	3.28265	3.0979e-05	6.13233e-05	up	NA	NA	NA	NA	NA
Cluster-11885.74	0	0	0	0.15	0.57	0.51	0.38	0.39	0.43	6.72	7.61	7.39	0.13	0.14	0	1.36	3.81	1.86	0	0	0	1	4	3	3	3	3	42	47	55	1	1	0	8	25	12	NA	NA	NA	NA	4.06505	7.59731e-11	2.71771e-10	up	NA	NA	NA	NA	NA
Cluster-11885.77	0	0	0	0.04	0.02	0	0.08	0.06	0	4.02	3.7	3	0.04	0.02	0.04	2.29	2.64	2.5	0	0	0	2	1	0	5	3	0	172	154	151	2	1	2	103	118	112	6.59658	3.98723e-14	1.97268e-13	up	7.21726	1.67599e-16	9.0651e-16	up	NA	NA	NA	NA	NA
Cluster-11885.78	0.42	0.92	0.77	1.32	1.79	1.61	0.47	0.94	0.57	6.16	9.6	4.9	1.05	0.84	0.95	4.24	3.68	3.54	4	8	6	11	15	14	5	9	4	48	74	45	10	7	9	34	30	29	1.02275	0.0117315	0.018152	up	1.98809	1.51614e-05	3.10554e-05	up	NA	NA	NA	NA	NA
Cluster-11885.81	0.55	0.8	1.05	0.26	2.05	0	0.48	1.35	0	1.86	3.55	4.48	0.91	0.2	0.37	1.14	0.97	0.15	6	8	10	2	21	0	6	14	0	16	31	48	9	2	4	10	9	1	NA	NA	NA	NA	1.95523	0.0986365	0.124179	false	NA	NA	NA	NA	NA
Cluster-11885.85	0.21	0.23	0.51	2.43	0.92	0.8	1.8	0.62	0.68	7.83	4.57	7.21	0.74	0.95	0	4.15	4.57	3.47	2	2	4	12	5	7	11	5	6	56	34	67	7	5	0	31	29	23	1.58438	0.00282981	0.00479006	up	2.57448	3.28575e-07	8.08499e-07	up	NA	NA	NA	NA	NA
Cluster-11885.86	1.48	1.69	2.49	0	0	0.16	2.36	3.4	2.04	0	0.06	0	3.03	4.33	2.98	0.05	0	0	31	32	52	0	0	3	54	73	40	0	1	0	64	88	62	1	0	0	NA	NA	NA	NA	NA	NA	NA	NA	-5.30898	1.01791e-07	2.92051e-07	down	0.476515
Cluster-11885.9	3.97	3.36	2.87	0	0	0	3.51	2.12	3.86	0	0	0	5.04	4.6	3.26	0	0	0	45	36	30	0	0	0	47	25	42	0	0	0	59	50	38	0	0	0	NA	NA	NA	NA	NA	NA	NA	NA	-7.68974	1.23404e-09	4.46611e-09	down	0.484174
Cluster-11885.93	0	0	0	0	0	0	0	0	0	35.67	50.88	49.26	0	0	0	24.61	29.11	12.97	0	0	0	0	0	0	0	0	0	25	41	39	0	0	0	12	16	10	NA	NA	NA	NA	7.47034	6.36706e-09	1.89687e-08	up	NA	NA	NA	NA	NA
Cluster-11885.94	0	0	0	0	0	0	0	0	0	14.85	3.32	13.95	0	0	0	11.77	5.66	3.17	0	0	0	0	0	0	0	0	0	31	7	32	0	0	0	21	15	8	NA	NA	NA	NA	6.8407	2.95814e-06	6.55561e-06	up	NA	NA	NA	NA	NA
Cluster-11885.97	0	0	0	0	0	0	0	0	0	8.64	6.62	5.96	0	0.03	0.02	7.67	7.38	7.13	0	0	0	0	0	0	0	0	0	427	317	344	0	1	1	397	380	367	10.8202	7.48566e-20	4.98033e-19	up	10.8475	1.69204e-19	1.07304e-18	up	NA	NA	NA	NA	NA
Cluster-11885.98	0	0	0	0	0	0	0	0	0	20.12	21.06	20.6	0	0.04	0	5.68	5.91	7.97	0	0	0	0	0	0	0	0	0	280	300	356	0	0	0	77	80	117	8.7587	1.23232e-12	5.50386e-12	up	10.6188	4.62602e-19	2.87159e-18	up	NA	NA	NA	NA	NA
Cluster-11885.99	0	0	0.23	0	0	0	0	0	0.68	7.55	7.23	11.13	0.21	0	0.85	24.64	5.89	21.94	0	0	1	0	0	0	0	0	3	28	29	51	1	0	4	24	24	22	6.78942	1.56053e-07	4.33979e-07	up	7.4802	4.7668e-09	1.44043e-08	up	NA	NA	NA	NA	NA
Cluster-11886.0	0	0	0	2.3	4.7	4.95	0	0	0	10.17	12.05	13.37	0	0	0	9	13.5	9.49	0	0	0	7	16	16	0	0	0	29	36	47	0	0	0	27	41	29	1.12223	0.0184712	0.0277153	up	1.4121	0.0019934	0.00321735	up	NA	NA	NA	NA	NA
Cluster-11887.0	0	0	0	47.19	24.74	62.18	0	0	0	71.44	65.96	53.75	0	0	0	31.51	52.09	35.22	0	0	0	32	20	45	0	0	0	46	49	45	0	0	0	21	36	25	-0.450266	0.334385	0.389199	false	0.426601	0.304945	0.350617	false	7.42119	2.32276e-08	7.22337e-08	up	NA
Cluster-11892.0	0	0	0	0.09	0	0.26	0	0	0	2.65	4.16	1.82	0	0	0	0.37	0.47	0.56	0	0	0	1	0	3	0	0	0	27	42	22	0	0	0	4	5	6	NA	NA	NA	NA	4.43454	3.30116e-06	7.27947e-06	up	NA	NA	NA	NA	NA
Cluster-11896.0	0	0	0	0.03	0.05	0	0	0	0	1.57	1.44	1.75	0	0	0	1.28	1.42	1.28	0	0	0	1	2	0	0	0	0	55	49	72	0	0	0	47	52	47	5.40961	2.51669e-09	8.48117e-09	up	5.75858	1.67413e-10	5.81459e-10	up	NA	NA	NA	NA	NA
Cluster-11905.0	0	0	0	113.17	205.04	128.03	0	0	0	132.06	80.32	146.18	0	0	0	555.15	436.78	284.47	0	0	0	25	53	29	0	0	0	28	20	40	0	0	0	121	98	69	1.24371	0.00138001	0.00243806	up	-0.399463	0.357934	0.405511	false	7.54552	8.48218e-09	2.7848e-08	up	NA
Cluster-11907.4	0.1	0.24	0.72	0.95	2.35	1.67	0.45	0.48	0.07	2.74	2.68	4.04	0.35	0.35	0.33	2.72	3.47	2.22	1	3	10	10	29	21	8	6	1	34	33	56	5	5	5	32	43	28	0.593279	0.211777	0.258561	false	0.919782	0.0471496	0.0627052	false	NA	NA	NA	NA	NA
Cluster-11913.0	0	0	0	0.07	0	0.2	0	0	0	1.45	1.27	2.79	0	0	0	2.83	2.33	2.95	0	0	0	1	0	3	0	0	0	10	9	24	0	0	0	21	21	30	3.96858	1.30683e-05	2.92008e-05	up	NA	NA	NA	NA	NA	NA	NA	NA	NA
Cluster-11914.1	0.03	0	0.36	0.03	0	0	0	0.04	0	0	0.35	0.16	0.17	0.09	0.03	0.31	0.76	0.49	1	0	18	1	0	0	0	2	0	0	15	8	9	4	1	15	36	23	5.90403	1.02687e-05	2.32372e-05	up	NA	NA	NA	NA	NA	NA	NA	NA	NA
Cluster-11914.3	7.23	6.75	5.77	7.75	7.44	7.91	3.84	3.25	3.28	25.2	30.03	25.04	3.25	4.38	4.72	31.81	37.82	42.35	227	201	167	200	221	219	141	105	99	620	696	724	105	132	153	890	1030	1069	2.02648	2.03699e-79	4.28424e-78	up	1.57086	3.58954e-36	4.05109e-35	up	0.0645778	0.66621	0.72282	false	0.298266
Cluster-11914.4	0	0	0	0	0	0	0	0	0	0	0.61	0.32	0	0	0	0.77	0.08	0.48	0	0	0	0	0	0	0	0	0	0	40	25	0	0	0	55	6	34	7.23772	2.71665e-06	6.55824e-06	up	6.79873	0.0821327	0.104752	false	NA	NA	NA	NA	NA
Cluster-11916.0	0	0	0	3.72	8.75	2.84	0	0	0	4.85	6.64	11.5	0	0	0	2.89	0.88	1.78	0	0	0	9	28	12	0	0	0	26	36	53	0	0	0	7	5	5	NA	NA	NA	NA	1.12136	0.0366779	0.0497216	up	NA	NA	NA	NA	NA
Cluster-11922.0	0	0	0	1.43	1.52	0.91	0	0	0	5.35	4.22	9.64	0	0	0	3.15	1.68	4.79	0	0	0	6	7	4	0	0	0	21	17	46	0	0	0	13	7	20	NA	NA	NA	NA	2.15506	0.000503455	0.000871973	up	NA	NA	NA	NA	NA
Cluster-11922.1	0	0	0	0.97	1.15	0.14	0	0	0	1.15	2.3	2.11	0	0	0	0.13	0.13	0	0	0	0	41	51	6	0	0	0	46	90	99	0	0	0	5	5	0	-3.48243	0.000940136	0.0016975	down	1.15735	0.0964538	0.121648	false	7.42597	1.12679e-06	2.8759e-06	up	NA
Cluster-11922.10	0	0.17	0	0	0	0	0	0	0	4	2.27	3.15	0	0.16	0	1.63	3.07	3.24	0	9	0	0	0	0	0	0	0	200	110	184	0	9	0	85	160	169	9.35164	5.86074e-14	2.86791e-13	up	9.68974	2.58912e-15	1.30772e-14	up	NA	NA	NA	NA	NA
Cluster-11922.11	0	0	0	0.46	0.22	0.32	0	0	0	1.31	0.42	1.21	0	0	0	1.55	1.36	0.74	0	0	0	17	8	12	0	0	0	45	14	49	0	0	0	56	49	27	1.62823	0.00147094	0.00258992	up	1.3935	0.021994	0.030848	up	NA	NA	NA	NA	NA
Cluster-11922.12	0.04	0.21	0	0	0.65	0.86	0	0	0.25	1.54	1.26	1.12	0	0	0	2.72	3.81	3.24	2	9	0	0	29	38	0	0	11	61	49	52	0	0	0	114	159	136	2.43027	0.00838278	0.0132632	up	1.19707	0.244819	0.287072	false	2.53576	0.122331	0.162913	false	NA
Cluster-11922.17	0.12	0	0.14	0	0	0.13	0	0	0	1.79	1.19	3.87	0.12	0	0	2.56	5.53	4.24	1	0	1	0	0	1	0	0	0	12	8	31	1	0	0	18	39	30	6.13829	2.84926e-06	6.86605e-06	up	NA	NA	NA	NA	NA	NA	NA	NA	NA
Cluster-11922.2	3.76	3.9	3.28	2.87	4.4	3.78	2.45	2.25	2.49	6.69	6.65	8.6	3.9	4.33	3.69	28.28	24.96	23.19	86	84	69	59	95	81	65	53	54	129	126	196	92	95	87	575	506	471	2.53114	8.71671e-46	1.13196e-44	up	0.823027	0.000694294	0.00118381	false	-0.0705417	0.781727	0.823272	false	0.788072
Cluster-11922.3	4.33	3.51	3.68	2.33	3.59	1.1	2.99	3.09	3.97	5.21	2.65	4.31	4.37	3.68	3.04	20.68	26.24	26.78	185	143	146	90	146	44	150	137	164	190	94	184	194	152	135	790	997	1019	3.13895	5.22843e-22	3.80449e-21	up	0.630098	0.164109	0.198618	false	-0.806537	0.0411035	0.0605462	false	0.197156
Cluster-11922.4	44.22	44.25	45.57	29.14	29.12	29.79	35.16	31.75	31.76	217.18	139.78	223.84	41.75	44.39	46.14	246.22	246.21	247.37	2142	2045	2048	1274	1339	1355	2005	1597	1491	8970	5603	10825	2098	2084	2325	10655	10596	10661	2.81061	0	0	up	2.54864	3.01282e-62	5.63508e-61	up	-0.694364	2.73642e-54	8.40882e-53	false	0.471933
Cluster-11922.5	1.07	0.69	2.73	2.41	0.29	0.2	0	1.19	0.29	22.91	82.75	13.61	1.01	0.17	0.82	1.93	0.69	2.17	46	28	110	94	12	8	0	53	12	849	2981	591	45	7	36	74	26	83	0.453169	0.625816	0.674331	false	5.22	2.95352e-05	5.85872e-05	up	-0.70682	0.448304	0.516319	false	0.482411
Cluster-11922.6	0	0	0	2.1	2	2.63	0	0.06	0	1.86	1.41	1.62	0.06	0	0	5.07	3.72	5.35	0	0	0	123	123	161	0	4	0	103	75	105	3	0	0	296	215	311	0.816881	0.000224665	0.000438412	false	-0.637127	0.0053643	0.00818814	false	9.48462	4.48142e-15	2.82992e-14	up	NA
Cluster-11922.7	1.78	1.97	1.13	6.12	4.47	6.16	7	4.4	7.61	0	0.21	0.13	1.22	2.46	1.03	0	0	0	14	14	8	41	33	44	63	34	55	0	1	1	9	17	8	0	0	0	-7.94228	2.31516e-10	8.59448e-10	down	-5.99857	5.39525e-08	1.44978e-07	down	1.67592	0.000116895	0.000244027	up	-2.03617
Cluster-11922.8	0	0	0	0	0.09	0.95	0	0	0	0	0.64	0.64	0.03	0.08	0	1.95	1.54	0.66	0	0	0	0	1	15	0	0	0	0	8	10	0	1	0	29	23	9	1.72731	0.173502	0.21588	false	NA	NA	NA	NA	NA	NA	NA	NA	NA
Cluster-11922.9	0.04	0	0.35	0.74	0.52	0.4	2.05	1.35	1.62	4.4	3.96	5.03	1.93	1.14	1	8.21	10.31	10.01	2	0	20	41	30	23	150	87	98	233	204	312	124	68	65	457	570	555	3.87284	7.05056e-68	1.29657e-66	up	2.87032	1.13864e-27	1.0064e-26	up	2.03807	0.0731149	0.102276	false	-0.255851
Cluster-11923.0	0	0	0	0.15	0	0.1	0	0	0	1.77	0.58	1.81	0	0	0	1.15	0.41	0.56	0	0	0	2	0	1	0	0	0	22	7	27	0	0	0	15	5	7	NA	NA	NA	NA	4.0641	0.00030763	0.000545417	up	NA	NA	NA	NA	NA
Cluster-11923.1	0	0	0	0.66	1.82	1.4	0	0	0	4.81	4.75	5.67	0	0.02	0.02	3.04	6.27	3.12	0	0	0	32	31	19	0	0	0	155	147	239	0	1	1	115	133	110	1.92855	3.10883e-11	1.24392e-10	up	2.59589	8.2031e-19	5.03543e-18	up	7.17397	5.06027e-08	1.50813e-07	up	NA
Cluster-11924.0	0	0	0	24.45	26.15	22.31	0	0	0	10.92	10	8.63	0	0	0	8.1	1.7	3.36	0	0	0	43	53	42	0	0	0	18	18	18	0	0	0	14	3	6	-2.77547	3.649e-07	9.73275e-07	down	-1.45472	3.29576e-05	6.49914e-05	down	7.92125	1.94026e-10	7.71716e-10	up	NA
Cluster-11927.0	0.35	0.43	0.13	2.38	3.01	2.03	0	0.49	0.4	2.75	2.1	2.75	0.04	1.11	0.56	1.12	1.58	0.81	10	12	3	66	88	59	0	15	11	72	54	85	1	33	18	30	43	22	-1.35893	0.000110946	0.000224258	down	-0.126968	0.633106	0.675032	false	3.0477	1.8036e-10	7.20174e-10	up	NA
Cluster-11927.3	0	0	0	0.53	0	0	0	0	0	1.38	1.5	1.04	0	0	0	0.47	0.21	0.38	0	0	0	14	0	0	0	0	0	34	36	31	0	0	0	12	5	10	NA	NA	NA	NA	2.71582	0.0443238	0.0592433	false	NA	NA	NA	NA	NA
Cluster-11927.4	0.16	0.65	0.46	1.72	0.47	2.46	0.28	0.68	0.65	0.62	0.15	0	0.68	0	0.26	0.19	0	0	3	13	9	33	9	49	6	15	13	11	2	0	15	0	5	3	0	0	-5.13435	2.66409e-05	5.76137e-05	down	-2.87656	0.0133956	0.01939	down	1.82134	0.0255397	0.0391341	up	NA
Cluster-11928.0	0.12	0	0	0.93	0.84	1.37	0	0	0	0.59	0.12	0.99	0	0	0	3.59	2.28	2.41	3	0	0	21	15	15	0	0	0	6	2	16	0	0	0	62	48	53	1.47666	5.33509e-05	0.000111702	up	NA	NA	NA	NA	NA	NA	NA	NA	NA
Cluster-11931.1	6.25	5.08	4.7	0	0	0	3.06	3.94	3.05	0	0	0	3.97	3.51	3.82	0	0	0	168	129	116	0	0	0	96	109	79	0	0	0	110	91	106	0	0	0	NA	NA	NA	NA	NA	NA	NA	NA	-9.58516	2.19939e-15	1.42747e-14	down	0.223353
Cluster-11931.3	1.31	0.56	1.59	0	0	0	0.68	0.05	1.59	0	0	0	0.71	2.91	0.59	0	0	0	34	14	39	0	0	0	21	1	40	0	0	0	19	74	16	0	0	0	NA	NA	NA	NA	NA	NA	NA	NA	-7.34061	7.56526e-08	2.20769e-07	down	0.913661
Cluster-11931.4	0	0	0	0	0	0	0	0	0	0.19	1.8	0.8	0	0	0	1.89	1.31	0.65	0	0	0	0	0	0	0	0	0	4	42	22	0	0	0	48	33	16	7.26125	9.44482e-08	2.69302e-07	up	NA	NA	NA	NA	NA	NA	NA	NA	NA
Cluster-11931.6	0	0	0	1.46	2.88	2.34	0	0	0	3.98	3.42	3.29	0	0	0	2.93	4.48	3.86	0	0	0	34	72	58	0	0	0	89	75	87	0	0	0	69	105	91	0.503196	0.138616	0.17608	false	0.519384	0.10734	0.134279	false	8.16281	1.34492e-10	5.45241e-10	up	NA
Cluster-11931.7	0	0	0	2.37	3.37	3.11	0	0	0	3.81	2.9	4.54	0	0	0	1.65	2.46	2.92	0	0	0	57	86	78	0	0	0	87	64	121	0	0	0	39	58	69	-0.605752	0.0558232	0.0768043	false	0.176507	0.524063	0.570715	false	8.59795	2.6543e-12	1.28534e-11	up	NA
Cluster-11932.11	1.25	1.78	1.61	1.65	1.62	1.45	1.54	1.97	1.13	0.52	0.28	0.73	2.15	2.31	1.58	0.5	0.97	0.62	67	91	80	79	82	72	97	110	59	24	12	38	119	120	88	24	46	29	-1.43422	9.06462e-06	2.06383e-05	down	-1.79489	1.97005e-06	4.45337e-06	down	-0.0761629	0.753073	0.798988	false	0.422403
Cluster-11932.12	0.31	0.39	0.67	0.65	0.62	0.78	0.18	0.5	0.86	0.29	0.15	0.28	0.19	0.66	0.49	0.09	0.32	0.17	16	19	32	30	30	38	11	26	43	12	6	14	10	33	26	4	14	8	-2.11621	6.21947e-05	0.000129295	down	-1.73839	0.00014548	0.000267465	down	0.500421	0.249893	0.309687	false	-0.151906
Cluster-11932.13	5.68	5.87	5.82	11.12	10.99	10.4	13.54	13.2	12.2	6.42	6.31	6.68	7.2	9.96	8.79	6.18	5.73	5.85	198	196	187	351	363	337	543	464	400	189	182	232	252	325	307	193	177	182	-1.126	4.2568e-22	3.11062e-21	down	-0.91266	2.43134e-15	1.22963e-14	false	0.812938	1.07301e-12	5.41657e-12	false	-0.549773
Cluster-11932.14	0.95	0.85	1.05	1.36	2.26	1.67	0.51	0.35	0.64	0.7	1.29	7.95	0.54	1.13	2.97	1.81	6.97	2.35	62	53	63	79	138	101	39	23	40	39	70	49	37	72	48	105	148	137	0.104273	0.687783	0.731121	false	-1.08606	0.00298102	0.00470538	down	0.787942	0.00413162	0.00717621	false	0.739098
Cluster-11932.3	8.1	8.88	9.6	8.18	7.95	14.3	9.18	9.94	9.2	22.39	31.8	16.05	4.71	7.99	7.79	26.55	24.7	27.97	92	93	99	66	78	103	120	115	98	195	183	180	54	85	89	206	174	185	0.997609	8.32304e-06	1.90299e-05	false	1.07981	9.20918e-06	1.93039e-05	up	-0.246216	0.315054	0.379846	false	-0.430852
Cluster-11932.4	0	0.54	0	0.56	2.05	0.53	0	0	0	9.59	9.21	6.99	0	0	0	6.04	4.53	5.91	0	5	0	4	19	4	0	0	0	80	76	69	0	0	0	53	39	52	2.24307	0.000421191	0.000795523	up	2.99003	8.23119e-07	1.94155e-06	up	NA	NA	NA	NA	NA
Cluster-11932.6	0.24	0.53	0.17	0.39	0	0	0.41	0.72	0.75	0	0.07	0.15	0.43	0.25	0.29	0.52	0.45	0.19	15	32	9	22	0	0	30	47	46	0	3	9	28	15	19	29	25	10	1.29334	0.411669	0.467986	false	NA	NA	NA	NA	-1.34649	0.400761	0.468266	false	-0.903239
Cluster-11932.7	0	0	0.46	0.12	0.41	0.6	0	0	0	0	0	0.04	0	0	0.13	0	0.23	0.45	0	0	38	9	35	50	0	0	0	0	0	3	0	0	12	0	18	36	-0.987924	0.400822	0.457217	false	-5.13106	2.65127e-05	5.28645e-05	down	1.21917	0.611231	0.671999	false	NA
Cluster-11932.8	7.35	7.73	9.8	4.43	4.52	4.35	8.6	7.58	8.03	4.73	3.11	4.14	6.7	6.51	6.73	6.17	7.04	7.08	456	405	437	247	232	210	565	440	434	182	133	159	369	299	340	320	280	317	0.214622	0.117407	0.151412	false	-0.645102	0.000572478	0.000985569	false	-0.954552	3.39966e-16	2.37098e-15	false	-0.396787
Cluster-11935.6	0.54	0.66	0.35	13.28	12.42	9.91	0.21	0.12	0.88	12.66	12.27	16.98	0.65	0.34	0.63	5.13	6.22	6.67	9	10	5	144	150	116	4	2	14	142	136	210	6	5	10	66	77	78	-1.08857	2.1079e-07	5.77616e-07	down	0.130105	0.508915	0.55595	false	4.05332	4.52392e-26	5.81011e-25	up	NA
Cluster-11938.0	0	0	0	0.77	1.38	1.31	0	0	0	0	0	0	0	0	0	0.29	0.2	0.72	0	0	0	27	51	48	0	0	0	0	0	0	0	0	0	10	7	25	-1.77169	0.00206532	0.00356297	down	-7.93004	5.28119e-10	1.75672e-09	down	7.78455	1.20859e-09	4.38043e-09	up	NA
Cluster-11943.0	0	0	0	4.42	1.59	0.83	0	0	0	13.52	9.37	12.56	0	0	0	1.2	1.48	1.76	0	0	0	15	6	3	0	0	0	43	31	49	0	0	0	4	5	6	NA	NA	NA	NA	2.2268	0.000242069	0.000434099	up	NA	NA	NA	NA	NA
Cluster-11952.11	0	0	0	1.56	3.33	3.59	0	0	0	0	1.08	0.92	0	0	0.18	1.43	2.66	1.56	0	0	0	13	31	32	0	0	0	0	5	9	0	0	0	12	23	13	-0.853714	0.114385	0.147807	false	-2.57943	0.00338621	0.00530316	down	7.0529	2.54667e-07	6.96337e-07	up	NA
Cluster-11952.2	0	0	0	4.92	4.36	5.2	0	0	0	0.23	0.35	0.22	0	0	0	2.26	2.18	3.48	0	0	0	87	81	96	0	0	0	3	5	4	0	0	0	39	38	60	-1.14529	9.16102e-05	0.000187021	down	-4.56844	9.33879e-20	5.99936e-19	down	8.86109	3.07175e-13	1.63128e-12	up	NA
Cluster-11952.4	2.35	3.07	4.32	0	0	0	5.28	3.91	6.04	0	0	0	5.88	3.9	5.38	0	0.32	0	40	49	67	0	0	0	105	68	98	0	0	0	102	63	93	0	4	0	NA	NA	NA	NA	NA	NA	NA	NA	-8.1918	8.32453e-11	3.44569e-10	down	0.0367123
Cluster-11952.5	14.3	7.81	16.18	8.62	10.52	7.48	4.66	2.5	4.25	0	0	0	6.59	7.82	6.65	0	0.35	0.35	49	22	47	24	33	22	17	8	12	0	0	0	21	23	20	0	1	1	-5.4963	1.05156e-06	2.66136e-06	down	-7.25959	1.79996e-08	5.10394e-08	down	-0.621045	0.157387	0.204597	false	NA
Cluster-11952.8	0	0	0	3.64	5.49	4.05	0	0	0	1.29	1.36	1.4	0	0	0	2.98	2.88	3.92	0	0	0	75	119	87	0	0	0	25	26	32	0	0	0	61	58	80	-0.68757	0.0121784	0.0187933	false	-1.86322	8.59587e-10	2.80167e-09	down	8.94328	2.8449e-13	1.51519e-12	up	NA
Cluster-11957.0	0	0	0	4.68	8	13.09	0	0	0	2.49	8.92	3.89	0	0	0	30.98	24.68	10.67	0	0	0	6	12	18	0	0	0	3	12	6	0	0	0	39	32	14	1.04676	0.0925532	0.121875	false	NA	NA	NA	NA	NA	NA	NA	NA	NA
Cluster-11969.0	0	0	0	0.2	0	0.1	0	0	0	2.14	0.65	2.17	0	0	0	1.43	1.33	1.53	0	0	0	2	0	1	0	0	0	20	6	24	0	0	0	14	13	15	NA	NA	NA	NA	3.90007	0.000684456	0.00116794	up	NA	NA	NA	NA	NA
Cluster-11973.0	0	0	0	0	0	0	0	0	0	1.11	0.51	1.42	0	0	0	0.21	0.64	0.85	0	0	0	0	0	0	0	0	0	20	9	30	0	0	0	4	12	16	NA	NA	NA	NA	6.58916	2.82351e-06	6.26889e-06	up	NA	NA	NA	NA	NA
Cluster-11983.0	0.17	0	0	2.98	2.96	1.14	0.15	0	0	1.63	0.64	1.45	0.18	0	0	5.95	4.41	5.69	1	0	0	35	37	14	1	0	0	18	7	19	1	0	0	69	51	66	0.91966	0.0319533	0.0459908	false	-1.09462	0.0629663	0.0819211	false	6.27941	3.3796e-06	8.22445e-06	up	NA
Cluster-11986.0	0	0	0	0.2	0.37	0.48	0	0	0	3.38	2.46	3.03	0	0	0	1.31	1.41	1.81	0	0	0	2	4	5	0	0	0	32	23	34	0	0	0	13	14	18	NA	NA	NA	NA	2.90489	1.70313e-06	3.87728e-06	up	NA	NA	NA	NA	NA
Cluster-11992.0	0	0	0	1.42	3.48	1	0	0	0	10.22	7.19	4.9	0	0	0	8.64	7.46	8.47	0	0	0	4	11	3	0	0	0	27	20	16	0	0	0	24	21	24	1.75481	0.00443269	0.00729804	up	1.73712	0.0114676	0.0167483	up	NA	NA	NA	NA	NA
Cluster-11992.3	0	0	0	1.37	1.62	2.1	0	0	0	2.78	8.44	3.19	0	0	0	21.3	18.54	14.3	0	0	0	4	4	4	0	0	0	4	12	7	0	0	0	27	27	20	2.427	5.07257e-05	0.000106461	up	NA	NA	NA	NA	NA	NA	NA	NA	NA
Cluster-11992.4	0	0	0	1.1	0	0.34	0	0	0	2.73	8.49	4.72	0	0.36	0	6.51	10.6	17.43	0	0	0	3	0	1	0	0	0	7	23	15	0	1	0	17	29	48	4.34461	8.23116e-06	1.88262e-05	up	NA	NA	NA	NA	NA	NA	NA	NA	NA
Cluster-11996.0	0	0	0	22.29	13.09	19.01	0	0	0	86.38	49.98	55.59	0	0	0	24.91	17.48	20.93	0	0	0	10	7	9	0	0	0	37	25	31	0	0	0	11	8	10	NA	NA	NA	NA	1.73089	0.000321232	0.000568123	up	NA	NA	NA	NA	NA
Cluster-11999.2	6.61	6.99	4.89	1.88	3.5	2.75	2.75	1.58	1.76	9.59	8.22	6.46	1.92	2.63	1.88	4.99	4.24	6.3	247	249	169	63	124	96	121	61	63	305	254	241	74	95	73	166	141	209	0.680169	0.0182543	0.0274143	false	1.41689	4.15435e-07	1.0108e-06	up	-1.28052	2.8941e-06	7.09326e-06	down	0.124474
Cluster-11999.3	9.94	14	13.9	10.04	9.66	10.88	5.1	4.66	6.19	2.03	4.22	9.41	1.65	3.96	3.61	7	8.68	6	224	298	289	203	206	229	134	108	133	38	78	211	38	85	83	140	173	119	-0.761788	4.11007e-05	8.70958e-05	false	-1.14253	0.0208144	0.029303	down	-0.39245	0.0244422	0.0375862	false	-0.753054
Cluster-11999.4	45.25	41.8	42.82	30.21	30.38	27.95	20.33	20.84	17.55	27.85	23.12	26.65	9.87	10.9	7.94	40.75	42.31	44.47	986	863	871	583	635	564	528	470	377	510	418	585	221	231	176	806	820	869	0.289101	7.30957e-05	0.000150879	false	-0.34859	0.000149044	0.00027365	false	-0.651812	6.13171e-19	5.24134e-18	false	-1.00823
Cluster-11999.5	0.77	1.11	1.34	3.9	3.98	3.61	1.12	3.03	1.44	11.8	11.15	13.1	2.28	1.75	1.41	16.59	16.78	16.92	16	22	26	74	80	71	27	66	29	212	196	277	49	35	30	313	315	318	1.87534	8.84705e-36	9.37115e-35	up	1.49082	5.92097e-18	3.4795e-17	up	1.76729	3.81657e-08	1.15471e-07	up	-0.000478966
Cluster-11999.6	0	0	0	0.43	0.48	0.32	0	0	0	0.51	0	0.98	0	0	0	1.29	1.11	1.28	0	0	0	20	24	15	0	0	0	23	0	51	0	0	0	60	51	59	1.33261	9.27083e-05	0.000189182	up	0.118757	0.916225	0.928835	false	NA	NA	NA	NA	NA
Cluster-11999.8	61.48	64.05	63.07	36.68	40.03	35.7	20.64	28.37	20.63	80.14	78.54	75.65	17.52	16.25	16.39	60.78	77.51	64.55	553	559	495	269	313	256	246	241	168	589	584	606	117	107	125	486	524	523	0.675546	2.84522e-11	1.14226e-10	false	0.987328	2.72222e-15	1.3721e-14	false	-0.982634	3.29691e-20	3.06614e-19	false	-0.789781
Cluster-12005.2	0.17	0	0	1.32	1.96	1.19	0.22	0.2	0.17	0.93	1.06	0.97	0.08	0.47	0.04	0.98	0.86	0.65	4	0	0	28	45	27	6	5	4	19	21	21	2	11	1	21	15	14	-1.18877	0.00524976	0.00855397	down	-0.808841	0.0431148	0.0577483	false	4.60824	1.18037e-06	3.00578e-06	up	NA
Cluster-12011.1	0	0	0	0	0.14	0	0	0	0	1.01	0	1.77	0	0	0	4.2	3.25	5.68	0	0	0	0	2	0	0	0	0	13	0	27	0	0	0	57	44	77	6.28571	1.52361e-08	4.74378e-08	up	NA	NA	NA	NA	NA	NA	NA	NA	NA
Cluster-12014.0	0	0	0	0.21	0.1	0	0	0	0	2.1	4.33	1.1	0	0	0	0.91	1.43	1.63	0	0	0	4	2	0	0	0	0	36	68	21	0	0	0	15	26	30	3.36128	9.89876e-05	0.000201244	up	4.33172	4.78383e-06	1.03567e-05	up	NA	NA	NA	NA	NA
Cluster-12031.0	0	0	0	0.17	0.28	0.58	0	0	0	0.53	0.58	0.63	0	0	0	1.69	2	1.46	0	0	0	5	9	18	0	0	0	15	16	21	0	0	0	50	59	43	2.05118	4.7107e-05	9.92102e-05	up	NA	NA	NA	NA	NA	NA	NA	NA	NA
Cluster-12034.4	0.27	0.08	0.65	2.53	2.29	2.11	0.32	0.13	0.1	0.14	0	0.2	0.1	0	0.57	1.2	0.57	0.44	6	1	9	43	39	45	8	2	2	2	0	3	2	0	13	16	7	8	-2.23238	1.00876e-06	2.55777e-06	down	-4.79118	2.30718e-10	7.91745e-10	down	2.94853	6.68457e-07	1.74734e-06	up	NA
Cluster-12041.0	5.53	6.22	6.63	0.29	0.48	0.73	2.93	3.17	2.63	0.07	0.07	0.12	1.45	1.38	1.53	0.03	0.1	0.19	197	208	214	9	16	24	120	118	93	2	2	5	53	47	59	1	3	6	NA	NA	NA	NA	NA	NA	NA	NA	-3.70569	5.22745e-34	9.15518e-33	down	-0.943808
Cluster-12041.2	0	0.12	0	0.81	0.42	1.15	0	0	0	8.85	8.12	8.41	0	0	0.06	6.19	4.15	4.46	0	2	0	12	7	21	0	0	0	153	138	172	0	0	1	113	67	71	2.44733	5.85546e-07	1.52563e-06	up	3.41935	3.38038e-20	2.21978e-19	up	NA	NA	NA	NA	NA
Cluster-12043.0	0	0	0	3.77	3.51	2.18	0	0	0	0.12	0.12	0	0	0	0	1.04	0.81	1.15	0	0	0	33	33	20	0	0	0	1	1	0	0	0	0	9	7	10	-1.92174	0.000107383	0.000217403	down	-5.52486	1.18991e-06	2.75579e-06	down	7.24215	3.22828e-08	9.85804e-08	up	NA
Cluster-12049.7	0	0.03	0	16.54	14.44	13.77	0	0.03	0	1.2	1.58	1.66	0	0.03	0.03	1.15	1.69	1.62	0	1	0	467	430	405	0	1	0	32	41	52	0	1	1	32	47	45	-3.59213	9.15137e-78	1.89507e-76	down	-3.49581	1.53079e-70	3.24878e-69	down	10.2018	8.63457e-18	6.78242e-17	up	NA
Cluster-12050.0	0	0	0	0.35	1.8	0.67	0	0	0	15.33	13.02	9.37	0	0	0	6.87	10.31	8.69	0	0	0	2	10	4	0	0	0	78	66	59	0	0	0	36	55	39	2.83654	1.63289e-06	4.04413e-06	up	3.58779	1.58754e-10	5.52554e-10	up	NA	NA	NA	NA	NA
Cluster-12058.0	0	0	0	0	0	0	0	0	0	1.9	2.95	2.26	0	0	0	1.56	1.49	2.33	0	0	0	0	0	0	0	0	0	43	65	60	0	0	0	37	35	55	7.64972	1.59192e-09	5.46422e-09	up	8.15118	7.70089e-11	2.75326e-10	up	NA	NA	NA	NA	NA
Cluster-12064.0	5.56	5.78	6.02	11.48	9.92	10.74	11.33	9.74	10.84	0.83	0.82	0.92	11.57	12.63	12.73	1.84	1.68	1.12	362	361	361	664	601	643	869	654	679	42	43	60	778	796	856	103	95	61	-3.08122	2.05926e-61	3.4369e-60	down	-3.83389	5.48866e-112	1.91523e-110	down	0.774794	4.65499e-15	2.9353e-14	false	0.259766
Cluster-12064.2	0.37	0.4	0.82	0.59	0.92	1.01	0.32	0.24	0.72	1.87	1.61	3.83	0.49	0.46	0.98	3.13	5.72	3.55	6	6	12	8	14	14	6	4	11	24	21	58	8	7	16	43	78	48	2.03527	7.14152e-06	1.64381e-05	up	1.3662	0.0118749	0.0173059	up	NA	NA	NA	NA	NA
Cluster-12079.1	1.19	0.99	0.5	4.66	1.1	3.13	0	0	0.2	1.91	2.02	1.14	0.35	0.49	0.17	1.69	0.08	0.54	11	8	4	39	10	27	0	0	1	15	16	10	3	4	1	14	0	4	-2.28885	0.0346287	0.0495337	down	-0.989474	0.133937	0.164794	false	1.70797	0.0188505	0.0295626	up	NA
Cluster-12079.13	1.44	1.32	1.6	0.49	0.52	0.19	2.25	2.13	2	1.33	1.95	1.39	4.22	3.24	3.31	1.15	2.06	1.34	56	49	58	17	19	7	104	86	75	44	63	54	171	123	135	40	71	46	1.6715	0.000586511	0.00108729	up	1.81333	0.000113556	0.000211501	up	-1.9659	3.86089e-06	9.3442e-06	down	0.812491
Cluster-12079.15	6.03	6.21	7.4	42.7	5.47	23.8	10.03	11.25	10.6	9.55	10.77	8.95	11.06	14.17	13.31	7.3	8.21	8.95	203	198	231	144	175	132	397	393	345	274	300	301	385	461	465	219	245	267	0.501939	0.00198971	0.00344039	false	0.858571	4.78071e-07	1.15571e-06	false	-0.532549	0.00179947	0.00328114	false	0.320951
Cluster-12079.16	0	0	0	2.27	2.44	3.07	0	0	0	3.47	2.67	3.94	0	0	0	3.66	3.81	4.8	0	0	0	63	72	89	0	0	0	92	69	122	0	0	0	101	105	133	0.401029	0.103576	0.135047	false	0.213301	0.417207	0.465471	false	8.62133	2.13406e-12	1.04398e-11	up	NA
Cluster-12079.19	0.53	0.23	0.64	0.3	0	0.65	0.53	0.26	0.63	1.23	1.68	0.75	0.64	1.92	0.84	0.52	0	1	21	8	23	10	0	24	25	10	24	42	55	30	26	74	34	18	0	35	0.42694	0.797857	0.829172	false	1.81502	0.0770368	0.0987317	false	-0.638307	0.574968	0.63793	false	1.3121
Cluster-12079.2	5	2.89	4.31	4.79	2.99	2.31	1.9	3.05	4.08	16.91	20.62	15.85	2.91	4.51	2.22	10.06	9.67	14.19	25	12	19	20	14	10	10	15	18	69	86	78	14	20	10	43	41	61	1.51998	0.000455138	0.000855982	up	2.3052	5.10214e-09	1.53696e-08	up	NA	NA	NA	NA	NA
Cluster-12079.20	0	0	0	0	0	0	0	0	0	2.69	2.14	3.09	0.17	0	0	0.27	0	0.3	0	0	0	0	0	0	0	0	0	40	31	54	3	0	0	4	0	4	NA	NA	NA	NA	7.69789	8.89226e-10	2.89446e-09	up	NA	NA	NA	NA	NA
Cluster-12079.23	0.12	0.55	0	0.6	1.23	0.88	0.95	0.81	0.54	3.62	3.92	4.36	1.07	1.03	1.08	4.02	4.79	3.07	3	16	0	17	37	26	35	26	16	97	102	137	35	31	35	113	134	86	1.86804	1.29956e-07	3.6471e-07	up	1.96251	9.0347e-10	2.93849e-09	up	2.01182	0.0573008	0.0819578	false	0.523625
Cluster-12079.3	1.39	1.67	0.95	0.09	0.26	0	0.95	0.81	0.44	0	0	0	0.2	0.48	0.26	0.09	0.06	0.06	34	36	20	1	5	0	25	19	9	0	0	0	4	13	6	1	1	1	NA	NA	NA	NA	NA	NA	NA	NA	-3.95762	4.63664e-06	1.11328e-05	down	NA
Cluster-12079.4	0.43	0.38	0.24	1.2	0.95	0.95	0.06	0.32	0.13	2.86	3.39	3.36	0.19	0.22	0.29	2.28	2.78	2.07	10	8	5	19	18	17	1	6	2	45	51	61	3	3	5	39	48	35	0.976971	0.00739867	0.0118094	false	1.42873	2.75604e-05	5.48453e-05	up	NA	NA	NA	NA	NA
Cluster-12079.5	2.56	3.62	2.92	0	0	0	4.39	5	5.11	0	0	0	11.44	15.58	9.53	0	0	0	13	16	13	0	0	0	25	25	23	0	0	0	56	70	46	0	0	0	NA	NA	NA	NA	NA	NA	NA	NA	NA	NA	NA	NA	1.35257
Cluster-12079.9	11.88	12.13	15.71	9.56	26	18.95	19.84	14.28	20.27	12.51	12.11	18.47	20.68	20	17.79	27.35	41.13	28.74	87	80	103	61	82	100	166	105	136	75	73	72	150	134	128	118	142	157	0.583528	0.020667	0.0307673	false	-0.239708	0.393716	0.441625	false	-0.198774	0.456065	0.523997	false	0.135604
Cluster-12089.1	0.36	0.08	0.12	7.25	7.12	6.79	0.13	0	0.09	0.18	0	0.18	0.02	0	0	0.13	0.16	0.24	31	6	9	568	586	553	13	0	7	13	0	15	2	0	0	10	12	18	-5.61274	1.01476e-111	2.94465e-110	down	-6.09863	9.19041e-10	2.98677e-09	down	5.18492	1.02049e-44	2.49526e-43	up	NA
Cluster-12089.2	0.26	0.44	0.51	0.46	0.42	2.1	0.26	0.56	0.39	0.25	0.69	0.67	0.19	0.19	0.24	0.17	0.06	0.15	16	26	30	26	25	124	19	37	24	13	36	42	12	12	16	9	3	8	-3.33025	4.81982e-05	0.000101403	down	-1.06914	0.162139	0.1964	false	1.23074	0.0826567	0.114194	false	-0.907613
Cluster-12104.1	0	0	0	76.19	53.06	97.66	0	0	0	5.49	0	0	0	0	0	0	0	0	0	0	0	29	24	39	0	0	0	2	0	0	0	0	0	0	0	0	-7.58336	3.49559e-09	1.16174e-08	down	-5.631	8.72169e-07	2.05114e-06	down	7.34163	1.56503e-08	4.96839e-08	up	NA
Cluster-12116.0	0	0	0	0.73	4.08	4.32	0	0	0	0	0	0	0	0	0	0.36	0.14	0.26	0	0	0	5	34	35	0	0	0	0	0	0	0	0	0	2	1	2	-4.06509	7.68656e-05	0.000158242	down	-7.15143	3.23006e-06	7.12866e-06	down	7.00628	5.56005e-06	1.32301e-05	up	NA
Cluster-12116.9	4.74	6.14	6.22	4.8	7.78	5.26	7.05	5.03	5.13	15.81	18.27	18.9	6.12	6.33	7.52	15.05	17.04	14.69	104	127	126	95	154	108	181	114	108	294	329	414	135	133	169	294	325	286	1.15084	7.30427e-10	2.58851e-09	up	1.43194	5.76723e-13	2.47045e-12	up	-0.0517134	0.831309	0.864511	false	0.244256
Cluster-12120.0	0	0	0	11.29	7.04	12.3	0	0	0	11.37	17.03	24.21	0	0	0	8.94	6.85	16.65	0	0	0	18	13	21	0	0	0	17	28	46	0	0	0	14	11	27	NA	NA	NA	NA	0.667922	0.180036	0.216359	false	NA	NA	NA	NA	NA
Cluster-12135.0	0	0	0	1.02	1.52	0.32	0	0	0	10.89	4.84	8.23	0	0	0	0.69	3.4	3.39	0	0	0	3	5	1	0	0	0	30	14	28	0	0	0	2	10	10	NA	NA	NA	NA	2.88517	0.000101237	0.000189561	up	NA	NA	NA	NA	NA
Cluster-12138.0	0	0	0	5.15	4.76	4.75	0	0	0	1.37	0.68	2.43	0	0	0	1.63	2.6	0.65	0	0	0	32	32	31	0	0	0	8	4	17	0	0	0	10	16	4	-1.86344	0.000432529	0.000815904	down	-1.85949	0.000379648	0.000666235	down	7.3856	6.123e-09	2.04971e-08	up	NA
Cluster-12145.1	0.58	0	0	2.68	2.01	1.91	0	0	0.16	5.22	5.51	5.95	0	0	0	7.41	10.15	8.89	18	0	0	76	60	56	0	0	4	140	144	187	0	0	0	208	284	249	1.74672	5.42124e-15	2.83058e-14	up	1.17801	1.51714e-07	3.86962e-07	up	3.42822	0.082988	0.114604	false	NA
Cluster-12145.2	10.97	14.41	15.03	13.92	12.97	13.41	10.03	10.95	9.72	11.02	8.81	9.47	7.23	7.26	7.7	9.2	6.62	7.52	369	462	469	427	419	430	398	383	316	320	247	321	252	236	269	280	201	228	-1.04499	4.63627e-12	1.982e-11	down	-0.632993	2.47756e-07	6.17168e-07	false	-0.0722493	0.597981	0.659661	false	-0.420977
Cluster-12146.0	0	0	0	0.15	0.07	0.07	0	0	0	1.27	2.1	1.75	0	0	0	1.29	1.82	1.21	0	0	0	2	1	1	0	0	0	16	26	26	0	0	0	17	24	16	NA	NA	NA	NA	3.98032	8.71297e-06	1.8311e-05	up	NA	NA	NA	NA	NA
Cluster-12149.0	0	0	0	1.98	2.55	3.74	0	0	0	5.12	10.75	8.86	0	0	0	4.59	5.39	3.95	0	0	0	7	10	14	0	0	0	17	37	36	0	0	0	16	19	14	NA	NA	NA	NA	1.43396	0.0094088	0.0138981	up	NA	NA	NA	NA	NA
Cluster-12152.0	0	0	0	2.31	3	2.4	0	0	0	1.38	4.19	2.33	0	0	0	0.61	0.3	0.51	0	0	0	23	32	25	0	0	0	13	39	26	0	0	0	6	3	5	-2.70621	1.66627e-06	4.12328e-06	down	-0.117987	0.821616	0.846932	false	7.13292	3.80674e-08	1.15192e-07	up	NA
Cluster-12164.0	0	0	0	0.89	0.67	0.34	0	0	0	2.21	2.12	2.17	0	0	0	2.01	2.29	1.83	0	0	0	10	8	4	0	0	0	21	20	25	0	0	0	22	24	19	1.36363	0.0132311	0.0203054	up	1.47296	0.00690018	0.0103818	up	NA	NA	NA	NA	NA
Cluster-12165.1	0.05	0	0.05	1.76	0.51	0.53	0	0	0	0.84	0.72	0.93	0	0.15	0.05	2.23	1.1	1.47	1	0	1	33	10	10	0	0	0	14	12	19	0	3	1	41	20	27	0.517545	0.427307	0.483741	false	NA	NA	NA	NA	NA	NA	NA	NA	NA
Cluster-12165.12	0	0	0	1.43	1.31	1.27	0.05	0	0	0.17	0.29	0.56	0	0	0	1.02	2.39	1.29	0	0	0	23	22	21	1	0	0	2	4	10	0	0	0	16	38	20	-0.036939	0.937758	0.948574	false	-2.18699	0.000530772	0.000916966	down	6.8608	1.89238e-07	5.25608e-07	up	NA
Cluster-12165.2	0.84	0.35	0.18	0.41	0	0.79	0.68	0.14	0.46	5.46	6.88	6.55	1.3	1.23	1.71	8.32	10.44	7.24	11	4	2	4	0	9	10	1	5	61	76	87	17	15	23	98	123	85	4.3482	1.68313e-12	7.44698e-12	up	3.98723	1.76695e-09	5.586e-09	up	NA	NA	NA	NA	NA
Cluster-12165.3	0.89	0.89	0.93	0	0.37	0.86	1.28	0.42	0.21	2.8	5.57	7.26	0.73	1.2	5.06	3.57	3.6	5.83	29	27	28	0	11	26	49	14	6	78	152	239	25	38	173	105	105	170	3.17285	0.000264366	0.000511516	up	3.53549	0.000105806	0.000197672	up	-1.23821	0.214601	0.270307	false	1.95268
Cluster-12165.4	0	0	0	1.04	3.47	2.39	0.14	0.22	0.1	3.21	2.66	3.27	0.06	0	0	1.77	3.17	1.85	0	0	0	30	107	73	5	7	3	88	71	106	2	0	0	51	91	53	-0.288523	0.556434	0.609383	false	0.236039	0.594333	0.638561	false	8.51244	1.10786e-10	4.52645e-10	up	NA
Cluster-12165.5	14.34	17.27	14.88	7.91	3.88	8.95	23.43	15.32	20.37	4.28	4.26	6.8	26.91	24.59	28.35	14.01	16.38	17.2	561	643	539	279	144	328	1078	622	771	142	138	265	1091	930	1151	489	568	598	0.929711	0.00137887	0.00243625	false	-0.613744	0.0888229	0.11267	false	-1.24926	6.86043e-06	1.61817e-05	down	0.483016
Cluster-12165.6	0	0	0	0.41	0.83	0.21	0	0	0	1.45	0.95	0.42	0	0.32	0.3	1.48	2.56	3.17	0	0	0	14	31	7	0	0	0	49	31	16	0	12	12	52	90	111	2.10079	0.000194732	0.000382701	up	0.838972	0.239208	0.281125	false	NA	NA	NA	NA	NA
Cluster-12165.7	0	0	0	4.92	8.32	3.05	0	0	0	9.65	6.65	6.19	0	0	0	6.35	4.01	2.79	0	0	0	178	317	114	0	0	0	329	221	248	0	0	0	227	142	99	-0.560935	0.185586	0.229508	false	0.306231	0.403251	0.451296	false	10.0552	1.26519e-15	8.38731e-15	up	NA
Cluster-12165.8	0	0	0	1.22	0.84	1	0	0	0	0	0.68	0	0	0	0	2.04	1.77	0	0	0	0	35	26	30	0	0	0	0	18	0	0	0	0	59	51	0	0.0686285	0.951643	0.960176	false	-2.31836	0.113246	0.141135	false	7.32779	1.23836e-08	3.98012e-08	up	NA
Cluster-12175.0	0	0	0	0.41	0	0.1	0	0	0	3.05	2.86	3.49	0	0	0	3.32	3.01	1.55	0	0	0	4	0	1	0	0	0	28	26	38	0	0	0	32	29	15	3.71318	6.64998e-05	0.000137861	up	4.07298	7.22271e-07	1.71271e-06	up	NA	NA	NA	NA	NA
Cluster-12190.0	0.12	0.12	0.09	2.64	2.96	2.91	0.07	0.04	0	1.7	1.13	1.17	0	0.29	0.04	1.22	1.01	1.58	3	3	2	61	72	70	2	1	0	37	24	30	0	7	1	28	23	36	-1.4173	2.95384e-06	7.10493e-06	down	-1.26157	3.1086e-05	6.15221e-05	down	4.62204	5.25719e-15	3.30047e-14	up	NA
Cluster-12196.0	0	0	0	2.28	2.6	2.13	0	0	0	11.32	21.06	18.32	0	0	0	16.26	26.32	11.15	0	0	0	3	4	3	0	0	0	14	29	29	0	0	0	21	35	15	2.62992	0.000190818	0.000375437	up	2.74323	7.70033e-05	0.000146095	up	NA	NA	NA	NA	NA
Cluster-12198.4	0.04	0.05	0	0.04	0.1	0.16	0.11	0.08	0.2	0.82	0.74	1.21	0.13	0.25	0.1	0.99	0.96	1.06	2	2	0	2	5	7	7	4	10	37	32	63	7	13	5	47	45	49	3.13798	2.2685e-09	7.67944e-09	up	3.10567	7.59683e-08	2.0065e-07	up	NA	NA	NA	NA	NA
Cluster-12209.0	0	0	0	0.04	0.11	0	0	0	0	1.04	1.02	1.29	0	0	0	1.41	0.46	0.95	0	0	0	1	3	0	0	0	0	26	25	38	0	0	0	37	12	25	4.02819	7.38021e-05	0.000152262	up	4.36035	5.13256e-07	1.23658e-06	up	NA	NA	NA	NA	NA
Cluster-12219.0	0	0	0	3.41	1.96	3.21	0	0	0	6.94	2.5	8.28	0	0	0	8.72	8.67	7.14	0	0	0	25	33	30	0	0	0	29	33	57	0	0	0	72	57	69	0.976091	0.00103892	0.0018645	false	0.30879	0.397231	0.445196	false	7.27134	1.43125e-08	4.56302e-08	up	NA
Cluster-12219.1	0.11	0	0.12	1.01	1.33	1.45	0	0	0	0	0.09	0	0	0	0	0.44	0	0.16	2	0	2	16	22	24	0	0	0	0	1	0	0	0	0	6	0	2	-3.14337	0.000189645	0.000373272	down	-5.95027	4.99251e-06	1.07808e-05	down	3.91091	2.41214e-05	5.39703e-05	up	NA
Cluster-1222.3	0	0	0	0.6	0	0	0	0	0	3.2	2.08	1.01	0	0	0	13.43	17.53	6.34	0	0	0	1	0	0	0	0	0	5	3	2	0	0	0	22	29	10	5.62664	4.72019e-05	9.94037e-05	up	NA	NA	NA	NA	NA	NA	NA	NA	NA
Cluster-1222.4	0	0	0	0	0.11	0	0.27	1.15	0.22	4.92	6.39	3.49	0	0.54	0.31	9.37	11.48	10.2	0	0	0	0	1	0	3	11	2	39	50	33	0	4	3	78	95	85	7.70882	2.21872e-10	8.24875e-10	up	6.74746	1.32395e-07	3.40275e-07	up	NA	NA	NA	NA	NA
Cluster-12221.0	0	0	0	9.58	4.84	9.48	0	0	0	0.09	0.09	0	0	0	0	0.08	0	0.08	0	0	0	119	64	123	0	0	0	1	1	0	0	0	0	1	0	1	-7.46587	1.31372e-11	5.42289e-11	down	-7.3703	2.64213e-11	9.84317e-11	down	9.08161	4.22916e-13	2.21823e-12	up	NA
Cluster-12224.3	0.08	0.26	0	3.48	3.56	3.27	0.54	0	0	2.61	3.59	4.34	0.16	0	0	4.8	2.96	3.77	1	3	0	45	48	40	8	0	0	31	43	61	2	0	0	61	37	48	-0.0601782	0.851477	0.875952	false	-0.09958	0.761353	0.79364	false	5.0124	1.2667e-09	4.57821e-09	up	NA
Cluster-12224.5	23.11	24.64	24.07	10.35	10.79	9.59	18.98	16.22	18.83	5.19	6.69	6.49	11.73	9.84	8.86	4.98	5.14	4.09	830	805	766	359	394	336	750	620	655	170	212	245	351	347	332	163	171	136	-1.40876	3.30073e-25	2.67245e-24	down	-0.90536	8.03538e-10	2.62686e-09	false	-1.18326	1.40702e-46	3.60274e-45	down	-0.861512
Cluster-12224.6	0	0	0	1.33	1.45	1.51	0	0	0	1.21	0.72	0.88	0	0	0.04	0.77	0.7	1.02	0	0	0	29	34	35	0	0	0	25	14	21	0	0	1	16	15	22	-1.08239	0.00475157	0.00778793	down	-0.816537	0.0356618	0.0484331	false	7.42829	4.84585e-09	1.64117e-08	up	NA
Cluster-12224.7	0	0	0	27.64	25.54	20.53	0	0	0	4.71	4.45	0.59	0	0.23	0	0.84	4.53	1.96	0	0	0	114	118	90	0	0	0	18	17	2	0	1	0	3	19	8	-3.62568	2.41479e-12	1.05529e-11	down	-3.1618	8.60574e-07	2.02503e-06	down	9.14621	4.7949e-14	2.75963e-13	up	NA
Cluster-12228.0	0	0	0	3.34	3.2	2.94	0	0	0	0.39	0.05	0.12	0	0	0	0.32	0.09	0.28	0	0	0	73	74	67	0	0	0	8	1	3	0	0	0	7	2	6	-4.03088	3.79746e-17	2.22137e-16	down	-4.26394	1.70565e-14	8.1637e-14	down	8.55703	2.29608e-12	1.11978e-11	up	NA
Cluster-12231.0	0	0	0	3.22	2.8	1.13	0	0	0	3.3	1.61	2.87	0	0	0	4.56	3.15	4.11	0	0	0	30	28	11	0	0	0	29	14	30	0	0	0	42	29	38	0.464308	0.331372	0.386113	false	-0.044114	0.935649	0.945506	false	6.92586	7.99331e-07	2.07158e-06	up	NA
Cluster-12232.0	0	0	0	0.32	0.4	0.2	0	0	0	0.73	0.29	0.43	0	0	0	1.34	1.51	1.02	0	0	0	6	8	4	0	0	0	13	5	9	0	0	0	25	28	19	1.8054	0.00115475	0.00205971	up	NA	NA	NA	NA	NA	NA	NA	NA	NA
Cluster-12240.0	0	0	0	1.2	1.89	0.57	0	0	0	2.54	4.72	2.99	0	0	0	3.51	4.36	5.07	0	0	0	10	17	5	0	0	0	20	37	28	0	0	0	29	36	42	1.55274	0.00260701	0.00443426	up	1.32948	0.0252022	0.0350403	up	NA	NA	NA	NA	NA
Cluster-12254.17	0	0.14	0	3.76	5.38	4.05	0	0.1	0	5.36	6.69	6.61	0.08	0	0	3.09	3.41	3.16	0	5	0	131	199	148	0	3	0	177	215	257	3	0	0	107	117	109	-0.712953	0.000380024	0.000721688	false	0.33604	0.100121	0.125936	false	6.52882	5.02933e-20	4.63192e-19	up	NA
Cluster-12254.20	0.94	0.54	0.64	3.33	2.85	3.03	0.88	0.67	0.75	4.71	3.35	3.4	1.03	0	0.96	6.27	5.67	5.22	36	20	23	117	105	110	40	27	28	156	108	132	41	0	38	218	196	181	0.642978	0.000219527	0.000428933	false	0.148123	0.511236	0.558217	false	2.03571	6.19399e-12	2.88965e-11	up	-0.164432
Cluster-12254.21	0.33	0	0.6	5.46	6.92	5.37	0	0.16	0	8.22	10.68	10.96	0.2	0	0	6.49	5.7	6.62	2	0	3	29	40	30	0	1	0	41	54	65	1	0	0	34	30	35	-0.192874	0.557771	0.610569	false	0.583768	0.0690756	0.0892527	false	4.26159	9.56993e-08	2.75641e-07	up	NA
Cluster-12254.23	3.54	3.79	4.8	14.77	15.31	19.66	1.86	2.04	3.96	4.49	3.31	4.09	2.76	1.81	4.29	15.06	15.5	9.19	96	79	125	553	632	592	115	105	70	196	140	183	140	87	134	356	436	331	-0.858943	1.18544e-13	5.68778e-13	false	-1.88259	1.89278e-46	2.66596e-45	down	2.52136	1.01853e-53	3.08823e-52	up	0.434906
Cluster-12254.24	0.16	0.41	0.67	6.63	6.14	5.12	0.11	0.28	0.27	1.44	1.07	1.75	0.15	0	0.18	6.42	6.05	5.1	3	9	15	147	144	118	3	7	6	30	21	43	3	0	4	141	132	111	-0.288585	0.140288	0.178019	false	-2.24668	1.2352e-15	6.36052e-15	down	3.87176	7.1114e-19	6.04883e-18	up	NA
Cluster-12254.28	0	0	0.62	15.35	30.99	25.85	0.16	0.32	1.46	4.38	0.2	12.78	0	0	0	40.03	19.8	1.94	0	0	3	21	27	27	1	2	7	25	1	22	0	0	0	22	13	10	-0.930335	0.0486974	0.0677731	false	-0.792252	0.348724	0.396066	false	4.59261	7.00631e-06	1.65089e-05	up	NA
Cluster-12259.0	0	0	0	0.4	0.68	0.38	0	0	0	3.22	2.49	1.72	0	0	0	0.8	0.67	1.34	0	0	0	6	11	6	0	0	0	46	35	29	0	0	0	12	10	20	NA	NA	NA	NA	2.17767	4.01727e-05	7.85287e-05	up	NA	NA	NA	NA	NA
Cluster-12270.1	0	0	0	0.51	0.76	0.43	0	0	0	6.88	4.72	1.34	0	0	0	0.34	2.36	1.7	0	0	0	8	9	7	0	0	0	81	49	17	0	0	0	4	29	18	NA	NA	NA	NA	2.56588	0.000310563	0.000550319	up	NA	NA	NA	NA	NA
Cluster-12270.2	0	0	0	0.82	0	0.6	0	0	0	0	2.06	3.04	0	0	0	1.82	1.27	1.33	0	0	0	21	0	16	0	0	0	0	50	89	0	0	0	47	33	34	1.39598	0.147854	0.18673	false	1.70823	0.478089	0.525843	false	NA	NA	NA	NA	NA
Cluster-12275.0	0	0	0	0.04	0.04	0.04	0	0	0	0.83	0.45	0.5	0	0	0	0.98	0.72	0.87	0	0	0	1	1	1	0	0	0	21	11	15	0	0	0	26	19	23	4.30687	9.27554e-06	2.11014e-05	up	NA	NA	NA	NA	NA	NA	NA	NA	NA
Cluster-12278.9	0.42	0	0.54	1.09	1.74	1.8	0.69	0.41	0.55	1.18	2.21	1.05	0.18	0.22	1.31	2.01	0.74	1.49	6	0	7	14	24	24	12	6	7	14	27	15	2	3	19	26	9	19	-0.386929	0.479619	0.53557	false	-0.218893	0.679834	0.718558	false	2.20914	0.00999551	0.0163597	up	NA
Cluster-1228.1	0	0	0.27	0	0.09	0	0	0	0	0.88	1.58	1.07	0	0	0	6.61	4.66	4	0	0	3	0	1	0	0	0	0	9	16	13	0	0	0	71	50	43	7.05727	1.76692e-08	5.46384e-08	up	NA	NA	NA	NA	NA	NA	NA	NA	NA
Cluster-1228.2	0	0	0.07	1.35	0.07	0.22	0.06	0	0	1.36	1.05	2.86	0	0.14	0	4.47	1.22	7.18	0	0	1	18	1	3	1	0	0	17	13	27	0	2	0	28	16	36	1.63337	0.0888471	0.117418	false	NA	NA	NA	NA	NA	NA	NA	NA	NA
Cluster-12280.0	0	0	0	0.09	0	0	0	0	0	0.31	0.51	0.29	0	0	0	2.05	1.38	1.52	0	0	0	3	0	0	0	0	0	10	16	11	0	0	0	69	46	51	5.58894	2.5051e-09	8.44339e-09	up	NA	NA	NA	NA	NA	NA	NA	NA	NA
Cluster-12283.1	0	0	0	0.25	0.13	0	0	0.02	0	7.47	7.95	8.2	0	0.06	0.13	2.28	1.86	2.02	0	0	0	9	5	0	0	1	0	267	276	343	0	2	5	85	69	75	3.83075	5.12186e-10	1.84172e-09	up	5.87164	1.31008e-41	1.66274e-40	up	NA	NA	NA	NA	NA
Cluster-12283.2	0	0	0.14	0.1	0	0.21	0.11	0.13	0	2.62	0.76	1.77	0	0	0	1.27	0.32	1.38	0	0	2	1	0	3	2	2	0	34	9	27	0	0	0	17	4	18	NA	NA	NA	NA	3.99493	0.000148117	0.000272062	up	NA	NA	NA	NA	NA
Cluster-12283.4	0.01	0.02	0.02	0.12	0.08	0.14	0.01	0.03	0	1.35	0.59	1.25	0.06	0.04	0.03	0.57	1.12	0.38	1	1	1	8	6	10	1	2	0	89	37	96	4	3	2	39	76	26	2.3487	7.48551e-05	0.000154311	up	3.07223	4.70059e-09	1.42127e-08	up	NA	NA	NA	NA	NA
Cluster-12283.5	0	0	0	0	0	0	0	0.1	0	1.84	2	2.14	0	0	0	0.15	0.76	0	0	0	0	0	0	0	0	3	0	52	55	71	0	0	0	4	22	0	NA	NA	NA	NA	8.21951	2.28384e-11	8.55688e-11	up	NA	NA	NA	NA	NA
Cluster-12283.6	13.42	15.34	14.69	19.77	10.97	19.13	11.73	10.91	9.29	127.06	147.1	121.13	11.34	10.63	9.76	79.86	78.49	75.46	187	199	187	246	145	248	190	156	123	1490	1700	1680	161	140	138	982	963	928	1.96182	7.24497e-21	5.01955e-20	up	2.82258	1.88922e-37	2.20211e-36	up	0.121702	0.6257	0.68583	false	0.0273298
Cluster-12283.7	0	0	0	0	0	0	0	0	0	1.15	1.83	1	0	0	0	0.69	0.63	0.84	0	0	0	0	0	0	0	0	0	78	120	79	0	0	0	49	44	59	7.9089	1.9191e-10	7.17614e-10	up	8.893	1.45029e-12	6.01066e-12	up	NA	NA	NA	NA	NA
Cluster-12283.8	0	0	0	0	0.85	1.04	0	0	0	14.42	15.46	16.74	0	0.09	0	7.65	10.83	9.04	0	0	0	0	16	20	0	0	0	253	265	346	0	1	0	140	198	166	3.62589	1.04304e-06	2.6406e-06	up	4.49065	0.000117024	0.000217614	up	NA	NA	NA	NA	NA
Cluster-12283.9	0	0	0	5.29	4.6	3.42	0.05	0	0	38.86	52.21	42.79	0	0	0	31.25	31.43	35.83	0	0	0	143	149	128	1	0	0	385	370	402	0	0	0	496	523	609	1.75784	9.13306e-37	9.88292e-36	up	1.35919	5.88218e-22	4.18511e-21	up	9.52942	2.17498e-15	1.41276e-14	up	NA
Cluster-12288.15	0	0	0	0	0.15	0	0	0	0	1.2	3	3.32	0	0	0	1.82	5.47	3.22	0	0	0	0	1	0	0	0	0	8	22	29	0	0	0	14	42	25	6.03346	8.98002e-06	2.04533e-05	up	5.65034	6.02492e-05	0.000115651	up	NA	NA	NA	NA	NA
Cluster-12288.16	0	0	0	4.03	3.7	1.72	0	0	0	1.83	4.36	1.58	0	0.11	0	5.76	5.69	2.62	0	0	0	32	29	14	0	0	0	15	35	15	0	1	0	49	49	22	0.479342	0.348199	0.403675	false	-0.270093	0.659169	0.699326	false	7.04659	2.37728e-07	6.51962e-07	up	NA
Cluster-12288.17	4.4	3.54	4.69	0	0	0	1.41	1.16	1.26	0	0	0.28	2.34	0.97	1.71	0	0.21	0	44	36	47	0	0	0	18	13	13	0	0	3	26	10	19	0	2	0	NA	NA	NA	NA	NA	NA	NA	NA	-7.8886	2.87727e-10	1.12277e-09	down	NA
Cluster-12288.2	0	0	0	1.03	0	0	0	0	0	15.71	12.87	7.99	0	0	0.36	8.34	14.66	14.66	0	0	0	3	0	0	0	0	0	43	37	27	0	0	1	24	42	43	4.97515	6.60228e-07	1.71013e-06	up	5.06665	5.78924e-07	1.38716e-06	up	NA	NA	NA	NA	NA
Cluster-12288.6	0	0	0	0.29	0.81	0.12	0	0	0	3.88	3.42	4.31	0	0.05	0	2.07	2.29	2.56	0	0	0	5	16	2	0	0	0	69	59	90	0	1	0	38	42	47	2.28802	0.000438662	0.000826823	up	3.1422	1.93464e-07	4.87787e-07	up	NA	NA	NA	NA	NA
Cluster-12288.7	0	0	0	0.39	0.57	0.67	0	0	0	0.97	2.04	1.66	0	0	0	1.75	0.85	1.05	0	0	0	7	11	13	0	0	0	18	37	36	0	0	0	34	16	20	NA	NA	NA	NA	1.4516	0.00641534	0.0096936	up	NA	NA	NA	NA	NA
Cluster-12288.8	0.15	0	0	6.03	8.81	7.46	0	0.29	0.05	6.86	9.46	5.42	0	0.14	0	4.82	6.31	4.08	1	0	0	64	82	63	0	2	1	66	90	71	0	3	0	43	52	39	-0.835925	0.00191962	0.00332579	false	0.031791	0.913033	0.925999	false	7.5577	6.5499e-10	2.45162e-09	up	NA
Cluster-12300.1	0.26	0	0.08	0.94	1.48	1.42	0.38	1	0.92	0.48	0.09	0.19	0.72	0.46	0.54	0.38	0.13	0.98	7	0	2	22	38	36	12	28	24	11	2	5	20	12	15	9	3	23	-1.6418	0.0195811	0.0292597	down	-2.51443	9.78929e-05	0.000183592	down	3.38182	3.35023e-05	7.39287e-05	up	-0.369009
Cluster-12302.0	0	0	0	1.1	3.57	0.69	0	0	0	2.73	2.22	4.41	0	0	0	7.79	7.67	1.82	0	0	0	3	11	2	0	0	0	7	6	14	0	0	0	21	21	5	1.37941	0.133936	0.170616	false	NA	NA	NA	NA	NA	NA	NA	NA	NA
Cluster-12307.1	0	0	0	0.32	0.5	0.41	0	0	0	0.53	0.2	0.2	0	0	0	0.83	0.74	0.54	0	0	0	9	15	12	0	0	0	14	5	6	0	0	0	23	21	15	0.520597	0.285354	0.338027	false	NA	NA	NA	NA	NA	NA	NA	NA	NA
Cluster-12310.0	0	0	0	0.73	0.92	0.54	0	0	0	0.09	0.44	0.58	0	0	0	1.4	1.9	2.71	0	0	0	9	12	7	0	0	0	1	5	8	0	0	0	17	23	33	1.18885	0.0249952	0.0366825	up	NA	NA	NA	NA	NA	NA	NA	NA	NA
Cluster-12311.4	5.91	6.67	7.03	4.01	2.97	5.54	1.09	0.91	2.67	0.58	0.31	0.85	0.44	1.56	0.92	0.61	1.04	1.88	82	85	89	49	38	71	17	12	34	7	3	11	6	20	13	7	12	23	-2.11528	7.5052e-05	0.000154703	down	-3.05181	2.3062e-08	6.46133e-08	down	-0.737022	0.0166531	0.0263238	false	NA
Cluster-12311.5	7.97	6.8	6.48	4.85	2.43	2.02	1.64	2	1.29	1.11	1.85	1.23	0.65	1.24	0.72	3.98	3.07	2.48	86	68	63	46	24	20	20	22	13	9	16	13	7	12	7	37	29	23	-0.223472	0.643561	0.690836	false	-1.35205	0.016251	0.0232461	down	-1.29843	0.001286	0.00238784	down	NA
Cluster-12321.0	0	0	0	2.31	1.63	1.74	0	0	0	4.32	5.23	5.36	0	0	0	3.88	4.78	4.64	0	0	0	5	4	4	0	0	0	21	28	40	0	0	0	16	24	22	2.05369	0.000795212	0.00144962	up	2.65136	6.64675e-06	1.41589e-05	up	NA	NA	NA	NA	NA
Cluster-12326.0	0	0	0	0.17	0	0	0	0	0	0.18	0.27	0.23	0	0	0	1.54	2.23	2.74	0	0	0	2	0	0	0	0	0	2	3	3	0	0	0	18	26	32	5.04335	1.65118e-05	3.65018e-05	up	NA	NA	NA	NA	NA	NA	NA	NA	NA
Cluster-12335.0	0	0	0	0.11	0	0	0	0	0	1.47	0.23	0	0	0	0	2.27	2.81	3.34	0	0	0	1	0	0	0	0	0	13	2	0	0	0	0	21	26	31	5.98341	3.31488e-06	7.92159e-06	up	NA	NA	NA	NA	NA	NA	NA	NA	NA
Cluster-12341.0	0	0	0	293.51	398.61	435.34	0	0	0	11.75	80.48	64.85	0	0	0	22.85	33.68	39.74	0	0	0	26	40	38	0	0	0	1	8	7	0	0	0	2	3	4	-3.72295	2.84726e-09	9.54921e-09	down	-2.80341	7.98714e-06	1.68606e-05	down	7.51039	4.04038e-09	1.38011e-08	up	NA
Cluster-12353.0	0	0	0	6.15	4.44	3.61	0	0	0	0.92	0.12	0.68	0	0	0	1.09	0.77	1.09	0	0	0	57	44	35	0	0	0	8	1	7	0	0	0	10	7	10	-2.53321	3.66809e-08	1.09609e-07	down	-3.21935	9.6749e-08	2.52632e-07	down	7.90753	4.33211e-10	1.65666e-09	up	NA
Cluster-12360.0	0.14	0.29	0	0.25	0.1	0	0	0	0	3.15	2.35	1.86	0	0	0	1.48	1.77	0.87	3	6	0	5	2	0	0	0	0	53	43	41	0	0	0	29	29	17	3.21597	0.000125772	0.000252782	up	4.19252	8.9315e-09	2.61813e-08	up	NA	NA	NA	NA	NA
Cluster-12361.0	0	0	0	0.84	1.86	0.79	0	0	0	11.68	10.11	9.37	0	0	0	4.28	1.68	5.43	0	0	0	2	5	2	0	0	0	26	24	26	0	0	0	10	4	13	NA	NA	NA	NA	2.98149	6.90497e-06	1.46809e-05	up	NA	NA	NA	NA	NA
Cluster-12375.12	0	0	0	2.81	1.88	0.74	7.54	9.13	8.8	15.35	22.09	13.87	1.29	3.04	4.01	11.65	8.69	9.38	0	0	0	10	8	3	22	22	20	32	54	39	3	10	9	32	34	26	1.93224	0.000371743	0.000706797	up	2.48595	1.80084e-05	3.65961e-05	up	NA	NA	NA	NA	NA
Cluster-12375.2	1.38	0	0.36	6.47	6.11	6.77	23.97	22.92	26.23	5.28	7.44	7.71	11.14	7.71	10.93	5.56	4.59	3.75	5	0	1	23	25	26	92	71	74	16	29	32	34	21	36	25	20	15	-0.49907	0.217877	0.265319	false	-0.0538728	0.896747	0.91234	false	3.59493	2.6778e-05	5.96472e-05	up	-1.26862
Cluster-12375.3	0	0	0	0.84	0.89	0	0	0	0	7.4	14.82	12.1	0	0	0	8.77	9.92	9.81	0	0	0	3	3	0	0	0	0	23	51	47	0	0	0	31	33	33	3.81899	2.05545e-07	5.63957e-07	up	4.23355	2.17393e-07	5.44748e-07	up	NA	NA	NA	NA	NA
Cluster-12375.4	0	0	0	0	37.09	52.88	0	0	0	151.59	186.53	96.02	0	0	0	213.04	138.29	195.03	0	0	0	0	8	9	0	0	0	27	39	22	0	0	0	39	26	40	2.44691	0.00145345	0.00256021	up	2.31948	0.00717158	0.0107652	up	NA	NA	NA	NA	NA
Cluster-12375.6	0	0	0	2.53	1.77	1.52	0	0	0	1.63	1.95	4.43	0	0	0	2.54	2.02	4.22	0	0	0	28	33	20	0	0	0	27	24	63	0	0	0	45	30	52	0.456375	0.245899	0.295755	false	0.343912	0.457342	0.50546	false	7.15303	4.69858e-08	1.40599e-07	up	NA
Cluster-12379.0	0	0	0	1.01	1.51	1.59	0	0	0	6.49	11.33	7.01	0	0	0	0	1.35	1.34	0	0	0	3	5	5	0	0	0	18	33	24	0	0	0	0	4	4	NA	NA	NA	NA	2.44325	0.000142356	0.000262007	up	NA	NA	NA	NA	NA
Cluster-12380.0	0	0	0	0.05	0	0	0	0	0	0.48	0.26	0.26	0	0	0	1.38	1.33	1.24	0	0	0	2	0	0	0	0	0	19	10	12	0	0	0	57	55	51	6.14929	1.20944e-08	3.8028e-08	up	NA	NA	NA	NA	NA	NA	NA	NA	NA
Cluster-12382.1	0	0	0	1.67	2.37	2.44	0	0	0	0.9	2.3	2.49	0	0	0	1.78	0.96	0.92	0	0	0	17	26	26	0	0	0	8	21	28	0	0	0	17	9	9	-1.17031	0.0204832	0.0305147	down	-0.396707	0.463338	0.511339	false	6.91863	1.81894e-07	5.06295e-07	up	NA
Cluster-12382.10	1.93	1.84	1.95	0	0	0	4.24	3.07	2.89	0	0	0	1.3	2.32	2.09	0	0	0	25	23	24	0	0	0	66	42	36	0	0	0	17	29	28	0	0	0	NA	NA	NA	NA	NA	NA	NA	NA	-7.06947	5.33064e-08	1.5837e-07	down	-0.824998
Cluster-12382.11	0.9	0.99	1.45	0.76	0.84	0.75	4.37	5.73	5.12	1.62	2.2	2.57	2.51	2.01	3.44	2.74	3.13	3.43	49	52	74	37	43	38	281	326	271	75	99	140	142	107	196	134	153	168	1.75085	2.9995e-14	1.4979e-13	up	1.29107	1.05283e-05	2.19352e-05	up	-0.616392	0.0514633	0.0743391	false	-0.880676
Cluster-12382.12	1.08	1.32	0.87	0.92	1.48	1	8.61	8.18	8.22	5.47	5.61	5.66	5.18	3.95	4.75	5.03	4.66	5.62	30	35	22	23	40	26	287	240	224	132	131	160	151	108	139	127	117	141	1.92226	9.63933e-12	4.02299e-11	up	2.14468	1.44555e-15	7.40771e-15	up	-0.0152032	0.969915	0.976731	false	-0.801497
Cluster-12382.13	12.14	13.09	11.69	21.46	20.73	21.43	12.76	12.74	11.91	2.8	2.97	2.48	10.88	10.93	10.43	3.95	3.56	3.24	783	808	701	1253	1272	1301	971	855	747	154	158	160	730	686	702	228	204	186	-2.82791	9.40709e-199	5.12107e-197	down	-3.12491	1.63915e-198	1.1556e-196	down	0.697419	2.64525e-23	2.95327e-22	false	-0.164182
Cluster-12382.7	2.56	0.95	1.32	0	0	0.17	1.39	2.98	1.11	0.1	0.19	0.49	2.38	2.47	2.46	0.37	0.09	0.18	32	11	15	0	0	2	20	38	13	1	2	6	30	29	31	4	1	2	NA	NA	NA	NA	NA	NA	NA	NA	NA	NA	NA	NA	0.453913
Cluster-12382.9	1.03	0.45	0.26	0	0	0	0.93	0.75	1.59	0	0	0	1.45	1.04	2.44	0.07	0	0	18	7	4	0	0	0	19	13	26	0	0	0	26	17	43	1	0	0	NA	NA	NA	NA	NA	NA	NA	NA	NA	NA	NA	NA	0.654526
Cluster-12421.10	0.5	0.58	0.14	0.71	0.69	0	0.14	0.21	0.18	0.61	0.54	0	0.06	0	0.12	0.99	1.23	0.52	31	35	8	41	42	0	10	13	10	33	28	0	3	0	8	56	70	29	0.706606	0.515368	0.570164	false	-0.450771	0.852513	0.874186	false	0.131558	0.911406	0.929753	false	NA
Cluster-12421.3	0	0	0	1.44	0	0.27	0	0	0	0.85	2.01	2.95	0	0.53	0.87	0.65	2.06	0	0	0	0	48	0	9	0	0	0	26	62	109	0	19	33	21	68	0	0.388766	0.878926	0.899301	false	1.59404	0.185713	0.222571	false	NA	NA	NA	NA	NA
Cluster-12421.5	0	0	0	2.71	3.79	3.34	0	0	0	1.76	1.14	1.03	0	0	0	0.79	1.25	1.7	0	0	0	99	145	126	0	0	0	60	38	41	0	0	0	28	45	61	-1.65781	5.10443e-07	1.33925e-06	down	-1.50515	5.70101e-07	1.36722e-06	down	9.34169	1.23921e-14	7.54114e-14	up	NA
Cluster-12421.6	6.16	6.28	5.16	0	0	0	3.03	2.77	3.4	0	0	0	2.72	2.64	2.52	0	0	0	244	236	189	0	0	0	141	113	130	0	0	0	111	101	103	0	0	0	NA	NA	NA	NA	NA	NA	NA	NA	-10.2838	8.12965e-18	6.39815e-17	down	-0.174089
Cluster-12421.9	0	0	0	0.25	0	0	0	0	0	0.65	1.14	0.54	0	0	0	1.18	0	0.69	0	0	0	8	0	0	0	0	0	20	35	20	0	0	0	39	0	22	2.69581	0.183321	0.226979	false	3.11973	0.0133822	0.0193715	up	NA	NA	NA	NA	NA
Cluster-12422.0	0	0	0	0.76	0.36	0.37	0	0	0	2.13	3.28	2.22	0	0	0	2.22	2.22	2.03	0	0	0	8	4	4	0	0	0	21	32	26	0	0	0	23	23	21	1.86332	0.00127919	0.00226919	up	2.20465	0.000244873	0.000438853	up	NA	NA	NA	NA	NA
Cluster-12431.3	0	0.27	0	0.27	2.44	2.55	0	0	0	12.95	10.3	8.95	0	0	0	6.3	6.24	4.59	0	1	0	1	10	10	0	0	0	45	37	38	0	0	0	23	23	17	1.40194	0.0506928	0.0703071	false	2.43126	0.000124928	0.000231566	up	NA	NA	NA	NA	NA
Cluster-12433.1	0	0.26	0.58	0.71	0.62	0.62	0.5	0.41	0.33	0	0.1	0	0.08	0.41	0.54	0.3	1.37	0.82	0	17	37	44	41	40	41	29	22	0	5	0	5	28	39	18	84	51	0.0864697	0.874862	0.895634	false	-4.70968	7.81363e-08	2.06144e-07	down	1.14348	0.262637	0.323642	false	-0.219241
Cluster-12433.2	0.64	0.23	0.49	0.5	0.62	0.53	0.29	0.34	0	1.39	2.38	1.67	0.5	0.15	0.37	2.22	2.72	3.65	39	13	28	27	35	30	21	21	0	72	120	102	31	9	23	121	147	198	2.1459	9.43467e-13	4.25165e-12	up	1.58409	3.56851e-06	7.83644e-06	up	0.164669	0.727299	0.776589	false	NA
Cluster-12433.3	0	0	0.15	0	0	0	0	0.13	0.07	0	0	0	0.26	0.51	0.42	0	0.49	0	0	0	10	0	0	0	0	9	5	0	0	0	19	36	32	0	31	0	NA	NA	NA	NA	NA	NA	NA	NA	NA	NA	NA	NA	2.7015
Cluster-12433.4	0	0	0	0	0	0.11	0	0	0	2.4	1.2	1.99	0	0.01	0.01	1.59	0.06	0.59	0	0	0	0	0	7	0	0	0	149	72	144	0	0	0	103	3	38	4.16567	0.00620234	0.0100128	up	5.57651	4.75645e-11	1.73107e-10	up	NA	NA	NA	NA	NA
Cluster-12437.0	0	0	0	24.34	26.01	26.94	0	0	0	0.81	2.9	0.63	0	0	0	1.55	1.5	2.23	0	0	0	32	40	38	0	0	0	1	4	1	0	0	0	2	2	3	-4.16878	2.34251e-10	8.69216e-10	down	-4.28819	3.00197e-09	9.26611e-09	down	7.59404	1.64294e-09	5.86918e-09	up	NA
Cluster-12458.0	0	0	0	4.74	7.55	5.04	0	0	0	0	0.14	1.09	0	0	0	0	0	0.14	0	0	0	35	60	39	0	0	0	0	1	9	0	0	0	0	0	1	-7.15015	1.17961e-08	3.7137e-08	down	-3.92434	4.438e-06	9.64551e-06	down	7.8737	5.1773e-10	1.96196e-09	up	NA
Cluster-12460.0	0	0	0	1.53	0.87	0.94	0	0	0	2.28	1.99	1.38	0	0	0	2.73	2.55	1.93	0	0	0	25	15	16	0	0	0	35	30	25	0	0	0	44	41	31	0.847017	0.0393916	0.0558108	false	0.587781	0.195991	0.233972	false	NA	NA	NA	NA	NA
Cluster-12463.0	0	0	0	0.19	0.18	0.15	0	0	0	1.47	0.72	1.45	0	0	0	0.1	0.29	0.06	0	0	0	6	6	5	0	0	0	44	21	51	0	0	0	3	9	2	NA	NA	NA	NA	2.63843	2.86708e-06	6.36263e-06	up	NA	NA	NA	NA	NA
Cluster-12467.0	0	0	0	0.62	0.27	0.74	0	0	0	2.46	5.33	3.64	0	0	0	2.03	2.08	1.3	0	0	0	8	4	10	0	0	0	30	64	53	0	0	0	26	27	18	1.48569	0.00832089	0.0131715	up	2.63833	4.07538e-06	8.89063e-06	up	NA	NA	NA	NA	NA
Cluster-12476.10	0	0	0	0	0.09	0	0	0	0	1.91	3.74	2.98	0	0.14	0	1.18	1.04	1.35	0	0	0	0	1	0	0	0	0	24	46	44	0	2	0	15	13	17	NA	NA	NA	NA	6.62545	2.79576e-07	6.93123e-07	up	NA	NA	NA	NA	NA
Cluster-12476.2	0.38	0.14	0	0.07	0	0.27	0.03	0	0.29	3.92	5.25	2.22	0.06	0.27	0.3	1.07	0.86	0.98	6	2	0	1	0	4	0	0	4	52	68	35	1	4	4	15	11	13	NA	NA	NA	NA	4.88406	1.9425e-08	5.49128e-08	up	NA	NA	NA	NA	NA
Cluster-12476.5	0.12	0.19	0.03	0.08	0.3	0.07	0.26	0.27	0	4.26	4.64	4.57	0.09	0.1	0.09	1.98	2.43	1.54	4	6	1	2	9	2	9	9	0	118	125	148	3	3	3	57	70	44	3.53213	7.18916e-09	2.31673e-08	up	4.80893	2.83747e-22	2.0407e-21	up	NA	NA	NA	NA	NA
Cluster-12476.7	0.12	0.58	0	0.74	0.62	0.99	0.31	0	0.2	13.4	15.1	16.15	0.15	0.15	0.41	7.66	6.69	5.22	2	15	0	13	15	17	6	0	5	310	353	438	5	3	7	178	172	130	3.21825	4.54865e-24	3.57135e-23	up	4.50076	2.79765e-62	5.23859e-61	up	NA	NA	NA	NA	NA
Cluster-12476.8	0.12	0	0.04	0	0	0.08	0	0.12	0.05	2.51	2.29	3.25	0.1	0	0.14	1.11	1.82	0.72	1	0	1	0	0	2	0	2	0	51	42	77	1	0	2	20	33	14	NA	NA	NA	NA	6.2791	1.00251e-08	2.92408e-08	up	NA	NA	NA	NA	NA
Cluster-12476.9	0	0.35	0	0.27	0.44	1.2	0.41	0.31	0.09	0.93	0.91	0.82	0.21	0.09	0.32	2.45	1.85	2.75	0	4	0	3	5	13	6	4	1	9	9	10	2	1	4	26	20	30	1.65969	0.00979534	0.0153482	up	NA	NA	NA	NA	NA	NA	NA	NA	NA
Cluster-12482.0	0	0	0	0.98	4.29	3.86	0	0	0	4.94	3.12	2.55	0	0	0	1.63	1.31	1.13	0	0	0	12	52	47	0	0	0	55	35	37	0	0	0	22	16	15	-1.24584	0.0384304	0.054549	false	0.117226	0.838878	0.862142	false	7.59295	6.53369e-08	1.92063e-07	up	NA
Cluster-12491.2	1.11	1.05	0.36	0	0	0	0.84	1.13	0.84	0	0	0.27	0	1.58	1.23	0	0	0.28	30	26	9	0	0	0	26	31	21	0	0	7	0	41	34	0	0	6	NA	NA	NA	NA	NA	NA	NA	NA	-6.91227	1.32087e-06	3.34798e-06	down	0.0670841
Cluster-12491.4	0.5	0	0.91	2.14	2.28	2.13	0	0.46	0.46	5.63	2.35	5.08	0.13	0.55	0.5	9.56	12.33	11.89	16	0	28	65	73	67	0	16	15	162	66	171	4	18	17	289	371	358	2.11487	2.2402e-32	2.18767e-31	up	0.828536	0.0205819	0.0290006	false	2.17517	0.015087	0.0240155	up	NA
Cluster-12491.8	1.31	2.32	1.41	1.9	1.41	3.83	1.89	1.1	1.05	1.07	0.27	0.64	2.5	1.56	1.11	1.22	2.21	0.5	43	73	43	57	44	120	74	38	33	30	7	21	86	50	38	36	65	14	-1.15208	0.0665522	0.0902859	false	-2.05814	0.000913935	0.00153485	down	0.431662	0.363048	0.429878	false	0.407121
Cluster-12491.9	0	0	0.5	0	0.2	0	0	0.2	0	4.18	5.07	3.2	0	0.3	0.07	3.14	1.18	3.48	0	0	15	0	6	0	0	7	0	122	144	109	0	10	2	96	35	106	5.14107	1.50642e-07	4.19694e-07	up	5.89748	3.81615e-15	1.90419e-14	up	NA	NA	NA	NA	NA
Cluster-12492.0	0	0	0	0.38	0.35	0.61	0	0	0	0	0	0.34	0	0	0	2.31	2.82	3.2	0	0	0	3	3	5	0	0	0	0	0	3	0	0	0	18	22	25	2.36457	0.000207544	0.000406738	up	NA	NA	NA	NA	NA	NA	NA	NA	NA
Cluster-12493.1	7.39	8.07	7.95	12.84	12.26	11.26	5.1	4.73	5.22	5.62	5.13	4.8	4.98	4.4	3.8	5.02	7.9	5.44	1204	1264	1207	1899	1900	1729	982	803	831	784	692	782	847	700	648	734	1148	791	-1.24863	4.60031e-16	2.55253e-15	down	-1.39624	3.5346e-55	5.87662e-54	down	0.546492	2.18564e-15	1.4192e-14	false	-0.138591
Cluster-12493.2	0	0.18	0	0.16	0.43	0.17	1.42	1.72	1.42	8.73	6.67	9.31	1.79	1.65	2.55	17.07	16.24	18.54	0	26	0	21	62	25	255	274	211	1142	843	1422	284	246	407	2340	2212	2528	5.85665	6.34278e-44	7.9509e-43	up	4.87019	2.00253e-54	3.28207e-53	up	1.9734	0.187346	0.239246	false	0.447722
Cluster-12493.3	0.31	0.13	0.19	0.88	0.34	0.28	0.42	0.36	0.61	0.72	1.18	1.25	0.6	0.63	0.57	0.56	0.55	0.36	13	5	7	34	14	11	21	16	26	27	43	54	27	26	25	22	21	14	-0.26207	0.662592	0.708254	false	0.938266	0.097782	0.123183	false	NA	NA	NA	NA	0.410117
Cluster-12493.4	11.3	7.74	6.56	31.77	23.31	28.92	7.25	9.22	3.99	13.64	12.41	17.88	7.25	6.75	7.06	33.58	32.69	33.61	187	191	152	598	709	630	157	174	142	404	315	387	152	153	165	763	763	677	-0.00984682	0.905344	0.921657	false	-0.912823	1.82972e-15	9.32325e-15	false	1.82643	5.00873e-56	1.59596e-54	up	0.100697
Cluster-12493.5	0.5	0.39	0.5	1.09	0.75	1.03	0.78	0.64	0.65	0.53	0.6	0.16	0.76	0.54	0.66	3.09	2.28	2.08	13	10	12	27	19	26	25	18	17	12	13	4	21	14	18	76	55	51	1.13701	0.00161326	0.00282518	up	-1.38133	0.0247647	0.0344765	down	1.00391	0.0341863	0.0511614	false	NA
Cluster-12493.7	1.81	1.24	1.9	6.49	3.36	7.18	3.44	3.09	8.06	0	0.23	1.52	4.13	3.16	2.47	3.95	10.03	4.77	9	5	9	30	17	35	20	16	38	0	1	8	21	15	12	18	46	22	-0.142911	0.790718	0.823064	false	-3.39183	0.000393028	0.000688667	down	1.80047	0.00185213	0.00337167	up	NA
Cluster-12493.8	2.54	2.96	4.48	0	0	0	5.03	5.86	3.95	0	0	0	4.74	5.06	8.61	0	0	0	26	28	41	0	0	0	60	61	38	0	0	0	49	48	89	0	0	0	NA	NA	NA	NA	NA	NA	NA	NA	-7.47502	7.83774e-09	2.58604e-08	down	0.341968
Cluster-12500.0	0	0	0	1.11	1.21	2.94	0	0	0	2.36	1.62	1.56	0	0	0	4.04	5.35	5.77	0	0	0	5	6	14	0	0	0	10	7	8	0	0	0	18	24	26	1.24426	0.0329783	0.0473342	up	NA	NA	NA	NA	NA	NA	NA	NA	NA
Cluster-12502.10	0.12	0.63	0	1.52	1.03	1.02	0.73	0.24	0.65	5.52	2.59	3.72	0.82	0.41	0	1.92	1.91	2.03	1	6	0	13	10	9	8	2	6	47	22	38	8	3	0	17	17	18	NA	NA	NA	NA	1.62524	0.0010601	0.00176673	up	NA	NA	NA	NA	NA
Cluster-12502.11	0	0	0	8.53	6.45	7.48	0	0	0	0	0	0	0	0	0	2.35	0	0.74	0	0	0	27	24	24	0	0	0	0	0	0	0	0	0	7	0	3	-3.10204	5.92791e-05	0.00012349	down	-7.19247	2.15443e-08	6.05962e-08	down	7.04627	6.05199e-08	1.78631e-07	up	NA
Cluster-12502.5	2.67	2.6	2.48	0	0	0	2.24	2.2	0.82	0	0	0	0.67	0.69	2.44	0	0	0	35	32	30	0	0	0	34	30	10	0	0	0	9	8	33	0	0	0	NA	NA	NA	NA	NA	NA	NA	NA	-7.49842	3.22214e-09	1.11303e-08	down	-0.433209
Cluster-12502.7	0.46	0.42	0.38	0.43	1.19	0.81	0.07	0.04	0.25	0.21	0.19	0.28	0.57	0.29	0.08	0.05	0.56	0.15	13	10	9	11	35	23	2	1	6	5	5	8	15	7	2	1	17	4	-1.83779	0.0487266	0.0678124	false	-2.04293	0.00176521	0.00286708	down	1.05605	0.0753109	0.105046	false	NA
Cluster-12502.8	38.8	41.62	45.17	22.52	28.85	26.86	43.35	37.47	45.21	29.09	29.82	29.05	34.67	40.98	40.09	28.45	24.86	30.99	598	599	637	309	421	385	778	592	661	376	379	444	545	599	629	386	336	420	-0.158054	0.269169	0.320864	false	0.000826443	0.994739	0.995501	false	-0.764669	3.16277e-11	1.37089e-10	false	-0.0808474
Cluster-12502.9	3.88	6.19	3.9	10.59	10.28	8.37	4.42	6.88	4.68	1.67	3.81	2.54	4.14	1.46	3.58	8.66	6.3	3.7	65	97	60	158	163	130	86	118	74	23	52	42	71	23	61	128	92	54	-0.914902	0.00586763	0.00949989	false	-2.0434	2.60418e-09	8.09109e-09	down	0.978159	0.00017268	0.000354021	false	-0.745444
Cluster-12527.2	0	0	0	1.34	0.46	0	0	0	0	0.53	0.75	1.05	0	0	0	0.75	0.76	0.77	0	0	0	59	21	0	0	0	0	21	30	51	0	0	0	32	32	33	0.0583753	0.959094	0.966402	false	0.187947	0.87343	0.892223	false	NA	NA	NA	NA	NA
Cluster-12527.3	0.16	0.23	0.34	1.51	1.29	1.22	0.14	0.17	0.46	3.53	4.95	2.7	0.15	0.23	0.22	2.87	2.11	2.71	7	10	14	62	55	52	7	8	20	137	186	122	7	10	10	116	85	109	0.677473	0.00780275	0.0124125	false	1.31648	3.97579e-05	7.77595e-05	up	2.40254	9.55937e-09	3.1169e-08	up	NA
Cluster-12527.4	5	3.19	3.81	2.21	2.75	2.45	1.68	1.61	2.41	0.6	0.36	0.4	0.89	2.23	1.92	1.29	1.63	3.04	82	49	57	32	42	37	32	27	37	8	4	6	14	34	32	18	23	44	-0.578453	0.19111	0.235624	false	-2.73025	4.22429e-08	1.14885e-07	down	-0.799463	0.0117521	0.0190227	false	-0.157089
Cluster-12527.5	0.98	1.22	1.45	0	0	0.07	0.58	0.74	0.56	0	0.37	0.16	0.43	0.34	0.9	0.15	0.85	0	49	58	67	0	0	3	34	38	27	0	15	8	22	16	47	6	38	0	NA	NA	NA	NA	NA	NA	NA	NA	-5.90496	1.61664e-10	6.49208e-10	down	-0.117203
Cluster-12527.6	18.02	19.23	19.42	13.28	13.55	11.95	8.18	8.49	8.48	10.9	10.82	12.8	6.82	7.45	5.54	16.22	14.73	16.45	860	902	896	659	685	621	481	416	397	475	448	697	352	343	298	799	762	843	0.0941112	0.229442	0.278058	false	-0.400766	0.000513791	0.000889054	false	-0.47921	5.79487e-10	2.18422e-09	false	-0.265904
Cluster-12527.8	0	0	0	1.11	0.12	1.69	0	0	0	1.52	1.78	2.89	0	0	0	3.87	2.91	3	0	0	0	51	5	81	0	0	0	66	75	147	0	0	0	176	132	136	1.47677	0.0460613	0.0644221	false	0.904291	0.257127	0.300128	false	7.9301	5.06561e-07	1.34169e-06	up	NA
Cluster-12535.2	0	0.25	0	0	1.22	1.13	0.41	0	0	2.58	1.41	2.92	0	0	0	5.77	4.18	5.78	0	4	0	0	20	18	8	0	0	38	20	51	0	0	0	90	65	90	2.51714	0.00292094	0.00493499	up	1.40355	0.154644	0.188035	false	NA	NA	NA	NA	NA
Cluster-12535.3	0	0	0.45	0	0.32	0	0.39	0.2	0.24	3.5	4.05	2.95	0.09	0	0.12	3.31	5.47	3.51	0	0	14	0	10	0	15	6	8	101	114	100	3	0	4	100	166	106	5.07288	0.00262119	0.00445702	up	4.92613	2.68309e-07	6.66396e-07	up	NA	NA	NA	NA	NA
Cluster-12536.0	0	0	0	5.04	6.01	6.52	0	0	0	3.68	0.82	1.85	0	0	0	2.42	5.07	3.45	0	0	0	19	25	26	0	0	0	13	3	8	0	0	0	9	19	13	-0.968689	0.0400764	0.0566877	false	-1.65494	0.00562532	0.00856667	down	6.94136	1.29488e-07	3.6697e-07	up	NA
Cluster-12543.0	0	0	0	0.75	1.17	0.12	0	0	0	3.72	7.74	5.8	0	0	0	2.28	0.63	0.88	0	0	0	6	10	1	0	0	0	28	58	52	0	0	0	18	5	7	NA	NA	NA	NA	2.93164	2.19185e-05	4.40934e-05	up	NA	NA	NA	NA	NA
Cluster-12545.0	0	0	0	0.8	0.9	0.73	0	0	0	0.36	0	0.31	0	0	0	2.16	2.98	1.89	0	0	0	21	25	20	0	0	0	9	0	9	0	0	0	56	77	49	1.26642	0.000283595	0.000546658	up	-2.02222	0.0128996	0.0187154	down	6.85761	2.00284e-07	5.54101e-07	up	NA
Cluster-12546.0	0	0	0	0.57	0.1	0.1	0	0	0	0.78	0.65	0.51	0	0	0	0.91	0.71	0.78	0	0	0	17	3	3	0	0	0	22	18	17	0	0	0	27	21	23	1.40567	0.0728328	0.0981009	false	NA	NA	NA	NA	NA	NA	NA	NA	NA
Cluster-12552.0	0	0	0	0.37	0.68	0.63	0	0	0	4.94	3.69	4.21	0	0	0	4.26	2.94	2.78	0	0	0	2	4	3	0	0	0	22	19	25	0	0	0	22	15	15	NA	NA	NA	NA	2.76687	2.92926e-05	5.81322e-05	up	NA	NA	NA	NA	NA
Cluster-12555.6	0	0	0.12	0.58	0.31	0.09	0	0	0	2.78	1.55	1.51	0	0.13	0.04	2.42	2.23	1.12	0	0	3	15	8	2	0	0	0	61	34	39	0	3	1	54	50	25	2.16067	0.00179729	0.00312645	up	2.31719	0.000623566	0.0010689	up	NA	NA	NA	NA	NA
Cluster-12566.0	0	0	0	1.3	3.01	0.93	0	0	0	4.67	2.23	5.19	0	0	0	2.14	4.44	4.91	0	0	0	8	20	6	0	0	0	27	13	36	0	0	0	13	27	30	0.8591	0.180755	0.2241	false	1.03574	0.103762	0.130163	false	NA	NA	NA	NA	NA
Cluster-12568.0	0	0	0	2.22	4.24	2.94	0	0	0	0.18	0.09	0.38	0	0	0	0.26	0.86	1.55	0	0	0	26	53	36	0	0	0	2	1	5	0	0	0	3	10	18	-2.07785	0.00103157	0.00185198	down	-3.96711	1.71832e-08	4.88739e-08	down	7.65083	3.12886e-09	1.08251e-08	up	NA
Cluster-12577.0	0	0	0	0.54	0.54	0.96	0	0	0	3.49	3.42	2.11	0	0	0	1.12	1.87	1.55	0	0	0	14	15	26	0	0	0	86	82	61	0	0	0	29	48	40	0.888494	0.042779	0.0602126	false	1.97468	3.2555e-06	7.18263e-06	up	NA	NA	NA	NA	NA
Cluster-12579.1	0	0	0	0.12	0.62	0.06	0	0	0	4.35	5.33	4.66	0	0	0	8.13	6.7	9.39	0	0	0	2	1	1	0	0	0	55	47	44	0	0	0	118	107	129	6.2707	2.92896e-16	1.64047e-15	up	5.09519	5.59048e-10	1.85585e-09	up	NA	NA	NA	NA	NA
Cluster-12584.0	0	0	0.05	0.79	1.31	1.35	0.06	0.04	0	1.64	2.73	1.99	0.25	0.07	0.02	3.6	2.96	3.22	0	0	2	35	62	63	3	2	0	71	115	103	13	3	1	163	133	147	1.27845	2.66155e-06	6.43217e-06	up	0.76214	0.0308517	0.0423309	false	6.2701	1.88981e-08	5.9448e-08	up	NA
Cluster-12584.1	0.14	0	0.17	5.91	5.92	4.29	0.15	0.3	0.17	5.63	4.38	6.92	0	0.22	0	5.17	4.02	5.91	5	0	5	177	146	124	6	10	6	129	103	168	0	7	0	139	127	178	-0.209643	0.374055	0.43011	false	-0.285464	0.212381	0.251876	false	5.44581	3.11005e-23	3.46472e-22	up	NA
Cluster-12593.0	0	0	0.33	5.7	1.5	3.79	0	0	0	7.87	9.38	12.28	0	0	0	2.38	3.69	5.31	0	0	1	17	5	12	0	0	0	22	27	35	0	0	0	7	11	15	NA	NA	NA	NA	1.17457	0.0356684	0.0484401	up	NA	NA	NA	NA	NA
Cluster-12595.1	1.86	0.86	1.13	0.3	0.41	0.92	2.77	2.26	3.26	1.24	2.06	1.68	2.83	4.03	3.82	1.64	0.67	1.54	39	17	22	5	8	18	68	49	65	22	35	35	61	81	83	30	12	28	0.982021	0.148573	0.187565	false	1.4663	0.0133079	0.0192712	up	-1.36605	0.0349464	0.0521892	false	0.418325
Cluster-12595.2	1.21	0.75	0.36	10.17	9.77	9.35	0.89	0.51	0.09	3.07	1.94	3.3	0.27	0.21	0.35	11.38	11.81	12.47	117	70	33	828	834	791	103	47	8	242	149	297	27	20	36	916	949	999	0.0259094	0.706217	0.74756	false	-1.96203	5.05686e-30	4.82594e-29	down	3.45069	1.40816e-27	1.93128e-26	up	-0.742288
Cluster-12606.2	4.28	4.23	3.79	1.4	1.15	1.42	4.27	4.21	4.45	0.27	0.7	0.23	1.69	1.39	1.53	0.09	0.28	0.3	215	203	177	63	53	67	253	220	217	11	28	11	88	68	80	4	12	13	-2.86062	4.1019e-10	1.48948e-09	down	-1.94156	0.000155054	0.00028435	down	-1.74032	1.58266e-18	1.31267e-17	down	-1.43574
Cluster-12618.1	2.13	2.94	4.9	17.75	15.4	13.66	7.29	2.99	11.74	0	0	0	0	10.45	4.02	29.91	26.8	40.31	45	58	95	336	309	270	180	65	237	0	0	0	0	211	87	561	500	754	0.790078	2.11765e-05	4.62581e-05	false	-10.8008	1.55037e-19	9.84999e-19	down	2.16026	1.29729e-13	7.14858e-13	up	-0.57359
Cluster-12618.2	11.31	11.92	9.86	20.81	23.23	20.45	17.37	16.68	18.76	100.51	112.39	95.72	19.05	23.13	21.26	58.95	54.21	54.13	381	382	307	632	743	646	688	582	610	2881	3136	3218	664	753	742	1771	1620	1620	1.1149	2.09072e-52	3.02755e-51	up	2.09404	2.81043e-103	8.89509e-102	up	0.874542	2.75169e-16	1.93256e-15	false	0.31323
Cluster-12618.3	30.26	26.62	29.17	48.31	47.17	52.56	39.44	42.52	37.32	98.53	84.35	96.11	54.36	48.55	50.09	122.15	132.39	123.15	1121	939	1001	1614	1660	1827	1719	1634	1336	3107	2586	3553	2086	1739	1925	4036	4352	4055	1.08818	8.23217e-65	1.44692e-63	up	0.743914	1.04665e-21	7.36701e-21	false	0.696101	1.64021e-20	1.55459e-19	false	0.408948
Cluster-12618.4	0.08	0	0	0.18	0	0	0.46	0.14	0.46	10.77	4.85	5.59	1.23	1.08	1.22	4.27	6.96	4.69	1	0	0	2	0	0	9	2	8	168	74	102	23	19	23	69	113	76	6.80863	3.9015e-10	1.42016e-09	up	7.32161	6.78887e-11	2.43741e-10	up	NA	NA	NA	NA	NA
Cluster-12618.5	0	0	0	0	0	0	1.53	0	1.39	16.67	14.67	16.63	1.08	0.85	0.65	13.93	18.36	15.72	0	0	0	0	0	0	66	0	49	522	446	610	41	30	24	457	599	514	11.2755	2.42976e-21	1.72177e-20	up	11.3679	8.4348e-22	5.95804e-21	up	NA	NA	NA	NA	-0.136552
Cluster-12623.0	0	0	0	1.31	0.6	0.47	0	0	0	3.31	4.33	4.5	0	0	0	1	0.33	1.48	0	0	0	8	4	3	0	0	0	19	25	31	0	0	0	6	2	9	NA	NA	NA	NA	2.20149	0.0003001	0.000532829	up	NA	NA	NA	NA	NA
Cluster-12635.1	0	0	0	0.84	0.67	1.27	0	0	0	11.48	11.71	12.78	0	0	0	3.21	8.33	5.3	0	0	0	4	2	10	0	0	0	51	51	92	0	0	0	24	58	37	2.68616	9.94792e-05	0.000202163	up	3.46058	2.66871e-09	8.28178e-09	up	NA	NA	NA	NA	NA
Cluster-12636.12	1.06	1.45	1.33	0.41	0.09	0.15	0.77	1.02	0.99	0.13	0.25	0.49	0.06	0.88	0.53	0.93	1.18	0.81	23	30	26	8	1	3	19	23	20	2	4	10	1	18	12	18	22	15	NA	NA	NA	NA	NA	NA	NA	NA	-2.75003	0.000133345	0.000276957	down	NA
Cluster-12636.14	2.51	3.25	4.12	8.54	11.68	10.66	2.52	2.96	2.92	2.74	2.93	2.9	4.04	3.51	3.46	1.29	1.38	1.54	178	221	272	550	790	714	211	219	202	166	172	206	299	243	257	82	87	97	-3.14115	2.01508e-82	4.3865e-81	down	-2.02106	1.5975e-42	2.0695e-41	down	1.56134	4.35094e-16	3.01156e-15	up	0.446315
Cluster-12636.15	1.35	0.62	0.69	4.92	3.33	4.38	0.06	0	0.09	0.1	0	0.21	0.52	0.8	0.62	0.11	0.17	0	99	43	47	329	234	304	5	0	6	6	0	15	39	57	47	7	11	0	-5.79648	1.03938e-34	1.07205e-33	down	-5.53769	2.73861e-25	2.22978e-24	down	2.17313	3.91297e-11	1.67856e-10	up	3.8162
Cluster-12636.17	77.58	76.79	74.37	159.82	158.21	152.86	46.62	45.07	43.58	26.81	29.98	27.38	45.61	48.39	50.88	20.52	22.41	21.96	3358	3168	2985	6242	6503	6211	2375	2024	1826	988	1073	1182	2047	2028	2288	792	861	844	-3.12188	0	0	down	-2.65316	0	0	down	0.953428	2.85177e-142	3.21724e-140	false	0.148192
Cluster-12636.3	0	0	0	2.59	2.32	2.14	0	0	0	0.59	0	0.84	0	0	0	2.63	6.83	6.78	0	0	0	8	8	7	0	0	0	1	0	3	0	0	0	8	21	21	0.920409	0.143578	0.181809	false	NA	NA	NA	NA	NA	NA	NA	NA	NA
Cluster-12636.5	0.09	0	0	1.3	1.58	1.58	0	0	0	2.32	2.57	3.7	0	0	0.81	7.42	7.63	7.04	7	0	0	99	127	126	0	0	0	168	181	314	0	0	71	565	577	533	2.05478	4.81222e-61	7.97215e-60	up	0.783404	0.000980423	0.00164076	false	5.61664	2.04771e-17	1.56699e-16	up	NA
Cluster-12636.6	0	0	0	0.35	0.14	0.5	0	0	0	6.13	4.48	5.21	0	0	0.27	5.37	5.12	6.82	0	0	0	26	11	39	0	0	0	445	315	442	0	0	23	408	387	516	3.90179	3.95133e-27	3.39305e-26	up	3.86186	8.5149e-25	6.80302e-24	up	7.07274	6.6494e-07	1.73847e-06	up	NA
Cluster-12636.7	4.32	5.79	7.26	0	0	0	0.33	0.76	0.63	0	0	0	0.76	0.42	0.2	0.29	0	0	23	27	34	0	0	0	2	4	3	0	0	0	3	2	1	1	0	0	NA	NA	NA	NA	NA	NA	NA	NA	-7.29717	1.94812e-08	6.11607e-08	down	NA
Cluster-12636.8	1.35	1.91	1.49	0.14	0	0	1.64	1.4	0.82	1.11	1.2	0.42	1.31	0.87	0	1.65	1	1.92	114	155	117	11	0	0	164	124	67	80	84	36	116	71	0	125	76	145	4.73271	0.00918202	0.0144383	up	4.08821	0.000806088	0.00136353	up	-5.13308	0.00414066	0.00719169	down	-0.769982
Cluster-12636.9	0.12	0.4	0	0.66	0.99	0.76	0	0.27	0.53	0.42	0.69	0.31	0.35	0	0.31	3.57	3.81	1.8	5	17	0	26	41	31	0	12	23	15	25	13	16	0	14	141	150	71	1.693	1.07521e-05	2.42595e-05	up	-0.957739	0.0445515	0.0595114	false	2.10212	0.0275096	0.041899	up	NA
Cluster-12648.11	0	0.63	0	1.89	0.36	0.3	0	0	0	3.29	3.99	2.69	0.18	0	0	2.43	3.35	2.85	0	7	0	20	4	3	0	0	0	33	39	32	2	0	0	25	35	30	1.51385	0.0485661	0.0676129	false	1.83246	0.0172049	0.024512	up	NA	NA	NA	NA	NA
Cluster-12648.3	0	0.25	0.46	0.76	4.38	3.18	0.74	1.44	0.34	4.23	6.09	6.05	0	0	0.63	1.55	0	2.25	0	5	9	16	98	70	20	35	7	85	119	143	0	0	15	32	0	47	-1.38512	0.234545	0.283627	false	0.824321	0.150109	0.182969	false	3.63189	0.000128225	0.000266633	up	NA
Cluster-12648.4	0	0	0	1.62	0.66	0.16	0	0	0	1.69	0.16	1.14	0	0	0	1.11	0	0.61	0	0	0	59	25	6	0	0	0	58	5	46	0	0	0	40	0	22	-0.743659	0.559218	0.611873	false	0.112966	0.908224	0.921861	false	7.3263	2.9122e-06	7.13486e-06	up	NA
Cluster-12648.5	8.71	7.28	7.87	0	1.47	0.78	5.28	4.67	3.92	0	0	0	4.22	4.06	2.22	0	0	0	369	293	309	0	59	30	263	205	160	0	0	0	185	166	97	0	0	0	-7.49216	0.0553355	0.0761955	false	-7.39861	0.0584501	0.0764877	false	-3.51947	0.0156866	0.0248962	down	-0.354879
Cluster-12648.6	8.22	9.9	7.5	6.84	5.73	6.5	5.52	5.41	6	3.01	1.05	3.93	2.16	4.53	3.38	6.48	7.34	7.84	131	148	110	97	87	96	102	89	91	40	13	62	35	68	55	91	103	110	-0.0808712	0.694154	0.736927	false	-1.44523	0.00205908	0.00331797	down	-0.514945	0.0138485	0.0221605	false	-0.719206
Cluster-12648.9	0.34	0.23	0.33	1.6	2.25	1.54	0.16	0.31	0.16	1.22	1.82	1.33	0.1	0.25	0.06	3.69	2.71	3.14	9	6	8	41	61	41	5	9	4	29	43	38	3	6	1	94	69	80	0.574486	0.0461439	0.0645304	false	-0.471276	0.178766	0.214951	false	2.59045	2.36226e-08	7.33939e-08	up	NA
Cluster-12650.0	0	0	0	2.05	1.56	1.66	0	0	0	2.61	1.98	1.75	0	0	0	2.64	2.47	3.03	0	0	0	70	56	59	0	0	0	84	62	66	0	0	0	89	83	102	0.366603	0.135969	0.172999	false	0.0940973	0.74585	0.779197	false	8.35039	1.26882e-11	5.73708e-11	up	NA
Cluster-12662.0	0	0	0	0.8	0.18	1.71	0	0	0	4.26	6.29	3.88	0	0	0	0.2	0.81	0.4	0	0	0	4	1	9	0	0	0	20	30	22	0	0	0	1	4	2	NA	NA	NA	NA	2.26713	0.00268023	0.00425648	up	NA	NA	NA	NA	NA
Cluster-12663.0	1.15	0.8	0.64	0.16	0.15	0.16	2.51	0	0.16	2.78	4.07	3.23	1.42	1.06	1.46	3.07	5.16	1.47	8	5	4	1	1	1	20	0	1	20	30	29	10	7	10	22	38	11	4.36368	4.57236e-05	9.64054e-05	up	4.61713	1.84707e-06	4.18826e-06	up	NA	NA	NA	NA	NA
Cluster-12663.10	0	0	0	0.66	0.68	1.25	0	0	0	0.27	0.42	0.36	0	0	0	1.9	1.6	0.98	0	0	0	46	50	92	0	0	0	18	27	28	0	0	0	133	111	68	0.531778	0.187578	0.231703	false	-1.47275	0.000684646	0.00116824	down	8.36928	5.16213e-11	2.18351e-10	up	NA
Cluster-12663.11	0	0.1	0	0	0	0	0.03	0.05	0	2.95	3.85	2.49	0.04	0	0	2.37	2.4	2.19	0	2	0	0	0	0	0	1	0	65	83	64	1	0	0	55	55	50	7.98205	8.92482e-11	3.43676e-10	up	8.49888	8.70793e-12	3.38338e-11	up	NA	NA	NA	NA	NA
Cluster-12663.2	0.27	0.55	0.41	1.53	0.08	0.65	0.39	0.48	0.11	3.08	3.89	2.94	0.2	0	0.24	0.12	1.18	1	7	14	10	39	2	17	12	14	3	74	91	83	5	0	7	3	29	25	-0.26351	0.807933	0.838204	false	1.96873	0.0136699	0.0197609	up	NA	NA	NA	NA	NA
Cluster-12663.4	0.37	1.14	0.88	0	0	0	0.13	0.38	0.06	0.6	1.01	0.49	0.44	0.11	0.4	0.5	0.79	1.3	29	85	64	0	0	0	12	30	4	40	65	38	35	8	32	35	55	90	8.1516	3.60737e-10	1.31681e-09	up	7.94445	8.99252e-10	2.92593e-09	up	-8.38841	1.91814e-10	7.63343e-10	down	0.808283
Cluster-12663.5	1.79	1.3	1.51	0	0	0	1.53	1.18	1.56	0	0	0	1.69	1.91	2.72	0	0	0	31	21	24	0	0	0	31	21	26	0	0	0	30	31	48	0	0	0	NA	NA	NA	NA	NA	NA	NA	NA	-7.14349	4.29404e-08	1.29169e-07	down	0.5954
Cluster-12663.7	0.32	0.12	0.16	1.03	0.17	0.78	0.3	0.22	0.22	2.25	1.96	1.79	0.07	0.43	0.6	2.15	2.08	2.45	16	6	7	49	8	39	18	12	11	101	86	94	3	22	32	101	98	115	1.48879	0.0107632	0.0167536	up	1.42585	0.0178742	0.0254081	up	1.71836	0.0293636	0.0444898	up	NA
Cluster-12663.9	0.86	0.12	0.36	0.76	0.66	0.06	0.9	0.49	0.96	0	0.06	0.31	0.76	0.78	0.62	1.11	1.77	0.96	67	9	26	54	49	4	83	40	73	0	3	24	62	59	50	78	124	67	1.13081	0.134088	0.170793	false	-2.22948	0.0941909	0.118981	false	0.0534854	0.954802	0.964731	false	-0.0784365
Cluster-12666.1	0	0	0	0.13	0	0	0	0	0	4.03	2.67	2.9	0	0	0	0.54	1.07	0.8	0	0	0	1	0	0	0	0	0	28	18	24	0	0	0	4	8	6	NA	NA	NA	NA	5.91815	5.28555e-06	1.13829e-05	up	NA	NA	NA	NA	NA
Cluster-12668.1	0	0	0	1.91	1.01	1.36	0	0	0	1.67	2.17	1.07	0	0	0	0.86	0.83	1.9	0	0	0	59	40	52	0	0	0	41	24	35	0	0	0	33	31	39	-0.755012	0.0230617	0.0340427	false	-0.710698	0.0507498	0.0671452	false	8.05967	1.29716e-10	5.26518e-10	up	NA
Cluster-12675.0	0	0	0	2.32	27.28	19.82	0	0	0	99.62	79	110.13	0	0	0	44.79	40.94	13.05	0	0	0	1	14	9	0	0	0	41	38	59	0	0	0	19	18	6	NA	NA	NA	NA	2.42022	0.000213863	0.000386153	up	NA	NA	NA	NA	NA
Cluster-12678.0	0	0	0	0.15	0.27	0.28	0	0	0	3.13	5.77	3.92	0	0	0	0.3	1.19	0.44	0	0	0	1	2	2	0	0	0	20	37	30	0	0	0	2	8	3	NA	NA	NA	NA	4.02999	1.04223e-06	2.42933e-06	up	NA	NA	NA	NA	NA
Cluster-12683.0	0	0	0	0.02	0	0	0	0	0	0.59	0.59	0.67	0	0	0	1.7	1.46	1.75	0	0	0	1	0	0	0	0	0	25	24	33	0	0	0	75	64	77	7.45411	1.04755e-09	3.65802e-09	up	6.13768	1.39198e-06	3.20054e-06	up	NA	NA	NA	NA	NA
Cluster-12698.0	0	0	0	0.08	0	0.08	0	0	0	0.44	0.44	0.59	0	0	0	2.08	2	1.17	0	0	0	1	0	1	0	0	0	5	5	8	0	0	0	25	24	14	4.77568	4.90639e-05	0.000103134	up	NA	NA	NA	NA	NA	NA	NA	NA	NA
Cluster-12713.0	0	0	0	0.07	0	0.18	0	0	0	1.9	4.13	1.88	0	0	0	3.51	4.94	2.81	0	0	0	2	0	2	0	0	0	35	58	45	0	0	0	51	64	43	5.10164	4.87902e-10	1.75742e-09	up	5.0141	5.92709e-09	1.77286e-08	up	NA	NA	NA	NA	NA
Cluster-12717.0	0	0	0	0.23	0	0.44	0	0	0	9.85	9.37	6.28	0	0	0	2.34	3.02	2.78	0	0	0	1	0	2	0	0	0	40	39	31	0	0	0	10	13	12	NA	NA	NA	NA	5.10698	9.24299e-08	2.41796e-07	up	NA	NA	NA	NA	NA
Cluster-12722.0	0	0	0	2.28	6.28	3.82	0	0	0	2.06	1.22	2.45	0	0	0	1.39	4.16	2.65	0	0	0	20	59	35	0	0	0	17	10	24	0	0	0	12	36	23	-0.867178	0.129357	0.165234	false	-1.27774	0.0171576	0.0244514	down	7.63285	1.14931e-08	3.70772e-08	up	NA
Cluster-12727.0	0	0	0	0.75	0.66	0	0	0	0	3.59	7.92	11.58	0	0	0	1.9	1.49	0.74	0	0	0	2	2	0	0	0	0	9	21	36	0	0	0	5	4	2	NA	NA	NA	NA	3.90162	0.000149143	0.000273816	up	NA	NA	NA	NA	NA
Cluster-12734.0	0	0	0	3.6	6.77	6.82	0	0	0	6.91	4.99	6.11	0	0	0	3.17	4.83	1.68	0	0	0	15	31	30	0	0	0	27	20	29	0	0	0	13	20	7	-1.11734	0.04641	0.064868	false	-0.105854	0.805039	0.832299	false	7.05428	1.52661e-07	4.2891e-07	up	NA
Cluster-12738.0	0	0	0	1.38	0.89	1.23	0	0	0	0.64	0.46	0.46	0	0	0	2.18	0.96	2.17	0	0	0	16	11	15	0	0	0	7	5	6	0	0	0	25	11	25	0.338593	0.530613	0.584622	false	NA	NA	NA	NA	NA	NA	NA	NA	NA
Cluster-12757.11	1.44	1.48	1.34	0	0	0.02	0.79	1.2	1.08	0.29	0.29	0.22	0.99	1.05	1.13	0.23	0.3	0.3	167	165	146	0	0	2	109	145	122	28	27	25	120	119	138	24	30	31	5.21069	4.2513e-06	1.00348e-05	up	5.22683	4.99414e-06	1.07839e-05	up	-7.94288	2.59314e-14	1.52952e-13	down	0.104349
Cluster-12757.12	0.99	1.41	0.46	1.82	1.56	1.39	0.6	0.71	0.5	5.47	2.66	4.05	1.04	0.32	1.22	5.02	4.85	5.7	16	21	7	26	24	21	11	12	7	76	36	66	17	5	20	73	70	83	1.47285	8.58634e-07	2.19459e-06	up	1.20799	0.00221954	0.00356186	up	0.652006	0.216209	0.272128	false	NA
Cluster-12757.15	6.32	8.52	7.12	1.87	15.01	1.91	2.56	1.98	2.24	15.63	5.7	5.13	2.51	7.81	7.62	6.05	21.61	25.14	287	284	250	189	231	197	343	229	247	462	407	560	295	264	281	602	544	557	1.26984	1.9291e-30	1.79514e-29	up	1.09978	5.62049e-22	4.00108e-21	up	-0.455616	0.000480224	0.000936866	false	0.15769
Cluster-12757.4	9.86	17.96	15.07	15.51	20.36	13.32	8.87	11.79	11.8	38.35	24.08	30.21	3.92	11.22	8.16	41.67	52.94	42.68	20	28	25	25	38	23	19	22	19	58	40	58	7	18	14	66	86	70	1.17525	0.000209607	0.000410554	up	0.752488	0.0296734	0.0408207	false	0.185775	0.648201	0.706433	false	NA
Cluster-12757.5	19.92	20.01	15.61	6.39	11.55	5.54	10.63	11.18	9.74	56.46	71.58	56.93	15.74	15.74	8.21	42.91	39.93	37.36	52	42	34	13	28	12	30	27	21	114	155	144	37	34	19	91	86	81	2.09613	2.91128e-08	8.79446e-08	up	2.87488	1.38308e-13	6.20783e-13	up	-1.31887	0.00363213	0.00635143	down	0.330587
Cluster-12757.7	0.92	0.58	1	2.63	2.47	2.14	1.77	1.96	1.37	10.31	6.75	8.98	1.94	1.84	2.38	11.4	13.31	11.33	36	21	36	93	92	78	81	80	52	344	219	351	79	69	97	399	463	395	2.05891	1.2298e-41	1.47552e-40	up	1.67998	4.68391e-15	2.32395e-14	up	1.45991	1.91565e-06	4.77775e-06	up	0.319804
Cluster-12757.8	4.18	3.95	5.52	1.94	1.75	1.44	1.59	1.07	1.46	1.47	1.3	1.31	2.69	1.14	1.59	0.34	0.32	0.7	137	123	167	57	54	44	61	36	46	41	35	42	91	36	53	10	9	20	-2.18815	4.50707e-07	1.18972e-06	down	-0.501611	0.0870834	0.110609	false	-1.50514	1.21364e-09	4.39704e-09	down	0.447466
Cluster-12757.9	0.06	0.98	0.41	0.12	0.22	0.47	0.6	0.37	0.51	0.33	0.71	0.85	1.48	0.91	1.21	0.26	0.66	0.3	2	37	15	4	8	17	27	15	19	11	23	33	61	34	50	9	23	10	NA	NA	NA	NA	1.08069	0.125992	0.15575	false	NA	NA	NA	NA	1.36742
Cluster-12775.10	0	0	0.11	0	0.09	0	0.03	0.1	0.22	0.35	0.66	0.97	0	0.14	0.17	0.95	0.93	0.07	0	0	3	0	3	0	1	3	7	10	19	34	0	4	6	30	29	2	4.18039	0.00518846	0.00845881	up	NA	NA	NA	NA	NA	NA	NA	NA	NA
Cluster-12775.14	1.05	0.26	0.48	1.93	0.7	1.68	0.33	0.29	0.44	1.73	1.4	2.59	0.72	0.92	0.95	2.97	1.71	3.43	13	3	5	22	8	20	5	3	5	19	15	33	9	11	12	34	19	39	0.671139	0.231806	0.280653	false	0.270354	0.634267	0.676095	false	NA	NA	NA	NA	NA
Cluster-12775.16	1.76	0	2.22	9.19	6.78	9.65	0.86	1.99	0	21.86	28.97	41.27	6.29	0	4.46	25.47	16.95	16.62	2	0	2	8	7	9	1	2	0	18	27	44	6	0	4	21	15	15	NA	NA	NA	NA	1.75672	0.0011103	0.00184518	up	NA	NA	NA	NA	NA
Cluster-12775.17	123.89	121.26	140.19	83.91	86.85	88	101.32	100.5	93.86	11.61	7.25	11.76	58.16	36.6	54.85	167.34	194.42	185.84	438	358	424	247	286	275	394	342	283	32	21	40	192	110	177	485	571	549	0.793564	7.78425e-14	3.77725e-13	false	-3.23464	1.79415e-49	2.68534e-48	down	-0.637151	4.8498e-08	1.44835e-07	false	-0.974437
Cluster-12775.18	1.6	1.62	0.81	4.04	2.94	1.2	2.03	0	0.4	6.18	9.5	7.16	0.18	0	0.4	6.18	8.12	6.53	35	33	16	80	62	24	52	0	8	116	174	158	4	0	9	121	159	128	1.09506	0.010929	0.0169917	up	1.33164	0.00353105	0.00551553	up	0.952257	0.0834269	0.115124	false	NA
Cluster-12775.19	12.86	13.45	12.91	5.09	5.47	5.72	9.95	13.59	11.07	0.57	0.86	0.67	7.21	8.3	7.95	1.14	1.06	0.71	374	371	347	133	151	156	340	409	310	14	20	19	216	232	239	29	27	18	-2.76837	2.48593e-25	2.02103e-24	down	-3.15901	4.69509e-28	4.21327e-27	down	-1.35439	6.56818e-28	9.13358e-27	down	-0.515699
Cluster-12775.2	0.05	0	0	5.39	6.85	5	0	0	0	1.37	0.33	0.89	0.11	0	0	2.88	3.18	4.08	1	0	0	89	119	86	0	0	0	20	4	16	2	0	0	46	51	62	-1.07964	2.45868e-05	5.33639e-05	down	-2.99769	1.82225e-10	6.31137e-10	down	8.04926	3.60895e-11	1.55517e-10	up	NA
Cluster-12775.20	42.89	45.1	34.1	35.68	39.07	66.85	45.66	47.84	44.41	34.67	10.33	13.26	16.4	24.6	19.86	58	34.83	32.98	845	968	850	676	632	736	1226	1162	977	224	164	232	420	375	436	488	444	367	-0.853511	4.00726e-10	1.45645e-09	false	-1.83536	2.69924e-39	3.25425e-38	down	-0.42403	6.05e-05	0.000130117	false	-1.3367
Cluster-12775.21	0	0	0	1.79	1.62	1.22	0	0	0	4.46	5.69	5.53	0	0	0	3.35	4.23	3.05	0	0	0	27	26	19	0	0	0	63	80	93	0	0	0	50	63	45	0.935316	0.00636983	0.0102652	false	1.60211	6.16304e-07	1.47243e-06	up	6.98635	1.13427e-07	3.23692e-07	up	NA
Cluster-12775.22	3.95	5.09	3.4	2.54	4.6	3.78	3.81	4.79	5.73	0.09	0	0.59	2.66	1.33	2.75	1.65	2.72	2.84	56	68	45	32	62	50	64	71	78	1	0	8	39	18	40	20	34	36	-0.867641	0.0309381	0.0446674	false	-4.17264	3.80621e-07	9.29768e-07	down	-0.280938	0.415939	0.483512	false	-1.04478
Cluster-12775.23	0	0	0	3.87	4.24	2.97	0	0	0	5.04	4.4	6.22	0.03	0.1	0	5.03	6.02	5.33	0	0	0	109	126	87	0	0	0	134	114	194	1	3	0	140	167	148	0.303197	0.129185	0.165026	false	0.333802	0.145383	0.177733	false	9.14444	5.66208e-14	3.23356e-13	up	NA
Cluster-12775.5	9.95	7.72	9.82	0	0	0	13.07	20.24	15.49	0	1.21	0	6.14	5.58	8.91	0	0	0	30	19	25	0	0	0	42	58	39	0	3	0	17	14	24	0	0	0	NA	NA	NA	NA	NA	NA	NA	NA	-7.10534	6.11619e-08	1.80405e-07	down	-1.23536
Cluster-12777.1	0.55	0.24	0.1	1.01	1.08	1.51	0.19	1.06	0.28	2.35	3.16	2.61	0.25	0.11	0.11	8.34	5.83	6.79	5	3	2	20	19	24	2	16	6	44	44	36	3	2	1	104	81	91	1.934	3.66913e-10	1.33848e-09	up	0.884641	0.0198039	0.0279739	false	NA	NA	NA	NA	NA
Cluster-12797.11	18.55	33.62	0	2.47	2.07	0	5.56	15.25	2.51	36.15	11.04	11.91	2.27	10.39	4.98	105.27	55.65	59.98	10	12	0	1	1	0	3	7	1	14	5	6	1	4	2	42	23	26	5.31407	3.83512e-06	9.09813e-06	up	NA	NA	NA	NA	NA	NA	NA	NA	NA
Cluster-12797.2	3.48	2.16	3.3	0	0	0	2.6	1.61	2.29	0	0.42	0	3.63	2.34	1.48	0	0	0	41	23	35	0	0	0	25	19	16	0	4	0	27	17	11	0	0	0	NA	NA	NA	NA	NA	NA	NA	NA	-7.52475	5.61843e-09	1.88879e-08	down	NA
Cluster-12797.3	0.18	0.78	1.25	0	0	0	2.89	2.51	2.41	0	0	0	1.33	2.48	2.36	0	0	0.11	1	7	10	0	0	0	34	25	23	0	0	0	13	23	24	0	0	0	NA	NA	NA	NA	NA	NA	NA	NA	NA	NA	NA	NA	-0.325508
Cluster-12807.2	0	0	0	2.34	0.67	0	0	0	0	16.99	26.32	26.29	0	0	0	12.39	5.11	11.39	0	0	0	4	1	0	0	0	0	31	52	61	0	0	0	18	10	16	NA	NA	NA	NA	4.72651	9.52118e-09	2.78291e-08	up	NA	NA	NA	NA	NA
Cluster-12813.0	0	0	0	0.08	0.07	0	0	0	0	0	0.13	0.07	0	0	0	0.68	0.82	1.05	0	0	0	2	2	0	0	0	0	0	3	2	0	0	0	17	21	26	3.80393	2.8307e-05	6.10654e-05	up	NA	NA	NA	NA	NA	NA	NA	NA	NA
Cluster-12813.1	0	0	0	0	0	0	0	0	0	0.08	0.21	0	0	0	0	1.9	1.39	1.74	0	0	0	0	0	0	0	0	0	2	5	0	0	0	0	49	35	45	7.67294	9.50707e-10	3.33485e-09	up	NA	NA	NA	NA	NA	NA	NA	NA	NA
Cluster-12826.10	0.86	0.87	1.5	2.11	2.67	1.6	1.92	1.62	0.84	3.29	4.61	5.19	1.44	2.97	1.58	3.95	1.14	2.34	22	21	35	49	65	38	58	43	20	72	98	133	38	73	42	90	26	53	-0.0332911	0.947346	0.956566	false	0.879267	0.00589717	0.0089572	false	0.912625	0.0210017	0.0326451	false	0.493218
Cluster-12826.13	0	0	0.07	0.15	0	0	0.06	0.26	0.43	4.19	7.05	9.01	11.09	13.21	10.56	5.31	5.55	4.65	0	0	1	2	0	0	1	4	6	52	86	132	167	185	158	69	72	60	6.4515	1.76794e-09	6.04708e-09	up	6.93919	5.63562e-10	1.86998e-09	up	NA	NA	NA	NA	5.64331
Cluster-12826.5	2.51	0.66	2.98	1.9	2.54	1.43	3.79	3.23	3.48	0.92	1.73	0.65	1.99	2.77	3.64	4.85	4.66	2.68	36	8	39	24	34	19	63	47	47	11	20	9	29	37	53	61	58	33	0.789398	0.0553276	0.0761877	false	-1.01069	0.067513	0.0873798	false	-0.150823	0.810421	0.847316	false	-0.282319
Cluster-12826.6	3.04	0	0	4.28	1.15	2.17	0.85	0.94	0.04	3.97	11.01	6.53	1.94	0	0	8.01	13.23	6.39	21	0	0	26	7	13	6	6	0	22	63	44	13	0	0	48	79	38	1.6238	0.00532509	0.00867153	up	1.38255	0.0383575	0.0518232	false	NA	NA	NA	NA	NA
Cluster-12826.8	0.95	1.15	1.9	1.51	3.12	1.55	1.09	1.06	2.54	3.02	3.06	3.76	1.42	1.47	0.88	5.69	6.75	5.21	33	38	61	47	103	50	44	38	85	89	88	131	51	49	32	177	209	161	1.26715	8.6402e-05	0.000176969	up	0.515338	0.14715	0.179668	false	0.538247	0.221217	0.277781	false	-0.257727
Cluster-12826.9	12.35	38.79	12.82	8.85	9.44	7.7	25.62	9.9	10.82	2.07	2.27	2.74	7.1	8.24	10.37	7.35	7.89	24.7	400	382	384	258	290	234	384	332	338	57	60	88	237	257	348	212	226	201	-0.487393	0.000208604	0.000408744	false	-2.04736	1.84291e-27	1.61734e-26	down	-0.619463	2.85298e-08	8.76748e-08	false	-0.213892
Cluster-12830.1	0	0	0	0	0	0	0	0	0	9.2	9.74	8.93	0	0.08	0	8.4	6.96	7.71	0	0	0	0	0	0	0	0	0	310	319	353	0	3	0	297	245	271	10.3282	5.0962e-18	3.1182e-17	up	10.6926	2.55791e-19	1.60771e-18	up	NA	NA	NA	NA	NA
Cluster-12834.0	0	0	0	2.73	3.82	3.05	0	0	0	0.12	0.36	0.61	0	0	0	1.15	1.04	0.57	0	0	0	24	36	28	0	0	0	1	3	6	0	0	0	10	9	5	-2.06632	2.90789e-05	6.26602e-05	down	-3.2596	6.19081e-07	1.47869e-06	down	7.26938	1.73811e-08	5.48667e-08	up	NA
Cluster-12836.0	0	0	0	0	0.16	0	0	0	0	4.71	1.34	2.8	0	0	0	0.24	0	0.39	0	0	0	0	1	0	0	0	0	37	10	26	0	0	0	2	0	3	NA	NA	NA	NA	5.96551	1.84907e-05	3.75216e-05	up	NA	NA	NA	NA	NA
Cluster-12836.1	0	0	0	1.01	0.77	0.63	0	0	0	19.59	18.23	13.23	0	0	0	3.4	8.06	5.25	0	0	0	3	2	2	0	0	0	54	53	45	0	0	0	10	24	15	NA	NA	NA	NA	4.34914	6.18117e-11	2.22652e-10	up	NA	NA	NA	NA	NA
Cluster-12838.0	0	0	0	1.41	2.62	2.01	0	0	0	0	0	0	0	0	0	0	0	0	0	0	0	27	53	40	0	0	0	0	0	0	0	0	0	0	0	0	-7.95168	4.04502e-10	1.46954e-09	down	-7.85782	7.78038e-10	2.54743e-09	down	7.71306	1.83588e-09	6.52244e-09	up	NA
Cluster-12842.1	0.48	0.97	1.65	1.5	1.76	2.56	0.48	0.42	0.95	0	0.32	0.17	1.1	1.5	1.52	0.3	0.1	0.1	11	19	35	31	32	55	13	10	21	0	6	4	26	33	36	5	2	2	-3.91104	5.42898e-09	1.77049e-08	down	-3.66322	1.0588e-06	2.46614e-06	down	0.806066	0.140659	0.184834	false	1.20297
Cluster-12848.0	0	0	0	0.97	3.25	0.53	0	0	0	6.6	6.6	7.3	0	0	0	4.6	7.77	6.78	0	0	0	3	7	1	0	0	0	17	17	26	0	0	0	14	23	21	2.21146	0.00307961	0.00518624	up	NA	NA	NA	NA	NA	NA	NA	NA	NA
Cluster-12850.0	0	0	0	0.63	1.51	0.6	0	0	0	3.33	3.36	3.66	0	0	0	4.53	5.49	4.91	0	0	0	8	21	8	0	0	0	40	40	52	0	0	0	57	69	62	2.15909	1.29774e-06	3.24783e-06	up	1.73427	0.000285574	0.000508246	up	NA	NA	NA	NA	NA
Cluster-12852.0	0	0	0	5.21	2.48	3.38	0	0	0	12.41	9.26	15.13	0	0	0	1.63	3.6	3.18	0	0	0	13	7	9	0	0	0	29	23	44	0	0	0	4	9	8	NA	NA	NA	NA	1.59095	0.00120726	0.00199799	up	NA	NA	NA	NA	NA
Cluster-12855.0	0	0	0	2.74	2.71	4.55	0	0	0	3.41	2.14	1.21	0	0	0	6.26	6.91	5.04	0	0	0	12	13	21	0	0	0	14	9	6	0	0	0	27	30	22	0.581392	0.192282	0.236943	false	NA	NA	NA	NA	NA	NA	NA	NA	NA
Cluster-12859.0	0	0	0	5.58	5.61	5.08	0	0	0	9	6.06	8.4	0	0	0	8.19	5.62	5.13	0	0	0	31	34	30	0	0	0	47	32	53	0	0	0	45	31	28	-0.0646546	0.855763	0.87958	false	0.357571	0.262981	0.306264	false	7.38429	6.22232e-09	2.08124e-08	up	NA
Cluster-12859.1	0	0	0	4.74	2.96	4.56	0	0	0	2.26	4.45	5.42	0	0	0	7.56	4.45	4.71	0	0	0	27	18	27	0	0	0	12	24	35	0	0	0	43	25	27	0.198335	0.645286	0.692334	false	-0.15565	0.756297	0.788869	false	6.99109	1.37647e-07	3.88682e-07	up	NA
Cluster-12864.0	0	0	0	0.07	0	0	0	0	0	2.27	2.15	1.52	0	0	0	1.34	0.9	0.45	0	0	0	1	0	0	0	0	0	29	27	23	0	0	0	18	12	6	NA	NA	NA	NA	6.10954	2.18993e-06	4.92577e-06	up	NA	NA	NA	NA	NA
Cluster-12871.0	0	0	0	0.39	0.42	0.27	0	0	0	2.84	2.6	2.06	0	0	0	1.75	2.32	1.64	0	0	0	7	8	5	0	0	0	48	43	41	0	0	0	31	41	29	2.13932	1.79373e-05	3.95073e-05	up	2.62803	4.25184e-08	1.15576e-07	up	NA	NA	NA	NA	NA
Cluster-12874.0	0	0	0	1.14	1.32	0.95	0	0	0	1.36	3.47	3.29	0	0	0	1.15	0.58	2.44	0	0	0	8	10	7	0	0	0	9	23	26	0	0	0	8	4	17	NA	NA	NA	NA	1.10077	0.0740584	0.0952025	false	NA	NA	NA	NA	NA
Cluster-12875.1	0.09	0	0	3.57	2.19	1.6	0	0	0	5.01	3.9	4.78	0	0	0.06	3.11	4.53	3.16	1	0	0	49	32	23	0	0	0	65	49	70	0	0	1	40	54	41	0.171148	0.671233	0.716146	false	0.70297	0.0658825	0.0854294	false	6.56188	5.32575e-07	1.4068e-06	up	NA
Cluster-12876.10	2.39	3.87	6.31	4.24	1.78	3.71	0	4.29	1.74	0	0	0	2.78	0.46	1.98	0.83	0.61	1.44	176	274	434	284	125	258	0	330	125	0	0	0	214	33	152	55	40	95	-2.02226	3.63389e-06	8.64456e-06	down	-10.3578	1.6081e-16	8.70505e-16	down	-0.448445	0.268306	0.329651	false	-0.155558
Cluster-12876.11	0	1.08	0.49	0	1.17	0.23	0.29	0	0	8.84	14.69	11.23	0.48	0.1	0	0	0.51	0	0	31	14	0	34	6	10	0	0	231	375	345	15	3	0	0	13	0	NA	NA	NA	NA	4.52327	0.00146845	0.00240679	up	-0.277906	0.871387	0.89762	false	NA
Cluster-12876.14	0.23	0	0.02	1.29	1.56	1.61	0	0.37	0.24	0.54	0.22	1.04	0	0	0.3	3.39	5.58	5.38	3	0	0	15	19	19	0	5	3	5	2	13	0	0	4	39	64	62	1.44146	0.000166113	0.000329279	up	NA	NA	NA	NA	NA	NA	NA	NA	NA
Cluster-12876.3	0	0	0	4.81	4	3.53	0	0	0	3.6	0	2.98	0	0	0	1.5	1.07	0	0	0	0	60	53	46	0	0	0	42	0	42	0	0	0	18	13	0	-2.55858	0.00266055	0.00451983	down	-1.09048	0.2958	0.341051	false	8.13056	5.62661e-11	2.36802e-10	up	NA
Cluster-12876.5	1.25	0.98	1.29	0.19	1.32	0.61	1.55	1.03	1.22	0.55	0.38	0.77	1.95	1.41	1.8	2.01	4.18	2.22	70	52	67	9	70	32	102	59	66	26	17	43	113	77	105	101	208	111	1.74797	0.00577178	0.00935373	up	-0.484342	0.497308	0.544493	false	-0.833101	0.181391	0.232397	false	0.501431
Cluster-12876.6	0.12	0	0	4.34	4.88	3.88	0	0.12	0	14.07	8.82	8.01	0.1	0	0	8.74	13.21	11.9	1	0	0	45	54	42	0	1	0	138	86	93	1	0	0	90	136	123	1.11111	3.37874e-05	7.22896e-05	up	1.07583	0.000760823	0.00129105	up	6.99086	1.74511e-08	5.50694e-08	up	NA
Cluster-12876.7	3.69	1.96	0	5.3	6.57	5.74	6.3	2.31	5.63	11.62	8.32	12.02	5.82	7.82	6.72	28.41	26.2	27.88	267	136	0	347	452	391	537	174	396	719	498	869	438	551	508	1842	1688	1799	1.96887	3.32972e-115	9.96349e-114	up	0.689275	1.13123e-05	2.34869e-05	false	1.54368	0.380257	0.447289	false	0.567911
Cluster-12876.8	0	0.14	0	0	0.42	0	0.12	0	0	1.52	2.93	0.93	0	0	0	1.05	2.25	2.13	0	9	0	0	29	0	10	0	0	96	180	69	0	0	0	69	149	141	3.49272	0.109746	0.142374	false	3.58571	0.106578	0.133399	false	NA	NA	NA	NA	NA
Cluster-12879.1	21.9	19.21	18.79	10.9	12.11	12.04	20.97	18.86	20.47	10.1	10.82	9.31	17.24	17.61	20.12	7.43	7.23	6.69	506	423	400	230	274	268	570	455	464	214	215	219	412	400	480	159	156	143	-0.948949	5.4292e-12	2.30936e-11	false	-0.352283	0.015934	0.0228145	false	-0.82503	3.8587e-12	1.83611e-11	false	-0.0900241
Cluster-12887.0	0	0	0	0.22	0.88	0.34	0	0	0	0.79	1.1	0.52	0	0	0	1.43	0.94	0.98	0	0	0	5	21	8	0	0	0	17	23	13	0	0	0	32	21	22	0.966143	0.119388	0.153666	false	NA	NA	NA	NA	NA	NA	NA	NA	NA
Cluster-12890.0	0	0	0	0.59	0.8	1.31	0	0	0	1.38	0.77	0.53	0	0	0	2.83	2.91	1.91	0	0	0	9	13	21	0	0	0	20	11	9	0	0	0	43	44	29	1.23518	0.00784805	0.0124774	up	NA	NA	NA	NA	NA	NA	NA	NA	NA
Cluster-12891.2	0	0.32	0.8	0.59	0	1.2	1.75	0.43	0.47	2.6	1.13	3.28	1.44	4.53	3.19	6.6	15.21	13.22	0	2	5	3	0	7	14	3	3	14	6	22	10	29	21	39	91	80	4.18043	3.21824e-08	9.67862e-08	up	NA	NA	NA	NA	NA	NA	NA	NA	NA
Cluster-12891.3	0.17	0.08	0.11	5.51	2.92	2.35	0.09	0	0.09	31.43	24.41	27.51	0.18	0.27	0.15	37.07	46.85	36.19	7	2	4	96	110	91	4	0	3	767	762	973	7	9	6	874	930	1013	3.04946	4.66659e-133	1.61675e-131	up	2.96357	2.01379e-136	9.0258e-135	up	4.47303	2.34794e-20	2.20047e-19	up	NA
Cluster-12891.4	0.83	1.19	1.1	0.73	1.12	1.42	2.4	2.99	3.67	36.58	40.16	35.78	2.85	4	3.36	22.1	17.01	17.24	16	22	20	13	21	26	56	62	70	622	668	716	58	77	69	393	302	306	3.86645	3.26986e-43	4.0438e-42	up	4.96183	3.75395e-102	1.17961e-100	up	NA	NA	NA	NA	0.219477
Cluster-12910.0	0	0	0	0.22	0	0	0	0	0	25.01	22.94	29.94	0	0	0	3.27	5.21	1.73	0	0	0	1	0	0	0	0	0	109	102	158	0	0	0	15	24	8	NA	NA	NA	NA	8.30056	6.87365e-12	2.69314e-11	up	NA	NA	NA	NA	NA
Cluster-12911.3	0.22	0	0.21	0.79	0.51	0.24	0.14	0.06	0.41	1.02	1.26	0.79	0.5	0.18	0.05	3.14	3.12	3.17	4	0	3	12	8	4	3	1	7	12	17	14	9	3	1	49	45	46	2.34445	7.4296e-07	1.91455e-06	up	NA	NA	NA	NA	NA	NA	NA	NA	NA
Cluster-12914.0	0	0	0	6.55	0	10.34	0	0	0	48.07	76.47	77.35	0	0	0	11.1	14.99	10.27	0	0	0	3	0	5	0	0	0	21	39	44	0	0	0	5	7	5	NA	NA	NA	NA	3.57668	5.734e-06	1.23035e-05	up	NA	NA	NA	NA	NA
Cluster-12916.0	0.14	0	0	1.22	1.39	0.72	0	0	0	0.84	0.63	1.1	0	0	0.05	1.28	1.7	0.69	3	0	0	23	28	11	0	0	0	15	11	23	0	0	1	24	32	13	-0.0399801	0.942474	0.952585	false	-0.466197	0.383919	0.431808	false	4.34032	0.000172493	0.000353676	up	NA
Cluster-12923.0	0	0	0	3.4	1.75	0.63	0	0	0	10.14	10.49	8.53	0	0	0	17.32	8.76	21.35	0	0	0	5	3	1	0	0	0	14	16	15	0	0	0	25	13	32	2.76096	0.000426235	0.000804619	up	NA	NA	NA	NA	NA	NA	NA	NA	NA
Cluster-12938.0	0	0	0	6.18	7.25	5.31	0	0	0	2.63	2.77	2.75	0	0	0	4.25	3.63	3.24	0	0	0	50	63	45	0	0	0	20	21	25	0	0	0	34	29	26	-1.02155	0.0011521	0.00205569	down	-1.36572	3.72275e-05	7.30475e-05	down	8.11607	6.16626e-11	2.58198e-10	up	NA
Cluster-12945.1	0	0	0.01	0.1	0	0.53	0	0.13	0	0.4	0.6	0.62	0	0	0	1.23	0.76	0.85	0	0	0	3	0	17	0	4	0	11	17	21	0	0	0	38	23	26	1.91069	0.0703442	0.0950043	false	NA	NA	NA	NA	NA	NA	NA	NA	NA
Cluster-12945.2	2.62	2.7	1.02	1.05	0.91	0.78	2.41	1.79	2.6	0.61	0.37	0.24	3.53	3.64	4.06	0.15	0.45	0.14	93	91	33	33	30	26	101	66	89	18	11	8	130	126	150	4	14	4	-2.21994	0.000228331	0.000445151	down	-1.35506	0.00641624	0.00969475	down	-1.31869	0.00398335	0.00693581	down	0.778827
Cluster-12945.3	0.57	0.15	1.36	2.77	2.92	4.65	0.64	0.34	0.26	6.34	11.35	9.52	0.57	0.95	1.36	12.87	16.09	11.65	7	2	14	21	26	39	12	4	4	56	93	90	5	14	14	122	150	104	1.93015	2.78929e-09	9.36458e-09	up	1.37288	0.000432098	0.000753727	up	1.85451	0.0079658	0.0132497	up	NA
Cluster-12945.5	0	0.18	0	79.76	88.08	68.08	0	0	0.1	73.02	83.86	84.27	0	0.1	0	87.35	79.37	74.01	0	1	0	508	607	461	0	0	1	466	523	628	0	1	0	582	518	480	-0.190372	0.123699	0.158722	false	-0.0706838	0.573328	0.618552	false	10.4733	1.16574e-18	9.76109e-18	up	NA
Cluster-12946.0	0	0	0	2.93	1.88	0	0	0	0	25.71	24.54	41.45	0	0	0	16.4	15.94	7.88	0	0	0	4	3	0	0	0	0	33	35	68	0	0	0	22	22	11	2.77481	0.00170856	0.00298057	up	4.13935	2.28059e-08	6.39395e-08	up	NA	NA	NA	NA	NA
Cluster-12947.0	0	0	0	1.53	0.31	0.32	0	0	0	5.05	4.29	6.76	0	0	0	2.92	2.05	1.88	0	0	0	9	2	2	0	0	0	28	24	45	0	0	0	17	12	11	NA	NA	NA	NA	2.752	8.70797e-05	0.000164283	up	NA	NA	NA	NA	NA
Cluster-12949.0	0	0	0	0.09	0.32	0	0	0	0	2.65	2.59	2.32	0	0	0	1.92	2.79	3.05	0	0	0	1	4	0	0	0	0	29	28	30	0	0	0	22	32	35	3.96599	2.81265e-06	6.78073e-06	up	4.02803	9.79164e-07	2.28892e-06	up	NA	NA	NA	NA	NA
Cluster-12949.1	3.05	3.68	3.95	2.63	3.34	3.31	6.3	4.67	4.18	0	0.51	0	0	0.34	0.32	0	0	0	29	32	34	22	30	29	69	45	37	0	4	0	0	3	3	0	0	0	-7.39123	6.73967e-09	2.17721e-08	down	-4.40264	4.89996e-06	1.05942e-05	down	-0.276909	0.432426	0.500034	false	-4.51643
Cluster-12959.0	0	0	0	0.22	0.1	0.24	0	0	0	0.82	0.78	0.42	0	0	0	0.89	0.81	0.89	0	0	0	8	4	9	0	0	0	28	26	17	0	0	0	32	29	32	1.94464	0.000123736	0.000248809	up	1.67152	0.00586383	0.00891047	up	NA	NA	NA	NA	NA
Cluster-12984.0	0	0	0	2.42	2.66	1.83	0	0	0	0.12	0.17	0.21	0	0	0	0.32	0.59	0.36	0	0	0	62	72	49	0	0	0	3	4	6	0	0	0	8	15	9	-2.71177	5.29751e-11	2.07771e-10	down	-3.928	4.79953e-14	2.22899e-13	down	8.32917	1.66932e-11	7.4539e-11	up	NA
Cluster-12987.0	0	0	0	0.7	0.72	1.28	0	0	0	2.15	0.55	0.74	0	0	0	2.31	3.74	3.34	0	0	0	11	12	21	0	0	0	32	8	13	0	0	0	36	58	52	1.53034	0.000471824	0.000885579	up	NA	NA	NA	NA	NA	NA	NA	NA	NA
Cluster-12998.0	0	0	0	5.54	3.89	3	0	0	0	0	0.48	0	0	0	0	0	0	0.6	0	0	0	37	28	21	0	0	0	0	3	0	0	0	0	0	0	4	-4.62735	1.60942e-06	3.9879e-06	down	-4.92494	1.66305e-06	3.78944e-06	down	7.24674	3.50654e-08	1.06501e-07	up	NA
Cluster-13014.0	0	0	0	2.5	2.7	1.94	0	0	0	9.46	11.61	9	0	0	0	9	8.48	2.51	0	0	0	11	13	9	0	0	0	39	49	45	0	0	0	39	37	11	1.20308	0.0519748	0.071938	false	1.91447	4.96445e-06	1.07241e-05	up	NA	NA	NA	NA	NA
Cluster-13022.0	0	0	0	1.33	0.7	1.44	0	0	0	6.26	6.38	7.54	0	0	0	1.54	0.96	0.76	0	0	0	7	4	8	0	0	0	31	32	45	0	0	0	8	5	4	NA	NA	NA	NA	2.38546	2.09828e-06	4.72933e-06	up	NA	NA	NA	NA	NA
Cluster-13039.0	0	0	0	0.64	0.45	0.77	0	0	0	1.36	1.55	2.01	0	0	0	2.1	1.38	1.7	0	0	0	8	6	10	0	0	0	16	18	28	0	0	0	26	17	21	1.21592	0.0227746	0.0336514	up	NA	NA	NA	NA	NA	NA	NA	NA	NA
Cluster-13050.0	0	0	0	0.68	0.31	0.64	0	0	0	64.31	94.58	81.65	0	0	0	35.09	34.28	28.29	0	0	0	2	1	2	0	0	0	176	272	276	0	0	0	101	100	83	5.6298	1.29725e-15	7.02276e-15	up	7.07318	1.18537e-23	9.04915e-23	up	NA	NA	NA	NA	NA
Cluster-13052.0	0	0	0	1.04	5.35	3.99	0	0	0	3.19	1.81	1.86	0	0	0	2.78	1.45	1.84	0	0	0	8	44	32	0	0	0	23	13	16	0	0	0	21	11	14	-1.04252	0.121743	0.156436	false	-0.771347	0.249282	0.291811	false	7.18764	9.4859e-07	2.44053e-06	up	NA
Cluster-13058.5	0.1	0	0.21	0.99	2.37	1.69	0.11	0	0.31	12.69	5.88	11.06	0.12	0	0	19.81	24.84	23.14	1	0	2	9	23	16	1	0	3	100	45	97	1	0	0	160	198	183	3.30297	2.91077e-25	2.36127e-24	up	2.2194	2.83324e-06	6.28944e-06	up	NA	NA	NA	NA	NA
Cluster-13060.0	0	0	0	2.83	3.93	3.79	0	0	0	5.61	14.19	8.66	0	0	0	3.28	3.63	3.21	0	0	0	7	11	10	0	0	0	13	35	25	0	0	0	8	9	8	NA	NA	NA	NA	1.29787	0.0306388	0.0420555	up	NA	NA	NA	NA	NA
Cluster-13060.1	0.65	0.47	1.02	0.41	0	0.28	3.95	3.2	5.03	0.51	0.37	1.01	0.96	0.89	2.99	0	0	0.19	8	5	12	4	0	3	60	43	63	5	4	13	12	11	40	0	0	2	NA	NA	NA	NA	NA	NA	NA	NA	NA	NA	NA	NA	-1.30465
Cluster-13060.2	6.07	8.02	9.2	166.83	167.16	174.38	26.39	26.79	25.46	124.95	130.33	127.55	14.94	9.85	10.16	165.01	166.18	165.37	178	224	250	4418	4670	4808	912	816	721	3122	3174	3742	454	279	309	4322	4332	4318	-0.296602	2.5906e-12	1.12947e-11	false	-0.577132	3.12767e-26	2.63099e-25	false	4.36815	0	0	up	-1.11933
Cluster-13060.3	22.14	22.37	23.95	3.05	7.27	8.74	125.58	124.81	128.61	5.36	3.15	3.14	121.13	121.62	119.51	11.3	11.26	7.84	661	633	661	82	206	244	4402	3857	3699	135	77	93	3735	3499	3690	300	297	207	0.40817	0.271094	0.322877	false	-0.890585	0.0396915	0.0535099	false	-1.93076	4.15312e-10	1.59152e-09	down	-0.0166002
Cluster-13060.4	0	0	0	8.62	7.08	5.2	20.77	21.02	14.04	1.18	2.01	2.22	3.86	0	0	4.77	4.46	7.1	0	0	0	186	161	117	586	523	324	24	40	53	95	0	0	101	95	151	-0.618101	0.0313395	0.0452031	false	-2.11099	5.34716e-10	1.77768e-09	down	9.6764	1.99192e-15	1.29844e-14	up	-3.79935
Cluster-13060.5	4.61	2.79	2.24	0	0	0	0	0	2.07	0	0	0	16.98	23.83	23.95	0	0	0	109	62	49	0	0	0	0	0	47	0	0	0	413	541	584	0	0	0	NA	NA	NA	NA	NA	NA	NA	NA	-8.66962	7.52609e-12	3.48146e-11	down	5.00932
Cluster-13060.6	0.21	1.81	1.69	63.33	64.01	63.46	1.23	0.71	0.3	38.07	45.55	39.62	1.39	1.18	0.66	25.53	23.93	23.97	3	1	2	1029	1132	1077	1	13	5	620	671	758	27	21	12	408	417	403	-1.5954	3.59699e-124	1.15725e-122	down	-0.766692	1.50763e-23	1.14481e-22	false	9.03322	2.41613e-52	7.10645e-51	up	NA
Cluster-13064.10	3.52	3.13	3.88	0	0	0	2.02	0.96	0.94	0	0	0	0.79	0	2.77	0	0	0.22	123	104	126	0	0	0	83	35	31	0	0	0	28	0	101	0	0	7	NA	NA	NA	NA	NA	NA	NA	NA	-9.3632	8.40216e-15	5.19297e-14	down	-0.0773737
Cluster-13064.11	0.41	0.96	0.63	0.59	0.63	0.17	0.1	0.48	0.18	1.5	0.96	1.48	0.23	0.23	0.31	0.72	0.84	0.88	23	53	34	30	34	9	7	29	10	74	46	85	14	12	18	37	43	45	0.582963	0.256049	0.306782	false	1.36861	0.00759043	0.0113561	up	-0.644122	0.282427	0.345	false	NA
Cluster-13064.12	184.3	178.31	177.64	113.1	98.4	113.93	58.71	60.05	78.82	55.35	53.45	52.06	49.83	43.73	51.22	37.64	53.16	56.74	609	488	500	309	302	331	212	190	220	141	144	165	152	121	153	101	145	156	-1.42821	2.71899e-14	1.36177e-13	down	-1.17464	2.69594e-17	1.52931e-16	down	-0.800797	7.65215e-13	3.91064e-12	false	-0.442009
Cluster-13064.15	41.46	44.56	45.08	79.51	80.1	82.14	117.09	122.32	123.52	310.18	296.69	305.22	117.04	124.83	116.89	268.2	250.72	248.9	466	460	464	783	841	843	1504	1381	1289	2881	2738	3369	1310	1295	1301	2604	2441	2435	1.40361	4.24867e-122	1.34375e-120	up	1.75625	8.48671e-262	8.64539e-260	up	0.784787	2.54194e-27	3.45054e-26	false	0.0177931
Cluster-13064.16	314.79	304.39	315.34	249.66	257.65	244.31	281.76	267.9	296.43	153.15	152.11	150.93	290.21	313.99	296.33	140.17	131.71	137	4323	3885	3951	3046	3347	3110	4487	3762	3841	1759	1727	2054	4045	4067	4118	1691	1585	1651	-1.14389	4.78654e-137	1.71949e-135	down	-0.886177	1.03315e-87	2.74946e-86	false	-0.397749	6.55979e-26	8.36821e-25	false	0.130635
Cluster-13064.17	0	0.42	0	6.31	3.34	5.53	0	0	0	5.76	10.53	9.73	1.51	0	0	4.28	3.36	3.34	0	1	0	15	9	14	0	0	0	12	25	27	4	0	0	10	8	8	NA	NA	NA	NA	0.633453	0.245259	0.287578	false	NA	NA	NA	NA	NA
Cluster-13064.2	3.28	1.86	3.67	1.38	2.2	0.91	3.9	3.13	4.22	0.8	1.88	3.04	1.17	2.61	1.54	0.14	0.71	0.45	39	20	40	14	25	10	54	38	48	8	18	36	14	29	18	1	7	4	NA	NA	NA	NA	0.198589	0.763814	0.795877	false	-1.06195	0.0426217	0.0625739	false	-1.07783
Cluster-13064.3	16.38	13.25	13.79	19.42	18.21	22.46	17.45	17.95	16.33	4.9	2.58	5.63	12.73	13.76	13.22	7.28	7.57	9.12	147	108	112	153	154	186	180	163	136	36	19	49	114	114	118	56	59	71	-1.60472	9.33785e-14	4.51125e-13	down	-2.37779	4.65872e-15	2.31198e-14	down	0.387239	0.0455473	0.0664955	false	-0.352216
Cluster-13064.4	2.94	2.86	2.61	6.89	7.57	5.76	3.69	2.28	1.47	3.85	2.53	1.48	3.09	3.15	0.73	1.72	1.11	1.73	37	34	30	78	92	68	55	30	17	41	26	18	40	38	9	19	12	19	-2.44449	7.45515e-13	3.38525e-12	down	-1.56335	0.0001425	0.000262256	down	1.19387	1.66715e-05	3.78673e-05	up	-0.0615233
Cluster-13064.5	25.39	29.11	31.71	63.68	56.66	53.41	28.65	29.17	33.7	22.77	25.43	24.42	19.58	23.85	26	24.98	24.6	22.52	399	427	456	892	843	781	524	470	503	300	330	380	314	355	416	345	339	311	-1.53705	6.60635e-52	9.48684e-51	down	-1.42658	1.65373e-37	1.92899e-36	down	0.93	6.89491e-18	5.4611e-17	false	-0.356257
Cluster-13064.6	1.29	1.53	1.85	0	0	0.16	0.15	1.74	1.25	0	0	0	0.99	2.77	0	0	0	0	45	51	60	0	0	5	6	63	42	0	0	0	36	94	0	0	0	0	NA	NA	NA	NA	NA	NA	NA	NA	-5.01006	8.60712e-10	3.18109e-09	down	0.309772
Cluster-13064.8	0.82	1.85	1.86	10.7	14.36	11.7	0.4	0.18	0.1	3.95	4.34	5.3	0.55	1.53	0	6.84	7.27	4.79	28	61	60	339	479	386	16	6	3	118	126	185	19	52	0	214	226	149	-1.22394	1.93917e-10	7.24838e-10	down	-1.60347	9.4576e-20	6.0745e-19	down	2.95853	1.74782e-24	2.07884e-23	up	NA
Cluster-13064.9	2.18	2.65	2.02	10.74	9.64	11.81	1.45	1.22	1.49	5.62	5.78	5.25	1.5	0.66	1.76	8.23	6.1	7.79	61	71	53	273	259	313	48	35	40	135	135	148	43	18	51	207	153	195	-0.804632	6.79097e-06	1.56709e-05	false	-1.12243	6.6287e-12	2.60213e-11	down	2.15021	2.56908e-28	3.63731e-27	up	-0.0298656
Cluster-13066.2	0	0	0	0.96	2.03	0.47	0	0	0	5	4.71	5.45	0	0	0	1.89	3.31	2.01	0	0	0	7	17	3	0	0	0	47	42	57	0	0	0	18	31	20	NA	NA	NA	NA	2.33541	3.95672e-05	7.74118e-05	up	NA	NA	NA	NA	NA
Cluster-13076.0	0	0	0	0.94	0.03	0.32	0	0	0	0.96	0.51	0.52	0	0	0	1.09	1.16	0.99	0	0	0	28	1	10	0	0	0	27	14	17	0	0	0	32	34	29	1.05172	0.235771	0.284997	false	0.439703	0.652574	0.693117	false	NA	NA	NA	NA	NA
Cluster-13078.0	0	0	0	0.35	0.44	0.22	0	0	0	2.61	1.25	2.82	0	0	0	2.72	2.37	2.24	0	0	0	3	4	2	0	0	0	21	10	27	0	0	0	23	20	19	NA	NA	NA	NA	2.55407	0.00061194	0.00105012	up	NA	NA	NA	NA	NA
Cluster-13079.10	0	0	0.07	0.3	0.72	0.17	0	0	0	4.6	4.03	2.36	0	0	0	1.56	1.43	1.99	0	0	2	8	22	5	0	0	0	126	108	76	0	0	0	45	41	57	1.85175	0.000987397	0.00177748	up	3.08771	4.74067e-08	1.28138e-07	up	NA	NA	NA	NA	NA
Cluster-13079.11	0.17	0	0	6.34	6.49	6.32	0.07	0.08	0	2.42	2.62	5.15	0	0	0	2.17	3.36	2.27	2	0	0	65	71	67	1	1	0	23	25	59	0	0	0	22	34	23	-1.55948	3.4463e-07	9.22103e-07	down	-1.06947	0.00476999	0.0073283	down	6.62486	5.81362e-10	2.19114e-09	up	NA
Cluster-13079.6	0.63	0	1.27	0.23	0.27	0.42	0.46	0.35	0.11	1.86	0.33	2.44	2.12	1.09	1.1	7.6	10.34	10.35	7	0	13	2	3	4	6	4	1	17	3	28	25	12	13	77	104	106	4.79777	2.61591e-17	1.54555e-16	up	NA	NA	NA	NA	NA	NA	NA	NA	NA
Cluster-13079.7	0.2	0.37	0	0.08	0.31	0.2	0.25	0.12	0.44	0.76	0	0.59	0.13	1.23	1.8	1.48	1	3.34	6	12	0	2	10	6	10	4	15	22	0	20	4	42	66	46	31	105	3.15937	9.65125e-06	2.19116e-05	up	NA	NA	NA	NA	NA	NA	NA	NA	2.03883
Cluster-13079.8	3.38	4.01	2.7	2.91	3.17	3.98	3.36	3.77	3.91	5.49	5.1	5.96	3.81	3.44	3.81	8.1	8.72	8.62	154	174	142	149	156	198	224	179	214	230	222	293	183	178	216	398	440	407	1.10917	3.18616e-14	1.5884e-13	up	0.452732	0.00721693	0.0108296	false	0.054932	0.77137	0.814669	false	0.0123212
Cluster-13079.9	0.75	1.03	0.91	0.73	0.68	0.62	1.19	1.49	1.2	16.12	17.14	14.68	4.08	2.89	3.09	18.57	18.86	16.93	42	56	48	41	40	36	81	90	66	791	815	864	251	160	186	993	991	905	4.42898	2.54025e-172	1.16403e-170	up	4.29819	6.00858e-133	2.59566e-131	up	-0.363866	0.228953	0.286497	false	1.443
Cluster-13095.0	0	0	0	2.03	1.25	0.97	0	0	0	4.69	3.94	1.35	0	0	0	1.03	3.42	2.05	0	0	0	12	8	6	0	0	0	26	22	9	0	0	0	6	20	12	NA	NA	NA	NA	1.06629	0.122723	0.152027	false	NA	NA	NA	NA	NA
Cluster-13111.0	0	0	0	0.16	0.41	0.24	0	0	0	0.69	0.75	0.93	0	0	0	1.39	1.55	1.52	0	0	0	5	14	8	0	0	0	21	22	33	0	0	0	44	49	48	2.19554	1.2113e-06	3.04226e-06	up	1.38209	0.00945271	0.0139585	up	NA	NA	NA	NA	NA
Cluster-13112.0	0	0	0	0.81	1	0.84	0	0	0	1.06	0.54	1.07	0	0	0	1.96	0.44	1.46	0	0	0	13	17	14	0	0	0	16	8	19	0	0	0	31	7	23	0.282896	0.655853	0.701978	false	NA	NA	NA	NA	NA	NA	NA	NA	NA
Cluster-13114.0	0	0	0	10.07	9.48	12.43	0	0	0	15.99	18.14	16.74	0	0	0	16.46	15.9	12.6	0	0	0	75	76	97	0	0	0	112	127	140	0	0	0	121	117	93	0.217984	0.353082	0.408701	false	0.50479	0.0229297	0.0320796	false	8.76974	7.04263e-13	3.6121e-12	up	NA
Cluster-13115.0	0	0	0	20.98	27.06	19.89	0	0	0	8.63	11.8	8.82	0	0	0	8.63	14.05	21.06	0	0	0	45	55	57	0	0	0	11	18	16	0	0	0	17	25	36	-1.20506	0.00129252	0.00229157	down	-1.90434	4.51041e-07	1.09322e-06	down	8.10766	5.50084e-11	2.31817e-10	up	NA
Cluster-13121.1	105.39	113.65	96.19	118.17	115.38	109.96	116.22	114.5	123.59	24.87	25.74	25.32	78.74	83.62	77.44	23.98	22	20.9	2493	2528	2095	2523	2607	2447	3261	2815	2812	497	505	600	1929	1915	1883	503	463	442	-2.62522	0	0	down	-2.35117	1.12645e-299	1.34572e-297	down	0.0492724	0.491638	0.558628	false	-0.5204
Cluster-13121.2	0	0	0	0.38	0.36	1.12	0	0	0	5.18	7.06	5.11	0	0	0.13	4.19	4.89	7.33	0	0	0	6	6	16	0	0	0	69	88	83	0	0	2	58	70	99	2.81927	3.08856e-08	9.30488e-08	up	3	2.87253e-10	9.78448e-10	up	NA	NA	NA	NA	NA
Cluster-13133.3	0	0	0	1.84	3.38	2.81	0.11	0	0.14	4.73	7.22	3.11	0.15	0.15	0.17	3.11	3.13	2.72	0	0	0	12	24	20	1	0	1	30	46	23	1	1	1	20	21	18	-0.114986	0.796384	0.827897	false	0.762084	0.143192	0.175285	false	NA	NA	NA	NA	NA
Cluster-13157.0	0	0	0	0.06	0.03	0	0	0	0	0.22	0.3	0.76	0	0	0	8.41	8.25	7.32	0	0	0	2	1	0	0	0	0	8	9	31	0	0	0	308	294	267	7.98137	6.34819e-21	4.41097e-20	up	NA	NA	NA	NA	NA	NA	NA	NA	NA
Cluster-13159.2	0	0	0	3.79	3.93	5.37	0	0	0	2.21	1.87	2.36	0	0	0.08	2.41	2.57	2.89	0	0	0	43	47	63	0	0	0	23	19	29	0	0	1	26	28	32	-1.02892	0.00188617	0.0032707	down	-1.22422	0.000422385	0.000737589	down	8.07196	1.02364e-10	4.198e-10	up	NA
Cluster-13159.3	0.09	0.18	0	1.29	2.25	2.86	0.19	0.07	0.08	11.2	8.6	6.72	0	0.05	0.18	5.69	7.16	5.56	2	4	0	20	31	37	4	1	1	177	151	135	0	1	4	90	109	98	1.55978	2.23665e-07	6.11174e-07	up	2.3092	2.42344e-12	9.86827e-12	up	3.82819	3.11061e-06	7.59709e-06	up	NA
Cluster-13169.0	0	0	0	0.9	2	1.8	0	0	0	0.78	0.53	1.4	0	0	0	1.57	2.08	1.08	0	0	0	11	26	23	0	0	0	9	6	19	0	0	0	19	25	13	-0.263284	0.609487	0.65922	false	-0.957654	0.114923	0.143091	false	6.71143	1.46783e-06	3.70399e-06	up	NA
Cluster-13178.0	0	0	0	0.41	0	0	0	0	0	1.32	3.81	1.1	0	0	0	5.02	8.08	5.42	0	0	0	3	0	0	0	0	0	9	26	9	0	0	0	36	58	39	5.26371	4.51864e-08	1.33757e-07	up	NA	NA	NA	NA	NA	NA	NA	NA	NA
Cluster-13179.0	0	0	0	6.59	5.82	7.15	0	0	0	5.38	5.36	4.08	0	0	0	2.64	2.01	2.01	0	0	0	43	41	49	0	0	0	33	33	30	0	0	0	17	13	13	-1.82743	1.1299e-06	2.84954e-06	down	-0.569965	0.0779604	0.0998027	false	7.87163	2.72996e-10	1.06799e-09	up	NA
Cluster-13194.1	0	0	0	2.13	6.64	2	0	0	0	6.44	16.53	14.69	0	0	0	2.88	2.84	2.12	0	0	0	6	21	6	0	0	0	17	46	48	0	0	0	8	8	6	NA	NA	NA	NA	1.65937	0.0165159	0.0235994	up	NA	NA	NA	NA	NA
Cluster-13198.0	0	0	0	0.21	0	0	0	0	0	2.29	2.97	2.67	0	0	0	3.85	4.69	3.43	0	0	0	2	0	0	0	0	0	21	27	29	0	0	0	37	45	33	5.64349	3.57264e-07	9.53892e-07	up	5.15531	7.0209e-06	1.49134e-05	up	NA	NA	NA	NA	NA
Cluster-13202.3	0.57	0.43	0.67	0	0	0	0.42	0.25	0.57	0	0	0	1.65	1.05	1.24	0.08	0	0	23	16	25	0	0	0	20	10	22	0	0	0	69	41	52	3	0	0	NA	NA	NA	NA	NA	NA	NA	NA	-6.89928	2.42518e-07	6.64681e-07	down	1.74393
Cluster-13202.5	7.32	7.39	7.07	12.83	11.82	12.26	4.82	5.5	4.58	30.21	30.16	30.85	16.36	13.85	13.84	36.64	37.26	36.66	463	447	416	735	711	730	359	362	281	1634	1581	1951	1077	852	913	2076	2099	2068	1.32262	8.12728e-115	2.41899e-113	up	1.13677	8.21565e-69	1.69487e-67	up	0.673567	2.10353e-16	1.49002e-15	false	1.61785
Cluster-13207.0	0	0	0	4.81	3.42	2.24	0	0	0	15.32	19.8	15.93	0	0	0	5.71	2.37	18.76	0	0	0	6	5	3	0	0	0	18	26	24	0	0	0	7	3	24	NA	NA	NA	NA	2.17924	0.000339	0.000598338	up	NA	NA	NA	NA	NA
Cluster-13214.0	0.09	0	0.1	5.42	7.92	4.78	0	0	0	9.46	0.22	1.02	0.18	0	0	6.82	4.48	7.49	1	0	1	29	47	27	0	0	0	17	2	11	2	0	0	23	21	16	-0.968949	0.0177911	0.0267593	false	-1.89488	0.00483998	0.0074294	down	5.63857	6.84576e-07	1.7871e-06	up	NA
Cluster-13215.1	0	0	0	5.99	8.06	7.25	0	0	0	1.09	1.22	3.06	0	0	0	5.77	9.61	7.92	0	0	0	34	51	50	0	0	0	10	11	40	0	0	0	42	70	70	0.236577	0.486188	0.541896	false	-1.31379	0.0190687	0.0270051	down	7.88712	3.37064e-10	1.30519e-09	up	NA
Cluster-13217.1	6.26	10.71	6.98	0	0	0	2.96	2.26	3.18	0	0	0	2.32	3.19	2.38	0	0.33	0	23	33	22	0	0	0	12	8	10	0	0	0	8	10	8	0	1	0	NA	NA	NA	NA	NA	NA	NA	NA	-7.18784	4.15719e-08	1.25268e-07	down	NA
Cluster-13218.0	0	0	0	2.16	2.2	2.06	0	0	0	0.42	0.32	0.53	0	0	0	0.69	0.5	0.4	0	0	0	22	24	22	0	0	0	4	3	6	0	0	0	7	5	4	-2.28352	3.29821e-05	7.06539e-05	down	-2.50536	1.82823e-05	3.71159e-05	down	6.90198	1.4051e-07	3.96313e-07	up	NA
Cluster-13218.3	0	0	0	0.66	2.87	0.35	0	0	0	6.67	12.42	14.06	0	0	0.24	10	8.27	7.43	0	0	0	3	12	1	0	0	0	23	47	61	0	0	1	37	32	28	2.42575	0.00106774	0.0019136	up	2.93249	0.000225193	0.000405429	up	NA	NA	NA	NA	NA
Cluster-13227.0	0	0	0	3.17	3.69	1.13	0	0	0	1.05	2.4	1.16	0	0	0	3.34	2.81	1.57	0	0	0	25	27	10	0	0	0	8	19	11	0	0	0	29	25	13	-0.0822617	0.883962	0.903476	false	-0.783918	0.221706	0.261971	false	6.76873	1.78496e-06	4.46551e-06	up	NA
Cluster-13232.0	0	0	0	6.27	5.07	4.64	0	0	0	11.1	7.04	15.96	0	0	0	19.79	17.43	6.49	0	0	0	26	45	24	0	0	0	65	33	65	0	0	0	72	50	34	0.529096	0.22596	0.274233	false	0.665459	0.106623	0.133443	false	7.37685	1.75527e-08	5.53779e-08	up	NA
Cluster-13234.1	3.5	4.32	2.32	2.52	2.48	2.01	4.1	4.69	4.14	2.15	2.09	1.98	4.96	3.55	4.37	0.69	1.06	1.03	93	109	57	60	62	50	128	129	106	48	45	52	136	91	120	16	24	24	-1.62394	1.19802e-06	3.01016e-06	down	-0.352939	0.184774	0.221555	false	-0.630757	0.0465807	0.067872	false	0.0450716
Cluster-13234.10	0.56	1.63	0.73	0.98	1.27	0.83	0.19	0.45	0	5.05	3.86	4.49	0	0	0.4	9.23	6.48	6.74	19	53	23	30	41	26	7	16	0	147	109	153	0	0	14	281	197	205	2.62409	4.1589e-21	2.91205e-20	up	1.96753	4.4189e-13	1.91119e-12	up	-0.0245921	0.962029	0.970443	false	NA
Cluster-13234.2	10.36	11.43	10.94	9.39	11.31	8.83	10.09	9.53	9.25	10.13	7.72	9.27	7.67	8.17	10.25	5.89	6.32	6.56	132	135	127	113	147	113	149	124	111	117	94	120	99	98	132	69	72	78	-0.961899	3.59301e-06	8.55215e-06	false	-0.277641	0.163101	0.197504	false	-0.124274	0.495836	0.562736	false	-0.106742
Cluster-13234.4	0	0.2	0	0	0	0	0.33	0	0	0.94	0.49	0.69	0	0.12	0	0.82	1.01	0.75	0	9	0	0	0	0	20	0	0	41	20	35	0	6	0	37	46	34	7.5294	2.04063e-09	6.93882e-09	up	7.32716	1.96808e-08	5.55785e-08	up	NA	NA	NA	NA	NA
Cluster-13234.5	0	0	0	0.86	1.3	0.87	0	0	0	0.63	0.18	0.27	0	0	0	0.21	0.09	0.26	0	0	0	50	79	52	0	0	0	34	9	17	0	0	0	12	5	14	-2.73283	3.61872e-09	1.20058e-08	down	-1.68869	0.00131747	0.00217056	down	8.30862	2.48618e-11	1.09132e-10	up	NA
Cluster-13234.6	2.06	1.03	2.43	4.57	3.51	3.74	2.88	2.96	1.95	4.72	3.01	4.51	3.33	3.8	2.55	5.31	5.33	6.68	68	32	75	137	111	117	112	102	57	114	71	128	106	104	75	134	134	169	0.0591572	0.776829	0.810729	false	-0.34755	0.16724	0.202121	false	1.02418	0.00314655	0.00554932	up	0.205792
Cluster-13234.7	55.54	57.36	51.45	40.5	47.26	40.06	55.02	58.98	54.78	34.57	36.5	30.57	56.37	59.86	56.09	36.61	40.85	36.54	1260	1228	1076	824	1017	849	1462	1381	1191	663	684	690	1315	1302	1309	736	818	733	-0.429042	2.67872e-07	7.25482e-07	false	-0.497683	8.38845e-06	1.76635e-05	false	-0.449576	1.32033e-07	3.73848e-07	false	0.0755772
Cluster-13234.8	0	0	0	7.25	5.16	5.16	0	0	0	9.2	11.53	10.04	0	0	0.07	4.83	4.95	3.32	0	0	0	190	143	141	0	0	0	228	278	292	0	0	2	125	128	86	-0.686746	0.00673792	0.0108223	false	0.642788	0.00229352	0.00367539	false	9.70911	1.11239e-15	7.42442e-15	up	NA
Cluster-13242.0	0	0	0	0.11	0.35	0.56	0	0	0	5.14	5.02	4.55	0	0	0	0.69	0.69	0.27	0	0	0	2	7	11	0	0	0	92	88	96	0	0	0	13	13	5	NA	NA	NA	NA	3.68819	3.60061e-15	1.79951e-14	up	NA	NA	NA	NA	NA
Cluster-13259.0	0	0	0	1.05	1.91	3.57	0	0	0	4.1	1.47	3.97	0	0	0	1.01	1.06	1.47	0	0	0	5	11	20	0	0	0	31	11	28	0	0	0	7	5	7	NA	NA	NA	NA	0.837122	0.215394	0.255119	false	NA	NA	NA	NA	NA
Cluster-13261.3	4.08	1.13	2.41	0	0	0	4.25	4.97	5.21	0	0	0	1.6	4.53	5.24	0	0	0	203	53	111	0	0	0	249	256	251	0	0	0	82	218	271	0	0	0	NA	NA	NA	NA	NA	NA	NA	NA	-9.4039	5.77916e-13	2.98965e-12	down	-0.299363
Cluster-13261.7	70.73	78.76	75.4	77.62	83.57	73.78	52.68	56.12	55.37	21.63	15.93	18.14	62.09	62.92	67.12	37.07	34.82	38.76	901	930	875	880	1010	874	777	729	663	231	168	229	802	755	864	415	389	434	-1.35412	6.53999e-60	1.06223e-58	down	-2.24642	1.42422e-84	3.62152e-83	down	-0.0133395	0.851343	0.881102	false	0.271009
Cluster-13265.0	0.34	0.4	1.08	31.97	27.31	34.31	0.25	0.12	0	0	0	0	0	0	0	0.1	0.28	4	4	4	8	189	171	203	1	1	0	0	0	0	0	0	0	1	2	6	-6.16722	4.62639e-31	4.37481e-30	down	-10.1009	3.98846e-17	2.23911e-16	down	5.09563	7.84055e-34	1.36561e-32	up	NA
Cluster-13265.1	0	0	0	6.65	7.49	4.27	0	0	0.23	0	0	0	0	0	0	0	0.25	0	0	0	0	54	65	36	0	0	2	0	0	0	0	0	0	0	2	0	-6.47051	5.30078e-09	1.73086e-08	down	-8.23334	6.532e-11	2.348e-10	down	8.08887	1.48885e-10	6.00727e-10	up	NA
Cluster-13265.2	0	0.54	0.58	17.36	8.69	12.71	0	0.26	0	0	0	0	0	0	0	0	0	0	0	2	2	60	33	45	0	1	0	0	0	0	0	0	0	0	0	0	-8.17442	1.34964e-10	5.11596e-10	down	-8.08058	2.63244e-10	8.99185e-10	down	5.071	4.5101e-09	1.53284e-08	up	NA
Cluster-13276.0	0	0	0	1.42	0.66	2.04	0	0	0	0.91	0.6	0.38	0	0	0	1.87	4.32	4.59	0	0	0	10	5	15	0	0	0	6	4	3	0	0	0	13	30	32	1.11299	0.0792986	0.105945	false	NA	NA	NA	NA	NA	NA	NA	NA	NA
Cluster-13282.6	0.1	0	0	0	0.26	0.38	0	0	0	0.58	1.1	0.23	0	0	0	4.15	3.26	3.09	1	0	0	0	3	4	0	0	0	7	13	2	0	0	0	51	41	39	4.03431	4.72658e-09	1.55106e-08	up	NA	NA	NA	NA	NA	NA	NA	NA	NA
Cluster-13282.7	0	0	0	0	0	0	0	0	0	4.55	6.26	2.1	0	0	0	8.7	4.83	9.05	0	0	0	0	0	0	0	0	0	16	24	9	0	0	0	33	18	37	7.12246	7.28277e-08	2.10478e-07	up	NA	NA	NA	NA	NA	NA	NA	NA	NA
Cluster-13298.0	0	0	0	0.18	0.17	0	0	0	0	5.98	6.25	4.56	0	0	0	8	10.23	6.8	0	0	0	2	2	0	0	0	0	62	64	56	0	0	0	87	111	74	5.88971	1.29758e-13	6.20543e-13	up	5.41683	2.68673e-11	9.99995e-11	up	NA	NA	NA	NA	NA
Cluster-13302.0	0	0	0	2.71	2.83	2.33	0	0	0	0.41	1.38	2.71	0	0.16	0	3.14	8.88	10.18	0	0	0	15	16	14	0	0	0	2	8	17	0	1	0	19	51	59	1.32021	0.0134213	0.0205774	up	NA	NA	NA	NA	NA	NA	NA	NA	NA
Cluster-13302.1	0	0	0	0.38	0.36	0.12	0.58	0	0.48	0.14	0.95	0.57	1.01	0.72	0.68	3.1	5.81	3.09	0	0	0	3	3	1	6	0	4	1	7	5	9	6	6	24	45	24	3.53237	2.48586e-06	6.02732e-06	up	NA	NA	NA	NA	NA	NA	NA	NA	NA
Cluster-13304.0	0	0	0	3.88	3.75	6.68	0.13	0	0	8.19	6.2	9.74	0	0	0.08	22.99	25.15	25.49	0	0	0	41	42	72	2	0	0	81	63	120	0	0	1	244	262	272	2.12834	4.90927e-17	2.85953e-16	up	0.635182	0.0703943	0.0908316	false	8.09152	1.96689e-10	7.81487e-10	up	NA
Cluster-13308.0	0	0	0	3.89	3.72	3.12	0	0	0	1.16	1.42	1.03	0	0	0	0.94	0.73	0.99	0	0	0	92	93	77	0	0	0	26	31	27	0	0	0	22	17	23	-2.27586	6.21525e-14	3.0374e-13	down	-1.74113	2.76175e-09	8.56001e-09	down	8.84905	3.4004e-13	1.79844e-12	up	NA
Cluster-13311.0	0	0	0	0.83	0.53	0.55	0	0	0	4.31	3.09	4.25	0	0	0	1.97	1.74	1.62	0	0	0	27	18	19	0	0	0	136	94	155	0	0	0	64	57	54	1.24992	0.000270647	0.000522992	up	2.46463	1.46195e-14	7.02136e-14	up	NA	NA	NA	NA	NA
Cluster-13312.0	0	0	0	1.5	2.52	1.84	0	0	0	0.23	0.46	0.24	0	0	0	0.11	0.65	0.43	0	0	0	28	50	36	0	0	0	4	8	5	0	0	0	2	12	8	-2.56514	1.79992e-05	3.96398e-05	down	-2.8327	2.53031e-07	6.29879e-07	down	7.64023	2.31487e-09	8.12938e-09	up	NA
Cluster-13321.1	0	0	0	3.34	2.81	2.31	0	0	0	10.5	8.84	8.22	0	0	0	4.31	5.06	5.35	0	0	0	22	20	16	0	0	0	65	55	61	0	0	0	28	33	35	0.528483	0.160693	0.201375	false	1.53834	5.54894e-06	1.19232e-05	up	NA	NA	NA	NA	NA
Cluster-13321.12	2.42	2.12	2.07	1.07	1.04	0.64	1.75	1.92	1.22	0.26	0.15	0	1.38	0.68	1.28	0	0.21	0.06	81	67	64	32	33	20	69	67	39	7	4	0	48	22	44	0	6	1	-3.804	9.58134e-06	2.1761e-05	down	-3.00501	0.000269758	0.000481349	down	-1.35831	1.78464e-05	4.04129e-05	down	-0.499696
Cluster-13321.13	0.21	0.14	0.64	1.19	1.69	1.29	0.57	0.96	0.56	1.14	2.19	0.81	1.1	0.35	0.54	0.67	2.51	1.17	6	4	18	33	50	38	21	31	16	30	57	25	35	10	17	18	70	32	-0.208647	0.69823	0.740483	false	-0.167718	0.729783	0.764283	false	2.05515	0.000771382	0.00147099	up	-0.0299263
Cluster-13321.15	0	0.33	0.03	0.49	2.59	1.01	0.44	0.02	0.48	1.02	0.91	1	0	0.58	0.61	1.76	0.66	1.66	0	9	0	13	77	29	16	0	14	27	23	31	0	17	19	49	18	46	-0.237331	0.733458	0.771954	false	-0.638423	0.320189	0.366528	false	3.63974	0.0050381	0.00862835	up	NA
Cluster-13321.2	30.64	31.26	27.9	31.17	31.39	38.54	19.58	20.25	17.67	9.07	12.62	11.22	17.47	21.48	19.35	5.93	8.48	9.12	524	501	437	476	508	613	390	355	287	130	178	190	305	349	338	89	127	137	-2.37639	2.08577e-36	2.23863e-35	down	-1.78832	7.35818e-23	5.425e-22	down	0.0860655	0.478703	0.545912	false	0.0619261
Cluster-13321.4	0	0	0	3.56	3.84	4.05	0	0	0	4.11	4.71	5.36	0	0	0	2.77	1.96	2.19	0	0	0	68	78	81	0	0	0	74	83	114	0	0	0	52	37	41	-0.999495	0.000210707	0.000412516	false	0.139464	0.544065	0.590296	false	8.64043	1.3101e-12	6.55532e-12	up	NA
Cluster-13321.6	13.07	11.26	13.85	14.34	12.27	11.44	18.6	17.32	15.82	7.78	6.37	8.17	12.77	13.13	14.44	4.46	6.03	4.79	277	225	269	272	246	226	458	380	321	139	111	172	279	268	316	83	112	89	-1.58979	2.76742e-17	1.63277e-16	down	-0.937828	5.92257e-08	1.58506e-07	false	-0.0910529	0.540869	0.605867	false	-0.306235
Cluster-13321.8	60.81	55.6	63.88	55.84	42.58	47.93	23.45	29.21	25.29	20.84	26.21	20.95	29.06	31.51	29.64	9.51	11.05	7.7	417	342	393	332	284	302	188	198	156	118	146	139	197	196	196	58	65	45	-2.65126	1.63154e-39	1.8819e-38	down	-1.29139	3.62586e-12	1.45473e-11	down	-0.366366	0.00466451	0.00803103	false	0.233356
Cluster-13343.0	0	0	0	1.33	1.83	0.89	0	0	0	0.4	0.66	0.49	0	0	0	1.11	2.6	2.49	0	0	0	23	34	17	0	0	0	7	13	11	0	0	0	23	46	45	0.431268	0.344286	0.399532	false	-1.34874	0.0113085	0.016531	down	7.01877	1.6126e-07	4.51885e-07	up	NA
Cluster-13347.0	0	0	0	3.29	1.95	2.4	0	0	0	0.23	0.29	0.36	0	0	0	0.18	0.27	0.27	0	0	0	75	47	57	0	0	0	5	6	9	0	0	0	4	6	6	-3.68997	6.14965e-13	2.81107e-12	down	-3.28731	1.88248e-11	7.10372e-11	down	8.3066	3.27576e-11	1.41749e-10	up	NA
Cluster-13354.0	0	0	0	0.16	0.31	0.36	0	0	0	2.48	2.88	4.07	0	0.06	0	1.92	2.43	1.64	0	0	0	3	6	7	0	0	0	42	46	76	0	1	0	35	42	29	2.53281	2.4633e-06	5.97499e-06	up	3.2318	4.88925e-10	1.63077e-09	up	NA	NA	NA	NA	NA
Cluster-13363.0	0	0	0	0.52	1.55	1.48	0	0	0	2.53	2.38	2.41	0	0	0	1.35	1.05	1.15	0	0	0	5	16	15	0	0	0	23	22	26	0	0	0	13	10	11	NA	NA	NA	NA	0.882526	0.0966511	0.121878	false	NA	NA	NA	NA	NA
Cluster-13366.0	0	0	0	4.55	3.42	5.73	0	0	0	0	0	0.07	0	0	0	0.08	0.31	0.08	0	0	0	60	48	79	0	0	0	0	0	1	0	0	0	1	4	1	-5.16631	4.89564e-13	2.25303e-12	down	-7.5514	1.46429e-09	4.66599e-09	down	8.36547	2.1386e-11	9.44646e-11	up	NA
Cluster-13367.1	2.53	1.75	0.58	1.96	4.98	6.27	3.55	4.19	4.49	3.5	1.34	2.75	2.22	2.13	2.34	3.42	5.26	4.31	53	34	11	36	98	122	87	90	90	62	23	57	47	42	50	63	97	79	-0.288303	0.525358	0.579631	false	-0.967027	0.0751595	0.0965196	false	1.34715	0.0301116	0.0455373	up	-0.837112
Cluster-13367.10	23.13	28.41	20.52	5.58	0.65	2.24	13.36	11.65	12.45	2.92	3.76	4.67	6.15	6.2	8.42	4.54	3.16	3.69	470	544	384	101	12	42	317	244	242	50	63	94	128	120	175	81	56	66	0.161981	0.81462	0.84411	false	0.258445	0.714003	0.749705	false	-3.18676	7.32702e-05	0.00015615	down	-0.808956
Cluster-13367.11	0	0	0.04	2.24	2.83	1.74	0.31	0.48	0.13	3.69	4.54	3.83	0.2	0.28	0.15	2.15	2.74	2.29	0	0	2	108	144	87	19	26	6	168	201	204	11	14	8	103	130	109	-0.180271	0.455147	0.511337	false	0.660708	0.005022	0.00769281	false	7.35743	6.77714e-12	3.15215e-11	up	NA
Cluster-13367.12	4	2.99	2.32	3.25	4.76	4.14	6.78	2.55	6.39	1.43	3.09	2.07	3.31	3.6	4.52	6.49	4.5	5.76	95	67	50	69	107	92	189	62	146	28	60	49	81	82	111	137	94	121	0.203336	0.430129	0.486542	false	-1.05762	0.0047318	0.00727321	down	0.297594	0.332309	0.397972	false	-0.41129
Cluster-13367.2	0	0	0	5.78	9.14	8.95	0.06	0.25	0	6.21	4.74	4.57	0	0	0	7.83	5.61	8.04	0	0	0	108	181	174	1	5	0	109	81	95	0	0	0	145	103	148	-0.414497	0.117964	0.152036	false	-0.796268	0.00291278	0.00460341	false	9.66336	2.19446e-15	1.42444e-14	up	NA
Cluster-13367.3	0.28	1.11	0.56	3.12	2.95	5.17	1.17	0.3	2.46	0	0	1.44	1.26	0	1.42	0	2.22	0	3	14	7	38	38	66	18	4	32	0	0	19	17	0	20	0	27	0	-2.61225	0.228909	0.277476	false	-3.17706	0.0159309	0.0228111	down	2.51341	3.2365e-05	7.15049e-05	up	NA
Cluster-13367.4	48.78	52.48	42.71	1.89	0	0	28.94	31.94	31.04	0	0.94	0	23.23	19.4	17.39	0	0	4.31	285	271	221	9	0	0	191	185	163	0	4	0	132	102	98	0	0	21	NA	NA	NA	NA	NA	NA	NA	NA	-6.4285	0.000112342	0.000234954	down	-0.586789
Cluster-13367.6	2.02	1.7	2.41	0.14	0.41	0.35	1.66	2.1	1.68	0.5	1.1	0.76	2.48	2.12	1.64	0.28	0.44	0.45	26	20	28	1	5	4	25	28	20	5	11	9	33	26	21	3	5	5	NA	NA	NA	NA	NA	NA	NA	NA	-2.93682	1.65162e-05	3.75349e-05	down	0.246463
Cluster-13367.8	9.11	8.25	12.29	5.26	3.11	3.66	12.31	14.66	13.79	1.62	2.96	0.6	5.99	8.1	8.03	5.64	4.28	4.71	144	122	178	74	46	53	227	238	207	21	38	9	97	121	129	78	59	65	0.0197503	0.950438	0.959191	false	-1.39754	0.0218666	0.0306785	down	-1.39738	1.64105e-06	4.12049e-06	down	-0.843412
Cluster-13367.9	3.45	3.62	2.8	0.59	1.25	0.82	2.3	3.83	3.76	2.99	2.63	2.82	2.92	2.75	2.37	1.41	0.8	0.9	182	182	137	28	62	40	143	210	192	135	115	149	160	141	130	66	37	42	-0.025095	0.952385	0.960752	false	1.51789	7.24447e-07	1.71762e-06	up	-1.99542	4.44157e-11	1.89221e-10	down	-0.245108
Cluster-13385.0	0	0	0	1.83	2.43	2.35	0	0	0	2.33	1.33	1.36	0	0	0	4.66	8.18	4.8	0	0	0	27	41	34	0	0	0	34	19	24	0	0	0	68	120	72	1.15491	0.0010711	0.00191906	up	-0.503253	0.208745	0.247882	false	7.48232	4.41081e-09	1.50017e-08	up	NA
Cluster-13385.2	0	0	0	0	0	0	1.06	1.03	1.12	0	0	0	3.04	2.71	2.7	0	0	0	0	0	0	0	0	0	14	12	12	0	0	0	35	29	31	0	0	0	NA	NA	NA	NA	NA	NA	NA	NA	NA	NA	NA	NA	1.43499
Cluster-13386.0	0	0	0	0.26	0	0	0	0	0	5.48	11.16	4.72	0	0	0	4.69	7.23	2.83	0	0	0	1	0	0	0	0	0	20	42	21	0	0	0	18	28	11	NA	NA	NA	NA	6.2044	4.66664e-06	1.0118e-05	up	NA	NA	NA	NA	NA
Cluster-13392.0	0	0	0	1.47	2.61	2.41	0	0	0	0.55	0.19	0.08	0	0	0	0.35	0	0.35	0	0	0	17	32	29	0	0	0	6	2	1	0	0	0	4	0	4	-3.47114	6.33797e-06	1.46765e-05	down	-3.19341	2.43905e-05	4.88167e-05	down	7.0927	8.77971e-08	2.54256e-07	up	NA
Cluster-13393.0	0	0	0	9.68	5.49	11.31	0	0	0	4.75	5.06	6.12	0	0	0	10.44	6.01	6.63	0	0	0	79	49	98	0	0	0	37	41	57	0	0	0	85	49	55	-0.462205	0.241437	0.29106	false	-0.870326	0.0188321	0.0266885	false	8.64205	7.23628e-12	3.35448e-11	up	NA
Cluster-13395.0	0	0	0	0.11	0	0.43	0	0	0	0.37	0.84	0.62	0	0	0	2.06	1.9	2.89	0	0	0	1	0	5	0	0	0	4	9	8	0	0	0	17	21	32	3.33923	0.000304524	0.000584854	up	NA	NA	NA	NA	NA	NA	NA	NA	NA
Cluster-13395.2	0.27	1.54	1.51	1.13	0.21	0.88	0.22	0.45	0.24	2.47	2.67	4.95	0	0.16	0.28	9.24	9.99	7.58	3	5	5	5	1	3	3	6	3	11	20	28	0	2	3	47	70	58	4.07665	2.87407e-11	1.15328e-10	up	2.57464	0.00114509	0.00189984	up	NA	NA	NA	NA	NA
Cluster-13395.3	0	0	0	1.05	1.85	0.22	0	0	0	0.87	1.74	1.14	0	0	0	2.24	3.42	2.94	0	0	0	9	17	2	0	0	0	7	14	11	0	0	0	19	28	25	1.17866	0.0910552	0.120067	false	NA	NA	NA	NA	NA	NA	NA	NA	NA
Cluster-13396.0	0	0	0	0.13	0	0.44	0	0	0	2.08	2.12	1.94	0	0	0	0.92	1.13	1.32	0	0	0	2	0	7	0	0	0	30	30	33	0	0	0	14	17	20	NA	NA	NA	NA	3.25695	4.47479e-05	8.70451e-05	up	NA	NA	NA	NA	NA
Cluster-13405.0	0	0	0	0.39	0.12	1.96	0	0	0	1.91	3.01	2.86	0	0	0	1.3	1.17	1.04	0	0	0	3	1	16	0	0	0	14	22	25	0	0	0	10	9	8	NA	NA	NA	NA	1.48707	0.112036	0.139765	false	NA	NA	NA	NA	NA
Cluster-13413.0	0	0	0	1.07	0.07	0.44	0	0	0	1.06	0.08	0.21	0	0	0	2.79	2.1	1.94	0	0	0	14	1	6	0	0	0	13	1	3	0	0	0	36	27	25	1.84526	0.016518	0.0249714	up	NA	NA	NA	NA	NA	NA	NA	NA	NA
Cluster-13421.0	0	0	0	0.18	1.25	0.75	0	0	0	0.73	0.75	0.67	0	0	0	0.88	0.7	0.55	0	0	0	6	44	26	0	0	0	23	23	25	0	0	0	29	23	18	-0.28995	0.671135	0.716076	false	-0.176101	0.793935	0.822725	false	7.0397	3.89922e-06	9.43057e-06	up	NA
Cluster-13422.0	0	0	0	3.31	1	4.17	0	0	0	3.83	2.56	2.65	0	0	0	2.52	6.1	7.45	0	0	0	12	4	16	0	0	0	13	9	11	0	0	0	9	22	27	0.644507	0.369718	0.425684	false	NA	NA	NA	NA	NA	NA	NA	NA	NA
Cluster-13422.1	0.24	0	0	0.27	0.66	0.5	2.07	1.89	2.19	74.45	81.79	77.07	0.36	0.26	1.08	72.2	61.77	64.58	2	0	0	7	18	13	20	16	17	571	631	676	3	2	9	538	481	508	5.13438	3.9076e-81	8.35725e-80	up	5.52668	1.12869e-89	3.07216e-88	up	NA	NA	NA	NA	NA
Cluster-13422.10	5.55	4.84	4.49	6.48	7.76	7.18	2.52	3.42	2.96	0.74	0.44	1.28	3.65	3.38	3.43	5.97	5.92	4.57	142	117	106	149	189	172	76	90	72	16	9	32	96	83	90	136	134	104	-0.642149	0.000476916	0.000894611	false	-3.29957	9.28929e-21	6.26333e-20	down	0.440505	0.0133473	0.0214192	false	0.284193
Cluster-13422.3	10.53	5.65	11.13	0	0	0	11.7	9.59	5.73	0	0	0	15.04	9.51	10.36	0	0	0	65	31	61	0	0	0	82	59	32	0	0	0	91	53	62	0	0	0	NA	NA	NA	NA	NA	NA	NA	NA	-8.19017	1.54753e-10	6.23213e-10	down	0.390496
Cluster-13422.6	3.96	3.34	2.74	6.59	6.74	6.58	4.27	4.56	4.47	1.81	1.41	2.1	3.1	2.97	3.52	5.49	5.16	5.23	127	101	82	191	205	198	162	152	138	52	36	68	104	93	118	162	155	157	-0.522301	0.000135798	0.000271908	false	-2.04949	4.50969e-22	3.22185e-21	down	0.899304	1.81678e-06	4.54191e-06	false	-0.409539
Cluster-13422.9	0	0.15	0.26	0.14	0	0	0.47	0.93	0	0.5	0.64	0.74	0	0.15	0	2.44	2.48	4.38	0	3	5	3	0	0	13	23	0	10	13	18	0	3	0	52	53	94	5.84805	1.30071e-09	4.50609e-09	up	NA	NA	NA	NA	NA	NA	NA	NA	NA
Cluster-13427.13	0	0	0	0.39	0.66	0.25	0	0	0	3.44	3.58	3.14	0	0	0	1.99	2.81	1.49	0	0	0	5	9	3	0	0	0	44	45	48	0	0	0	27	38	20	2.1303	0.000451591	0.000849597	up	2.91304	1.00496e-08	2.93084e-08	up	NA	NA	NA	NA	NA
Cluster-13427.16	2.78	2.63	2.73	1.83	1.68	1.86	4.1	3.86	3.37	3.73	4.07	4.35	2.74	3.1	3.26	4.32	4.46	4.23	180	163	165	112	103	117	316	262	213	215	227	291	185	196	221	263	269	259	1.05387	1.34057e-12	5.97345e-12	up	1.02807	4.55629e-10	1.52385e-09	up	-0.654179	7.83437e-05	0.000166402	false	-0.272737
Cluster-13427.17	2.22	2.22	3.47	5.53	3.87	2.54	4.33	4.91	3.75	2.74	1.44	1.4	2.5	2.79	3.89	6.34	8.03	4.61	22	21	32	50	37	24	51	51	36	23	12	14	25	26	40	57	72	41	0.411499	0.314791	0.36884	false	-1.28348	0.0109987	0.0161003	down	0.525299	0.239598	0.298428	false	-0.485579
Cluster-13427.20	0	0	0	0.86	6.26	0	0	0	0	37.1	24.03	33.42	0	0	0	30.72	35.2	33.39	0	0	0	1	10	0	0	0	0	48	34	55	0	0	0	41	49	47	3.47318	9.24235e-05	0.000188641	up	3.55071	0.00011049	0.000206053	up	NA	NA	NA	NA	NA
Cluster-13427.6	0	0	0	0.32	0	0.38	0	0	0	1.15	2.95	3.01	0	0	0	3.07	2.61	3.02	0	0	0	4	0	5	0	0	0	14	37	45	0	0	0	41	35	40	3.48247	1.86195e-07	5.13402e-07	up	3.27697	0.0001839	0.000334542	up	NA	NA	NA	NA	NA
Cluster-13427.7	0.53	0.23	0.54	0.58	0.45	0.2	0.65	0.39	0.54	0.17	0.32	0.08	0.3	0.71	0.65	0.31	0.24	0.21	24	10	23	24	20	8	35	18	24	6	12	3	14	32	31	12	9	8	NA	NA	NA	NA	NA	NA	NA	NA	-0.166772	0.788993	0.829483	false	0.13065
Cluster-13427.8	0.23	0.56	0.94	0	0.21	0	0.99	1.02	1.57	0.3	0.43	0.22	1.12	1.33	3.55	0	0.79	0.73	4	9	15	0	3	0	21	19	27	4	6	4	21	23	66	0	12	11	NA	NA	NA	NA	NA	NA	NA	NA	NA	NA	NA	NA	0.801154
Cluster-13427.9	0.91	0.53	0.74	0.31	0.73	0.64	0.63	1.53	1.31	0.38	0.09	0.28	0.77	0.63	0.42	0.33	0.45	0.39	31	17	23	9	24	20	25	54	43	11	2	9	27	21	15	10	13	11	NA	NA	NA	NA	NA	NA	NA	NA	-0.468475	0.368268	0.43529	false	-0.86797
Cluster-13434.0	0	0	0	2.28	2.04	3.04	0	0	0	0.42	0.11	0	0	0	0	1.41	0.9	1.5	0	0	0	23	22	32	0	0	0	4	1	0	0	0	0	14	9	15	-1.21696	0.0089183	0.014051	down	-4.03368	3.69637e-06	8.10282e-06	down	7.08304	6.60484e-08	1.94055e-07	up	NA
Cluster-13437.0	0	0	0	0.47	0.55	0.08	0	0	0	5.67	5.85	4.89	0	0	0	2.26	4.21	4.15	0	0	0	10	13	1	0	0	0	123	124	125	0	0	0	51	95	94	3.13008	1.2163e-06	3.05379e-06	up	3.86194	2.83616e-13	1.24468e-12	up	NA	NA	NA	NA	NA
Cluster-13437.1	0	0	0	0.25	0.17	0.37	0	0	0	9.23	6.75	9.68	0.12	0	0	6.39	5.01	3.61	0	0	0	4	3	5	0	0	0	132	96	165	2	0	0	98	78	55	4.06853	2.75423e-13	1.28872e-12	up	4.90905	6.23142e-23	4.61239e-22	up	NA	NA	NA	NA	NA
Cluster-13437.2	0	0	0	0.15	0.44	0.29	0	0	0	7.6	3.32	6.45	0	0	0	10.19	9.45	9.23	0	0	0	4	11	6	0	0	0	175	81	190	0	0	0	236	226	194	4.77185	2.46937e-36	2.64401e-35	up	4.28517	2.31852e-17	1.31954e-16	up	NA	NA	NA	NA	NA
Cluster-13456.1	0	0	0	1.86	2.08	1.42	0	0	0	4.24	2.92	3.75	0	0.01	0	5.03	5.11	4.55	0	0	0	127	150	102	0	0	0	278	187	289	0	1	0	344	346	312	1.20775	1.05683e-13	5.08742e-13	up	0.879289	4.21293e-05	8.21726e-05	false	9.37922	1.07395e-14	6.57055e-14	up	NA
Cluster-13478.0	0	0	0	0.68	1.63	0.52	0	0	0	4.16	2.73	3.73	0	0	0	2.6	2.87	1.91	0	0	0	5	13	4	0	0	0	29	19	31	0	0	0	19	21	14	NA	NA	NA	NA	1.73908	0.00330418	0.00518235	up	NA	NA	NA	NA	NA
Cluster-13479.3	0	0	0	4.57	6.4	4.03	0	0	0.11	0.81	0.81	1.61	0	0	0	0.31	0.24	0.48	0	0	0	39	57	35	0	0	1	6	8	15	0	0	0	2	2	3	-4.4165	4.16879e-11	1.64937e-10	down	-2.2971	1.2848e-06	2.96447e-06	down	7.84327	5.54762e-10	2.0963e-09	up	NA
Cluster-13487.0	0	0	0	5.92	3.34	1.84	0	0	0	9.41	21.25	20.26	0	0	0	25.12	15.55	17.22	0	0	0	6	4	2	0	0	0	9	23	25	0	0	0	25	16	18	NA	NA	NA	NA	2.1298	0.00501943	0.00768941	up	NA	NA	NA	NA	NA
Cluster-13488.0	0	0	0	10.07	10.12	7.07	0	0	0	22.58	29.83	23.93	0	0	0	14.34	16.55	11.45	0	0	0	20	23	15	0	0	0	42	60	56	0	0	0	28	33	23	0.338381	0.398856	0.455223	false	1.34778	0.000351349	0.000618971	up	NA	NA	NA	NA	NA
Cluster-13489.0	0	0	0	0.85	0.88	1.04	0	0	0	1.14	0.7	0.84	0	0	0	0.6	0.46	0.19	0	0	0	24	27	32	0	0	0	29	18	25	0	0	0	16	12	5	-1.5273	0.00344357	0.00576147	down	-0.313291	0.419849	0.468085	false	7.18922	2.61236e-08	8.06282e-08	up	NA
Cluster-13493.1	4.46	2.92	2.9	8.17	4.65	5.15	4.21	2.7	1.77	26.12	16.63	15.79	3.79	32.72	7.46	22.64	14.77	32.3	40	33	37	82	62	41	28	34	20	177	146	161	41	28	21	161	156	206	1.29838	2.203e-05	4.80365e-05	up	1.28252	3.55698e-05	6.99388e-05	up	0.714055	0.0513515	0.0741953	false	0.250747
Cluster-13500.0	0	0	0	0.21	0.06	0	0	0	0	12.34	12.45	12.15	0	0	0	13.79	12.52	16.04	0	0	0	3	1	0	0	0	0	169	166	196	0	0	0	198	179	229	7.04606	1.40858e-20	9.65259e-20	up	6.94464	2.72485e-20	1.79921e-19	up	NA	NA	NA	NA	NA
Cluster-13504.0	0	0	0	2.19	3.33	2.34	0	0	0	9.68	12.33	13.55	0	0	0	23.39	19.41	23.41	0	0	0	14	22	15	0	0	0	61	79	98	0	0	0	151	128	150	2.87945	7.09212e-22	5.14112e-21	up	2.11253	2.53569e-09	7.89396e-09	up	NA	NA	NA	NA	NA
Cluster-13512.0	0	0	0	1.17	1.3	1	0	0	0	5.95	5.36	5.72	0	0	0	2.36	2.48	3.65	0	0	0	10	12	9	0	0	0	48	43	55	0	0	0	20	21	31	1.02088	0.0349364	0.0499388	up	2.1267	6.89614e-08	1.831e-07	up	NA	NA	NA	NA	NA
Cluster-13528.0	0	0	0	2.25	0.49	1.05	0	0	0	5.4	4.4	5.22	0	0	0	15.46	17.89	7.21	0	0	0	4	1	2	0	0	0	9	8	11	0	0	0	27	32	13	3.15456	0.00010968	0.00022184	up	NA	NA	NA	NA	NA	NA	NA	NA	NA
Cluster-13529.2	0	0	0	0.54	0.66	0.29	0	0	0	1.39	1.53	0.96	0	0	0	0.84	1.03	0.98	0	0	0	14	14	8	0	0	0	36	39	29	0	0	0	19	21	28	0.721114	0.13742	0.174686	false	1.44484	0.0021777	0.00349909	up	NA	NA	NA	NA	NA
Cluster-13540.0	0	0	0	0.42	0.65	0.53	0	0	0	3.56	2.95	2.77	0	0	0	3.56	2.78	4.24	0	0	0	13	21	17	0	0	0	103	83	94	0	0	0	108	84	128	2.45788	2.16098e-12	9.47325e-12	up	2.35821	9.7955e-13	4.11261e-12	up	NA	NA	NA	NA	NA
Cluster-1355.2	15.43	13.86	14.13	14.06	11.83	10.97	13.81	15.44	15.87	28.43	30.61	26	15.88	15.28	18.32	17.69	17.3	17.46	404	343	341	329	293	268	423	416	398	634	661	679	427	384	493	412	400	405	0.252441	0.0407358	0.0575622	false	1.04688	5.44924e-14	2.52146e-13	up	-0.328256	0.0126531	0.0203762	false	0.183386
Cluster-1355.3	0.82	1.19	0.72	3.6	3.59	3.24	0.48	0.08	0.85	0	0	0.14	0.47	1.05	0.25	1.3	1.02	0.92	14	19	11	55	58	51	9	1	13	0	0	2	8	17	4	19	15	13	-1.99942	1.00438e-08	3.18638e-08	down	-6.47683	2.07395e-09	6.50893e-09	down	1.85529	5.928e-07	1.55923e-06	up	NA
Cluster-13562.10	0	0	0	0.08	0	0	0	0	0	2.05	0.78	1.63	0	0	0	1.25	0.9	0	0	0	0	1	0	0	0	0	0	31	11	29	0	0	0	19	14	0	NA	NA	NA	NA	5.91626	1.34139e-05	2.76233e-05	up	NA	NA	NA	NA	NA
Cluster-13562.6	2.87	3.82	3.04	1.11	0.74	0.79	2.86	3.26	2.43	2.42	1.68	2.07	3.22	2.62	2.56	2.96	2.41	3.34	92	117	90	32	23	24	108	108	75	68	45	67	107	81	85	86	69	97	1.47345	5.31464e-06	1.24151e-05	up	1.07094	0.00174607	0.0028381	up	-1.96107	1.29694e-10	5.26465e-10	down	0.0254729
Cluster-13562.7	1.46	1.28	0.94	0	0	0	1.79	1.86	2.83	0	0	0	2.11	1.07	1.9	0	0	0	25	21	15	0	0	0	37	33	47	0	0	0	38	18	34	0	0	0	NA	NA	NA	NA	NA	NA	NA	NA	NA	NA	NA	NA	-0.287504
Cluster-13562.8	1.27	0.57	1.17	0	0.24	0.3	0.2	0.57	0.29	4.74	3.95	4.61	0.21	0.27	0.12	3.51	4.27	5.38	34	14	29	0	6	7	6	16	7	110	89	126	5	7	3	85	103	130	4.42258	5.28197e-15	2.76001e-14	up	4.53534	2.80626e-18	1.67946e-17	up	-2.61679	0.00219056	0.00395025	down	NA
Cluster-13562.9	0	0	0	1.36	1.27	1.54	0	0	0	2.02	5.87	3.64	0	0	0	2.75	2.58	1.63	0	0	0	23	23	27	0	0	0	33	94	70	0	0	0	47	44	28	0.506676	0.17865	0.221738	false	1.3413	0.00608781	0.00923118	up	7.00555	7.84927e-08	2.28598e-07	up	NA
Cluster-13580.0	0	0	0	0.13	0.17	0.22	0	0	0	1.19	0.94	0.97	0	0	0	0.44	0.6	0.47	0	0	0	5	7	9	0	0	0	44	34	42	0	0	0	17	23	18	NA	NA	NA	NA	2.40964	3.78858e-07	9.25572e-07	up	NA	NA	NA	NA	NA
Cluster-13581.0	0	0	0	0.71	0.35	0.52	0	0	0	1.11	0.77	0.98	0	0	0	0.79	0.55	0.86	0	0	0	21	11	16	0	0	0	31	21	32	0	0	0	23	16	25	0.210703	0.666266	0.71174	false	0.685055	0.131449	0.161985	false	NA	NA	NA	NA	NA
Cluster-13584.0	0	0	0	3.97	4.11	1.13	0	0	0	0.46	0	0.48	0	0	0	0.22	0.22	0.22	0	0	0	37	41	11	0	0	0	4	0	5	0	0	0	2	2	2	-4.08342	2.23611e-06	5.44891e-06	down	-3.45123	0.000137455	0.000253469	down	7.28971	2.50549e-07	6.85439e-07	up	NA
Cluster-13586.0	0	0	0	11.68	5.9	6.54	0	0	0	8.64	5.4	22.86	0	0	0	26.15	25.25	40.5	0	0	0	10	6	6	0	0	0	7	5	24	0	0	0	22	22	36	1.66087	0.00258763	0.00440319	up	NA	NA	NA	NA	NA	NA	NA	NA	NA
Cluster-13587.0	0	0	0	0.8	1.03	1.04	0	0	0	0.65	0.41	0.81	0	0	0	2.01	1.25	1.39	0	0	0	17	23	23	0	0	0	13	8	19	0	0	0	42	26	29	0.429701	0.284441	0.337084	false	-0.781817	0.101934	0.128046	false	6.78895	3.38736e-07	9.14358e-07	up	NA
Cluster-13594.0	0	0	0	1.13	1.39	1.41	0	0	0	2.03	3.18	1.48	0	0	0	1.5	0.97	0.88	0	0	0	13	17	17	0	0	0	22	34	19	0	0	0	17	11	10	NA	NA	NA	NA	0.600135	0.226862	0.267606	false	NA	NA	NA	NA	NA
Cluster-13598.0	0	0	0	7.94	7.29	4.59	0	0	0	0.75	0	0.47	0	0	0	0.18	0.35	0.18	0	0	0	46	48	31	0	0	0	4	0	3	0	0	0	1	2	1	-5.16244	4.4408e-10	1.60542e-09	down	-4.27748	1.81884e-09	5.74093e-09	down	7.78095	8.20946e-10	3.04122e-09	up	NA
Cluster-13598.1	0.06	0.07	0	6.03	5.63	8.38	0	0	0	1.15	0.93	1.14	0	0	0	0.83	1	0.95	1	1	0	86	83	124	0	0	0	15	12	18	0	0	0	12	14	13	-3.10959	5.52644e-17	3.21012e-16	down	-2.81953	1.08147e-14	5.23955e-14	down	7.15445	2.74516e-11	1.1978e-10	up	NA
Cluster-13598.10	0	0	0	0	0.09	0	0	0	0	1.53	1.81	1.21	0	0	0	0.91	0.93	0.26	0	0	0	0	1	0	0	0	0	22	26	21	0	0	0	14	14	3	NA	NA	NA	NA	5.91437	5.58446e-06	1.1996e-05	up	NA	NA	NA	NA	NA
Cluster-13598.2	0	0	0	3.56	4.62	4.07	0.05	0	0	2.12	2.08	1.63	0	0	0	1.2	1.99	1.94	0	0	0	106	145	126	1	0	0	59	56	53	0	0	0	35	58	57	-1.5239	1.83253e-08	5.65838e-08	down	-1.26106	1.74506e-07	4.41954e-07	down	9.36971	8.44122e-15	5.21372e-14	up	NA
Cluster-13598.4	0	0	0	0	0	0	0	0	0	1.09	0.8	1.63	0	0	0	1.25	0	1.84	0	0	0	0	0	0	0	0	0	32	23	56	0	0	0	38	0	56	7.2226	0.0646875	0.0879862	false	7.50685	7.33535e-09	2.17038e-08	up	NA	NA	NA	NA	NA
Cluster-13598.5	0.28	2.66	1.08	0	0	0	0.88	0.54	0.5	0	0	0	0.46	0.16	0.14	0	0	0	9	82	32	0	0	0	33	18	15	0	0	0	15	4	4	0	0	0	NA	NA	NA	NA	NA	NA	NA	NA	-7.86101	2.13034e-07	5.87691e-07	down	NA
Cluster-13598.6	4.56	3.85	5.46	0.88	1.65	0.67	1.01	2.4	2.72	0.72	0.52	0	0.66	0.77	0.21	0.76	0.23	0.26	165	133	183	28	56	22	43	90	95	22	15	0	24	26	7	24	7	8	-1.62022	0.0131543	0.0201953	down	-1.52517	0.151246	0.184261	false	-2.23393	4.22039e-10	1.61643e-09	down	-1.91841
Cluster-13598.7	30.07	30.13	31.9	8.57	6.15	8.91	19.87	19.19	18.81	3.23	2.46	2.98	8.27	9.99	8.32	2.58	4.16	4.47	809	798	768	219	168	235	626	548	484	79	58	85	225	260	226	66	103	102	-1.40315	5.90743e-08	1.72563e-07	down	-1.60562	1.98406e-11	7.47546e-11	down	-1.97207	1.01571e-46	2.61605e-45	down	-1.10302
Cluster-13598.8	13.01	9.04	11.69	1.5	1.75	1.17	6.83	6.32	3.54	0.33	1.55	0.53	0.71	1.41	2.02	0.94	1.77	0.22	411	271	341	42	52	34	253	207	107	8	40	16	23	42	66	26	49	6	-0.858392	0.202294	0.248069	false	-1.05411	0.103434	0.129781	false	-3.03878	3.44785e-38	6.95823e-37	down	-1.97602
Cluster-13598.9	0	0	0	2.26	3.47	2.79	0	0	0	0	0	0	0	0	0	0	0	0	0	0	0	64	104	82	0	0	0	0	0	0	0	0	0	0	0	0	-9.01333	2.00539e-13	9.47637e-13	down	-8.9195	4.06819e-13	1.76392e-12	down	8.77449	9.33394e-13	4.73361e-12	up	NA
Cluster-13599.0	0	0	0	0.95	0	0	0	0	0	10.34	9.59	7.26	0	0	0	2.64	0.24	2.13	0	0	0	4	0	0	0	0	0	41	39	35	0	0	0	11	1	9	NA	NA	NA	NA	4.74257	1.60743e-07	4.08832e-07	up	NA	NA	NA	NA	NA
Cluster-13609.0	0	0	0	3.03	4.01	3.59	0	0	0	2.02	2.6	1.66	0	0	0	2.74	1.93	2.13	0	0	0	94	131	116	0	0	0	59	74	57	0	0	0	84	59	65	-0.905048	0.000236508	0.000460278	false	-0.929855	0.000720919	0.0012266	false	9.22469	2.55267e-14	1.50659e-13	up	NA
Cluster-13615.1	0.21	0.42	0.4	0	0	0	0.65	0.73	0.65	0	0	0	0.93	1.26	0.89	0	0	0.03	8	17	16	0	0	0	33	32	26	0	0	0	42	51	38	0	0	1	NA	NA	NA	NA	NA	NA	NA	NA	NA	NA	NA	NA	0.64448
Cluster-13615.2	1.92	1.59	1.94	0.05	0.1	0	2.01	2.39	1.38	0	0	0.02	3.81	3.8	2.81	0.02	0.02	0.02	105	84	100	2	5	0	123	130	73	0	0	1	214	193	154	1	1	1	NA	NA	NA	NA	NA	NA	NA	NA	-5.41156	3.23954e-18	2.63211e-17	down	0.907944
[truncated: 73,998 more rows]
[truncated: 35 more columns]
