# Supplementary material for: Transcriptome Profiling of Two Camellia japonica Cultivars with Different Heat Tolerance Reveals Heat Stress Response Mechanisms
Source: Plants (Basel). 2024 Nov 2;13(21):3089. doi: 10.3390/plants13213089 (PMC11548091; doi:10.3390/plants13213089)
Supplement: Supplementary file 1 [file plants-13-03089-s001.zip › Table 7 Related up-regulated HSPs.xlsx]

## Sheet: Sheet1
ID	Sub class	XTH_0h-FPKM	ZPL_0h-FPKM	XTH_16h-FPKM	ZPL_16h-FPKM	XTH_32h-FPKM	ZPL_32h-FPKM	Length	KEGG	KEGG pathway	NR	Swissprot	TrEMBL	KOG	GO	Pfam	TF-Family	TF-Category	TF-Classification
Cluster-10001.0	1	6.44333	8.79667	3.75667	27.8267	3.4	38.7233	3373	K14293 importin subunit beta-1 | (RefSeq) importin subunit beta-1-like (A)	ko03013: Nucleocytoplasmic transport	Importin subunit beta-1 [Camellia lanceoleosa]	IMB1_ARATH RecName: Full=Importin subunit beta-1 {ECO:0000305}; AltName: Full=Karyopherin subunit beta-1; Short=ATKPNB1 {ECO:0000303|PubMed:23582042};	A0A4S4E5A7_CAMSI RecName: Full=Importin N-terminal domain-containing protein {ECO:0000259|PROSITE:PS50166};	Karyopherin (importin) beta 1	GO:0005737,cytoplasm; GO:0005634,nucleus; GO:0061608,nuclear import signal receptor activity; GO:0008139,nuclear localization sequence binding; GO:0031267,small GTPase binding; GO:0006606,protein import into nucleus; GO:0003674,molecular_function; GO:0140104,molecular carrier activity; GO:0140142,nucleocytoplasmic carrier activity; GO:0005048,signal sequence binding; GO:0005488,binding; GO:003321…	HEAT-like repeat	--	--	--
Cluster-10002.0	1	0	0.0233333	0	1.28333	0	2.27667	959	--	--	--	--	--	--	--	--	--	--	--
Cluster-10047.0	4	0	0.3	0	8.66667	0	4.88	645	--	--	--	--	--	--	--	--	--	--	--
Cluster-10061.10	3	0.276667	2.24667	0.0733333	0.44	0	0.77	6024	K11420 [histone H3]-lysine9 N-trimethyltransferase EHMT [EC:2.1.1.355] | (RefSeq) histone-lysine N-methyltransferase, H3 lysine-9 specific SUVH6-like isoform X1 (A)	ko00310: Lysine degradation; ko01100: Metabolic pathways	hypothetical protein HYC85_020496 [Camellia sinensis]	SUVH5_ARATH RecName: Full=Histone-lysine N-methyltransferase, H3 lysine-9 specific SUVH5; EC=2.1.1.- {ECO:0000250|UniProtKB:Q8GZB6}; EC=2.1.1.367 {ECO:0000250|UniProtKB:Q8GZB6}; AltName: Full=Histone H3-K9 methyltransferase 5; Short=H3-K9-HMTase 5; AltName: Full=Protein SET DOMAIN GROUP 9; AltName: Full=Suppressor of variegation 3-9 homolog protein 5; Short=Su(var)3-9 homolog protein 5;	A0A7J7GTR3_CAMSI SubName: Full=Uncharacterized protein {ECO:0000313|EMBL:KAF5942854.1};	Histone H3 (Lys9) methyltransferase SUV39H1/Clr4, required for transcriptional silencing	GO:0000775,chromosome, centromeric region; GO:0005634,nucleus; GO:0003690,double-stranded DNA binding; GO:0042054,histone methyltransferase activity; GO:0018024,histone-lysine N-methyltransferase activity; GO:0008270,zinc ion binding; GO:0031048,small non-coding RNA-dependent heterochromatin formation; GO:0034968,histone lysine methylation; GO:0016571,histone methylation; GO:0040029,epigenetic re…	Expansin C-terminal domain	SET	TR	SET
Cluster-10061.11	1	0.403333	1.38333	1.07667	0.0666667	0.933333	2.92667	2742	K11420 [histone H3]-lysine9 N-trimethyltransferase EHMT [EC:2.1.1.355] | (RefSeq) histone-lysine N-methyltransferase, H3 lysine-9 specific SUVH6-like isoform X1 (A)	ko00310: Lysine degradation; ko01100: Metabolic pathways	hypothetical protein HYC85_020496 [Camellia sinensis]	SUVH5_ARATH RecName: Full=Histone-lysine N-methyltransferase, H3 lysine-9 specific SUVH5; EC=2.1.1.- {ECO:0000250|UniProtKB:Q8GZB6}; EC=2.1.1.367 {ECO:0000250|UniProtKB:Q8GZB6}; AltName: Full=Histone H3-K9 methyltransferase 5; Short=H3-K9-HMTase 5; AltName: Full=Protein SET DOMAIN GROUP 9; AltName: Full=Suppressor of variegation 3-9 homolog protein 5; Short=Su(var)3-9 homolog protein 5;	A0A7J7GTR3_CAMSI SubName: Full=Uncharacterized protein {ECO:0000313|EMBL:KAF5942854.1};	Histone H3 (Lys9) methyltransferase SUV39H1/Clr4, required for transcriptional silencing	GO:0000775,chromosome, centromeric region; GO:0005634,nucleus; GO:0003690,double-stranded DNA binding; GO:0042054,histone methyltransferase activity; GO:0018024,histone-lysine N-methyltransferase activity; GO:0008270,zinc ion binding; GO:0031048,small non-coding RNA-dependent heterochromatin formation; GO:0034968,histone lysine methylation; GO:0016571,histone methylation; GO:0040029,epigenetic re…	SAD/SRA domain	SET	TR	SET
Cluster-10061.14	1	2.70333	2.10333	4.40333	2.34333	4.61667	6.61667	3267	K11420 [histone H3]-lysine9 N-trimethyltransferase EHMT [EC:2.1.1.355] | (RefSeq) histone-lysine N-methyltransferase, H3 lysine-9 specific SUVH6-like isoform X1 (A)	ko00310: Lysine degradation; ko01100: Metabolic pathways	hypothetical protein HYC85_020496 [Camellia sinensis]	SUVH5_ARATH RecName: Full=Histone-lysine N-methyltransferase, H3 lysine-9 specific SUVH5; EC=2.1.1.- {ECO:0000250|UniProtKB:Q8GZB6}; EC=2.1.1.367 {ECO:0000250|UniProtKB:Q8GZB6}; AltName: Full=Histone H3-K9 methyltransferase 5; Short=H3-K9-HMTase 5; AltName: Full=Protein SET DOMAIN GROUP 9; AltName: Full=Suppressor of variegation 3-9 homolog protein 5; Short=Su(var)3-9 homolog protein 5;	A0A7J7GTR3_CAMSI SubName: Full=Uncharacterized protein {ECO:0000313|EMBL:KAF5942854.1};	Histone H3 (Lys9) methyltransferase SUV39H1/Clr4, required for transcriptional silencing	GO:0000775,chromosome, centromeric region; GO:0005634,nucleus; GO:0003690,double-stranded DNA binding; GO:0042054,histone methyltransferase activity; GO:0018024,histone-lysine N-methyltransferase activity; GO:0008270,zinc ion binding; GO:0031048,small non-coding RNA-dependent heterochromatin formation; GO:0034968,histone lysine methylation; GO:0016571,histone methylation; GO:0040029,epigenetic re…	SAD/SRA domain	SET	TR	SET
Cluster-10061.3	3	0.0366667	0.776667	0	0.136667	0	0.39	6169	K11420 [histone H3]-lysine9 N-trimethyltransferase EHMT [EC:2.1.1.355] | (RefSeq) histone-lysine N-methyltransferase, H3 lysine-9 specific SUVH6-like isoform X1 (A)	ko00310: Lysine degradation; ko01100: Metabolic pathways	hypothetical protein HYC85_020496 [Camellia sinensis]	SUVH5_ARATH RecName: Full=Histone-lysine N-methyltransferase, H3 lysine-9 specific SUVH5; EC=2.1.1.- {ECO:0000250|UniProtKB:Q8GZB6}; EC=2.1.1.367 {ECO:0000250|UniProtKB:Q8GZB6}; AltName: Full=Histone H3-K9 methyltransferase 5; Short=H3-K9-HMTase 5; AltName: Full=Protein SET DOMAIN GROUP 9; AltName: Full=Suppressor of variegation 3-9 homolog protein 5; Short=Su(var)3-9 homolog protein 5;	A0A7J7GTR3_CAMSI SubName: Full=Uncharacterized protein {ECO:0000313|EMBL:KAF5942854.1};	Histone H3 (Lys9) methyltransferase SUV39H1/Clr4, required for transcriptional silencing	GO:0000775,chromosome, centromeric region; GO:0005634,nucleus; GO:0003690,double-stranded DNA binding; GO:0042054,histone methyltransferase activity; GO:0018024,histone-lysine N-methyltransferase activity; GO:0008270,zinc ion binding; GO:0031048,small non-coding RNA-dependent heterochromatin formation; GO:0034968,histone lysine methylation; GO:0016571,histone methylation; GO:0040029,epigenetic re…	Lytic transglycolase	SET	TR	SET
Cluster-10061.4	3	2.25667	16.6733	0.07	0.0766667	0	0.0966667	873	K20628 expansin | (RefSeq) expansin-B3-like (A)	--	expansin-like B1 [Camellia sinensis]	EXLB1_ARATH RecName: Full=Expansin-like B1; Short=At-EXPR1; Short=AtEXLB1; Short=AtEXPR1; AltName: Full=Ath-ExpBeta-3.1; Flags: Precursor;	A0A7J7GSE5_CAMSI SubName: Full=Uncharacterized protein {ECO:0000313|EMBL:KAF5942851.1};	--	GO:0005576,extracellular region; GO:0009653,anatomical structure morphogenesis; GO:0019953,sexual reproduction; GO:0008150,biological_process; GO:0032502,developmental process; GO:0048856,anatomical structure development; GO:0000003,reproduction; GO:0005575,cellular_component; GO:0110165,cellular anatomical entity	Expansin C-terminal domain	--	--	--
Cluster-10061.5	4	0.206667	0.0966667	0.79	10.6533	0.966667	6.3	4805	K11420 [histone H3]-lysine9 N-trimethyltransferase EHMT [EC:2.1.1.355] | (RefSeq) histone-lysine N-methyltransferase, H3 lysine-9 specific SUVH6-like isoform X1 (A)	ko00310: Lysine degradation; ko01100: Metabolic pathways	hypothetical protein HYC85_020496 [Camellia sinensis]	SUVH5_ARATH RecName: Full=Histone-lysine N-methyltransferase, H3 lysine-9 specific SUVH5; EC=2.1.1.- {ECO:0000250|UniProtKB:Q8GZB6}; EC=2.1.1.367 {ECO:0000250|UniProtKB:Q8GZB6}; AltName: Full=Histone H3-K9 methyltransferase 5; Short=H3-K9-HMTase 5; AltName: Full=Protein SET DOMAIN GROUP 9; AltName: Full=Suppressor of variegation 3-9 homolog protein 5; Short=Su(var)3-9 homolog protein 5;	A0A7J7GTR3_CAMSI SubName: Full=Uncharacterized protein {ECO:0000313|EMBL:KAF5942854.1};	Histone H3 (Lys9) methyltransferase SUV39H1/Clr4, required for transcriptional silencing	GO:0000775,chromosome, centromeric region; GO:0005634,nucleus; GO:0003690,double-stranded DNA binding; GO:0042054,histone methyltransferase activity; GO:0018024,histone-lysine N-methyltransferase activity; GO:0008270,zinc ion binding; GO:0031048,small non-coding RNA-dependent heterochromatin formation; GO:0034968,histone lysine methylation; GO:0016571,histone methylation; GO:0040029,epigenetic re…	SAD/SRA domain	SET	TR	SET
Cluster-10061.6	3	0	0.61	0.28	0.0133333	0	0	2826	K11420 [histone H3]-lysine9 N-trimethyltransferase EHMT [EC:2.1.1.355] | (RefSeq) histone-lysine N-methyltransferase, H3 lysine-9 specific SUVH6-like isoform X1 (A)	ko00310: Lysine degradation; ko01100: Metabolic pathways	hypothetical protein HYC85_020496 [Camellia sinensis]	SUVH5_ARATH RecName: Full=Histone-lysine N-methyltransferase, H3 lysine-9 specific SUVH5; EC=2.1.1.- {ECO:0000250|UniProtKB:Q8GZB6}; EC=2.1.1.367 {ECO:0000250|UniProtKB:Q8GZB6}; AltName: Full=Histone H3-K9 methyltransferase 5; Short=H3-K9-HMTase 5; AltName: Full=Protein SET DOMAIN GROUP 9; AltName: Full=Suppressor of variegation 3-9 homolog protein 5; Short=Su(var)3-9 homolog protein 5;	A0A7J7GTR3_CAMSI SubName: Full=Uncharacterized protein {ECO:0000313|EMBL:KAF5942854.1};	Histone H3 (Lys9) methyltransferase SUV39H1/Clr4, required for transcriptional silencing	GO:0000775,chromosome, centromeric region; GO:0005634,nucleus; GO:0003690,double-stranded DNA binding; GO:0042054,histone methyltransferase activity; GO:0018024,histone-lysine N-methyltransferase activity; GO:0008270,zinc ion binding; GO:0031048,small non-coding RNA-dependent heterochromatin formation; GO:0034968,histone lysine methylation; GO:0016571,histone methylation; GO:0040029,epigenetic re…	SAD/SRA domain	SET	TR	SET
Cluster-10061.7	1	4.55667	5.54667	3.86	9.18	4.54667	15.33	2917	K11420 [histone H3]-lysine9 N-trimethyltransferase EHMT [EC:2.1.1.355] | (RefSeq) histone-lysine N-methyltransferase, H3 lysine-9 specific SUVH6-like isoform X1 (A)	ko00310: Lysine degradation; ko01100: Metabolic pathways	hypothetical protein HYC85_020496 [Camellia sinensis]	SUVH5_ARATH RecName: Full=Histone-lysine N-methyltransferase, H3 lysine-9 specific SUVH5; EC=2.1.1.- {ECO:0000250|UniProtKB:Q8GZB6}; EC=2.1.1.367 {ECO:0000250|UniProtKB:Q8GZB6}; AltName: Full=Histone H3-K9 methyltransferase 5; Short=H3-K9-HMTase 5; AltName: Full=Protein SET DOMAIN GROUP 9; AltName: Full=Suppressor of variegation 3-9 homolog protein 5; Short=Su(var)3-9 homolog protein 5;	A0A7J7GTR3_CAMSI SubName: Full=Uncharacterized protein {ECO:0000313|EMBL:KAF5942854.1};	Histone H3 (Lys9) methyltransferase SUV39H1/Clr4, required for transcriptional silencing	GO:0000775,chromosome, centromeric region; GO:0005634,nucleus; GO:0003690,double-stranded DNA binding; GO:0042054,histone methyltransferase activity; GO:0018024,histone-lysine N-methyltransferase activity; GO:0008270,zinc ion binding; GO:0031048,small non-coding RNA-dependent heterochromatin formation; GO:0034968,histone lysine methylation; GO:0016571,histone methylation; GO:0040029,epigenetic re…	SAD/SRA domain	SET	TR	SET
Cluster-10061.8	1	0	0.546667	0	0.06	0	1.09667	6495	K11420 [histone H3]-lysine9 N-trimethyltransferase EHMT [EC:2.1.1.355] | (RefSeq) histone-lysine N-methyltransferase, H3 lysine-9 specific SUVH6-like isoform X1 (A)	ko00310: Lysine degradation; ko01100: Metabolic pathways	hypothetical protein HYC85_020496 [Camellia sinensis]	SUVH5_ARATH RecName: Full=Histone-lysine N-methyltransferase, H3 lysine-9 specific SUVH5; EC=2.1.1.- {ECO:0000250|UniProtKB:Q8GZB6}; EC=2.1.1.367 {ECO:0000250|UniProtKB:Q8GZB6}; AltName: Full=Histone H3-K9 methyltransferase 5; Short=H3-K9-HMTase 5; AltName: Full=Protein SET DOMAIN GROUP 9; AltName: Full=Suppressor of variegation 3-9 homolog protein 5; Short=Su(var)3-9 homolog protein 5;	A0A7J7GTR3_CAMSI SubName: Full=Uncharacterized protein {ECO:0000313|EMBL:KAF5942854.1};	Histone H3 (Lys9) methyltransferase SUV39H1/Clr4, required for transcriptional silencing	GO:0000775,chromosome, centromeric region; GO:0005634,nucleus; GO:0003690,double-stranded DNA binding; GO:0042054,histone methyltransferase activity; GO:0018024,histone-lysine N-methyltransferase activity; GO:0008270,zinc ion binding; GO:0031048,small non-coding RNA-dependent heterochromatin formation; GO:0034968,histone lysine methylation; GO:0016571,histone methylation; GO:0040029,epigenetic re…	Expansin C-terminal domain	SET	TR	SET
Cluster-10061.9	4	0	1.89	0.833333	7.09	0	3.81333	3628	K11420 [histone H3]-lysine9 N-trimethyltransferase EHMT [EC:2.1.1.355] | (RefSeq) histone-lysine N-methyltransferase, H3 lysine-9 specific SUVH6-like isoform X1 (A)	ko00310: Lysine degradation; ko01100: Metabolic pathways	hypothetical protein HYC85_020496 [Camellia sinensis]	SUVH5_ARATH RecName: Full=Histone-lysine N-methyltransferase, H3 lysine-9 specific SUVH5; EC=2.1.1.- {ECO:0000250|UniProtKB:Q8GZB6}; EC=2.1.1.367 {ECO:0000250|UniProtKB:Q8GZB6}; AltName: Full=Histone H3-K9 methyltransferase 5; Short=H3-K9-HMTase 5; AltName: Full=Protein SET DOMAIN GROUP 9; AltName: Full=Suppressor of variegation 3-9 homolog protein 5; Short=Su(var)3-9 homolog protein 5;	A0A7J7GTR3_CAMSI SubName: Full=Uncharacterized protein {ECO:0000313|EMBL:KAF5942854.1};	Histone H3 (Lys9) methyltransferase SUV39H1/Clr4, required for transcriptional silencing	GO:0000775,chromosome, centromeric region; GO:0005634,nucleus; GO:0003690,double-stranded DNA binding; GO:0042054,histone methyltransferase activity; GO:0018024,histone-lysine N-methyltransferase activity; GO:0008270,zinc ion binding; GO:0031048,small non-coding RNA-dependent heterochromatin formation; GO:0034968,histone lysine methylation; GO:0016571,histone methylation; GO:0040029,epigenetic re…	SAD/SRA domain	SET	TR	SET
Cluster-10078.0	4	0	0.243333	0	10.08	0	5.31333	542	--	--	--	--	--	--	--	--	--	--	--
Cluster-10087.1	6	6.08667	5.9	9.79667	7.82667	10.9667	8.41667	1451	K05539 tRNA-dihydrouridine synthase A [EC:1.-.-.-] | (RefSeq) uncharacterized protein LOC114318206 (A)	--	tRNA-dihydrouridine(20/20a) synthase [Camellia lanceoleosa]	--	A0A4V3WJ64_CAMSI RecName: Full=tRNA-dihydrouridine synthase {ECO:0000256|PIRNR:PIRNR006621}; EC=1.3.1.- {ECO:0000256|PIRNR:PIRNR006621};	tRNA-dihydrouridine synthase	GO:0050660,flavin adenine dinucleotide binding; GO:0017150,tRNA dihydrouridine synthase activity; GO:0000166,nucleotide binding; GO:0003674,molecular_function; GO:0005488,binding; GO:0036094,small molecule binding; GO:0043167,ion binding; GO:0043168,anion binding; GO:0097159,organic cyclic compound binding; GO:1901265,nucleoside phosphate binding; GO:1901363,heterocyclic compound binding; GO:0003…	Dihydrouridine synthase (Dus)	--	--	--
Cluster-10087.10	5	6.47333	0.0133333	10.7933	0	8.97333	0	1443	--	--	hypothetical protein HYC85_000443 [Camellia sinensis]	--	A0A7J7I4B9_CAMSI SubName: Full=Uncharacterized protein {ECO:0000313|EMBL:KAF5959234.1};	--	GO:0016021,integral component of membrane; GO:0005575,cellular_component; GO:0016020,membrane; GO:0031224,intrinsic component of membrane; GO:0110165,cellular anatomical entity	Ankyrin repeats (3 copies)	--	--	--
Cluster-10087.2	4	0	4.87667	0	27.5433	0	20.8933	1171	--	--	uncharacterized protein LOC114317970 [Camellia sinensis]	--	A0A4S4CZ05_CAMSI SubName: Full=Uncharacterized protein {ECO:0000313|EMBL:THF95120.1};	--	GO:0016021,integral component of membrane; GO:0005575,cellular_component; GO:0016020,membrane; GO:0031224,intrinsic component of membrane; GO:0110165,cellular anatomical entity	--	--	--	--
Cluster-10087.5	4	0.16	0.703333	0.0366667	1.14333	0.166667	1.01333	2205	K05539 tRNA-dihydrouridine synthase A [EC:1.-.-.-] | (RefSeq) uncharacterized protein LOC114282730 (A)	--	hypothetical protein HYC85_013789 [Camellia sinensis]	--	A0A7J7H4C1_CAMSI SubName: Full=Uncharacterized protein {ECO:0000313|EMBL:KAF5947832.1};	tRNA-dihydrouridine synthase	GO:0017150,tRNA dihydrouridine synthase activity; GO:0003674,molecular_function; GO:0003824,catalytic activity; GO:0016491,oxidoreductase activity; GO:0016627,oxidoreductase activity, acting on the CH-CH group of donors; GO:0106413,dihydrouridine synthase activity; GO:0140098,catalytic activity, acting on RNA; GO:0140101,catalytic activity, acting on a tRNA; GO:0140640,catalytic activity, acting …	--	--	--	--
Cluster-10087.7	3	20.7267	248.91	23.8167	98.6567	18.1467	78.8	1015	--	--	uncharacterized protein LOC114317970 [Camellia sinensis]	--	A0A4S4CZ05_CAMSI SubName: Full=Uncharacterized protein {ECO:0000313|EMBL:THF95120.1};	--	GO:0016021,integral component of membrane; GO:0005575,cellular_component; GO:0016020,membrane; GO:0031224,intrinsic component of membrane; GO:0110165,cellular anatomical entity	--	--	--	--
Cluster-10087.8	3	0.163333	113.663	0.0933333	12.9067	0.0733333	28.9	1211	--	--	hypothetical protein TEA_016986 [Camellia sinensis var. sinensis]	--	A0A4S4CZ05_CAMSI SubName: Full=Uncharacterized protein {ECO:0000313|EMBL:THF95120.1};	--	GO:0016021,integral component of membrane; GO:0005575,cellular_component; GO:0016020,membrane; GO:0031224,intrinsic component of membrane; GO:0110165,cellular anatomical entity	Ankyrin repeats (3 copies)	--	--	--
Cluster-10087.9	3	0.0633333	43	0.0533333	7.07	0.0566667	15.7667	783	--	--	hypothetical protein TEA_016986 [Camellia sinensis var. sinensis]	--	A0A4S4CZ05_CAMSI SubName: Full=Uncharacterized protein {ECO:0000313|EMBL:THF95120.1};	--	GO:0016021,integral component of membrane; GO:0005575,cellular_component; GO:0016020,membrane; GO:0031224,intrinsic component of membrane; GO:0110165,cellular anatomical entity	Ankyrin repeats (3 copies)	--	--	--
Cluster-10091.0	1	0	0.0266667	0	0.89	0	1.23	1378	--	--	--	--	--	--	--	--	--	--	--
Cluster-10098.1	1	0	0	0	1.15667	0	1.45333	1162	K03347 cullin 1 | (RefSeq) cullin-1-like isoform X1 (A)	ko04120: Ubiquitin mediated proteolysis; ko04141: Protein processing in endoplasmic reticulum	hypothetical protein CISIN_1g003927mg [Citrus sinensis]	CUL1_ORYSJ RecName: Full=Cullin-1 {ECO:0000305}; Short=OsCUL1 {ECO:0000303|PubMed:24616269}; AltName: Full=OsCUL1-1 {ECO:0000303|PubMed:29892794};	A0A067G6I0_CITSI RecName: Full=CULLIN_2 domain-containing protein {ECO:0000259|PROSITE:PS50069};	Cullins	GO:0031461,cullin-RING ubiquitin ligase complex; GO:0031625,ubiquitin protein ligase binding; GO:0016567,protein ubiquitination; GO:0006511,ubiquitin-dependent protein catabolic process; GO:0003674,molecular_function; GO:0005488,binding; GO:0005515,protein binding; GO:0019899,enzyme binding; GO:0044389,ubiquitin-like protein ligase binding; GO:0006807,nitrogen compound metabolic process; GO:00081…	--	--	--	--
Cluster-10098.10	3	23.1	32.68	22.3	6.30333	18.8533	32.0567	1144	K03347 cullin 1 | (RefSeq) cullin-1-like isoform X1 (A)	ko04120: Ubiquitin mediated proteolysis; ko04141: Protein processing in endoplasmic reticulum	hypothetical protein GOBAR_AA03928 [Gossypium barbadense]	CUL1_ORYSJ RecName: Full=Cullin-1 {ECO:0000305}; Short=OsCUL1 {ECO:0000303|PubMed:24616269}; AltName: Full=OsCUL1-1 {ECO:0000303|PubMed:29892794};	A0A2P5YM03_GOSBA RecName: Full=CULLIN_2 domain-containing protein {ECO:0000259|PROSITE:PS50069};	Cullins	GO:0031461,cullin-RING ubiquitin ligase complex; GO:0031625,ubiquitin protein ligase binding; GO:0016567,protein ubiquitination; GO:0006511,ubiquitin-dependent protein catabolic process; GO:0003674,molecular_function; GO:0005488,binding; GO:0005515,protein binding; GO:0019899,enzyme binding; GO:0044389,ubiquitin-like protein ligase binding; GO:0006807,nitrogen compound metabolic process; GO:00081…	--	--	--	--
Cluster-10098.11	1	0	0	0	3.36	0	4.25	901	K03347 cullin 1 | (RefSeq) cullin-1-like isoform X1 (A)	ko04120: Ubiquitin mediated proteolysis; ko04141: Protein processing in endoplasmic reticulum	Cullin-1 like, partial [Actinidia chinensis var. chinensis]	CUL1_ORYSJ RecName: Full=Cullin-1 {ECO:0000305}; Short=OsCUL1 {ECO:0000303|PubMed:24616269}; AltName: Full=OsCUL1-1 {ECO:0000303|PubMed:29892794};	A0A2R6Q3R1_ACTCC SubName: Full=Cullin-1 like {ECO:0000313|EMBL:PSS01493.1}; Flags: Fragment;	Cullins	GO:0031461,cullin-RING ubiquitin ligase complex; GO:0031625,ubiquitin protein ligase binding; GO:0016567,protein ubiquitination; GO:0006511,ubiquitin-dependent protein catabolic process; GO:0003674,molecular_function; GO:0005488,binding; GO:0005515,protein binding; GO:0019899,enzyme binding; GO:0044389,ubiquitin-like protein ligase binding; GO:0006807,nitrogen compound metabolic process; GO:00081…	Cullin family	--	--	--
Cluster-10098.13	1	0.21	2.29	0.156667	1.15333	0	12.3667	536	K03347 cullin 1 | (RefSeq) cullin-1-like isoform X1 (A)	ko04120: Ubiquitin mediated proteolysis; ko04141: Protein processing in endoplasmic reticulum	cullin-1-like isoform X3 [Quercus lobata]	CUL1_ORYSJ RecName: Full=Cullin-1 {ECO:0000305}; Short=OsCUL1 {ECO:0000303|PubMed:24616269}; AltName: Full=OsCUL1-1 {ECO:0000303|PubMed:29892794};	A0A2R6Q3R1_ACTCC SubName: Full=Cullin-1 like {ECO:0000313|EMBL:PSS01493.1}; Flags: Fragment;	Cullins	GO:0031461,cullin-RING ubiquitin ligase complex; GO:0031625,ubiquitin protein ligase binding; GO:0016567,protein ubiquitination; GO:0006511,ubiquitin-dependent protein catabolic process; GO:0003674,molecular_function; GO:0005488,binding; GO:0005515,protein binding; GO:0019899,enzyme binding; GO:0044389,ubiquitin-like protein ligase binding; GO:0006807,nitrogen compound metabolic process; GO:00081…	Cullin family	--	--	--
Cluster-10098.15	1	35.65	42.8033	62.2333	30.95	45.6033	66.52	325	K03347 cullin 1 | (RefSeq) cullin-1-like isoform X1 (A)	ko04120: Ubiquitin mediated proteolysis; ko04141: Protein processing in endoplasmic reticulum	Cullin-1 [Camellia lanceoleosa]	CUL1_ARATH RecName: Full=Cullin-1;	B1PL23_VITVI SubName: Full=Cullin 1 {ECO:0000313|EMBL:ACA30309.1}; Flags: Fragment;	Cullins	GO:0000794,condensed nuclear chromosome; GO:0031461,cullin-RING ubiquitin ligase complex; GO:0005737,cytoplasm; GO:0005634,nucleus; GO:0009524,phragmoplast; GO:0019005,SCF ubiquitin ligase complex; GO:0005819,spindle; GO:0031625,ubiquitin protein ligase binding; GO:0009734,auxin-activated signaling pathway; GO:0007049,cell cycle; GO:0009793,embryo development ending in seed dormancy; GO:0009873,e…	Cullin family	--	--	--
Cluster-10098.16	1	16.5533	15.02	17.8667	3.70333	18.1133	27.7533	2861	K03347 cullin 1 | (RefSeq) cullin-1-like isoform X1 (A)	ko04120: Ubiquitin mediated proteolysis; ko04141: Protein processing in endoplasmic reticulum	Cullin-1 [Camellia lanceoleosa]	CUL1_ARATH RecName: Full=Cullin-1;	A0A4V3WM44_CAMSI RecName: Full=CULLIN_2 domain-containing protein {ECO:0000259|PROSITE:PS50069};	Cullins	GO:0000794,condensed nuclear chromosome; GO:0031461,cullin-RING ubiquitin ligase complex; GO:0005737,cytoplasm; GO:0005634,nucleus; GO:0009524,phragmoplast; GO:0019005,SCF ubiquitin ligase complex; GO:0005819,spindle; GO:0031625,ubiquitin protein ligase binding; GO:0009734,auxin-activated signaling pathway; GO:0007049,cell cycle; GO:0009793,embryo development ending in seed dormancy; GO:0009873,e…	Cullin family	--	--	--
Cluster-10098.18	4	0.07	0.156667	0	4.21	0.05	4.24333	3209	K03347 cullin 1 | (RefSeq) cullin-1-like isoform X1 (A)	ko04120: Ubiquitin mediated proteolysis; ko04141: Protein processing in endoplasmic reticulum	Cullin-1 [Camellia lanceoleosa]	CUL1_ARATH RecName: Full=Cullin-1;	A0A4V3WM44_CAMSI RecName: Full=CULLIN_2 domain-containing protein {ECO:0000259|PROSITE:PS50069};	Cullins	GO:0000794,condensed nuclear chromosome; GO:0031461,cullin-RING ubiquitin ligase complex; GO:0005737,cytoplasm; GO:0005634,nucleus; GO:0009524,phragmoplast; GO:0019005,SCF ubiquitin ligase complex; GO:0005819,spindle; GO:0031625,ubiquitin protein ligase binding; GO:0009734,auxin-activated signaling pathway; GO:0007049,cell cycle; GO:0009793,embryo development ending in seed dormancy; GO:0009873,e…	Cullin family	--	--	--
Cluster-10098.19	3	0	5.55333	2.52333	0	1.89667	0	2296	K03347 cullin 1 | (RefSeq) cullin-1-like isoform X1 (A)	ko04120: Ubiquitin mediated proteolysis; ko04141: Protein processing in endoplasmic reticulum	cullin-1-like isoform X1 [Camellia sinensis]	CUL1_ARATH RecName: Full=Cullin-1;	A0A7J7GPZ5_CAMSI RecName: Full=CULLIN_2 domain-containing protein {ECO:0000259|PROSITE:PS50069};	Cullins	GO:0000794,condensed nuclear chromosome; GO:0031461,cullin-RING ubiquitin ligase complex; GO:0005737,cytoplasm; GO:0005634,nucleus; GO:0009524,phragmoplast; GO:0019005,SCF ubiquitin ligase complex; GO:0005819,spindle; GO:0031625,ubiquitin protein ligase binding; GO:0009734,auxin-activated signaling pathway; GO:0007049,cell cycle; GO:0009793,embryo development ending in seed dormancy; GO:0009873,e…	Cullin family	--	--	--
Cluster-10098.20	4	22.2233	19.3967	25.2367	57.7167	28.05	18.7267	1618	K03347 cullin 1 | (RefSeq) cullin-1-like isoform X1 (A)	ko04120: Ubiquitin mediated proteolysis; ko04141: Protein processing in endoplasmic reticulum	Cullin-1 [Camellia lanceoleosa]	CUL1_ORYSJ RecName: Full=Cullin-1 {ECO:0000305}; Short=OsCUL1 {ECO:0000303|PubMed:24616269}; AltName: Full=OsCUL1-1 {ECO:0000303|PubMed:29892794};	A0A4V3WM44_CAMSI RecName: Full=CULLIN_2 domain-containing protein {ECO:0000259|PROSITE:PS50069};	Cullins	GO:0031461,cullin-RING ubiquitin ligase complex; GO:0031625,ubiquitin protein ligase binding; GO:0016567,protein ubiquitination; GO:0006511,ubiquitin-dependent protein catabolic process; GO:0003674,molecular_function; GO:0005488,binding; GO:0005515,protein binding; GO:0019899,enzyme binding; GO:0044389,ubiquitin-like protein ligase binding; GO:0006807,nitrogen compound metabolic process; GO:00081…	Cullin family	--	--	--
Cluster-10098.22	1	8.37667	9.23333	3.83333	12.66	5.63333	21.5133	921	K03347 cullin 1 | (RefSeq) cullin-1-like isoform X1 (A)	ko04120: Ubiquitin mediated proteolysis; ko04141: Protein processing in endoplasmic reticulum	Cullin-1 [Vitis vinifera]	CUL1_ORYSJ RecName: Full=Cullin-1 {ECO:0000305}; Short=OsCUL1 {ECO:0000303|PubMed:24616269}; AltName: Full=OsCUL1-1 {ECO:0000303|PubMed:29892794};	A0A438F7M9_VITVI SubName: Full=Cullin-1 {ECO:0000313|EMBL:RVW55622.1};	Cullins	GO:0031461,cullin-RING ubiquitin ligase complex; GO:0031625,ubiquitin protein ligase binding; GO:0016567,protein ubiquitination; GO:0006511,ubiquitin-dependent protein catabolic process; GO:0003674,molecular_function; GO:0005488,binding; GO:0005515,protein binding; GO:0019899,enzyme binding; GO:0044389,ubiquitin-like protein ligase binding; GO:0006807,nitrogen compound metabolic process; GO:00081…	Cullin family	--	--	--
Cluster-10098.23	1	16.1667	17.8067	16.9333	18.0267	24.8367	53.1633	297	K03347 cullin 1 | (RefSeq) uncharacterized protein LOC114280257 (A)	ko04120: Ubiquitin mediated proteolysis; ko04141: Protein processing in endoplasmic reticulum	Cullin-1 [Camellia lanceoleosa]	CUL1_ARATH RecName: Full=Cullin-1;	A0A4V3WM44_CAMSI RecName: Full=CULLIN_2 domain-containing protein {ECO:0000259|PROSITE:PS50069};	Cullins	GO:0000794,condensed nuclear chromosome; GO:0031461,cullin-RING ubiquitin ligase complex; GO:0005737,cytoplasm; GO:0005634,nucleus; GO:0009524,phragmoplast; GO:0019005,SCF ubiquitin ligase complex; GO:0005819,spindle; GO:0031625,ubiquitin protein ligase binding; GO:0009734,auxin-activated signaling pathway; GO:0007049,cell cycle; GO:0009793,embryo development ending in seed dormancy; GO:0009873,e…	--	--	--	--
Cluster-10098.24	4	0	0.0633333	0.0166667	3.79333	0.02	3.67	3402	K03347 cullin 1 | (RefSeq) cullin-1-like isoform X1 (A)	ko04120: Ubiquitin mediated proteolysis; ko04141: Protein processing in endoplasmic reticulum	Cullin-1 [Camellia lanceoleosa]	CUL1_ARATH RecName: Full=Cullin-1;	A0A4V3WM44_CAMSI RecName: Full=CULLIN_2 domain-containing protein {ECO:0000259|PROSITE:PS50069};	Cullins	GO:0000794,condensed nuclear chromosome; GO:0031461,cullin-RING ubiquitin ligase complex; GO:0005737,cytoplasm; GO:0005634,nucleus; GO:0009524,phragmoplast; GO:0019005,SCF ubiquitin ligase complex; GO:0005819,spindle; GO:0031625,ubiquitin protein ligase binding; GO:0009734,auxin-activated signaling pathway; GO:0007049,cell cycle; GO:0009793,embryo development ending in seed dormancy; GO:0009873,e…	Cullin family	--	--	--
Cluster-10098.26	4	0	0	0	3.01667	0	2.94	3649	K03347 cullin 1 | (RefSeq) cullin-1-like isoform X1 (A)	ko04120: Ubiquitin mediated proteolysis; ko04141: Protein processing in endoplasmic reticulum	Cullin-1 [Camellia lanceoleosa]	CUL1_ARATH RecName: Full=Cullin-1;	A0A4V3WM44_CAMSI RecName: Full=CULLIN_2 domain-containing protein {ECO:0000259|PROSITE:PS50069};	Cullins	GO:0000794,condensed nuclear chromosome; GO:0031461,cullin-RING ubiquitin ligase complex; GO:0005737,cytoplasm; GO:0005634,nucleus; GO:0009524,phragmoplast; GO:0019005,SCF ubiquitin ligase complex; GO:0005819,spindle; GO:0031625,ubiquitin protein ligase binding; GO:0009734,auxin-activated signaling pathway; GO:0007049,cell cycle; GO:0009793,embryo development ending in seed dormancy; GO:0009873,e…	Cullin family	--	--	--
Cluster-10098.27	4	6.95	4.46667	0.75	45	1.98333	29.6467	2478	K03347 cullin 1 | (RefSeq) cullin-1-like isoform X1 (A)	ko04120: Ubiquitin mediated proteolysis; ko04141: Protein processing in endoplasmic reticulum	cullin-1-like isoform X1 [Camellia sinensis]	CUL1_ARATH RecName: Full=Cullin-1;	A0A7J7GPZ5_CAMSI RecName: Full=CULLIN_2 domain-containing protein {ECO:0000259|PROSITE:PS50069};	Cullins	GO:0000794,condensed nuclear chromosome; GO:0031461,cullin-RING ubiquitin ligase complex; GO:0005737,cytoplasm; GO:0005634,nucleus; GO:0009524,phragmoplast; GO:0019005,SCF ubiquitin ligase complex; GO:0005819,spindle; GO:0031625,ubiquitin protein ligase binding; GO:0009734,auxin-activated signaling pathway; GO:0007049,cell cycle; GO:0009793,embryo development ending in seed dormancy; GO:0009873,e…	Cullin family	--	--	--
Cluster-10098.28	1	13.0167	13.8433	11.8467	5.53667	10.5967	17.75	2296	K03347 cullin 1 | (RefSeq) cullin-1-like isoform X1 (A)	ko04120: Ubiquitin mediated proteolysis; ko04141: Protein processing in endoplasmic reticulum	cullin-1-like isoform X1 [Camellia sinensis]	CUL1_ARATH RecName: Full=Cullin-1;	A0A7J7GPZ5_CAMSI RecName: Full=CULLIN_2 domain-containing protein {ECO:0000259|PROSITE:PS50069};	Cullins	GO:0000794,condensed nuclear chromosome; GO:0031461,cullin-RING ubiquitin ligase complex; GO:0005737,cytoplasm; GO:0005634,nucleus; GO:0009524,phragmoplast; GO:0019005,SCF ubiquitin ligase complex; GO:0005819,spindle; GO:0031625,ubiquitin protein ligase binding; GO:0009734,auxin-activated signaling pathway; GO:0007049,cell cycle; GO:0009793,embryo development ending in seed dormancy; GO:0009873,e…	Cullin family	--	--	--
Cluster-10098.30	1	0	0	0	1.03	0.153333	2.96	878	K03347 cullin 1 | (RefSeq) cullin-1-like isoform X1 (A)	ko04120: Ubiquitin mediated proteolysis; ko04141: Protein processing in endoplasmic reticulum	cullin-1-like isoform X3 [Quercus lobata]	CUL1_ORYSJ RecName: Full=Cullin-1 {ECO:0000305}; Short=OsCUL1 {ECO:0000303|PubMed:24616269}; AltName: Full=OsCUL1-1 {ECO:0000303|PubMed:29892794};	A0A2R6Q3R1_ACTCC SubName: Full=Cullin-1 like {ECO:0000313|EMBL:PSS01493.1}; Flags: Fragment;	Cullins	GO:0031461,cullin-RING ubiquitin ligase complex; GO:0031625,ubiquitin protein ligase binding; GO:0016567,protein ubiquitination; GO:0006511,ubiquitin-dependent protein catabolic process; GO:0003674,molecular_function; GO:0005488,binding; GO:0005515,protein binding; GO:0019899,enzyme binding; GO:0044389,ubiquitin-like protein ligase binding; GO:0006807,nitrogen compound metabolic process; GO:00081…	Cullin family	--	--	--
Cluster-10098.31	4	0	0.0866667	0	1.01	0	0.98	1345	K03347 cullin 1 | (RefSeq) cullin-1-like isoform X1 (A)	ko04120: Ubiquitin mediated proteolysis; ko04141: Protein processing in endoplasmic reticulum	hypothetical protein TanjilG_13222 [Lupinus angustifolius]	CUL1_ORYSJ RecName: Full=Cullin-1 {ECO:0000305}; Short=OsCUL1 {ECO:0000303|PubMed:24616269}; AltName: Full=OsCUL1-1 {ECO:0000303|PubMed:29892794};	A0A4P1RTU3_LUPAN RecName: Full=CULLIN_2 domain-containing protein {ECO:0000259|PROSITE:PS50069};	Cullins	GO:0031461,cullin-RING ubiquitin ligase complex; GO:0031625,ubiquitin protein ligase binding; GO:0016567,protein ubiquitination; GO:0006511,ubiquitin-dependent protein catabolic process; GO:0003674,molecular_function; GO:0005488,binding; GO:0005515,protein binding; GO:0019899,enzyme binding; GO:0044389,ubiquitin-like protein ligase binding; GO:0006807,nitrogen compound metabolic process; GO:00081…	Cullin family	--	--	--
Cluster-10098.33	1	58.1667	81.3767	43.37	39.6633	40.42	101.253	291	K03347 cullin 1 | (RefSeq) cullin-1-like isoform X1 (A)	ko04120: Ubiquitin mediated proteolysis; ko04141: Protein processing in endoplasmic reticulum	cullin-1 [Tanacetum cinerariifolium]	CUL1_ORYSJ RecName: Full=Cullin-1 {ECO:0000305}; Short=OsCUL1 {ECO:0000303|PubMed:24616269}; AltName: Full=OsCUL1-1 {ECO:0000303|PubMed:29892794};	A0A699R074_TANCI SubName: Full=Cullin-1 {ECO:0000313|EMBL:GFC77212.1}; Flags: Fragment;	Cullins	GO:0031461,cullin-RING ubiquitin ligase complex; GO:0031625,ubiquitin protein ligase binding; GO:0016567,protein ubiquitination; GO:0006511,ubiquitin-dependent protein catabolic process; GO:0003674,molecular_function; GO:0005488,binding; GO:0005515,protein binding; GO:0019899,enzyme binding; GO:0044389,ubiquitin-like protein ligase binding; GO:0006807,nitrogen compound metabolic process; GO:00081…	--	--	--	--
Cluster-10098.34	1	42.2833	38.1233	51.2567	36.5133	43.3033	98.8833	641	K03347 cullin 1 | (RefSeq) cullin-1-like isoform X1 (A)	ko04120: Ubiquitin mediated proteolysis; ko04141: Protein processing in endoplasmic reticulum	Cullin-1 [Camellia lanceoleosa]	CUL1_ARATH RecName: Full=Cullin-1;	A0A4V3WM44_CAMSI RecName: Full=CULLIN_2 domain-containing protein {ECO:0000259|PROSITE:PS50069};	Cullins	GO:0000794,condensed nuclear chromosome; GO:0031461,cullin-RING ubiquitin ligase complex; GO:0005737,cytoplasm; GO:0005634,nucleus; GO:0009524,phragmoplast; GO:0019005,SCF ubiquitin ligase complex; GO:0005819,spindle; GO:0031625,ubiquitin protein ligase binding; GO:0009734,auxin-activated signaling pathway; GO:0007049,cell cycle; GO:0009793,embryo development ending in seed dormancy; GO:0009873,e…	--	--	--	--
Cluster-10098.37	4	0.19	1.39667	1.30667	3.32333	0.476667	2.41	1196	K03439 tRNA (guanine-N7-)-methyltransferase [EC:2.1.1.33] | (RefSeq) uncharacterized protein LOC114310239 (A)	--	tRNA (guanine-N(7)-)-methyltransferase [Camellia lanceoleosa]	TRMB_ARATH RecName: Full=tRNA (guanine-N(7)-)-methyltransferase {ECO:0000255|HAMAP-Rule:MF_03055}; EC=2.1.1.33 {ECO:0000255|HAMAP-Rule:MF_03055}; AltName: Full=tRNA (guanine(46)-N(7))-methyltransferase {ECO:0000255|HAMAP-Rule:MF_03055}; AltName: Full=tRNA(m7G46)-methyltransferase {ECO:0000255|HAMAP-Rule:MF_03055};	A0A2R6RCY9_ACTCC SubName: Full=tRNA (Guanine-N(7)-)-methyltransferase {ECO:0000313|EMBL:PSS26432.1};	Methyltransferase-like protein	GO:0005634,nucleus; GO:0043527,tRNA methyltransferase complex; GO:0008176,tRNA (guanine-N7-)-methyltransferase activity; GO:0000049,tRNA binding; GO:0036265,RNA (guanine-N7)-methylation; GO:0030488,tRNA methylation; GO:0006400,tRNA modification; GO:0003674,molecular_function; GO:0003824,catalytic activity; GO:0008168,methyltransferase activity; GO:0008173,RNA methyltransferase activity; GO:000817…	Putative methyltransferase	--	--	--
Cluster-10098.39	4	0.593333	0.403333	0.576667	4.43	0.443333	4.14	1051	K03439 tRNA (guanine-N7-)-methyltransferase [EC:2.1.1.33] | (RefSeq) uncharacterized protein LOC114310239 (A)	--	tRNA (guanine-N(7)-)-methyltransferase [Camellia lanceoleosa]	--	A0A4S4DJB2_CAMSI SubName: Full=Uncharacterized protein {ECO:0000313|EMBL:THG02036.1};	Methyltransferase-like protein	GO:0008176,tRNA (guanine-N7-)-methyltransferase activity; GO:0003674,molecular_function; GO:0003824,catalytic activity; GO:0008168,methyltransferase activity; GO:0008173,RNA methyltransferase activity; GO:0008175,tRNA methyltransferase activity; GO:0008757,S-adenosylmethionine-dependent methyltransferase activity; GO:0016423,tRNA (guanine) methyltransferase activity; GO:0016740,transferase activi…	Putative methyltransferase	--	--	--
Cluster-10098.42	4	3.36	3.63	3.58	21.7267	5.68	15.3967	1136	K03439 tRNA (guanine-N7-)-methyltransferase [EC:2.1.1.33] | (RefSeq) uncharacterized protein LOC114310239 (A)	--	tRNA (guanine-N(7)-)-methyltransferase [Camellia lanceoleosa]	TRMB_ARATH RecName: Full=tRNA (guanine-N(7)-)-methyltransferase {ECO:0000255|HAMAP-Rule:MF_03055}; EC=2.1.1.33 {ECO:0000255|HAMAP-Rule:MF_03055}; AltName: Full=tRNA (guanine(46)-N(7))-methyltransferase {ECO:0000255|HAMAP-Rule:MF_03055}; AltName: Full=tRNA(m7G46)-methyltransferase {ECO:0000255|HAMAP-Rule:MF_03055};	A0A2R6RCY9_ACTCC SubName: Full=tRNA (Guanine-N(7)-)-methyltransferase {ECO:0000313|EMBL:PSS26432.1};	Methyltransferase-like protein	GO:0005634,nucleus; GO:0043527,tRNA methyltransferase complex; GO:0008176,tRNA (guanine-N7-)-methyltransferase activity; GO:0000049,tRNA binding; GO:0036265,RNA (guanine-N7)-methylation; GO:0030488,tRNA methylation; GO:0006400,tRNA modification; GO:0003674,molecular_function; GO:0003824,catalytic activity; GO:0008168,methyltransferase activity; GO:0008173,RNA methyltransferase activity; GO:000817…	Putative methyltransferase	--	--	--
Cluster-10098.43	4	0	0.62	0	2.73333	0.113333	1.14	720	K03439 tRNA (guanine-N7-)-methyltransferase [EC:2.1.1.33] | (RefSeq) uncharacterized protein LOC114310239 (A)	--	tRNA (guanine-N(7)-)-methyltransferase [Camellia lanceoleosa]	--	A0A7J7I3I6_CAMSI SubName: Full=Uncharacterized protein {ECO:0000313|EMBL:KAF5958994.1};	Methyltransferase-like protein	GO:0016021,integral component of membrane; GO:0008176,tRNA (guanine-N7-)-methyltransferase activity; GO:0003674,molecular_function; GO:0003824,catalytic activity; GO:0008168,methyltransferase activity; GO:0008173,RNA methyltransferase activity; GO:0008175,tRNA methyltransferase activity; GO:0008757,S-adenosylmethionine-dependent methyltransferase activity; GO:0016423,tRNA (guanine) methyltransfer…	--	--	--	--
Cluster-10098.46	1	45.97	69.5767	23.78	22.4533	31.8233	187.947	373	K03347 cullin 1 | (RefSeq) cullin-1-like isoform X1 (A)	ko04120: Ubiquitin mediated proteolysis; ko04141: Protein processing in endoplasmic reticulum	cullin-1-like isoform X4 [Camellia sinensis]	CUL1_ARATH RecName: Full=Cullin-1;	A0A2R6Q3R1_ACTCC SubName: Full=Cullin-1 like {ECO:0000313|EMBL:PSS01493.1}; Flags: Fragment;	Cullins	GO:0000794,condensed nuclear chromosome; GO:0031461,cullin-RING ubiquitin ligase complex; GO:0005737,cytoplasm; GO:0005634,nucleus; GO:0009524,phragmoplast; GO:0019005,SCF ubiquitin ligase complex; GO:0005819,spindle; GO:0031625,ubiquitin protein ligase binding; GO:0009734,auxin-activated signaling pathway; GO:0007049,cell cycle; GO:0009793,embryo development ending in seed dormancy; GO:0009873,e…	Cullin family	--	--	--
Cluster-10098.47	4	0	0.1	0	2.30333	0	2.65667	768	K03347 cullin 1 | (RefSeq) cullin-1-like isoform X1 (A)	ko04120: Ubiquitin mediated proteolysis; ko04141: Protein processing in endoplasmic reticulum	cullin-1-like isoform X3 [Quercus lobata]	CUL1_ORYSJ RecName: Full=Cullin-1 {ECO:0000305}; Short=OsCUL1 {ECO:0000303|PubMed:24616269}; AltName: Full=OsCUL1-1 {ECO:0000303|PubMed:29892794};	A0A2R6Q3R1_ACTCC SubName: Full=Cullin-1 like {ECO:0000313|EMBL:PSS01493.1}; Flags: Fragment;	Cullins	GO:0031461,cullin-RING ubiquitin ligase complex; GO:0031625,ubiquitin protein ligase binding; GO:0016567,protein ubiquitination; GO:0006511,ubiquitin-dependent protein catabolic process; GO:0003674,molecular_function; GO:0005488,binding; GO:0005515,protein binding; GO:0019899,enzyme binding; GO:0044389,ubiquitin-like protein ligase binding; GO:0006807,nitrogen compound metabolic process; GO:00081…	Cullin family	--	--	--
Cluster-10098.48	4	0	6.18333	0	22.5133	0.0333333	15.56	844	K26554 MFS transporter, POT/PTR family, low-affinity nitrate transporter | (RefSeq) protein NRT1/ PTR FAMILY 7.1-like (A)	--	uncharacterized protein LOC114315944 [Camellia sinensis]	CUL1_ORYSJ RecName: Full=Cullin-1 {ECO:0000305}; Short=OsCUL1 {ECO:0000303|PubMed:24616269}; AltName: Full=OsCUL1-1 {ECO:0000303|PubMed:29892794};	A0A7J7FZI7_CAMSI SubName: Full=Uncharacterized protein {ECO:0000313|EMBL:KAF5933860.1};	Cullins	GO:0031461,cullin-RING ubiquitin ligase complex; GO:0031625,ubiquitin protein ligase binding; GO:0016567,protein ubiquitination; GO:0006511,ubiquitin-dependent protein catabolic process; GO:0003674,molecular_function; GO:0005488,binding; GO:0005515,protein binding; GO:0019899,enzyme binding; GO:0044389,ubiquitin-like protein ligase binding; GO:0006807,nitrogen compound metabolic process; GO:00081…	--	--	--	--
Cluster-10098.5	1	8.08667	14.4767	4.27667	10.3833	5.49333	30.5467	806	K03347 cullin 1 | (RefSeq) cullin-1-like isoform X1 (A)	ko04120: Ubiquitin mediated proteolysis; ko04141: Protein processing in endoplasmic reticulum	Cullin-1 like, partial [Actinidia chinensis var. chinensis]	CUL1_ORYSJ RecName: Full=Cullin-1 {ECO:0000305}; Short=OsCUL1 {ECO:0000303|PubMed:24616269}; AltName: Full=OsCUL1-1 {ECO:0000303|PubMed:29892794};	A0A2R6Q3R1_ACTCC SubName: Full=Cullin-1 like {ECO:0000313|EMBL:PSS01493.1}; Flags: Fragment;	Cullins	GO:0031461,cullin-RING ubiquitin ligase complex; GO:0031625,ubiquitin protein ligase binding; GO:0016567,protein ubiquitination; GO:0006511,ubiquitin-dependent protein catabolic process; GO:0003674,molecular_function; GO:0005488,binding; GO:0005515,protein binding; GO:0019899,enzyme binding; GO:0044389,ubiquitin-like protein ligase binding; GO:0006807,nitrogen compound metabolic process; GO:00081…	Cullin family	--	--	--
Cluster-10098.6	1	1.13	2.54333	0.583333	0.6	0.943333	3.47	861	K03347 cullin 1 | (RefSeq) cullin-1-like isoform X1 (A)	ko04120: Ubiquitin mediated proteolysis; ko04141: Protein processing in endoplasmic reticulum	cullin-1-like [Citrus sinensis]	CUL1_ORYSJ RecName: Full=Cullin-1 {ECO:0000305}; Short=OsCUL1 {ECO:0000303|PubMed:24616269}; AltName: Full=OsCUL1-1 {ECO:0000303|PubMed:29892794};	A0A2P2MWD1_RHIMU SubName: Full=Cullin-like protein1 {ECO:0000313|EMBL:MBX34534.1};	Cullins	GO:0031461,cullin-RING ubiquitin ligase complex; GO:0031625,ubiquitin protein ligase binding; GO:0016567,protein ubiquitination; GO:0006511,ubiquitin-dependent protein catabolic process; GO:0003674,molecular_function; GO:0005488,binding; GO:0005515,protein binding; GO:0019899,enzyme binding; GO:0044389,ubiquitin-like protein ligase binding; GO:0006807,nitrogen compound metabolic process; GO:00081…	--	--	--	--
Cluster-10098.9	1	0.44	1.58333	0.26	0.966667	0.363333	2.39667	979	K03347 cullin 1 | (RefSeq) cullin-1-like isoform X1 (A)	ko04120: Ubiquitin mediated proteolysis; ko04141: Protein processing in endoplasmic reticulum	cullin-1-like [Citrus sinensis]	CUL1_ORYSJ RecName: Full=Cullin-1 {ECO:0000305}; Short=OsCUL1 {ECO:0000303|PubMed:24616269}; AltName: Full=OsCUL1-1 {ECO:0000303|PubMed:29892794};	A0A2P2MWD1_RHIMU SubName: Full=Cullin-like protein1 {ECO:0000313|EMBL:MBX34534.1};	Cullins	GO:0031461,cullin-RING ubiquitin ligase complex; GO:0031625,ubiquitin protein ligase binding; GO:0016567,protein ubiquitination; GO:0006511,ubiquitin-dependent protein catabolic process; GO:0003674,molecular_function; GO:0005488,binding; GO:0005515,protein binding; GO:0019899,enzyme binding; GO:0044389,ubiquitin-like protein ligase binding; GO:0006807,nitrogen compound metabolic process; GO:00081…	--	--	--	--
Cluster-101.2	1	0.0166667	0.613333	0.17	0.88	0.07	1.87667	1141	K20177 vacuolar protein sorting-associated protein 3 | (RefSeq) vacuolar sorting protein 3 isoform X1 (A)	--	hypothetical protein C3L33_06036, partial [Rhododendron williamsianum]	VPS3_ARATH RecName: Full=Vacuolar sorting protein 3 {ECO:0000303|PubMed:29463724};	A0A6A4M3J1_9ERIC RecName: Full=CNH domain-containing protein {ECO:0000259|PROSITE:PS50219}; Flags: Fragment;	Vacuolar assembly/sorting proteins VPS39/VAM6/VPS3	GO:0033263,CORVET complex; GO:0005737,cytoplasm; GO:0010008,endosome membrane; GO:0016020,membrane; GO:0006914,autophagy; GO:0034058,endosomal vesicle fusion; GO:0006886,intracellular protein transport; GO:0010015,root morphogenesis; GO:0008150,biological_process; GO:0008152,metabolic process; GO:0009056,catabolic process; GO:0009987,cellular process; GO:0044237,cellular metabolic process; GO:004…	--	--	--	--
Cluster-101.3	1	0	0.413333	0.05	1.4	0.05	2.39667	1671	K01051 pectinesterase [EC:3.1.1.11] | (RefSeq) uncharacterized protein LOC114281926 (A)	ko00040: Pentose and glucuronate interconversions; ko01100: Metabolic pathways	putative ribonuclease H protein [Camellia lanceoleosa]	M310_ARATH RecName: Full=Uncharacterized mitochondrial protein AtMg00310; AltName: Full=ORF154;	A0A835CGP1_9FABA SubName: Full=Reverse transcriptase {ECO:0000313|EMBL:KAF7842396.1};	FOG: Reverse transcriptase	GO:0005739,mitochondrion; GO:0005575,cellular_component; GO:0005622,intracellular anatomical structure; GO:0005737,cytoplasm; GO:0043226,organelle; GO:0043227,membrane-bounded organelle; GO:0043229,intracellular organelle; GO:0043231,intracellular membrane-bounded organelle; GO:0110165,cellular anatomical entity	zinc-binding in reverse transcriptase	--	--	--
Cluster-101.4	1	0	0.07	0	0.883333	0.0166667	1.28667	1313	--	--	--	--	--	--	--	--	--	--	--
Cluster-10101.1	3	0.0633333	5.06667	0	1.97333	0	0.5	711	--	--	hypothetical protein TEA_012260 [Camellia sinensis var. sinensis]	--	A0A4S4DHM8_CAMSI RecName: Full=UBC core domain-containing protein {ECO:0000259|Pfam:PF00179};	--	--	--	--	--	--
Cluster-10101.13	3	2.38	20.9167	2.78333	0.386667	3.23333	0.383333	687	--	--	hypothetical protein HYC85_028157 [Camellia sinensis]	--	A0A7J7FYB7_CAMSI SubName: Full=Uncharacterized protein {ECO:0000313|EMBL:KAF5931986.1};	--	--	--	--	--	--
Cluster-10101.2	3	0.02	3.8	0	0.216667	0	0.213333	1071	--	--	hypothetical protein HYC85_027741 [Camellia sinensis]	--	A0A7J7FT48_CAMSI SubName: Full=Uncharacterized protein {ECO:0000313|EMBL:KAF5931570.1};	--	--	--	--	--	--
Cluster-10101.21	3	0	10.2833	0	1.15667	0.153333	3	499	--	--	hypothetical protein HYC85_027958 [Camellia sinensis]	--	A0A7J7FUJ7_CAMSI SubName: Full=Uncharacterized protein {ECO:0000313|EMBL:KAF5931787.1};	--	--	--	--	--	--
Cluster-10101.22	3	0	9.74	0	0	0	0	490	--	--	hypothetical protein HYC85_029420 [Camellia sinensis]	--	A0A7J7FY62_CAMSI SubName: Full=Uncharacterized protein {ECO:0000313|EMBL:KAF5933249.1};	--	GO:0016021,integral component of membrane; GO:0005575,cellular_component; GO:0016020,membrane; GO:0031224,intrinsic component of membrane; GO:0110165,cellular anatomical entity	--	--	--	--
Cluster-10101.5	1	0	0.133333	0	1.04	0	1.6	1088	--	--	hypothetical protein TEA_012260 [Camellia sinensis var. sinensis]	--	A0A4S4DHM8_CAMSI RecName: Full=UBC core domain-containing protein {ECO:0000259|Pfam:PF00179};	--	--	--	--	--	--
Cluster-10116.0	4	0	0.19	0	3.67	0	1.97	692	--	--	unnamed protein product [Ananas comosus var. bracteatus]	--	A0A6V7NVE9_ANACO RecName: Full=CCHC-type domain-containing protein {ECO:0000259|PROSITE:PS50158};	--	GO:0003676,nucleic acid binding; GO:0008270,zinc ion binding; GO:0003674,molecular_function; GO:0005488,binding; GO:0097159,organic cyclic compound binding; GO:1901363,heterocyclic compound binding; GO:0043167,ion binding; GO:0043169,cation binding; GO:0046872,metal ion binding; GO:0046914,transition metal ion binding	--	--	--	--
Cluster-10128.2	4	4.38333	2.10667	2.73667	4.61	2.18	4.04	2386	--	--	F-box/kelch-repeat protein [Camellia lanceoleosa]	FK111_ARATH RecName: Full=F-box/kelch-repeat protein At5g15710;	A0A4S4EAS0_CAMSI RecName: Full=F-box domain-containing protein {ECO:0000259|PROSITE:PS50181};	--	GO:0004842,ubiquitin-protein transferase activity; GO:0031146,SCF-dependent proteasomal ubiquitin-dependent protein catabolic process; GO:0003674,molecular_function; GO:0003824,catalytic activity; GO:0016740,transferase activity; GO:0019787,ubiquitin-like protein transferase activity; GO:0140096,catalytic activity, acting on a protein; GO:0006508,proteolysis; GO:0006511,ubiquitin-dependent protei…	F-box domain	--	--	--
Cluster-10128.3	4	0.61	1.09667	0.606667	3.33	0.383333	1.73	3045	K14376 poly(A) polymerase [EC:2.7.7.19] | (RefSeq) nuclear poly(A) polymerase 3 isoform X1 (A)	ko03015: mRNA surveillance pathway	hypothetical protein HYC85_002637 [Camellia sinensis]	FK111_ARATH RecName: Full=F-box/kelch-repeat protein At5g15710;	A0A7J7IB27_CAMSI RecName: Full=F-box domain-containing protein {ECO:0000259|PROSITE:PS50181};	--	GO:0004842,ubiquitin-protein transferase activity; GO:0031146,SCF-dependent proteasomal ubiquitin-dependent protein catabolic process; GO:0003674,molecular_function; GO:0003824,catalytic activity; GO:0016740,transferase activity; GO:0019787,ubiquitin-like protein transferase activity; GO:0140096,catalytic activity, acting on a protein; GO:0006508,proteolysis; GO:0006511,ubiquitin-dependent protei…	Poly(A) polymerase central domain	--	--	--
Cluster-10128.4	1	4.05333	3.34	4.19	2.92	3.23667	6.47667	2782	--	--	hypothetical protein HYC85_002637 [Camellia sinensis]	FK111_ARATH RecName: Full=F-box/kelch-repeat protein At5g15710;	A0A7J7IB27_CAMSI RecName: Full=F-box domain-containing protein {ECO:0000259|PROSITE:PS50181};	--	GO:0004842,ubiquitin-protein transferase activity; GO:0031146,SCF-dependent proteasomal ubiquitin-dependent protein catabolic process; GO:0003674,molecular_function; GO:0003824,catalytic activity; GO:0016740,transferase activity; GO:0019787,ubiquitin-like protein transferase activity; GO:0140096,catalytic activity, acting on a protein; GO:0006508,proteolysis; GO:0006511,ubiquitin-dependent protei…	F-box domain	--	--	--
Cluster-10128.5	4	7.88	11.14	12.0433	56.42	5.24667	33.0833	1791	K14376 poly(A) polymerase [EC:2.7.7.19] | (RefSeq) nuclear poly(A) polymerase 3 isoform X1 (A)	ko03015: mRNA surveillance pathway	Nuclear poly(A) polymerase 3 [Camellia lanceoleosa]	PAPS3_ARATH RecName: Full=Nuclear poly(A) polymerase 3 {ECO:0000303|PubMed:18479511}; Short=PAP(III) {ECO:0000305}; Short=Poly(A) polymerase III {ECO:0000305}; EC=2.7.7.19 {ECO:0000269|PubMed:15297145}; AltName: Full=Polynucleotide adenylyltransferase 3 {ECO:0000305};	A0A4S4ED72_CAMSI RecName: Full=Polynucleotide adenylyltransferase {ECO:0000256|ARBA:ARBA00012388}; EC=2.7.7.19 {ECO:0000256|ARBA:ARBA00012388};	Poly(A) polymerase and related nucleotidyltransferases	GO:0005737,cytoplasm; GO:0005634,nucleus; GO:0005524,ATP binding; GO:0046872,metal ion binding; GO:0004652,polynucleotide adenylyltransferase activity; GO:0003723,RNA binding; GO:0006378,mRNA polyadenylation; GO:0000166,nucleotide binding; GO:0003674,molecular_function; GO:0005488,binding; GO:0017076,purine nucleotide binding; GO:0030554,adenyl nucleotide binding; GO:0032553,ribonucleotide bindin…	Poly(A) polymerase central domain	--	--	--
Cluster-10137.0	4	0	0.0266667	0	23.5667	0.0166667	18.77	1078	K12581 CCR4-NOT transcription complex subunit 7/8 | (RefSeq) probable CCR4-associated factor 1 homolog 9 (A)	ko03018: RNA degradation	hypothetical protein LOK49_Contig230G00010 [Camellia lanceoleosa]	CAF1I_ARATH RecName: Full=Probable CCR4-associated factor 1 homolog 9; EC=3.1.13.4;	A0A7J7G818_CAMSI RecName: Full=Poly(A)-specific ribonuclease {ECO:0000256|ARBA:ARBA00012161}; EC=3.1.13.4 {ECO:0000256|ARBA:ARBA00012161};	mRNA deadenylase subunit	GO:0030015,CCR4-NOT core complex; GO:0005634,nucleus; GO:0000932,P-body; GO:0008408,3'-5' exonuclease activity; GO:0046872,metal ion binding; GO:0004535,poly(A)-specific ribonuclease activity; GO:0003723,RNA binding; GO:0042742,defense response to bacterium; GO:0002213,defense response to insect; GO:0043928,exonucleolytic catabolism of deadenylated mRNA; GO:0000289,nuclear-transcribed mRNA poly(A…	--	--	--	--
Cluster-10138.1	5	2.37	0.0166667	2.31333	0	1.82	0.0666667	1278	--	--	uncharacterized protein LOC114256531 [Camellia sinensis]	--	A0A7J7FT64_CAMSI RecName: Full=ULP_PROTEASE domain-containing protein {ECO:0000259|PROSITE:PS50600};	--	GO:0008234,cysteine-type peptidase activity; GO:0006508,proteolysis; GO:0003674,molecular_function; GO:0003824,catalytic activity; GO:0008233,peptidase activity; GO:0016787,hydrolase activity; GO:0140096,catalytic activity, acting on a protein; GO:0006807,nitrogen compound metabolic process; GO:0008150,biological_process; GO:0008152,metabolic process; GO:0019538,protein metabolic process; GO:0043…	Vaccinia virus I7 processing peptidase	--	--	--
Cluster-10138.14	1	0	0.136667	0.106667	1.68333	0.0233333	5.96	1736	K01358 ATP-dependent Clp protease, protease subunit [EC:3.4.21.92] | (RefSeq) ATP-dependent Clp protease proteolytic subunit-related protein 2, chloroplastic-like isoform X1 (A)	--	UPF0746 protein DDB_G0281095-like, partial [Camellia sinensis]	--	A0A7J7FU74_CAMSI RecName: Full=ULP_PROTEASE domain-containing protein {ECO:0000259|PROSITE:PS50600};	--	GO:0008234,cysteine-type peptidase activity; GO:0006508,proteolysis; GO:0003674,molecular_function; GO:0003824,catalytic activity; GO:0008233,peptidase activity; GO:0016787,hydrolase activity; GO:0140096,catalytic activity, acting on a protein; GO:0006807,nitrogen compound metabolic process; GO:0008150,biological_process; GO:0008152,metabolic process; GO:0019538,protein metabolic process; GO:0043…	Domain of unknown function (DUF1985)	--	--	--
Cluster-10138.3	5	1.23	0.0166667	1.12667	0	1.11	0.04	1123	--	--	uncharacterized protein LOC114256531 [Camellia sinensis]	--	A0A7J7FT64_CAMSI RecName: Full=ULP_PROTEASE domain-containing protein {ECO:0000259|PROSITE:PS50600};	--	GO:0008234,cysteine-type peptidase activity; GO:0006508,proteolysis; GO:0003674,molecular_function; GO:0003824,catalytic activity; GO:0008233,peptidase activity; GO:0016787,hydrolase activity; GO:0140096,catalytic activity, acting on a protein; GO:0006807,nitrogen compound metabolic process; GO:0008150,biological_process; GO:0008152,metabolic process; GO:0019538,protein metabolic process; GO:0043…	Vaccinia virus I7 processing peptidase	--	--	--
Cluster-10138.4	5	1.75667	0	1.61	0.0566667	2.14333	0.0166667	2564	--	--	uncharacterized protein LOC114308769 [Camellia sinensis]	--	A0A7J7FU74_CAMSI RecName: Full=ULP_PROTEASE domain-containing protein {ECO:0000259|PROSITE:PS50600};	--	GO:0008234,cysteine-type peptidase activity; GO:0006508,proteolysis; GO:0003674,molecular_function; GO:0003824,catalytic activity; GO:0008233,peptidase activity; GO:0016787,hydrolase activity; GO:0140096,catalytic activity, acting on a protein; GO:0006807,nitrogen compound metabolic process; GO:0008150,biological_process; GO:0008152,metabolic process; GO:0019538,protein metabolic process; GO:0043…	--	--	--	--
Cluster-10138.5	5	1.67333	0	0.743333	0	1.09667	0	1159	--	--	uncharacterized protein LOC114256531 [Camellia sinensis]	--	A0A7J7FT64_CAMSI RecName: Full=ULP_PROTEASE domain-containing protein {ECO:0000259|PROSITE:PS50600};	--	GO:0008234,cysteine-type peptidase activity; GO:0006508,proteolysis; GO:0003674,molecular_function; GO:0003824,catalytic activity; GO:0008233,peptidase activity; GO:0016787,hydrolase activity; GO:0140096,catalytic activity, acting on a protein; GO:0006807,nitrogen compound metabolic process; GO:0008150,biological_process; GO:0008152,metabolic process; GO:0019538,protein metabolic process; GO:0043…	Vaccinia virus I7 processing peptidase	--	--	--
Cluster-10138.6	5	1.21333	0	1.12333	0	1.31333	0	1242	--	--	uncharacterized protein LOC114256531 [Camellia sinensis]	--	A0A7J7FT64_CAMSI RecName: Full=ULP_PROTEASE domain-containing protein {ECO:0000259|PROSITE:PS50600};	--	GO:0008234,cysteine-type peptidase activity; GO:0006508,proteolysis; GO:0003674,molecular_function; GO:0003824,catalytic activity; GO:0008233,peptidase activity; GO:0016787,hydrolase activity; GO:0140096,catalytic activity, acting on a protein; GO:0006807,nitrogen compound metabolic process; GO:0008150,biological_process; GO:0008152,metabolic process; GO:0019538,protein metabolic process; GO:0043…	Vaccinia virus I7 processing peptidase	--	--	--
Cluster-10142.10	2	205.007	77.21	63.3033	0	86.03	5.26333	998	K02998 small subunit ribosomal protein SAe | (RefSeq) 40S ribosomal protein SA-like (A)	ko03010: Ribosome	40S ribosomal protein SA [Camellia lanceoleosa]	RSSA_DAUCA RecName: Full=40S ribosomal protein SA {ECO:0000255|HAMAP-Rule:MF_03015}; AltName: Full=p40;	A0A7J7FXP7_CAMSI RecName: Full=40S ribosomal protein SA {ECO:0000256|HAMAP-Rule:MF_03015};	40S ribosomal protein SA (P40)/Laminin receptor 1	GO:0022627,cytosolic small ribosomal subunit; GO:0003735,structural constituent of ribosome; GO:0000028,ribosomal small subunit assembly; GO:0006412,translation; GO:0003674,molecular_function; GO:0005198,structural molecule activity; GO:0006996,organelle organization; GO:0008150,biological_process; GO:0009987,cellular process; GO:0016043,cellular component organization; GO:0022607,cellular compon…	Ribosomal protein S2	--	--	--
Cluster-10142.13	4	0.116667	17.79	0.0933333	27.92	0.41	15.27	590	K02998 small subunit ribosomal protein SAe | (RefSeq) 40S ribosomal protein SA-like (A)	ko03010: Ribosome	40S ribosomal protein SA-like [Camellia sinensis]	RSSA_DAUCA RecName: Full=40S ribosomal protein SA {ECO:0000255|HAMAP-Rule:MF_03015}; AltName: Full=p40;	A0A7J7FXP7_CAMSI RecName: Full=40S ribosomal protein SA {ECO:0000256|HAMAP-Rule:MF_03015};	40S ribosomal protein SA (P40)/Laminin receptor 1	GO:0022627,cytosolic small ribosomal subunit; GO:0003735,structural constituent of ribosome; GO:0000028,ribosomal small subunit assembly; GO:0006412,translation; GO:0003674,molecular_function; GO:0005198,structural molecule activity; GO:0006996,organelle organization; GO:0008150,biological_process; GO:0009987,cellular process; GO:0016043,cellular component organization; GO:0022607,cellular compon…	40S ribosomal protein SA C-terminus	--	--	--
Cluster-10142.15	5	3.69	0.0266667	2.64667	0	3.02667	0	1227	K02998 small subunit ribosomal protein SAe | (RefSeq) 40S ribosomal protein SA-like (A)	ko03010: Ribosome	40S ribosomal protein SA-like [Camellia sinensis]	RSSA_DAUCA RecName: Full=40S ribosomal protein SA {ECO:0000255|HAMAP-Rule:MF_03015}; AltName: Full=p40;	A0A7J7FXP7_CAMSI RecName: Full=40S ribosomal protein SA {ECO:0000256|HAMAP-Rule:MF_03015};	40S ribosomal protein SA (P40)/Laminin receptor 1	GO:0022627,cytosolic small ribosomal subunit; GO:0003735,structural constituent of ribosome; GO:0000028,ribosomal small subunit assembly; GO:0006412,translation; GO:0003674,molecular_function; GO:0005198,structural molecule activity; GO:0006996,organelle organization; GO:0008150,biological_process; GO:0009987,cellular process; GO:0016043,cellular component organization; GO:0022607,cellular compon…	40S ribosomal protein SA C-terminus	--	--	--
Cluster-10142.16	2	108.33	67.5667	46.4333	73.9533	59.5967	55.24	426	K02998 small subunit ribosomal protein SAe | (RefSeq) 40S ribosomal protein SA-like (A)	ko03010: Ribosome	40S ribosomal protein SA [Camellia lanceoleosa]	--	A0A7J7FXP7_CAMSI RecName: Full=40S ribosomal protein SA {ECO:0000256|HAMAP-Rule:MF_03015};	--	GO:0022627,cytosolic small ribosomal subunit; GO:0003735,structural constituent of ribosome; GO:0000028,ribosomal small subunit assembly; GO:0006412,translation; GO:0003674,molecular_function; GO:0005198,structural molecule activity; GO:0006996,organelle organization; GO:0008150,biological_process; GO:0009987,cellular process; GO:0016043,cellular component organization; GO:0022607,cellular compon…	--	--	--	--
Cluster-10142.17	1	0	0.426667	0	1.64667	0	2.95333	684	K02998 small subunit ribosomal protein SAe | (RefSeq) 40S ribosomal protein SA-like (A)	ko03010: Ribosome	40S ribosomal protein SA-like [Camellia sinensis]	RSSA_DAUCA RecName: Full=40S ribosomal protein SA {ECO:0000255|HAMAP-Rule:MF_03015}; AltName: Full=p40;	A0A7J7FXP7_CAMSI RecName: Full=40S ribosomal protein SA {ECO:0000256|HAMAP-Rule:MF_03015};	40S ribosomal protein SA (P40)/Laminin receptor 1	GO:0022627,cytosolic small ribosomal subunit; GO:0003735,structural constituent of ribosome; GO:0000028,ribosomal small subunit assembly; GO:0006412,translation; GO:0003674,molecular_function; GO:0005198,structural molecule activity; GO:0006996,organelle organization; GO:0008150,biological_process; GO:0009987,cellular process; GO:0016043,cellular component organization; GO:0022607,cellular compon…	--	--	--	--
Cluster-10142.18	1	0	1.24667	0	2.44	0	3.26333	720	K02998 small subunit ribosomal protein SAe | (RefSeq) 40S ribosomal protein SA-like (A)	ko03010: Ribosome	hypothetical protein HYC85_028920 [Camellia sinensis]	RSSA_DAUCA RecName: Full=40S ribosomal protein SA {ECO:0000255|HAMAP-Rule:MF_03015}; AltName: Full=p40;	A0A7J7FWS1_CAMSI SubName: Full=Uncharacterized protein {ECO:0000313|EMBL:KAF5932749.1};	40S ribosomal protein SA (P40)/Laminin receptor 1	GO:0022627,cytosolic small ribosomal subunit; GO:0003735,structural constituent of ribosome; GO:0000028,ribosomal small subunit assembly; GO:0006412,translation; GO:0003674,molecular_function; GO:0005198,structural molecule activity; GO:0006996,organelle organization; GO:0008150,biological_process; GO:0009987,cellular process; GO:0016043,cellular component organization; GO:0022607,cellular compon…	--	--	--	--
Cluster-10142.20	4	0.123333	0.713333	0	2.82	0	1.41333	893	K02998 small subunit ribosomal protein SAe | (RefSeq) 40S ribosomal protein SA-like (A)	ko03010: Ribosome	40S ribosomal protein SA-like [Camellia sinensis]	RSSA_DAUCA RecName: Full=40S ribosomal protein SA {ECO:0000255|HAMAP-Rule:MF_03015}; AltName: Full=p40;	A0A7J7FXP7_CAMSI RecName: Full=40S ribosomal protein SA {ECO:0000256|HAMAP-Rule:MF_03015};	40S ribosomal protein SA (P40)/Laminin receptor 1	GO:0022627,cytosolic small ribosomal subunit; GO:0003735,structural constituent of ribosome; GO:0000028,ribosomal small subunit assembly; GO:0006412,translation; GO:0003674,molecular_function; GO:0005198,structural molecule activity; GO:0006996,organelle organization; GO:0008150,biological_process; GO:0009987,cellular process; GO:0016043,cellular component organization; GO:0022607,cellular compon…	--	--	--	--
Cluster-10142.3	5	47.9233	0	25.36	0.583333	27.4067	0.673333	761	K02998 small subunit ribosomal protein SAe | (RefSeq) 40S ribosomal protein SA-like (A)	ko03010: Ribosome	40S ribosomal protein SA-like [Camellia sinensis]	RSSA_DAUCA RecName: Full=40S ribosomal protein SA {ECO:0000255|HAMAP-Rule:MF_03015}; AltName: Full=p40;	A0A7J7FXP7_CAMSI RecName: Full=40S ribosomal protein SA {ECO:0000256|HAMAP-Rule:MF_03015};	40S ribosomal protein SA (P40)/Laminin receptor 1	GO:0022627,cytosolic small ribosomal subunit; GO:0003735,structural constituent of ribosome; GO:0000028,ribosomal small subunit assembly; GO:0006412,translation; GO:0003674,molecular_function; GO:0005198,structural molecule activity; GO:0006996,organelle organization; GO:0008150,biological_process; GO:0009987,cellular process; GO:0016043,cellular component organization; GO:0022607,cellular compon…	40S ribosomal protein SA C-terminus	--	--	--
Cluster-10142.4	4	0	58.45	0	90.7733	0.106667	72.1233	1190	K02998 small subunit ribosomal protein SAe | (RefSeq) 40S ribosomal protein SA-like (A)	ko03010: Ribosome	40S ribosomal protein SA-like [Camellia sinensis]	RSSA_VITVI RecName: Full=40S ribosomal protein SA {ECO:0000255|HAMAP-Rule:MF_03015};	A0A7J7FXP7_CAMSI RecName: Full=40S ribosomal protein SA {ECO:0000256|HAMAP-Rule:MF_03015};	40S ribosomal protein SA (P40)/Laminin receptor 1	GO:0022627,cytosolic small ribosomal subunit; GO:0003735,structural constituent of ribosome; GO:0000028,ribosomal small subunit assembly; GO:0006412,translation; GO:0003674,molecular_function; GO:0005198,structural molecule activity; GO:0006996,organelle organization; GO:0008150,biological_process; GO:0009987,cellular process; GO:0016043,cellular component organization; GO:0022607,cellular compon…	Ribosomal protein S2	--	--	--
Cluster-10142.5	4	0.0466667	42.6733	0.18	39.3667	0.06	33.1933	1171	K02998 small subunit ribosomal protein SAe | (RefSeq) 40S ribosomal protein SA-like (A)	ko03010: Ribosome	40S ribosomal protein SA-like [Camellia sinensis]	RSSA_VITVI RecName: Full=40S ribosomal protein SA {ECO:0000255|HAMAP-Rule:MF_03015};	A0A7J7FXP7_CAMSI RecName: Full=40S ribosomal protein SA {ECO:0000256|HAMAP-Rule:MF_03015};	40S ribosomal protein SA (P40)/Laminin receptor 1	GO:0022627,cytosolic small ribosomal subunit; GO:0003735,structural constituent of ribosome; GO:0000028,ribosomal small subunit assembly; GO:0006412,translation; GO:0003674,molecular_function; GO:0005198,structural molecule activity; GO:0006996,organelle organization; GO:0008150,biological_process; GO:0009987,cellular process; GO:0016043,cellular component organization; GO:0022607,cellular compon…	Ribosomal protein S2	--	--	--
Cluster-10142.6	5	89.5233	0.06	67.81	0	73.6433	0	1171	K02998 small subunit ribosomal protein SAe | (RefSeq) 40S ribosomal protein SA-like (A)	ko03010: Ribosome	40S ribosomal protein SA-like [Camellia sinensis]	RSSA_DAUCA RecName: Full=40S ribosomal protein SA {ECO:0000255|HAMAP-Rule:MF_03015}; AltName: Full=p40;	A0A7J7FXP7_CAMSI RecName: Full=40S ribosomal protein SA {ECO:0000256|HAMAP-Rule:MF_03015};	40S ribosomal protein SA (P40)/Laminin receptor 1	GO:0022627,cytosolic small ribosomal subunit; GO:0003735,structural constituent of ribosome; GO:0000028,ribosomal small subunit assembly; GO:0006412,translation; GO:0003674,molecular_function; GO:0005198,structural molecule activity; GO:0006996,organelle organization; GO:0008150,biological_process; GO:0009987,cellular process; GO:0016043,cellular component organization; GO:0022607,cellular compon…	Ribosomal protein S2	--	--	--
Cluster-10142.7	5	10.6333	0.04	4.43	0	7.04333	0	622	K02998 small subunit ribosomal protein SAe | (RefSeq) 40S ribosomal protein SA-like (A)	ko03010: Ribosome	40S ribosomal protein SA-like [Camellia sinensis]	RSSA_VITVI RecName: Full=40S ribosomal protein SA {ECO:0000255|HAMAP-Rule:MF_03015};	A0A7J7FXP7_CAMSI RecName: Full=40S ribosomal protein SA {ECO:0000256|HAMAP-Rule:MF_03015};	40S ribosomal protein SA (P40)/Laminin receptor 1	GO:0022627,cytosolic small ribosomal subunit; GO:0003735,structural constituent of ribosome; GO:0000028,ribosomal small subunit assembly; GO:0006412,translation; GO:0003674,molecular_function; GO:0005198,structural molecule activity; GO:0006996,organelle organization; GO:0008150,biological_process; GO:0009987,cellular process; GO:0016043,cellular component organization; GO:0022607,cellular compon…	40S ribosomal protein SA C-terminus	--	--	--
Cluster-10142.9	4	1.77333	2.63667	1.05	3.37	1.26	2.62333	1396	K02998 small subunit ribosomal protein SAe | (RefSeq) 40S ribosomal protein SA-like (A)	ko03010: Ribosome	40S ribosomal protein SA-like [Camellia sinensis]	RSSA_VITVI RecName: Full=40S ribosomal protein SA {ECO:0000255|HAMAP-Rule:MF_03015};	A0A7J7FXP7_CAMSI RecName: Full=40S ribosomal protein SA {ECO:0000256|HAMAP-Rule:MF_03015};	40S ribosomal protein SA (P40)/Laminin receptor 1	GO:0022627,cytosolic small ribosomal subunit; GO:0003735,structural constituent of ribosome; GO:0000028,ribosomal small subunit assembly; GO:0006412,translation; GO:0003674,molecular_function; GO:0005198,structural molecule activity; GO:0006996,organelle organization; GO:0008150,biological_process; GO:0009987,cellular process; GO:0016043,cellular component organization; GO:0022607,cellular compon…	Ribosomal protein S2	--	--	--
Cluster-10152.1	4	0.703333	3.24667	0.266667	26.83	0.156667	21.8033	2281	--	--	hypothetical protein HYC85_008216 [Camellia sinensis]	AHL17_ARATH RecName: Full=AT-hook motif nuclear-localized protein 17 {ECO:0000312|EMBL:FAA00288.1};	A0A7J7HR67_CAMSI RecName: Full=AT-hook motif nuclear-localized protein {ECO:0000256|PIRNR:PIRNR016021};	--	GO:0005634,nucleus; GO:0003700,DNA-binding transcription factor activity; GO:0003680,minor groove of adenine-thymine-rich DNA binding; GO:0003674,molecular_function; GO:0140110,transcription regulator activity; GO:0000217,DNA secondary structure binding; GO:0003676,nucleic acid binding; GO:0003677,DNA binding; GO:0005488,binding; GO:0097159,organic cyclic compound binding; GO:1901363,heterocyclic…	Plants and Prokaryotes Conserved (PCC) domain	--	--	--
Cluster-10152.2	4	4.10333	8.26667	1.99667	21.5367	2.74	16.13	2224	--	--	hypothetical protein HYC85_008216 [Camellia sinensis]	AHL17_ARATH RecName: Full=AT-hook motif nuclear-localized protein 17 {ECO:0000312|EMBL:FAA00288.1};	A0A7J7HR67_CAMSI RecName: Full=AT-hook motif nuclear-localized protein {ECO:0000256|PIRNR:PIRNR016021};	--	GO:0005634,nucleus; GO:0003700,DNA-binding transcription factor activity; GO:0003680,minor groove of adenine-thymine-rich DNA binding; GO:0003674,molecular_function; GO:0140110,transcription regulator activity; GO:0000217,DNA secondary structure binding; GO:0003676,nucleic acid binding; GO:0003677,DNA binding; GO:0005488,binding; GO:0097159,organic cyclic compound binding; GO:1901363,heterocyclic…	Plants and Prokaryotes Conserved (PCC) domain	--	--	--
Cluster-10152.3	4	0.146667	0.223333	0	1.4	0.0466667	1.40333	1214	--	--	AT-hook motif nuclear-localized protein 17 [Camellia lanceoleosa]	AHL17_ARATH RecName: Full=AT-hook motif nuclear-localized protein 17 {ECO:0000312|EMBL:FAA00288.1};	A0A4S4D448_CAMSI RecName: Full=AT-hook motif nuclear-localized protein {ECO:0000256|PIRNR:PIRNR016021};	--	GO:0005634,nucleus; GO:0003700,DNA-binding transcription factor activity; GO:0003680,minor groove of adenine-thymine-rich DNA binding; GO:0003674,molecular_function; GO:0140110,transcription regulator activity; GO:0000217,DNA secondary structure binding; GO:0003676,nucleic acid binding; GO:0003677,DNA binding; GO:0005488,binding; GO:0097159,organic cyclic compound binding; GO:1901363,heterocyclic…	Plants and Prokaryotes Conserved (PCC) domain	--	--	--
Cluster-10167.0	1	0	0.166667	0	0.9	0	1.46	1119	--	--	--	--	--	--	--	--	--	--	--
Cluster-10174.1	3	0	6.43333	0	0.53	0	0.28	472	--	--	hypothetical protein HYC85_011255 [Camellia sinensis]	--	A0A7J7H8J8_CAMSI SubName: Full=Uncharacterized protein {ECO:0000313|EMBL:KAF5949262.1};	--	GO:0016021,integral component of membrane; GO:0005575,cellular_component; GO:0016020,membrane; GO:0031224,intrinsic component of membrane; GO:0110165,cellular anatomical entity	--	--	--	--
Cluster-10174.10	4	0.0133333	2.39	0.01	20.54	0.0366667	2.68	1498	--	--	hypothetical protein HYC85_011255 [Camellia sinensis]	--	A0A7J7H8J8_CAMSI SubName: Full=Uncharacterized protein {ECO:0000313|EMBL:KAF5949262.1};	--	GO:0016021,integral component of membrane; GO:0005575,cellular_component; GO:0016020,membrane; GO:0031224,intrinsic component of membrane; GO:0110165,cellular anatomical entity	--	--	--	--
Cluster-10174.5	3	5.09667	12.4	3.88667	1.39	2.07667	1.26333	1037	--	--	hypothetical protein HYC85_011255 [Camellia sinensis]	--	A0A7J7H8J8_CAMSI SubName: Full=Uncharacterized protein {ECO:0000313|EMBL:KAF5949262.1};	--	GO:0016021,integral component of membrane; GO:0005575,cellular_component; GO:0016020,membrane; GO:0031224,intrinsic component of membrane; GO:0110165,cellular anatomical entity	--	--	--	--
Cluster-10174.6	3	0.0333333	2.56333	0	0.223333	0	0.253333	1635	--	--	hypothetical protein HYC85_011255 [Camellia sinensis]	--	A0A7J7H8J8_CAMSI SubName: Full=Uncharacterized protein {ECO:0000313|EMBL:KAF5949262.1};	--	GO:0016021,integral component of membrane; GO:0005575,cellular_component; GO:0016020,membrane; GO:0031224,intrinsic component of membrane; GO:0110165,cellular anatomical entity	--	--	--	--
Cluster-10174.8	3	0	1.45	0.0166667	0	0	0	1638	--	--	hypothetical protein HYC85_011255 [Camellia sinensis]	--	A0A7J7H8J8_CAMSI SubName: Full=Uncharacterized protein {ECO:0000313|EMBL:KAF5949262.1};	--	GO:0016021,integral component of membrane; GO:0005575,cellular_component; GO:0016020,membrane; GO:0031224,intrinsic component of membrane; GO:0110165,cellular anatomical entity	--	--	--	--
Cluster-10174.9	3	0	43.4567	0	18.2933	0	27.5333	1636	--	--	hypothetical protein HYC85_011255 [Camellia sinensis]	--	A0A7J7H8J8_CAMSI SubName: Full=Uncharacterized protein {ECO:0000313|EMBL:KAF5949262.1};	--	GO:0016021,integral component of membrane; GO:0005575,cellular_component; GO:0016020,membrane; GO:0031224,intrinsic component of membrane; GO:0110165,cellular anatomical entity	--	--	--	--
Cluster-10178.0	4	0	0.06	0	1.97333	0	1.85	1294	K14803 protein phosphatase PTC2/3 [EC:3.1.3.16] | (RefSeq) probable protein phosphatase 2C 13 (A)	--	probable protein phosphatase 2C 13 [Camellia sinensis]	P2C13_ARATH RecName: Full=Probable protein phosphatase 2C 13; Short=AtPP2C13; EC=3.1.3.16;	A0A7J7FQX6_CAMSI RecName: Full=Protein-serine/threonine phosphatase {ECO:0000256|ARBA:ARBA00013081}; EC=3.1.3.16 {ECO:0000256|ARBA:ARBA00013081};	Serine/threonine protein phosphatase	GO:0110165,cellular anatomical entity; GO:0046872,metal ion binding; GO:0017018,myosin phosphatase activity; GO:0006470,protein dephosphorylation; GO:0003674,molecular_function; GO:0005488,binding; GO:0043167,ion binding; GO:0043169,cation binding; GO:0003824,catalytic activity; GO:0004721,phosphoprotein phosphatase activity; GO:0004722,protein serine/threonine phosphatase activity; GO:0016787,hy…	Protein phosphatase 2C	DBP	TF	DBP
Cluster-10189.0	1	0	3.01667	0	13.6467	0	17.9233	360	K03549 KUP system potassium uptake protein | (RefSeq) potassium transporter 1 (A)	--	Potassium transporter 1 [Camellia lanceoleosa]	POT1_ARATH RecName: Full=Potassium transporter 1; Short=AtKT1; Short=AtKUP1; Short=AtPOT1;	A0A7J7FRA1_CAMSI RecName: Full=Potassium transporter {ECO:0000256|RuleBase:RU321113}; Flags: Fragment;	--	GO:0016021,integral component of membrane; GO:0016020,membrane; GO:0005886,plasma membrane; GO:0015079,potassium ion transmembrane transporter activity; GO:0006813,potassium ion transport; GO:0003674,molecular_function; GO:0005215,transporter activity; GO:0008324,cation transmembrane transporter activity; GO:0015075,ion transmembrane transporter activity; GO:0015318,inorganic molecular entity tra…	K+ potassium transporter	--	--	--
Cluster-10190.1	4	0	0	0.183333	2.28	0	2.12333	1418	--	--	Protein ENHANCED DOWNY MILDEW 2 [Camellia lanceoleosa]	EDM2_ARATH RecName: Full=Protein ENHANCED DOWNY MILDEW 2 {ECO:0000303|PubMed:23940361};	A0A7J7HBI4_CAMSI SubName: Full=Uncharacterized protein {ECO:0000313|EMBL:KAF5949985.1};	--	GO:0000792,heterochromatin; GO:0005634,nucleus; GO:0032991,protein-containing complex; GO:0003700,DNA-binding transcription factor activity; GO:0140566,histone reader activity; GO:0046872,metal ion binding; GO:0043565,sequence-specific DNA binding; GO:0050832,defense response to fungus; GO:0032776,DNA methylation on cytosine; GO:0090436,leaf pavement cell development; GO:0009911,positive regulati…	Acylglycerol kinase C-terminal	--	--	--
Cluster-10190.10	1	0	0.07	0.0833333	0.216667	0.37	0.566667	2091	--	--	Protein ENHANCED DOWNY MILDEW 2 [Camellia lanceoleosa]	EDM2_ARATH RecName: Full=Protein ENHANCED DOWNY MILDEW 2 {ECO:0000303|PubMed:23940361};	A0A7J7HBI4_CAMSI SubName: Full=Uncharacterized protein {ECO:0000313|EMBL:KAF5949985.1};	--	GO:0000792,heterochromatin; GO:0005634,nucleus; GO:0032991,protein-containing complex; GO:0003700,DNA-binding transcription factor activity; GO:0140566,histone reader activity; GO:0046872,metal ion binding; GO:0043565,sequence-specific DNA binding; GO:0050832,defense response to fungus; GO:0032776,DNA methylation on cytosine; GO:0090436,leaf pavement cell development; GO:0009911,positive regulati…	--	--	--	--
Cluster-10190.11	6	0.283333	0.71	0.67	0.413333	0.906667	0.203333	1881	--	--	Protein ENHANCED DOWNY MILDEW 2 [Camellia lanceoleosa]	EDM2_ARATH RecName: Full=Protein ENHANCED DOWNY MILDEW 2 {ECO:0000303|PubMed:23940361};	A0A7J7HBI4_CAMSI SubName: Full=Uncharacterized protein {ECO:0000313|EMBL:KAF5949985.1};	--	GO:0000792,heterochromatin; GO:0005634,nucleus; GO:0032991,protein-containing complex; GO:0003700,DNA-binding transcription factor activity; GO:0140566,histone reader activity; GO:0046872,metal ion binding; GO:0043565,sequence-specific DNA binding; GO:0050832,defense response to fungus; GO:0032776,DNA methylation on cytosine; GO:0090436,leaf pavement cell development; GO:0009911,positive regulati…	--	--	--	--
Cluster-10190.12	4	0	0	0.19	3.22667	0.13	1.36667	1839	--	--	Protein ENHANCED DOWNY MILDEW 2 [Camellia lanceoleosa]	EDM2_ARATH RecName: Full=Protein ENHANCED DOWNY MILDEW 2 {ECO:0000303|PubMed:23940361};	A0A7J7HBI4_CAMSI SubName: Full=Uncharacterized protein {ECO:0000313|EMBL:KAF5949985.1};	--	GO:0000792,heterochromatin; GO:0005634,nucleus; GO:0032991,protein-containing complex; GO:0003700,DNA-binding transcription factor activity; GO:0140566,histone reader activity; GO:0046872,metal ion binding; GO:0043565,sequence-specific DNA binding; GO:0050832,defense response to fungus; GO:0032776,DNA methylation on cytosine; GO:0090436,leaf pavement cell development; GO:0009911,positive regulati…	--	--	--	--
Cluster-10190.14	1	0.00666667	0.0266667	0.423333	0.596667	0.193333	1.31667	2165	--	--	Protein ENHANCED DOWNY MILDEW 2 [Camellia lanceoleosa]	EDM2_ARATH RecName: Full=Protein ENHANCED DOWNY MILDEW 2 {ECO:0000303|PubMed:23940361};	A0A7J7HBI4_CAMSI SubName: Full=Uncharacterized protein {ECO:0000313|EMBL:KAF5949985.1};	--	GO:0000792,heterochromatin; GO:0005634,nucleus; GO:0032991,protein-containing complex; GO:0003700,DNA-binding transcription factor activity; GO:0140566,histone reader activity; GO:0046872,metal ion binding; GO:0043565,sequence-specific DNA binding; GO:0050832,defense response to fungus; GO:0032776,DNA methylation on cytosine; GO:0090436,leaf pavement cell development; GO:0009911,positive regulati…	--	--	--	--
Cluster-10190.3	1	0	0	0.136667	0.27	0.183333	1.88333	3141	--	--	Protein ENHANCED DOWNY MILDEW 2 [Camellia lanceoleosa]	EDM2_ARATH RecName: Full=Protein ENHANCED DOWNY MILDEW 2 {ECO:0000303|PubMed:23940361};	A0A7J7HBI4_CAMSI SubName: Full=Uncharacterized protein {ECO:0000313|EMBL:KAF5949985.1};	--	GO:0000792,heterochromatin; GO:0005634,nucleus; GO:0032991,protein-containing complex; GO:0003700,DNA-binding transcription factor activity; GO:0140566,histone reader activity; GO:0046872,metal ion binding; GO:0043565,sequence-specific DNA binding; GO:0050832,defense response to fungus; GO:0032776,DNA methylation on cytosine; GO:0090436,leaf pavement cell development; GO:0009911,positive regulati…	--	--	--	--
Cluster-10190.5	5	2.80667	4.85	4.56333	1.4	3.50667	0.643333	1628	--	--	Protein ENHANCED DOWNY MILDEW 2 [Camellia lanceoleosa]	EDM2_ARATH RecName: Full=Protein ENHANCED DOWNY MILDEW 2 {ECO:0000303|PubMed:23940361};	A0A7J7HBI4_CAMSI SubName: Full=Uncharacterized protein {ECO:0000313|EMBL:KAF5949985.1};	--	GO:0000792,heterochromatin; GO:0005634,nucleus; GO:0032991,protein-containing complex; GO:0003700,DNA-binding transcription factor activity; GO:0140566,histone reader activity; GO:0046872,metal ion binding; GO:0043565,sequence-specific DNA binding; GO:0050832,defense response to fungus; GO:0032776,DNA methylation on cytosine; GO:0090436,leaf pavement cell development; GO:0009911,positive regulati…	--	--	--	--
Cluster-10190.6	1	0	0	0.376667	0.553333	0.0866667	0.803333	2099	--	--	Protein ENHANCED DOWNY MILDEW 2 [Camellia lanceoleosa]	EDM2_ARATH RecName: Full=Protein ENHANCED DOWNY MILDEW 2 {ECO:0000303|PubMed:23940361};	A0A7J7HBI4_CAMSI SubName: Full=Uncharacterized protein {ECO:0000313|EMBL:KAF5949985.1};	--	GO:0000792,heterochromatin; GO:0005634,nucleus; GO:0032991,protein-containing complex; GO:0003700,DNA-binding transcription factor activity; GO:0140566,histone reader activity; GO:0046872,metal ion binding; GO:0043565,sequence-specific DNA binding; GO:0050832,defense response to fungus; GO:0032776,DNA methylation on cytosine; GO:0090436,leaf pavement cell development; GO:0009911,positive regulati…	--	--	--	--
Cluster-10190.7	6	2.08667	2.94333	1.84	0.74	3.22	1.07333	1777	--	--	Protein ENHANCED DOWNY MILDEW 2 [Camellia lanceoleosa]	EDM2_ARATH RecName: Full=Protein ENHANCED DOWNY MILDEW 2 {ECO:0000303|PubMed:23940361};	A0A7J7HBI4_CAMSI SubName: Full=Uncharacterized protein {ECO:0000313|EMBL:KAF5949985.1};	--	GO:0000792,heterochromatin; GO:0005634,nucleus; GO:0032991,protein-containing complex; GO:0003700,DNA-binding transcription factor activity; GO:0140566,histone reader activity; GO:0046872,metal ion binding; GO:0043565,sequence-specific DNA binding; GO:0050832,defense response to fungus; GO:0032776,DNA methylation on cytosine; GO:0090436,leaf pavement cell development; GO:0009911,positive regulati…	--	--	--	--
Cluster-10190.8	4	0	0	2.05	1.74	0.63	1.54	2014	--	--	Protein ENHANCED DOWNY MILDEW 2 [Camellia lanceoleosa]	EDM2_ARATH RecName: Full=Protein ENHANCED DOWNY MILDEW 2 {ECO:0000303|PubMed:23940361};	A0A7J7HBI4_CAMSI SubName: Full=Uncharacterized protein {ECO:0000313|EMBL:KAF5949985.1};	--	GO:0000792,heterochromatin; GO:0005634,nucleus; GO:0032991,protein-containing complex; GO:0003700,DNA-binding transcription factor activity; GO:0140566,histone reader activity; GO:0046872,metal ion binding; GO:0043565,sequence-specific DNA binding; GO:0050832,defense response to fungus; GO:0032776,DNA methylation on cytosine; GO:0090436,leaf pavement cell development; GO:0009911,positive regulati…	--	--	--	--
Cluster-10190.9	3	0	1.61667	0	0.996667	0	0.973333	1191	--	--	Protein ENHANCED DOWNY MILDEW 2 [Camellia lanceoleosa]	--	A0A4S4DM51_CAMSI SubName: Full=Uncharacterized protein {ECO:0000313|EMBL:THG04051.1};	--	GO:0005634,nucleus; GO:0046872,metal ion binding; GO:0003674,molecular_function; GO:0005488,binding; GO:0043167,ion binding; GO:0043169,cation binding; GO:0005575,cellular_component; GO:0005622,intracellular anatomical structure; GO:0043226,organelle; GO:0043227,membrane-bounded organelle; GO:0043229,intracellular organelle; GO:0043231,intracellular membrane-bounded organelle; GO:0110165,cellular…	--	--	--	--
Cluster-10191.0	4	0	0.0166667	0	4.93667	0	4.15	1227	--	--	hypothetical protein TEA_025021 [Camellia sinensis var. sinensis]	--	A0A4S4E7W4_CAMSI SubName: Full=Uncharacterized protein {ECO:0000313|EMBL:THG12158.1};	--	GO:0016021,integral component of membrane; GO:0005575,cellular_component; GO:0016020,membrane; GO:0031224,intrinsic component of membrane; GO:0110165,cellular anatomical entity	--	--	--	--
Cluster-10192.1	4	0	1.50333	0	6.76	0	3.17333	569	K21842 protein EFR3 | (RefSeq) uncharacterized protein LOC114324132 (A)	--	hypothetical protein HYC85_000094 [Camellia sinensis]	--	A0A7J7FSH7_CAMSI SubName: Full=Uncharacterized protein {ECO:0000313|EMBL:KAF5929884.1};	--	GO:0016788,hydrolase activity, acting on ester bonds; GO:0003674,molecular_function; GO:0003824,catalytic activity; GO:0016787,hydrolase activity	--	--	--	--
Cluster-1021.0	1	0	0	0	13.1433	0.436667	27.3133	475	--	--	--	--	--	--	--	--	--	--	--
Cluster-10212.0	1	0	0.193333	0	11.42	0	22.1767	364	--	--	--	--	--	--	--	--	--	--	--
Cluster-10213.0	1	0	0.573333	0	5.37667	0	18.3767	484	--	--	--	--	--	--	--	--	--	--	--
Cluster-10218.11	1	0.31	0.12	0.363333	0.463333	0.406667	1.50667	1759	--	--	hypothetical protein TEA_014142 [Camellia sinensis var. sinensis]	--	A0A4S4DIZ5_CAMSI RecName: Full=ULP_PROTEASE domain-containing protein {ECO:0000259|PROSITE:PS50600};	--	GO:0005737,cytoplasm; GO:0008234,cysteine-type peptidase activity; GO:0004359,glutaminase activity; GO:0003952,NAD+ synthase (glutamine-hydrolyzing) activity; GO:0009435,NAD biosynthetic process; GO:0006508,proteolysis; GO:0003674,molecular_function; GO:0003824,catalytic activity; GO:0008233,peptidase activity; GO:0016787,hydrolase activity; GO:0140096,catalytic activity, acting on a protein; GO:…	Ulp1 protease family, C-terminal catalytic domain	--	--	--
Cluster-10218.17	4	0	0	0.02	0.953333	0.0133333	0.996667	2161	--	--	hypothetical protein TEA_014142 [Camellia sinensis var. sinensis]	--	A0A4S4DIZ5_CAMSI RecName: Full=ULP_PROTEASE domain-containing protein {ECO:0000259|PROSITE:PS50600};	--	GO:0005737,cytoplasm; GO:0008234,cysteine-type peptidase activity; GO:0004359,glutaminase activity; GO:0003952,NAD+ synthase (glutamine-hydrolyzing) activity; GO:0009435,NAD biosynthetic process; GO:0006508,proteolysis; GO:0003674,molecular_function; GO:0003824,catalytic activity; GO:0008233,peptidase activity; GO:0016787,hydrolase activity; GO:0140096,catalytic activity, acting on a protein; GO:…	Ulp1 protease family, C-terminal catalytic domain	--	--	--
Cluster-10218.18	1	0.323333	1.37333	1.30333	2.79333	0.996667	9.04667	669	--	--	bromodomain-containing protein DDB_G0280777-like [Camellia sinensis]	--	A0A4S4DIZ5_CAMSI RecName: Full=ULP_PROTEASE domain-containing protein {ECO:0000259|PROSITE:PS50600};	--	GO:0005737,cytoplasm; GO:0008234,cysteine-type peptidase activity; GO:0004359,glutaminase activity; GO:0003952,NAD+ synthase (glutamine-hydrolyzing) activity; GO:0009435,NAD biosynthetic process; GO:0006508,proteolysis; GO:0003674,molecular_function; GO:0003824,catalytic activity; GO:0008233,peptidase activity; GO:0016787,hydrolase activity; GO:0140096,catalytic activity, acting on a protein; GO:…	--	--	--	--
Cluster-10218.19	4	0.0533333	0.0533333	0.513333	4.94667	0	4.87	671	--	--	uncharacterized protein LOC114288121 [Camellia sinensis]	--	A0A7J7G0T2_CAMSI RecName: Full=ULP_PROTEASE domain-containing protein {ECO:0000259|PROSITE:PS50600};	--	GO:0008234,cysteine-type peptidase activity; GO:0006508,proteolysis; GO:0003674,molecular_function; GO:0003824,catalytic activity; GO:0008233,peptidase activity; GO:0016787,hydrolase activity; GO:0140096,catalytic activity, acting on a protein; GO:0006807,nitrogen compound metabolic process; GO:0008150,biological_process; GO:0008152,metabolic process; GO:0019538,protein metabolic process; GO:0043…	--	--	--	--
Cluster-10218.8	1	0.166667	0.193333	0.116667	1.03	0.16	2.09667	920	--	--	uncharacterized protein LOC114293635 [Camellia sinensis]	--	A0A7J7G0T2_CAMSI RecName: Full=ULP_PROTEASE domain-containing protein {ECO:0000259|PROSITE:PS50600};	--	GO:0008234,cysteine-type peptidase activity; GO:0006508,proteolysis; GO:0003674,molecular_function; GO:0003824,catalytic activity; GO:0008233,peptidase activity; GO:0016787,hydrolase activity; GO:0140096,catalytic activity, acting on a protein; GO:0006807,nitrogen compound metabolic process; GO:0008150,biological_process; GO:0008152,metabolic process; GO:0019538,protein metabolic process; GO:0043…	--	--	--	--
Cluster-10218.9	4	0	0	0.0533333	1.68	0	1.67667	2510	K26562 MFS transporter, POT/PTR family, peptide/nitrate/nicotianamine transporter | (RefSeq) protein NRT1/ PTR FAMILY 5.6-like (A)	--	hypothetical protein TEA_014142 [Camellia sinensis var. sinensis]	--	A0A4S4DIZ5_CAMSI RecName: Full=ULP_PROTEASE domain-containing protein {ECO:0000259|PROSITE:PS50600};	--	GO:0005737,cytoplasm; GO:0008234,cysteine-type peptidase activity; GO:0004359,glutaminase activity; GO:0003952,NAD+ synthase (glutamine-hydrolyzing) activity; GO:0009435,NAD biosynthetic process; GO:0006508,proteolysis; GO:0003674,molecular_function; GO:0003824,catalytic activity; GO:0008233,peptidase activity; GO:0016787,hydrolase activity; GO:0140096,catalytic activity, acting on a protein; GO:…	Ulp1 protease family, C-terminal catalytic domain	--	--	--
Cluster-1022.15	1	0	0.296667	0.116667	2.75333	0.0966667	6.29333	1227	--	--	hypothetical protein HYC85_030439 [Camellia sinensis]	--	A0A7J7G0X8_CAMSI SubName: Full=Uncharacterized protein {ECO:0000313|EMBL:KAF5934269.1};	--	--	--	--	--	--
Cluster-1022.16	1	0	0.2	0	5.09667	0.0933333	13.8733	686	--	--	hypothetical protein HYC85_029192 [Camellia sinensis]	--	A0A7J7FYI0_CAMSI SubName: Full=Uncharacterized protein {ECO:0000313|EMBL:KAF5933021.1};	--	--	--	--	--	--
Cluster-1022.21	1	0	0	0	2.38667	0	5.07	592	--	--	--	--	--	--	--	--	--	--	--
Cluster-1022.4	1	0	0.0266667	0	1.16667	0	2.22333	864	--	--	--	--	--	--	--	--	--	--	--
Cluster-1022.6	1	0	0.0933333	0	0.903333	0	2.26	979	--	--	hypothetical protein HYC85_029471 [Camellia sinensis]	--	A0A7J7FY24_CAMSI SubName: Full=Uncharacterized protein {ECO:0000313|EMBL:KAF5933300.1};	--	--	--	--	--	--
Cluster-1022.8	1	0	0.0266667	0	1.11	0	3.94	901	--	--	hypothetical protein HYC85_015147 [Camellia sinensis]	--	A0A7J7H8E6_CAMSI RecName: Full=Apple domain-containing protein {ECO:0000259|PROSITE:PS50948};	--	GO:0016021,integral component of membrane; GO:0005575,cellular_component; GO:0016020,membrane; GO:0031224,intrinsic component of membrane; GO:0110165,cellular anatomical entity	--	--	--	--
Cluster-10223.1	4	0.02	0.103333	0.0266667	0.993333	0.01	0.703333	1844	--	--	hypothetical protein HYC85_018415 [Camellia sinensis]	BAD1_ARATH RecName: Full=Ankyrin repeat-containing protein BDA1 {ECO:0000305}; AltName: Full=Protein BIAN DA 1 {ECO:0000303|PubMed:22740615};	A0A7J7GY46_CAMSI SubName: Full=Uncharacterized protein {ECO:0000313|EMBL:KAF5944338.1};	FOG: Ankyrin repeat	GO:0016021,integral component of membrane; GO:0005886,plasma membrane; GO:0045087,innate immune response; GO:0009751,response to salicylic acid; GO:0002376,immune system process; GO:0006950,response to stress; GO:0006952,defense response; GO:0006955,immune response; GO:0008150,biological_process; GO:0009605,response to external stimulus; GO:0009607,response to biotic stimulus; GO:0043207,response…	--	--	--	--
Cluster-10223.2	4	0.0233333	0.136667	0.01	1.15333	0	0.48	1717	--	--	Ankyrin repeat-containing protein BDA1 [Camellia lanceoleosa]	BAD1_ARATH RecName: Full=Ankyrin repeat-containing protein BDA1 {ECO:0000305}; AltName: Full=Protein BIAN DA 1 {ECO:0000303|PubMed:22740615};	A0A7J7FXZ6_CAMSI RecName: Full=PGG domain-containing protein {ECO:0000259|Pfam:PF13962};	FOG: Ankyrin repeat	GO:0016021,integral component of membrane; GO:0005886,plasma membrane; GO:0045087,innate immune response; GO:0009751,response to salicylic acid; GO:0002376,immune system process; GO:0006950,response to stress; GO:0006952,defense response; GO:0006955,immune response; GO:0008150,biological_process; GO:0009605,response to external stimulus; GO:0009607,response to biotic stimulus; GO:0043207,response…	Ankyrin repeats (3 copies)	--	--	--
Cluster-10223.3	4	0	1.44	0	11.61	0	8.49	521	--	--	Ankyrin repeat-containing protein BDA1 [Camellia lanceoleosa]	BAD1_ARATH RecName: Full=Ankyrin repeat-containing protein BDA1 {ECO:0000305}; AltName: Full=Protein BIAN DA 1 {ECO:0000303|PubMed:22740615};	A0A7J7FXZ6_CAMSI RecName: Full=PGG domain-containing protein {ECO:0000259|Pfam:PF13962};	FOG: Ankyrin repeat	GO:0016021,integral component of membrane; GO:0005886,plasma membrane; GO:0045087,innate immune response; GO:0009751,response to salicylic acid; GO:0002376,immune system process; GO:0006950,response to stress; GO:0006952,defense response; GO:0006955,immune response; GO:0008150,biological_process; GO:0009605,response to external stimulus; GO:0009607,response to biotic stimulus; GO:0043207,response…	Ankyrin repeats (3 copies)	--	--	--
Cluster-10234.0	4	0	0.383333	0	1.36667	0	1.53667	1131	--	--	--	--	--	--	--	--	--	--	--
Cluster-10260.0	1	0	0.0333333	0	0.34	0	1.27333	1164	K09852 Ras association domain-containing protein 3 | (RefSeq) uncharacterized protein LOC114288660 (A)	--	uncharacterized protein LOC114307223 [Camellia sinensis]	--	A0A4S4DVN4_CAMSI RecName: Full=Methyltransf_11 domain-containing protein {ECO:0000259|Pfam:PF08241};	--	GO:0008168,methyltransferase activity; GO:0003674,molecular_function; GO:0003824,catalytic activity; GO:0016740,transferase activity; GO:0016741,transferase activity, transferring one-carbon groups	--	--	--	--
Cluster-10269.1	1	0	0.7	0.316667	3.38	0	10.7733	580	--	--	--	--	--	--	--	--	--	--	--
Cluster-10271.7	1	0	0.63	0	0.323333	0	1.45667	1301	--	--	--	--	--	--	--	--	--	--	--
Cluster-10271.8	4	0.123333	0.136667	0.296667	2.59667	0.16	1.68333	1240	K06632 wee1-like protein kinase [EC:2.7.11.1] | (RefSeq) wee1-like protein kinase (A)	--	Wee1-like protein kinase [Camellia lanceoleosa]	WEE1_ORYSJ RecName: Full=Wee1-like protein kinase; EC=2.7.10.2;	A0A4S4DLC7_CAMSI RecName: Full=Protein kinase domain-containing protein {ECO:0000259|PROSITE:PS50011};	Mannose-6-phosphate isomerase	GO:0005634,nucleus; GO:0005524,ATP binding; GO:0046872,metal ion binding; GO:0004715,non-membrane spanning protein tyrosine kinase activity; GO:0004672,protein kinase activity; GO:0004713,protein tyrosine kinase activity; GO:1902750,negative regulation of cell cycle G2/M phase transition; GO:0000166,nucleotide binding; GO:0003674,molecular_function; GO:0005488,binding; GO:0017076,purine nucleotid…	--	--	--	--
Cluster-10276.11	3	0.673333	4.95	0.916667	0.11	0.94	0.62	1340	--	--	hypothetical protein LOK49_LG06G02731 [Camellia lanceoleosa]	--	A0A7J7HSX9_CAMSI RecName: Full=GRF-type domain-containing protein {ECO:0000259|Pfam:PF06839};	--	GO:0008270,zinc ion binding; GO:0003674,molecular_function; GO:0005488,binding; GO:0043167,ion binding; GO:0043169,cation binding; GO:0046872,metal ion binding; GO:0046914,transition metal ion binding	GRF zinc finger	--	--	--
Cluster-10276.15	4	0	3.85	0	8.96333	0	8.57	449	--	--	hypothetical protein LOK49_LG05G03367 [Camellia lanceoleosa]	--	A0A4S4EVE5_CAMSI SubName: Full=Uncharacterized protein {ECO:0000313|EMBL:THG20929.1};	--	--	--	--	--	--
Cluster-10276.17	4	0.0433333	4.21333	0.0766667	12.5933	0.0466667	6.5	622	--	--	hypothetical protein LOK49_LG05G03367 [Camellia lanceoleosa]	--	A0A4S4EVE5_CAMSI SubName: Full=Uncharacterized protein {ECO:0000313|EMBL:THG20929.1};	--	--	--	--	--	--
Cluster-10276.18	4	0.306667	5.14667	0.823333	6.70333	0.686667	5.89333	712	--	--	L10-interacting MYB domain-containing protein-like [Camellia sinensis]	LIMYB_ARATH RecName: Full=L10-interacting MYB domain-containing protein {ECO:0000303|PubMed:25707794};	A0A7J7GDU7_CAMSI SubName: Full=Uncharacterized protein {ECO:0000313|EMBL:KAF5938922.1};	--	GO:0005634,nucleus; GO:0005575,cellular_component; GO:0005622,intracellular anatomical structure; GO:0043226,organelle; GO:0043227,membrane-bounded organelle; GO:0043229,intracellular organelle; GO:0043231,intracellular membrane-bounded organelle; GO:0110165,cellular anatomical entity	--	--	--	--
Cluster-10276.19	5	4.57333	3.26333	7.09	3.18333	4.00667	4.25333	697	--	--	L10-interacting MYB domain-containing protein-like isoform X2 [Camellia sinensis]	LIMYB_ARATH RecName: Full=L10-interacting MYB domain-containing protein {ECO:0000303|PubMed:25707794};	A0A7J7GDU7_CAMSI SubName: Full=Uncharacterized protein {ECO:0000313|EMBL:KAF5938922.1};	--	GO:0005634,nucleus; GO:0005575,cellular_component; GO:0005622,intracellular anatomical structure; GO:0043226,organelle; GO:0043227,membrane-bounded organelle; GO:0043229,intracellular organelle; GO:0043231,intracellular membrane-bounded organelle; GO:0110165,cellular anatomical entity	Myb/SANT-like DNA-binding domain	--	--	--
Cluster-10276.2	4	0	0.816667	0	2.14	0.0166667	1.25	1841	--	--	hypothetical protein LOK49_LG06G02731 [Camellia lanceoleosa]	--	A0A4S4DLQ2_CAMSI SubName: Full=Uncharacterized protein {ECO:0000313|EMBL:THG03006.1};	--	GO:0016021,integral component of membrane; GO:0005575,cellular_component; GO:0016020,membrane; GO:0031224,intrinsic component of membrane; GO:0110165,cellular anatomical entity	GRF zinc finger	--	--	--
Cluster-10276.20	1	0.0633333	8.58667	0.0733333	8.33333	0.12	12.01	901	--	--	L10-interacting MYB domain-containing protein-like [Camellia sinensis]	LIMYB_ARATH RecName: Full=L10-interacting MYB domain-containing protein {ECO:0000303|PubMed:25707794};	A0A7J7GDU7_CAMSI SubName: Full=Uncharacterized protein {ECO:0000313|EMBL:KAF5938922.1};	--	GO:0005634,nucleus; GO:0005575,cellular_component; GO:0005622,intracellular anatomical structure; GO:0043226,organelle; GO:0043227,membrane-bounded organelle; GO:0043229,intracellular organelle; GO:0043231,intracellular membrane-bounded organelle; GO:0110165,cellular anatomical entity	Myb/SANT-like DNA-binding domain	--	--	--
Cluster-10276.21	4	0.07	5.62	0	7.66333	0.0433333	7.58333	983	--	--	L10-interacting MYB domain-containing protein-like [Camellia sinensis]	LIMYB_ARATH RecName: Full=L10-interacting MYB domain-containing protein {ECO:0000303|PubMed:25707794};	A0A7J7GDU7_CAMSI SubName: Full=Uncharacterized protein {ECO:0000313|EMBL:KAF5938922.1};	--	GO:0005634,nucleus; GO:0005575,cellular_component; GO:0005622,intracellular anatomical structure; GO:0043226,organelle; GO:0043227,membrane-bounded organelle; GO:0043229,intracellular organelle; GO:0043231,intracellular membrane-bounded organelle; GO:0110165,cellular anatomical entity	Myb/SANT-like DNA-binding domain	--	--	--
Cluster-10276.22	4	4.11	3.78	4.18	11.1033	4.27	7.03667	745	--	--	L10-interacting MYB domain-containing protein-like [Camellia sinensis]	LIMYB_ARATH RecName: Full=L10-interacting MYB domain-containing protein {ECO:0000303|PubMed:25707794};	A0A7J7GDU7_CAMSI SubName: Full=Uncharacterized protein {ECO:0000313|EMBL:KAF5938922.1};	--	GO:0005634,nucleus; GO:0005575,cellular_component; GO:0005622,intracellular anatomical structure; GO:0043226,organelle; GO:0043227,membrane-bounded organelle; GO:0043229,intracellular organelle; GO:0043231,intracellular membrane-bounded organelle; GO:0110165,cellular anatomical entity	--	--	--	--
Cluster-10276.24	4	0.04	4.51667	0.0933333	10.05	0.0366667	7.5	697	--	--	L10-interacting MYB domain-containing protein-like isoform X2 [Camellia sinensis]	LIMYB_ARATH RecName: Full=L10-interacting MYB domain-containing protein {ECO:0000303|PubMed:25707794};	A0A7J7GDU7_CAMSI SubName: Full=Uncharacterized protein {ECO:0000313|EMBL:KAF5938922.1};	--	GO:0005634,nucleus; GO:0005575,cellular_component; GO:0005622,intracellular anatomical structure; GO:0043226,organelle; GO:0043227,membrane-bounded organelle; GO:0043229,intracellular organelle; GO:0043231,intracellular membrane-bounded organelle; GO:0110165,cellular anatomical entity	Myb/SANT-like DNA-binding domain	--	--	--
Cluster-10276.29	4	0	0.37	0	12.95	0	9.24667	418	--	--	L10-interacting MYB domain-containing protein [Camellia lanceoleosa]	--	A0A4S4EP72_CAMSI SubName: Full=Uncharacterized protein {ECO:0000313|EMBL:THG18521.1};	--	--	--	--	--	--
Cluster-10276.32	1	0.246667	1.00667	0.306667	0.683333	0.366667	1.67	1519	--	--	hypothetical protein Vadar_001417 [Vaccinium darrowii]	--	A0A6L2NUV1_TANCI SubName: Full=Histidine kinase 3 {ECO:0000313|EMBL:GEU89886.1};	FOG: Reverse transcriptase	GO:0004672,protein kinase activity; GO:0048856,anatomical structure development; GO:0000160,phosphorelay signal transduction system; GO:0016310,phosphorylation; GO:0003674,molecular_function; GO:0003824,catalytic activity; GO:0016301,kinase activity; GO:0016740,transferase activity; GO:0016772,transferase activity, transferring phosphorus-containing groups; GO:0016773,phosphotransferase activity,…	--	--	--	--
Cluster-10276.33	4	0.173333	0.616667	0.04	2.17	0.21	0.706667	899	--	--	--	--	--	--	--	--	--	--	--
Cluster-10276.34	4	0	0.173333	0	5.31333	0	3.01	801	--	--	--	--	--	--	--	--	--	--	--
Cluster-10276.35	4	0	0.216667	0	5.47	0	6.20333	2495	K07466 replication factor A1 | (RefSeq) replication protein A 70 kDa DNA-binding subunit B (A)	ko03030: DNA replication; ko03420: Nucleotide excision repair; ko03430: Mismatch repair; ko03440: Homologous recombination	L10-interacting MYB domain-containing protein [Camellia lanceoleosa]	RFA1D_ARATH RecName: Full=Replication protein A 70 kDa DNA-binding subunit D; Short=AtRPA70D; AltName: Full=AtRPA1-4; AltName: Full=Replication factor A protein 1D; AltName: Full=Replication protein A 1D; Short=AtRPA1D;	A0A4S4DLQ2_CAMSI SubName: Full=Uncharacterized protein {ECO:0000313|EMBL:THG03006.1};	Single-stranded DNA-binding replication protein A (RPA), large (70 kD) subunit and related ssDNA-binding proteins	GO:0005662,DNA replication factor A complex; GO:0005524,ATP binding; GO:0003684,damaged DNA binding; GO:0004386,helicase activity; GO:0016787,hydrolase activity; GO:0046872,metal ion binding; GO:0043047,single-stranded telomeric DNA binding; GO:0006268,DNA unwinding involved in DNA replication; GO:0000724,double-strand break repair via homologous recombination; GO:0051321,meiotic cell cycle; GO:0…	GRF zinc finger	--	--	--
Cluster-10276.38	4	0	0.81	0	9.85333	0	9.00667	485	--	--	L10-interacting MYB domain-containing protein-like [Camellia sinensis]	--	A0A4S4D2T7_CAMSI SubName: Full=Uncharacterized protein {ECO:0000313|EMBL:THF96582.1};	--	--	--	--	--	--
Cluster-10276.4	5	2.03	2.54667	3.83667	0.883333	3.49333	1.72667	1092	--	--	L10-interacting MYB domain-containing protein-like [Camellia sinensis]	LIMYB_ARATH RecName: Full=L10-interacting MYB domain-containing protein {ECO:0000303|PubMed:25707794};	A0A7J7HSX9_CAMSI RecName: Full=GRF-type domain-containing protein {ECO:0000259|Pfam:PF06839};	--	GO:0005634,nucleus; GO:0005575,cellular_component; GO:0005622,intracellular anatomical structure; GO:0043226,organelle; GO:0043227,membrane-bounded organelle; GO:0043229,intracellular organelle; GO:0043231,intracellular membrane-bounded organelle; GO:0110165,cellular anatomical entity	Myb/SANT-like DNA-binding domain	--	--	--
Cluster-10276.7	3	0.206667	1.20667	0.386667	0.413333	0.406667	1.27333	1907	--	--	L10-interacting MYB domain-containing protein-like [Camellia sinensis]	LIMYB_ARATH RecName: Full=L10-interacting MYB domain-containing protein {ECO:0000303|PubMed:25707794};	A0A7J7HSX9_CAMSI RecName: Full=GRF-type domain-containing protein {ECO:0000259|Pfam:PF06839};	--	GO:0005634,nucleus; GO:0005575,cellular_component; GO:0005622,intracellular anatomical structure; GO:0043226,organelle; GO:0043227,membrane-bounded organelle; GO:0043229,intracellular organelle; GO:0043231,intracellular membrane-bounded organelle; GO:0110165,cellular anatomical entity	Myb/SANT-like DNA-binding domain	--	--	--
Cluster-10276.9	3	0.12	10.2867	0.0533333	2.51333	0	4.79	586	--	--	L10-interacting MYB domain-containing protein-like [Camellia sinensis]	LIMYB_ARATH RecName: Full=L10-interacting MYB domain-containing protein {ECO:0000303|PubMed:25707794};	A0A7J7H3E1_CAMSI RecName: Full=Myb_DNA-bind_3 domain-containing protein {ECO:0000259|Pfam:PF12776};	--	GO:0005634,nucleus; GO:0005575,cellular_component; GO:0005622,intracellular anatomical structure; GO:0043226,organelle; GO:0043227,membrane-bounded organelle; GO:0043229,intracellular organelle; GO:0043231,intracellular membrane-bounded organelle; GO:0110165,cellular anatomical entity	--	--	--	--
Cluster-10279.1	1	0.143333	0.783333	0.376667	0.903333	0.663333	6.78	517	--	--	--	--	--	--	--	--	--	--	--
Cluster-10291.0	1	0	0.0266667	0	0.273333	0	2.21333	861	--	--	--	--	--	--	--	--	--	--	--
Cluster-10294.1	4	0	1.00333	0.0566667	4.18333	0	1.74	726	--	--	--	--	--	--	--	--	--	--	--
Cluster-10315.0	1	0	0.27	0	0.833333	0	3.02667	860	--	--	--	--	--	--	--	--	--	--	--
Cluster-10319.0	6	2.36	3.04	5.32333	2.34	7.17667	2.80333	959	K21776 protein lin-54 | (RefSeq) uncharacterized protein LOC114257738 isoform X1 (A)	--	Protein tesmin/TSO1-like CXC 5 [Camellia lanceoleosa]	TCX5_ARATH RecName: Full=Protein tesmin/TSO1-like CXC 5; Short=AtTCX5;	A0A7J7GHK3_CAMSI RecName: Full=CRC domain-containing protein {ECO:0000259|PROSITE:PS51634};	Metallothionein-like protein	GO:0005634,nucleus; GO:0003700,DNA-binding transcription factor activity; GO:0046872,metal ion binding; GO:0006355,regulation of DNA-templated transcription; GO:0003674,molecular_function; GO:0140110,transcription regulator activity; GO:0005488,binding; GO:0043167,ion binding; GO:0043169,cation binding; GO:0006139,nucleobase-containing compound metabolic process; GO:0006351,DNA-templated transcri…	Tesmin/TSO1-like CXC domain, cysteine-rich domain	CPP	TF	CPP
Cluster-10319.10	3	18.76	41.88	9.67667	11.7367	13.4867	6.42	1634	--	--	--	--	--	--	--	--	--	--	--
Cluster-10319.11	6	1.29667	1.68667	1.93333	2.31333	2.92333	1.65333	2964	K21776 protein lin-54 | (RefSeq) CRC domain-containing protein TSO1-like isoform X1 (A)	--	Protein tesmin/TSO1-like CXC 5 [Camellia lanceoleosa]	TCX5_ARATH RecName: Full=Protein tesmin/TSO1-like CXC 5; Short=AtTCX5;	A0A7J7GHK3_CAMSI RecName: Full=CRC domain-containing protein {ECO:0000259|PROSITE:PS51634};	Metallothionein-like protein	GO:0005634,nucleus; GO:0003700,DNA-binding transcription factor activity; GO:0046872,metal ion binding; GO:0006355,regulation of DNA-templated transcription; GO:0003674,molecular_function; GO:0140110,transcription regulator activity; GO:0005488,binding; GO:0043167,ion binding; GO:0043169,cation binding; GO:0006139,nucleobase-containing compound metabolic process; GO:0006351,DNA-templated transcri…	Leucine rich adaptor protein	CPP	TF	CPP
Cluster-10319.12	4	0.616667	1.58333	0.546667	3.38667	0.73	3.86667	3074	--	--	Protein tesmin/TSO1-like CXC 5 [Camellia lanceoleosa]	TCX5_ARATH RecName: Full=Protein tesmin/TSO1-like CXC 5; Short=AtTCX5;	A0A4S4DBM7_CAMSI RecName: Full=CRC domain-containing protein {ECO:0000259|PROSITE:PS51634};	--	GO:0005634,nucleus; GO:0003700,DNA-binding transcription factor activity; GO:0046872,metal ion binding; GO:0006355,regulation of DNA-templated transcription; GO:0003674,molecular_function; GO:0140110,transcription regulator activity; GO:0005488,binding; GO:0043167,ion binding; GO:0043169,cation binding; GO:0006139,nucleobase-containing compound metabolic process; GO:0006351,DNA-templated transcri…	--	--	--	--
Cluster-10319.13	5	9.78	0.0366667	9.01667	0	10.77	0.143333	700	--	--	hypothetical protein HYC85_015811 [Camellia sinensis]	--	A0A7J7GXS5_CAMSI SubName: Full=Uncharacterized protein {ECO:0000313|EMBL:KAF5945583.1};	--	--	--	--	--	--
Cluster-10319.14	4	0.39	0.0833333	0.0666667	84.6867	0.07	37.83	661	--	--	hypothetical protein HYC85_015811 [Camellia sinensis]	--	A0A7J7GXS5_CAMSI SubName: Full=Uncharacterized protein {ECO:0000313|EMBL:KAF5945583.1};	--	--	--	--	--	--
Cluster-10319.15	2	13.9933	11.8033	7.39333	5.98333	4.94333	10.9233	1142	K20000 maturase K | (RefSeq) uncharacterized protein LOC114279026 (A)	--	zinc finger BED domain-containing protein RICESLEEPER 3-like [Camellia sinensis]	RSLE3_ORYSJ RecName: Full=Zinc finger BED domain-containing protein RICESLEEPER 3; AltName: Full=Transposase-like protein RICESLEEPER 3;	A0A2N9F2B4_FAGSY RecName: Full=BED-type domain-containing protein {ECO:0000259|PROSITE:PS50808};	Tam3-transposase (Ac family)	GO:0005634,nucleus; GO:0003677,DNA binding; GO:0046872,metal ion binding; GO:0046983,protein dimerization activity; GO:0009791,post-embryonic development; GO:0003674,molecular_function; GO:0003676,nucleic acid binding; GO:0005488,binding; GO:0097159,organic cyclic compound binding; GO:1901363,heterocyclic compound binding; GO:0043167,ion binding; GO:0043169,cation binding; GO:0005515,protein bind…	BED zinc finger	--	--	--
Cluster-10319.5	6	0.29	0.246667	0.64	0.13	1.2	0.0166667	3054	K21776 protein lin-54 | (RefSeq) CRC domain-containing protein TSO1-like isoform X1 (A)	--	Protein tesmin/TSO1-like CXC 5 [Camellia lanceoleosa]	TCX5_ARATH RecName: Full=Protein tesmin/TSO1-like CXC 5; Short=AtTCX5;	A0A7J7GHK3_CAMSI RecName: Full=CRC domain-containing protein {ECO:0000259|PROSITE:PS51634};	Metallothionein-like protein	GO:0005634,nucleus; GO:0003700,DNA-binding transcription factor activity; GO:0046872,metal ion binding; GO:0006355,regulation of DNA-templated transcription; GO:0003674,molecular_function; GO:0140110,transcription regulator activity; GO:0005488,binding; GO:0043167,ion binding; GO:0043169,cation binding; GO:0006139,nucleobase-containing compound metabolic process; GO:0006351,DNA-templated transcri…	Leucine rich adaptor protein	CPP	TF	CPP
Cluster-10319.6	4	0	0.773333	0.0833333	1.31667	0	0.923333	3306	--	--	protein tesmin/TSO1-like CXC 5 isoform X2 [Camellia sinensis]	TCX5_ARATH RecName: Full=Protein tesmin/TSO1-like CXC 5; Short=AtTCX5;	A0A4S4DBM7_CAMSI RecName: Full=CRC domain-containing protein {ECO:0000259|PROSITE:PS51634};	--	GO:0005634,nucleus; GO:0003700,DNA-binding transcription factor activity; GO:0046872,metal ion binding; GO:0006355,regulation of DNA-templated transcription; GO:0003674,molecular_function; GO:0140110,transcription regulator activity; GO:0005488,binding; GO:0043167,ion binding; GO:0043169,cation binding; GO:0006139,nucleobase-containing compound metabolic process; GO:0006351,DNA-templated transcri…	--	--	--	--
Cluster-10319.7	1	0.216667	0.423333	0.31	0.55	0.28	0.91	2123	K21776 protein lin-54 | (RefSeq) CRC domain-containing protein TSO1-like isoform X1 (A)	--	protein tesmin/TSO1-like CXC 5 isoform X2 [Camellia sinensis]	TCX5_ARATH RecName: Full=Protein tesmin/TSO1-like CXC 5; Short=AtTCX5;	A0A4S4DBM7_CAMSI RecName: Full=CRC domain-containing protein {ECO:0000259|PROSITE:PS51634};	Metallothionein-like protein	GO:0005634,nucleus; GO:0003700,DNA-binding transcription factor activity; GO:0046872,metal ion binding; GO:0006355,regulation of DNA-templated transcription; GO:0003674,molecular_function; GO:0140110,transcription regulator activity; GO:0005488,binding; GO:0043167,ion binding; GO:0043169,cation binding; GO:0006139,nucleobase-containing compound metabolic process; GO:0006351,DNA-templated transcri…	--	CPP	TF	CPP
Cluster-10319.8	4	0	1.17	0.0866667	5.45667	0.0333333	5.03	3290	--	--	protein tesmin/TSO1-like CXC 5 isoform X2 [Camellia sinensis]	TCX5_ARATH RecName: Full=Protein tesmin/TSO1-like CXC 5; Short=AtTCX5;	A0A4S4DBM7_CAMSI RecName: Full=CRC domain-containing protein {ECO:0000259|PROSITE:PS51634};	--	GO:0005634,nucleus; GO:0003700,DNA-binding transcription factor activity; GO:0046872,metal ion binding; GO:0006355,regulation of DNA-templated transcription; GO:0003674,molecular_function; GO:0140110,transcription regulator activity; GO:0005488,binding; GO:0043167,ion binding; GO:0043169,cation binding; GO:0006139,nucleobase-containing compound metabolic process; GO:0006351,DNA-templated transcri…	--	--	--	--
Cluster-10334.1	3	4.62333	12.7367	6.64	7.26333	7.5	5.99667	649	K03509 DNA polymerase eta [EC:2.7.7.7] | (RefSeq) DNA polymerase eta isoform X1 (A)	--	hypothetical protein LOK49_Contig123G00009 [Camellia lanceoleosa]	--	A0A7J7G5J6_CAMSI RecName: Full=UmuC domain-containing protein {ECO:0000259|PROSITE:PS50173};	--	GO:0003684,damaged DNA binding; GO:0006281,DNA repair; GO:0003674,molecular_function; GO:0003676,nucleic acid binding; GO:0003677,DNA binding; GO:0005488,binding; GO:0097159,organic cyclic compound binding; GO:1901363,heterocyclic compound binding; GO:0006139,nucleobase-containing compound metabolic process; GO:0006259,DNA metabolic process; GO:0006725,cellular aromatic compound metabolic process…	--	--	--	--
Cluster-10334.4	3	1.05667	7.31667	0.823333	1.29667	0.393333	1.34667	938	--	--	hypothetical protein LOK49_LG11G00683 [Camellia lanceoleosa]	--	--	--	--	--	--	--	--
Cluster-10334.5	2	3.40667	0.243333	1.43	0	1.93	0.0933333	943	--	--	hypothetical protein LOK49_Contig123G00009 [Camellia lanceoleosa]	--	--	--	--	--	--	--	--
Cluster-10334.6	6	1.58667	0	2.96667	0.0333333	3.85	0	827	K03509 DNA polymerase eta [EC:2.7.7.7] | (RefSeq) DNA polymerase eta-like (A)	--	hypothetical protein LOK49_LG04G01524 [Camellia lanceoleosa]	--	--	--	--	--	--	--	--
Cluster-10357.0	4	0	0.0766667	0	3.43333	0	2.10333	691	--	--	--	--	--	--	--	--	--	--	--
Cluster-10362.10	1	1.16667	9.64667	0.506667	12.2433	0.873333	22.28	1716	K13457 disease resistance protein RPM1 | (RefSeq) disease resistance protein RPM1-like (A)	ko04626: Plant-pathogen interaction	hypothetical protein HYC85_029441 [Camellia sinensis]	--	A0A7J7FY01_CAMSI SubName: Full=Uncharacterized protein {ECO:0000313|EMBL:KAF5933270.1};	--	--	--	--	--	--
Cluster-10362.3	1	0.243333	0.593333	0.0966667	0.536667	0.166667	1.55333	2048	K00128 aldehyde dehydrogenase (NAD+) [EC:1.2.1.3] | (RefSeq) uncharacterized protein LOC114267533 (A)	ko00010: Glycolysis / Gluconeogenesis; ko00053: Ascorbate and aldarate metabolism; ko00071: Fatty acid degradation; ko00280: Valine, leucine and isoleucine degradation; ko00310: Lysine degradation; ko00330: Arginine and proline metabolism; ko00340: Histidine metabolism; ko00380: Tryptophan metabolism; ko00410: beta-Alanine metabolism; ko00561: Glycerolipid metabolism; ko00620: Pyruvate metabolism…	hypothetical protein HYC85_029441 [Camellia sinensis]	--	A0A7J7FY01_CAMSI SubName: Full=Uncharacterized protein {ECO:0000313|EMBL:KAF5933270.1};	--	--	Plant transposase (Ptta/En/Spm family)	--	--	--
Cluster-10362.4	1	0.383333	2.45667	0.436667	4.55667	0.73	5.85333	2407	K00128 aldehyde dehydrogenase (NAD+) [EC:1.2.1.3] | (RefSeq) uncharacterized protein LOC114267533 (A)	ko00010: Glycolysis / Gluconeogenesis; ko00053: Ascorbate and aldarate metabolism; ko00071: Fatty acid degradation; ko00280: Valine, leucine and isoleucine degradation; ko00310: Lysine degradation; ko00330: Arginine and proline metabolism; ko00340: Histidine metabolism; ko00380: Tryptophan metabolism; ko00410: beta-Alanine metabolism; ko00561: Glycerolipid metabolism; ko00620: Pyruvate metabolism…	hypothetical protein HYC85_029441 [Camellia sinensis]	--	A0A7J7FY01_CAMSI SubName: Full=Uncharacterized protein {ECO:0000313|EMBL:KAF5933270.1};	--	--	--	--	--	--
Cluster-10362.9	4	0.713333	18.2633	0.456667	31.9133	0.303333	22.0433	524	--	--	uncharacterized protein LOC114267913 [Camellia sinensis]	--	A0A7J7FZ40_CAMSI SubName: Full=Uncharacterized protein {ECO:0000313|EMBL:KAF5933629.1};	--	--	--	--	--	--
Cluster-10363.2	4	0	0	0.0866667	7.2	0.146667	8.41333	456	K23504 protein SERAC1 | (RefSeq) uncharacterized protein LOC114260837 isoform X1 (A)	--	--	--	--	--	--	--	--	--	--
Cluster-10363.4	4	0	0.753333	0	7.79	0	4.87	639	K23504 protein SERAC1 | (RefSeq) uncharacterized protein LOC114260837 isoform X1 (A)	--	--	--	--	--	--	--	--	--	--
Cluster-10363.5	4	0	0.853333	0	8.62	0.11	5.22667	725	K22983 cytochrome P450 family 76 subfamily A | (RefSeq) cytochrome P450 76A1-like (A)	--	protein MAINTENANCE OF MERISTEMS-like [Camellia sinensis]	--	A0A7J7FZ63_CAMSI RecName: Full=PMD domain-containing protein {ECO:0000259|Pfam:PF10536};	--	GO:0010073,meristem maintenance; GO:0008150,biological_process; GO:0009888,tissue development; GO:0032501,multicellular organismal process; GO:0032502,developmental process; GO:0048507,meristem development; GO:0048856,anatomical structure development	--	--	--	--
Cluster-10366.2	4	0	0.296667	0.0666667	2.72	0	1.97	760	--	--	hypothetical protein LOK49_LG04G03139 [Camellia lanceoleosa]	--	A0A5J5AQD1_9ASTE RecName: Full=CYSTM domain-containing protein {ECO:0000259|Pfam:PF12734};	--	GO:0016021,integral component of membrane; GO:0005886,plasma membrane; GO:0005575,cellular_component; GO:0016020,membrane; GO:0031224,intrinsic component of membrane; GO:0110165,cellular anatomical entity; GO:0071944,cell periphery	--	--	--	--
Cluster-10366.3	4	0	0	0	2.61667	0.0366667	2.98333	878	--	--	hypothetical protein LOK49_LG04G03139 [Camellia lanceoleosa]	--	A0A5J5AQD1_9ASTE RecName: Full=CYSTM domain-containing protein {ECO:0000259|Pfam:PF12734};	--	GO:0016021,integral component of membrane; GO:0005886,plasma membrane; GO:0005575,cellular_component; GO:0016020,membrane; GO:0031224,intrinsic component of membrane; GO:0110165,cellular anatomical entity; GO:0071944,cell periphery	--	--	--	--
Cluster-10366.4	3	0.283333	3.6	0.533333	2.74667	0.0633333	1.78333	808	--	--	hypothetical protein POTOM_004230 [Populus tomentosa]	--	A0A5B6ZRE6_DAVIN SubName: Full=Putative ORM1-like protein 2 {ECO:0000313|EMBL:MPA47050.1}; Flags: Fragment;	Predicted membrane protein	GO:0005789,endoplasmic reticulum membrane; GO:0016021,integral component of membrane; GO:0005575,cellular_component; GO:0005622,intracellular anatomical structure; GO:0005737,cytoplasm; GO:0005783,endoplasmic reticulum; GO:0012505,endomembrane system; GO:0016020,membrane; GO:0031090,organelle membrane; GO:0031984,organelle subcompartment; GO:0042175,nuclear outer membrane-endoplasmic reticulum me…	ORMDL family	--	--	--
Cluster-10367.4	3	0.186667	1.95667	0.166667	1.75333	0	0.916667	1233	--	--	hypothetical protein LOK49_LG09G02434 [Camellia lanceoleosa]	GSTT3_ARATH RecName: Full=Glutathione S-transferase T3; Short=AtGSTT3; EC=2.5.1.18; AltName: Full=GST class-theta member 3; AltName: Full=Glutathione S-transferase 10C;	A0A7J0F0Z9_9ERIC RecName: Full=NAM-associated domain-containing protein {ECO:0000259|Pfam:PF14303};	--	GO:0005737,cytoplasm; GO:0005634,nucleus; GO:0009536,plastid; GO:0004364,glutathione transferase activity; GO:0006749,glutathione metabolic process; GO:0009407,toxin catabolic process; GO:0003674,molecular_function; GO:0003824,catalytic activity; GO:0016740,transferase activity; GO:0016765,transferase activity, transferring alkyl or aryl (other than methyl) groups; GO:0006518,peptide metabolic pr…	No apical meristem-associated C-terminal domain	--	--	--
Cluster-10367.5	5	1.70667	0.11	1.50667	0.216667	1.79	0.353333	1227	--	--	glutathione S-transferase T3-like [Camellia sinensis]	GSTT3_ARATH RecName: Full=Glutathione S-transferase T3; Short=AtGSTT3; EC=2.5.1.18; AltName: Full=GST class-theta member 3; AltName: Full=Glutathione S-transferase 10C;	A0A834L4F4_RHOSS RecName: Full=NAM-associated domain-containing protein {ECO:0000259|Pfam:PF14303};	--	GO:0005737,cytoplasm; GO:0005634,nucleus; GO:0009536,plastid; GO:0004364,glutathione transferase activity; GO:0006749,glutathione metabolic process; GO:0009407,toxin catabolic process; GO:0003674,molecular_function; GO:0003824,catalytic activity; GO:0016740,transferase activity; GO:0016765,transferase activity, transferring alkyl or aryl (other than methyl) groups; GO:0006518,peptide metabolic pr…	No apical meristem-associated C-terminal domain	--	--	--
Cluster-10367.6	5	0.843333	0	1.30667	0	1.15333	0	1634	--	--	glutathione S-transferase T3-like [Camellia sinensis]	GSTT3_ARATH RecName: Full=Glutathione S-transferase T3; Short=AtGSTT3; EC=2.5.1.18; AltName: Full=GST class-theta member 3; AltName: Full=Glutathione S-transferase 10C;	A0A834L4F4_RHOSS RecName: Full=NAM-associated domain-containing protein {ECO:0000259|Pfam:PF14303};	--	GO:0005737,cytoplasm; GO:0005634,nucleus; GO:0009536,plastid; GO:0004364,glutathione transferase activity; GO:0006749,glutathione metabolic process; GO:0009407,toxin catabolic process; GO:0003674,molecular_function; GO:0003824,catalytic activity; GO:0016740,transferase activity; GO:0016765,transferase activity, transferring alkyl or aryl (other than methyl) groups; GO:0006518,peptide metabolic pr…	No apical meristem-associated C-terminal domain	--	--	--
Cluster-10367.7	5	2.45667	0.373333	6.01667	2.31	2.28333	0.26	935	--	--	glutathione S-transferase T3-like [Camellia sinensis]	GSTT3_ARATH RecName: Full=Glutathione S-transferase T3; Short=AtGSTT3; EC=2.5.1.18; AltName: Full=GST class-theta member 3; AltName: Full=Glutathione S-transferase 10C;	A0A834L8W1_RHOSS RecName: Full=NAM-associated domain-containing protein {ECO:0000259|Pfam:PF14303};	--	GO:0005737,cytoplasm; GO:0005634,nucleus; GO:0009536,plastid; GO:0004364,glutathione transferase activity; GO:0006749,glutathione metabolic process; GO:0009407,toxin catabolic process; GO:0003674,molecular_function; GO:0003824,catalytic activity; GO:0016740,transferase activity; GO:0016765,transferase activity, transferring alkyl or aryl (other than methyl) groups; GO:0006518,peptide metabolic pr…	--	--	--	--
Cluster-10367.8	4	0.243333	1.47	3.24667	3.52667	1.53667	3.67667	723	--	--	glutathione S-transferase T3-like [Camellia sinensis]	--	A0A5B7BBJ1_DAVIN SubName: Full=Uncharacterized protein {ECO:0000313|EMBL:MPA66209.1};	--	--	--	--	--	--
Cluster-10367.9	5	1.86	0.62	2.06	0.43	1.68667	0.583333	1463	--	--	hypothetical protein LOK49_LG09G02434 [Camellia lanceoleosa]	GSTT3_ARATH RecName: Full=Glutathione S-transferase T3; Short=AtGSTT3; EC=2.5.1.18; AltName: Full=GST class-theta member 3; AltName: Full=Glutathione S-transferase 10C;	A0A7J0F0Z9_9ERIC RecName: Full=NAM-associated domain-containing protein {ECO:0000259|Pfam:PF14303};	--	GO:0005737,cytoplasm; GO:0005634,nucleus; GO:0009536,plastid; GO:0004364,glutathione transferase activity; GO:0006749,glutathione metabolic process; GO:0009407,toxin catabolic process; GO:0003674,molecular_function; GO:0003824,catalytic activity; GO:0016740,transferase activity; GO:0016765,transferase activity, transferring alkyl or aryl (other than methyl) groups; GO:0006518,peptide metabolic pr…	No apical meristem-associated C-terminal domain	--	--	--
Cluster-1037.1	4	0	0.0266667	0.0466667	1.19333	0	0.846667	2488	--	--	uncharacterized protein LOC114318554 [Camellia sinensis]	--	A0A7J7GVT7_CAMSI SubName: Full=Uncharacterized protein {ECO:0000313|EMBL:KAF5944295.1};	WW domain binding protein WBP-2, contains GRAM domain	GO:0003713,transcription coactivator activity; GO:0003674,molecular_function; GO:0003712,transcription coregulator activity; GO:0140110,transcription regulator activity	--	--	--	--
Cluster-1037.2	4	0.0866667	0.223333	0.296667	3.17667	0	1.76333	1237	--	--	hypothetical protein HYC85_018372 [Camellia sinensis]	--	A0A7J7GVT7_CAMSI SubName: Full=Uncharacterized protein {ECO:0000313|EMBL:KAF5944295.1};	WW domain binding protein WBP-2, contains GRAM domain	GO:0003713,transcription coactivator activity; GO:0003674,molecular_function; GO:0003712,transcription coregulator activity; GO:0140110,transcription regulator activity	--	--	--	--
Cluster-1037.3	1	0.0933333	0.0433333	0.0966667	0.726667	0.146667	1.26	2022	--	--	uncharacterized protein LOC114318554 [Camellia sinensis]	--	A0A7J7GVT7_CAMSI SubName: Full=Uncharacterized protein {ECO:0000313|EMBL:KAF5944295.1};	WW domain binding protein WBP-2, contains GRAM domain	GO:0003713,transcription coactivator activity; GO:0003674,molecular_function; GO:0003712,transcription coregulator activity; GO:0140110,transcription regulator activity	--	--	--	--
Cluster-1037.5	4	0.0433333	0	0.106667	0.676667	0.0833333	0.523333	2456	--	--	uncharacterized protein LOC114318554 [Camellia sinensis]	--	A0A7J7GVT7_CAMSI SubName: Full=Uncharacterized protein {ECO:0000313|EMBL:KAF5944295.1};	WW domain binding protein WBP-2, contains GRAM domain	GO:0003713,transcription coactivator activity; GO:0003674,molecular_function; GO:0003712,transcription coregulator activity; GO:0140110,transcription regulator activity	--	--	--	--
Cluster-1037.6	4	0.123333	0.25	0	2.20333	0.0366667	2.07333	2466	--	--	uncharacterized protein LOC114318554 [Camellia sinensis]	--	A0A7J7GVT7_CAMSI SubName: Full=Uncharacterized protein {ECO:0000313|EMBL:KAF5944295.1};	WW domain binding protein WBP-2, contains GRAM domain	GO:0003713,transcription coactivator activity; GO:0003674,molecular_function; GO:0003712,transcription coregulator activity; GO:0140110,transcription regulator activity	--	--	--	--
Cluster-1037.7	4	36.59	33.3533	46.99	139.723	29.2633	131.777	1096	--	--	hypothetical protein HYC85_018383 [Camellia sinensis]	--	A0A7J7GXV1_CAMSI SubName: Full=Uncharacterized protein {ECO:0000313|EMBL:KAF5944306.1};	WW domain binding protein WBP-2, contains GRAM domain	GO:0003713,transcription coactivator activity; GO:0003674,molecular_function; GO:0003712,transcription coregulator activity; GO:0140110,transcription regulator activity	--	--	--	--
Cluster-10377.0	4	0	0.116667	0	3.78333	0	0.846667	1082	--	--	--	--	--	--	--	--	--	--	--
Cluster-10381.101	4	0.636667	3.35333	0.653333	24.69	0.73	12.64	327	--	--	hypothetical protein TEA_027169 [Camellia sinensis var. sinensis]	--	A0A4V3WND2_CAMSI SubName: Full=Uncharacterized protein {ECO:0000313|EMBL:THG12077.1};	--	GO:0005507,copper ion binding; GO:0003674,molecular_function; GO:0005488,binding; GO:0043167,ion binding; GO:0043169,cation binding; GO:0046872,metal ion binding; GO:0046914,transition metal ion binding	--	--	--	--
Cluster-10381.108	6	0.353333	0.113333	0.593333	0.0933333	1.12667	0.18	1763	--	--	hypothetical protein TEA_027169 [Camellia sinensis var. sinensis]	--	A0A4V3WND2_CAMSI SubName: Full=Uncharacterized protein {ECO:0000313|EMBL:THG12077.1};	--	GO:0005507,copper ion binding; GO:0003674,molecular_function; GO:0005488,binding; GO:0043167,ion binding; GO:0043169,cation binding; GO:0046872,metal ion binding; GO:0046914,transition metal ion binding	--	--	--	--
Cluster-10381.114	4	0.0766667	2.32667	0	10.0233	0.09	8.76	1622	K11838 ubiquitin carboxyl-terminal hydrolase 7 [EC:3.4.19.12] | (RefSeq) ubiquitin carboxyl-terminal hydrolase 12-like isoform X1 (A)	ko03083: Polycomb repressive complex	Ubiquitin carboxyl-terminal hydrolase 12 [Camellia lanceoleosa]	UBP12_ARATH RecName: Full=Ubiquitin C-terminal hydrolase 12 {ECO:0000303|PubMed:11115897}; EC=3.4.19.12 {ECO:0000255|PROSITE-ProRule:PRU10092, ECO:0000255|PROSITE-ProRule:PRU10093}; AltName: Full=Deubiquitinating enzyme 12 {ECO:0000303|PubMed:11115897}; Short=AtUBP12 {ECO:0000303|PubMed:11115897}; AltName: Full=Ubiquitin thioesterase 12 {ECO:0000303|PubMed:11115897}; AltName: Full=Ubiquitin-speci…	A0A4S4D962_CAMSI RecName: Full=Ubiquitinyl hydrolase 1 {ECO:0000256|ARBA:ARBA00012759}; EC=3.4.19.12 {ECO:0000256|ARBA:ARBA00012759};	Ubiquitin carboxyl-terminal hydrolase	GO:0005737,cytoplasm; GO:0005829,cytosol; GO:0005634,nucleus; GO:0004843,cysteine-type deubiquitinase activity; GO:0004197,cysteine-type endopeptidase activity; GO:0009867,jasmonic acid mediated signaling pathway; GO:0010078,maintenance of root meristem identity; GO:0016579,protein deubiquitination; GO:0070646,protein modification by small protein removal; GO:0031647,regulation of protein stabili…	MATH domain	--	--	--
Cluster-10381.115	4	0.16	0.783333	0.196667	5.14333	0.0966667	2.99667	1286	K11838 ubiquitin carboxyl-terminal hydrolase 7 [EC:3.4.19.12] | (RefSeq) ubiquitin carboxyl-terminal hydrolase 12-like isoform X1 (A)	ko03083: Polycomb repressive complex	MATH domain and coiled-coil domain-containing protein At3g58270-like [Camellia sinensis]	UBP12_ARATH RecName: Full=Ubiquitin C-terminal hydrolase 12 {ECO:0000303|PubMed:11115897}; EC=3.4.19.12 {ECO:0000255|PROSITE-ProRule:PRU10092, ECO:0000255|PROSITE-ProRule:PRU10093}; AltName: Full=Deubiquitinating enzyme 12 {ECO:0000303|PubMed:11115897}; Short=AtUBP12 {ECO:0000303|PubMed:11115897}; AltName: Full=Ubiquitin thioesterase 12 {ECO:0000303|PubMed:11115897}; AltName: Full=Ubiquitin-speci…	A0A4S4D962_CAMSI RecName: Full=Ubiquitinyl hydrolase 1 {ECO:0000256|ARBA:ARBA00012759}; EC=3.4.19.12 {ECO:0000256|ARBA:ARBA00012759};	Ubiquitin carboxyl-terminal hydrolase	GO:0005737,cytoplasm; GO:0005829,cytosol; GO:0005634,nucleus; GO:0004843,cysteine-type deubiquitinase activity; GO:0004197,cysteine-type endopeptidase activity; GO:0009867,jasmonic acid mediated signaling pathway; GO:0010078,maintenance of root meristem identity; GO:0016579,protein deubiquitination; GO:0070646,protein modification by small protein removal; GO:0031647,regulation of protein stabili…	MATH domain	--	--	--
Cluster-10381.116	4	0.04	0.25	0	2.17	0.0633333	1.24333	1413	K11838 ubiquitin carboxyl-terminal hydrolase 7 [EC:3.4.19.12] | (RefSeq) ubiquitin carboxyl-terminal hydrolase 12-like isoform X1 (A)	ko03083: Polycomb repressive complex	Ubiquitin carboxyl-terminal hydrolase 12 [Camellia lanceoleosa]	UBP12_ARATH RecName: Full=Ubiquitin C-terminal hydrolase 12 {ECO:0000303|PubMed:11115897}; EC=3.4.19.12 {ECO:0000255|PROSITE-ProRule:PRU10092, ECO:0000255|PROSITE-ProRule:PRU10093}; AltName: Full=Deubiquitinating enzyme 12 {ECO:0000303|PubMed:11115897}; Short=AtUBP12 {ECO:0000303|PubMed:11115897}; AltName: Full=Ubiquitin thioesterase 12 {ECO:0000303|PubMed:11115897}; AltName: Full=Ubiquitin-speci…	A0A4S4D962_CAMSI RecName: Full=Ubiquitinyl hydrolase 1 {ECO:0000256|ARBA:ARBA00012759}; EC=3.4.19.12 {ECO:0000256|ARBA:ARBA00012759};	Ubiquitin carboxyl-terminal hydrolase	GO:0005737,cytoplasm; GO:0005829,cytosol; GO:0005634,nucleus; GO:0004843,cysteine-type deubiquitinase activity; GO:0004197,cysteine-type endopeptidase activity; GO:0009867,jasmonic acid mediated signaling pathway; GO:0010078,maintenance of root meristem identity; GO:0016579,protein deubiquitination; GO:0070646,protein modification by small protein removal; GO:0031647,regulation of protein stabili…	MATH domain	--	--	--
Cluster-10381.117	5	4.78667	0.0266667	4.98667	0	2.37333	0	1519	K11838 ubiquitin carboxyl-terminal hydrolase 7 [EC:3.4.19.12] | (RefSeq) ubiquitin carboxyl-terminal hydrolase 12-like isoform X1 (A)	ko03083: Polycomb repressive complex	Ubiquitin carboxyl-terminal hydrolase 12 [Camellia lanceoleosa]	UBP12_ARATH RecName: Full=Ubiquitin C-terminal hydrolase 12 {ECO:0000303|PubMed:11115897}; EC=3.4.19.12 {ECO:0000255|PROSITE-ProRule:PRU10092, ECO:0000255|PROSITE-ProRule:PRU10093}; AltName: Full=Deubiquitinating enzyme 12 {ECO:0000303|PubMed:11115897}; Short=AtUBP12 {ECO:0000303|PubMed:11115897}; AltName: Full=Ubiquitin thioesterase 12 {ECO:0000303|PubMed:11115897}; AltName: Full=Ubiquitin-speci…	A0A4S4D962_CAMSI RecName: Full=Ubiquitinyl hydrolase 1 {ECO:0000256|ARBA:ARBA00012759}; EC=3.4.19.12 {ECO:0000256|ARBA:ARBA00012759};	Ubiquitin carboxyl-terminal hydrolase	GO:0005737,cytoplasm; GO:0005829,cytosol; GO:0005634,nucleus; GO:0004843,cysteine-type deubiquitinase activity; GO:0004197,cysteine-type endopeptidase activity; GO:0009867,jasmonic acid mediated signaling pathway; GO:0010078,maintenance of root meristem identity; GO:0016579,protein deubiquitination; GO:0070646,protein modification by small protein removal; GO:0031647,regulation of protein stabili…	MATH domain	--	--	--
Cluster-10381.120	2	0.756667	0.16	0.486667	0.753333	0.0933333	0.206667	1623	K11838 ubiquitin carboxyl-terminal hydrolase 7 [EC:3.4.19.12] | (RefSeq) ubiquitin carboxyl-terminal hydrolase 12-like isoform X1 (A)	ko03083: Polycomb repressive complex	MATH domain and coiled-coil domain-containing protein At3g58270-like [Camellia sinensis]	UBP12_ARATH RecName: Full=Ubiquitin C-terminal hydrolase 12 {ECO:0000303|PubMed:11115897}; EC=3.4.19.12 {ECO:0000255|PROSITE-ProRule:PRU10092, ECO:0000255|PROSITE-ProRule:PRU10093}; AltName: Full=Deubiquitinating enzyme 12 {ECO:0000303|PubMed:11115897}; Short=AtUBP12 {ECO:0000303|PubMed:11115897}; AltName: Full=Ubiquitin thioesterase 12 {ECO:0000303|PubMed:11115897}; AltName: Full=Ubiquitin-speci…	A0A4S4D962_CAMSI RecName: Full=Ubiquitinyl hydrolase 1 {ECO:0000256|ARBA:ARBA00012759}; EC=3.4.19.12 {ECO:0000256|ARBA:ARBA00012759};	Ubiquitin carboxyl-terminal hydrolase	GO:0005737,cytoplasm; GO:0005829,cytosol; GO:0005634,nucleus; GO:0004843,cysteine-type deubiquitinase activity; GO:0004197,cysteine-type endopeptidase activity; GO:0009867,jasmonic acid mediated signaling pathway; GO:0010078,maintenance of root meristem identity; GO:0016579,protein deubiquitination; GO:0070646,protein modification by small protein removal; GO:0031647,regulation of protein stabili…	MATH domain	--	--	--
Cluster-10381.123	3	0.78	2.52	1.49	0.4	0.346667	2.68333	792	K11838 ubiquitin carboxyl-terminal hydrolase 7 [EC:3.4.19.12] | (RefSeq) ubiquitin carboxyl-terminal hydrolase 12-like isoform X1 (A)	ko03083: Polycomb repressive complex	hypothetical protein RHGRI_027303 [Rhododendron griersonianum]	UBP12_ARATH RecName: Full=Ubiquitin C-terminal hydrolase 12 {ECO:0000303|PubMed:11115897}; EC=3.4.19.12 {ECO:0000255|PROSITE-ProRule:PRU10092, ECO:0000255|PROSITE-ProRule:PRU10093}; AltName: Full=Deubiquitinating enzyme 12 {ECO:0000303|PubMed:11115897}; Short=AtUBP12 {ECO:0000303|PubMed:11115897}; AltName: Full=Ubiquitin thioesterase 12 {ECO:0000303|PubMed:11115897}; AltName: Full=Ubiquitin-speci…	A0A7C9EBF1_OPUST RecName: Full=USP domain-containing protein {ECO:0000259|PROSITE:PS50235}; Flags: Fragment;	Ubiquitin carboxyl-terminal hydrolase	GO:0005737,cytoplasm; GO:0005829,cytosol; GO:0005634,nucleus; GO:0004843,cysteine-type deubiquitinase activity; GO:0004197,cysteine-type endopeptidase activity; GO:0009867,jasmonic acid mediated signaling pathway; GO:0010078,maintenance of root meristem identity; GO:0016579,protein deubiquitination; GO:0070646,protein modification by small protein removal; GO:0031647,regulation of protein stabili…	Ubiquitin carboxyl-terminal hydrolase	--	--	--
Cluster-10381.124	3	4.62667	7.10333	4.01333	0.156667	2.81333	2.23333	601	K11838 ubiquitin carboxyl-terminal hydrolase 7 [EC:3.4.19.12] | (RefSeq) ubiquitin carboxyl-terminal hydrolase 12-like isoform X1 (A)	ko03083: Polycomb repressive complex	ubiquitin carboxyl-terminal hydrolase 12-like isoform X15 [Camellia sinensis]	UBP12_ARATH RecName: Full=Ubiquitin C-terminal hydrolase 12 {ECO:0000303|PubMed:11115897}; EC=3.4.19.12 {ECO:0000255|PROSITE-ProRule:PRU10092, ECO:0000255|PROSITE-ProRule:PRU10093}; AltName: Full=Deubiquitinating enzyme 12 {ECO:0000303|PubMed:11115897}; Short=AtUBP12 {ECO:0000303|PubMed:11115897}; AltName: Full=Ubiquitin thioesterase 12 {ECO:0000303|PubMed:11115897}; AltName: Full=Ubiquitin-speci…	A0A7C9EBF1_OPUST RecName: Full=USP domain-containing protein {ECO:0000259|PROSITE:PS50235}; Flags: Fragment;	Ubiquitin carboxyl-terminal hydrolase	GO:0005737,cytoplasm; GO:0005829,cytosol; GO:0005634,nucleus; GO:0004843,cysteine-type deubiquitinase activity; GO:0004197,cysteine-type endopeptidase activity; GO:0009867,jasmonic acid mediated signaling pathway; GO:0010078,maintenance of root meristem identity; GO:0016579,protein deubiquitination; GO:0070646,protein modification by small protein removal; GO:0031647,regulation of protein stabili…	Ubiquitin carboxyl-terminal hydrolase	--	--	--
Cluster-10381.126	5	1.33667	0	0.95	0	0.316667	0	1342	K11838 ubiquitin carboxyl-terminal hydrolase 7 [EC:3.4.19.12] | (RefSeq) ubiquitin carboxyl-terminal hydrolase 12-like (A)	ko03083: Polycomb repressive complex	ubiquitin-specific protease 12 [Actinidia rufa]	UBP12_ARATH RecName: Full=Ubiquitin C-terminal hydrolase 12 {ECO:0000303|PubMed:11115897}; EC=3.4.19.12 {ECO:0000255|PROSITE-ProRule:PRU10092, ECO:0000255|PROSITE-ProRule:PRU10093}; AltName: Full=Deubiquitinating enzyme 12 {ECO:0000303|PubMed:11115897}; Short=AtUBP12 {ECO:0000303|PubMed:11115897}; AltName: Full=Ubiquitin thioesterase 12 {ECO:0000303|PubMed:11115897}; AltName: Full=Ubiquitin-speci…	A0A7J0GLG2_9ERIC RecName: Full=Ubiquitinyl hydrolase 1 {ECO:0000256|ARBA:ARBA00012759}; EC=3.4.19.12 {ECO:0000256|ARBA:ARBA00012759};	Ubiquitin carboxyl-terminal hydrolase	GO:0005737,cytoplasm; GO:0005829,cytosol; GO:0005634,nucleus; GO:0004843,cysteine-type deubiquitinase activity; GO:0004197,cysteine-type endopeptidase activity; GO:0009867,jasmonic acid mediated signaling pathway; GO:0010078,maintenance of root meristem identity; GO:0016579,protein deubiquitination; GO:0070646,protein modification by small protein removal; GO:0031647,regulation of protein stabili…	Ubiquitin-specific protease C-terminal	--	--	--
Cluster-10381.127	2	16.4967	16.2967	11.8633	0.673333	9.19667	15.6033	3781	K11838 ubiquitin carboxyl-terminal hydrolase 7 [EC:3.4.19.12] | (RefSeq) ubiquitin carboxyl-terminal hydrolase 12-like (A)	ko03083: Polycomb repressive complex	ubiquitin carboxyl-terminal hydrolase 12-like [Camellia sinensis]	UBP12_ARATH RecName: Full=Ubiquitin C-terminal hydrolase 12 {ECO:0000303|PubMed:11115897}; EC=3.4.19.12 {ECO:0000255|PROSITE-ProRule:PRU10092, ECO:0000255|PROSITE-ProRule:PRU10093}; AltName: Full=Deubiquitinating enzyme 12 {ECO:0000303|PubMed:11115897}; Short=AtUBP12 {ECO:0000303|PubMed:11115897}; AltName: Full=Ubiquitin thioesterase 12 {ECO:0000303|PubMed:11115897}; AltName: Full=Ubiquitin-speci…	D7T3A6_VITVI RecName: Full=Ubiquitinyl hydrolase 1 {ECO:0000256|ARBA:ARBA00012759}; EC=3.4.19.12 {ECO:0000256|ARBA:ARBA00012759};	Ubiquitin carboxyl-terminal hydrolase	GO:0005737,cytoplasm; GO:0005829,cytosol; GO:0005634,nucleus; GO:0004843,cysteine-type deubiquitinase activity; GO:0004197,cysteine-type endopeptidase activity; GO:0009867,jasmonic acid mediated signaling pathway; GO:0010078,maintenance of root meristem identity; GO:0016579,protein deubiquitination; GO:0070646,protein modification by small protein removal; GO:0031647,regulation of protein stabili…	ICP0-binding domain of Ubiquitin-specific protease 7	--	--	--
Cluster-10381.129	2	44.0067	43.7133	27.22	15.8667	26.4	42.2567	582	K11838 ubiquitin carboxyl-terminal hydrolase 7 [EC:3.4.19.12] | (RefSeq) ubiquitin carboxyl-terminal hydrolase 12-like isoform X1 (A)	ko03083: Polycomb repressive complex	ubiquitin carboxyl-terminal hydrolase 13 isoform X5 [Jatropha curcas]	UBP12_ARATH RecName: Full=Ubiquitin C-terminal hydrolase 12 {ECO:0000303|PubMed:11115897}; EC=3.4.19.12 {ECO:0000255|PROSITE-ProRule:PRU10092, ECO:0000255|PROSITE-ProRule:PRU10093}; AltName: Full=Deubiquitinating enzyme 12 {ECO:0000303|PubMed:11115897}; Short=AtUBP12 {ECO:0000303|PubMed:11115897}; AltName: Full=Ubiquitin thioesterase 12 {ECO:0000303|PubMed:11115897}; AltName: Full=Ubiquitin-speci…	A0A803QUI3_CANSA RecName: Full=Ubiquitinyl hydrolase 1 {ECO:0000256|ARBA:ARBA00012759}; EC=3.4.19.12 {ECO:0000256|ARBA:ARBA00012759};	Ubiquitin carboxyl-terminal hydrolase	GO:0005737,cytoplasm; GO:0005829,cytosol; GO:0005634,nucleus; GO:0004843,cysteine-type deubiquitinase activity; GO:0004197,cysteine-type endopeptidase activity; GO:0009867,jasmonic acid mediated signaling pathway; GO:0010078,maintenance of root meristem identity; GO:0016579,protein deubiquitination; GO:0070646,protein modification by small protein removal; GO:0031647,regulation of protein stabili…	Ubiquitin-specific protease C-terminal	--	--	--
Cluster-10381.130	4	3.58	2.35	2.66667	26.5533	1.07333	25.1567	2311	K11446 [histone H3]-trimethyl-L-lysine4 demethylase [EC:1.14.11.67] | (RefSeq) lysine-specific demethylase 5A isoform X1 (A)	--	lysine-specific demethylase JMJ706-like isoform X2 [Camellia sinensis]	JMJ13_ARATH RecName: Full=Lysine-specific demethylase JMJ13 {ECO:0000303|PubMed:30899015}; EC=1.14.11.- {ECO:0000269|PubMed:30899015}; AltName: Full=Jumonji domain-containing protein 13 {ECO:0000303|PubMed:18713399, ECO:0000303|PubMed:30899015}; Short=AtJMJ13 {ECO:0000303|PubMed:18713399}; Short=Protein JUMONJI 13 {ECO:0000303|PubMed:18713399, ECO:0000303|PubMed:30899015}; AltName: Full=Lysine-sp…	A0A7J7GDB9_CAMSI SubName: Full=Uncharacterized protein {ECO:0000313|EMBL:KAF5938730.1};	DNA-binding protein jumonji/RBP2/SMCY, contains JmjC domain	GO:0005634,nucleus; GO:0003700,DNA-binding transcription factor activity; GO:0042393,histone binding; GO:0032452,histone demethylase activity; GO:0071558,histone H3-tri/di-methyl-lysine-27 demethylase activity; GO:0034647,histone H3-tri/di/monomethyl-lysine-4 demethylase activity; GO:0006338,chromatin remodeling; GO:0048571,long-day photoperiodism; GO:0045814,negative regulation of gene expressio…	JmjC domain, hydroxylase	Jumonji	TR	Jumonji
Cluster-10381.131	2	41.8033	26.2433	18.9667	4.68667	15.65	45.7133	1079	K11838 ubiquitin carboxyl-terminal hydrolase 7 [EC:3.4.19.12] | (RefSeq) ubiquitin carboxyl-terminal hydrolase 12-like isoform X1 (A)	ko03083: Polycomb repressive complex	ubiquitin carboxyl-terminal hydrolase 12-like isoform X15 [Camellia sinensis]	UBP12_ARATH RecName: Full=Ubiquitin C-terminal hydrolase 12 {ECO:0000303|PubMed:11115897}; EC=3.4.19.12 {ECO:0000255|PROSITE-ProRule:PRU10092, ECO:0000255|PROSITE-ProRule:PRU10093}; AltName: Full=Deubiquitinating enzyme 12 {ECO:0000303|PubMed:11115897}; Short=AtUBP12 {ECO:0000303|PubMed:11115897}; AltName: Full=Ubiquitin thioesterase 12 {ECO:0000303|PubMed:11115897}; AltName: Full=Ubiquitin-speci…	A0A5B6Z5F5_DAVIN RecName: Full=Ubiquitin carboxyl-terminal hydrolase {ECO:0000256|RuleBase:RU366025}; EC=3.4.19.12 {ECO:0000256|RuleBase:RU366025};	Ubiquitin carboxyl-terminal hydrolase	GO:0005737,cytoplasm; GO:0005829,cytosol; GO:0005634,nucleus; GO:0004843,cysteine-type deubiquitinase activity; GO:0004197,cysteine-type endopeptidase activity; GO:0009867,jasmonic acid mediated signaling pathway; GO:0010078,maintenance of root meristem identity; GO:0016579,protein deubiquitination; GO:0070646,protein modification by small protein removal; GO:0031647,regulation of protein stabili…	MATH domain	--	--	--
Cluster-10381.132	6	0.25	0.07	0.253333	0.1	3.51333	0.203333	1677	K11838 ubiquitin carboxyl-terminal hydrolase 7 [EC:3.4.19.12] | (RefSeq) ubiquitin carboxyl-terminal hydrolase 12-like isoform X1 (A)	ko03083: Polycomb repressive complex	ubiquitin carboxyl-terminal hydrolase 12-like isoform X2 [Camellia sinensis]	UBP13_ARATH RecName: Full=Ubiquitin C-terminal hydrolase 13 {ECO:0000303|PubMed:11115897}; EC=3.4.19.12 {ECO:0000255|PROSITE-ProRule:PRU10092, ECO:0000255|PROSITE-ProRule:PRU10093}; AltName: Full=Deubiquitinating enzyme 13 {ECO:0000303|PubMed:11115897}; Short=AtUBP13 {ECO:0000303|PubMed:11115897}; AltName: Full=Ubiquitin thioesterase 13 {ECO:0000303|PubMed:11115897}; AltName: Full=Ubiquitin-speci…	A0A4S4D962_CAMSI RecName: Full=Ubiquitinyl hydrolase 1 {ECO:0000256|ARBA:ARBA00012759}; EC=3.4.19.12 {ECO:0000256|ARBA:ARBA00012759};	Ubiquitin carboxyl-terminal hydrolase	GO:0005737,cytoplasm; GO:0005829,cytosol; GO:0005634,nucleus; GO:0009506,plasmodesma; GO:0004843,cysteine-type deubiquitinase activity; GO:0004197,cysteine-type endopeptidase activity; GO:0009867,jasmonic acid mediated signaling pathway; GO:0010078,maintenance of root meristem identity; GO:0016579,protein deubiquitination; GO:0070646,protein modification by small protein removal; GO:0031647,regul…	ICP0-binding domain of Ubiquitin-specific protease 7	--	--	--
Cluster-10381.134	5	26.9867	9.95	20.3067	10.18	15.8333	17.4467	2730	K11838 ubiquitin carboxyl-terminal hydrolase 7 [EC:3.4.19.12] | (RefSeq) ubiquitin carboxyl-terminal hydrolase 12-like (A)	ko03083: Polycomb repressive complex	ubiquitin carboxyl-terminal hydrolase 12-like [Camellia sinensis]	UBP12_ARATH RecName: Full=Ubiquitin C-terminal hydrolase 12 {ECO:0000303|PubMed:11115897}; EC=3.4.19.12 {ECO:0000255|PROSITE-ProRule:PRU10092, ECO:0000255|PROSITE-ProRule:PRU10093}; AltName: Full=Deubiquitinating enzyme 12 {ECO:0000303|PubMed:11115897}; Short=AtUBP12 {ECO:0000303|PubMed:11115897}; AltName: Full=Ubiquitin thioesterase 12 {ECO:0000303|PubMed:11115897}; AltName: Full=Ubiquitin-speci…	A0A7J7GBE4_CAMSI RecName: Full=Ubiquitinyl hydrolase 1 {ECO:0000256|ARBA:ARBA00012759}; EC=3.4.19.12 {ECO:0000256|ARBA:ARBA00012759};	Ubiquitin carboxyl-terminal hydrolase	GO:0005737,cytoplasm; GO:0005829,cytosol; GO:0005634,nucleus; GO:0004843,cysteine-type deubiquitinase activity; GO:0004197,cysteine-type endopeptidase activity; GO:0009867,jasmonic acid mediated signaling pathway; GO:0010078,maintenance of root meristem identity; GO:0016579,protein deubiquitination; GO:0070646,protein modification by small protein removal; GO:0031647,regulation of protein stabili…	ICP0-binding domain of Ubiquitin-specific protease 7	--	--	--
Cluster-10381.135	1	0.03	0.566667	0	0.166667	0	1.53667	2203	K11838 ubiquitin carboxyl-terminal hydrolase 7 [EC:3.4.19.12] | (RefSeq) ubiquitin carboxyl-terminal hydrolase 12-like (A)	ko03083: Polycomb repressive complex	ubiquitin carboxyl-terminal hydrolase 12-like [Camellia sinensis]	UBP12_ARATH RecName: Full=Ubiquitin C-terminal hydrolase 12 {ECO:0000303|PubMed:11115897}; EC=3.4.19.12 {ECO:0000255|PROSITE-ProRule:PRU10092, ECO:0000255|PROSITE-ProRule:PRU10093}; AltName: Full=Deubiquitinating enzyme 12 {ECO:0000303|PubMed:11115897}; Short=AtUBP12 {ECO:0000303|PubMed:11115897}; AltName: Full=Ubiquitin thioesterase 12 {ECO:0000303|PubMed:11115897}; AltName: Full=Ubiquitin-speci…	A0A2R6Q471_ACTCC RecName: Full=Ubiquitinyl hydrolase 1 {ECO:0000256|ARBA:ARBA00012759}; EC=3.4.19.12 {ECO:0000256|ARBA:ARBA00012759};	Ubiquitin carboxyl-terminal hydrolase	GO:0005737,cytoplasm; GO:0005829,cytosol; GO:0005634,nucleus; GO:0004843,cysteine-type deubiquitinase activity; GO:0004197,cysteine-type endopeptidase activity; GO:0009867,jasmonic acid mediated signaling pathway; GO:0010078,maintenance of root meristem identity; GO:0016579,protein deubiquitination; GO:0070646,protein modification by small protein removal; GO:0031647,regulation of protein stabili…	Ubiquitin-specific protease C-terminal	--	--	--
Cluster-10381.136	4	0.53	2.87333	0.83	10.2267	0.993333	8.61	887	K11838 ubiquitin carboxyl-terminal hydrolase 7 [EC:3.4.19.12] | (RefSeq) ubiquitin carboxyl-terminal hydrolase 12-like (A)	ko03083: Polycomb repressive complex	Ubiquitin carboxyl-terminal hydrolase 12 [Camellia lanceoleosa]	UBP12_ARATH RecName: Full=Ubiquitin C-terminal hydrolase 12 {ECO:0000303|PubMed:11115897}; EC=3.4.19.12 {ECO:0000255|PROSITE-ProRule:PRU10092, ECO:0000255|PROSITE-ProRule:PRU10093}; AltName: Full=Deubiquitinating enzyme 12 {ECO:0000303|PubMed:11115897}; Short=AtUBP12 {ECO:0000303|PubMed:11115897}; AltName: Full=Ubiquitin thioesterase 12 {ECO:0000303|PubMed:11115897}; AltName: Full=Ubiquitin-speci…	A0A7J7GBE4_CAMSI RecName: Full=Ubiquitinyl hydrolase 1 {ECO:0000256|ARBA:ARBA00012759}; EC=3.4.19.12 {ECO:0000256|ARBA:ARBA00012759};	Ubiquitin carboxyl-terminal hydrolase	GO:0005737,cytoplasm; GO:0005829,cytosol; GO:0005634,nucleus; GO:0004843,cysteine-type deubiquitinase activity; GO:0004197,cysteine-type endopeptidase activity; GO:0009867,jasmonic acid mediated signaling pathway; GO:0010078,maintenance of root meristem identity; GO:0016579,protein deubiquitination; GO:0070646,protein modification by small protein removal; GO:0031647,regulation of protein stabili…	--	--	--	--
Cluster-10381.139	1	0	17.07	0	14.7633	0.11	18.3833	2563	K11838 ubiquitin carboxyl-terminal hydrolase 7 [EC:3.4.19.12] | (RefSeq) ubiquitin carboxyl-terminal hydrolase 12-like (A)	ko03083: Polycomb repressive complex	ubiquitin carboxyl-terminal hydrolase 12-like [Camellia sinensis]	UBP12_ARATH RecName: Full=Ubiquitin C-terminal hydrolase 12 {ECO:0000303|PubMed:11115897}; EC=3.4.19.12 {ECO:0000255|PROSITE-ProRule:PRU10092, ECO:0000255|PROSITE-ProRule:PRU10093}; AltName: Full=Deubiquitinating enzyme 12 {ECO:0000303|PubMed:11115897}; Short=AtUBP12 {ECO:0000303|PubMed:11115897}; AltName: Full=Ubiquitin thioesterase 12 {ECO:0000303|PubMed:11115897}; AltName: Full=Ubiquitin-speci…	A0A2R6Q471_ACTCC RecName: Full=Ubiquitinyl hydrolase 1 {ECO:0000256|ARBA:ARBA00012759}; EC=3.4.19.12 {ECO:0000256|ARBA:ARBA00012759};	Ubiquitin carboxyl-terminal hydrolase	GO:0005737,cytoplasm; GO:0005829,cytosol; GO:0005634,nucleus; GO:0004843,cysteine-type deubiquitinase activity; GO:0004197,cysteine-type endopeptidase activity; GO:0009867,jasmonic acid mediated signaling pathway; GO:0010078,maintenance of root meristem identity; GO:0016579,protein deubiquitination; GO:0070646,protein modification by small protein removal; GO:0031647,regulation of protein stabili…	ICP0-binding domain of Ubiquitin-specific protease 7	--	--	--
Cluster-10381.14	4	0	0.236667	0.6	6.38333	0.236667	5.96667	673	--	--	hypothetical protein TEA_000775 [Camellia sinensis var. sinensis]	--	A0A4S4E2N2_CAMSI RecName: Full=AAA domain-containing protein {ECO:0000259|SMART:SM00382};	--	GO:0005852,eukaryotic translation initiation factor 3 complex; GO:0005524,ATP binding; GO:0016887,ATP hydrolysis activity; GO:0003743,translation initiation factor activity; GO:0035494,SNARE complex disassembly; GO:0000166,nucleotide binding; GO:0003674,molecular_function; GO:0005488,binding; GO:0017076,purine nucleotide binding; GO:0030554,adenyl nucleotide binding; GO:0032553,ribonucleotide bin…	--	--	--	--
Cluster-10381.140	3	29.8067	52.7867	9.16	27.1433	13.2	50.91	969	K11838 ubiquitin carboxyl-terminal hydrolase 7 [EC:3.4.19.12] | (RefSeq) ubiquitin carboxyl-terminal hydrolase 12-like isoform X1 (A)	ko03083: Polycomb repressive complex	ubiquitin carboxyl-terminal hydrolase 12-like isoform X1 [Camellia sinensis]	UBP13_ARATH RecName: Full=Ubiquitin C-terminal hydrolase 13 {ECO:0000303|PubMed:11115897}; EC=3.4.19.12 {ECO:0000255|PROSITE-ProRule:PRU10092, ECO:0000255|PROSITE-ProRule:PRU10093}; AltName: Full=Deubiquitinating enzyme 13 {ECO:0000303|PubMed:11115897}; Short=AtUBP13 {ECO:0000303|PubMed:11115897}; AltName: Full=Ubiquitin thioesterase 13 {ECO:0000303|PubMed:11115897}; AltName: Full=Ubiquitin-speci…	A0A5B6Z5F5_DAVIN RecName: Full=Ubiquitin carboxyl-terminal hydrolase {ECO:0000256|RuleBase:RU366025}; EC=3.4.19.12 {ECO:0000256|RuleBase:RU366025};	Ubiquitin carboxyl-terminal hydrolase	GO:0005737,cytoplasm; GO:0005829,cytosol; GO:0005634,nucleus; GO:0009506,plasmodesma; GO:0004843,cysteine-type deubiquitinase activity; GO:0004197,cysteine-type endopeptidase activity; GO:0009867,jasmonic acid mediated signaling pathway; GO:0010078,maintenance of root meristem identity; GO:0016579,protein deubiquitination; GO:0070646,protein modification by small protein removal; GO:0031647,regul…	MATH domain	--	--	--
Cluster-10381.141	3	75.5667	137.14	40.5433	28.64	41.5833	75.0733	4443	K11838 ubiquitin carboxyl-terminal hydrolase 7 [EC:3.4.19.12] | (RefSeq) ubiquitin carboxyl-terminal hydrolase 12-like (A)	ko03083: Polycomb repressive complex	ubiquitin carboxyl-terminal hydrolase 12-like [Camellia sinensis]	UBP12_ARATH RecName: Full=Ubiquitin C-terminal hydrolase 12 {ECO:0000303|PubMed:11115897}; EC=3.4.19.12 {ECO:0000255|PROSITE-ProRule:PRU10092, ECO:0000255|PROSITE-ProRule:PRU10093}; AltName: Full=Deubiquitinating enzyme 12 {ECO:0000303|PubMed:11115897}; Short=AtUBP12 {ECO:0000303|PubMed:11115897}; AltName: Full=Ubiquitin thioesterase 12 {ECO:0000303|PubMed:11115897}; AltName: Full=Ubiquitin-speci…	A0A4S4D962_CAMSI RecName: Full=Ubiquitinyl hydrolase 1 {ECO:0000256|ARBA:ARBA00012759}; EC=3.4.19.12 {ECO:0000256|ARBA:ARBA00012759};	Ubiquitin carboxyl-terminal hydrolase	GO:0005737,cytoplasm; GO:0005829,cytosol; GO:0005634,nucleus; GO:0004843,cysteine-type deubiquitinase activity; GO:0004197,cysteine-type endopeptidase activity; GO:0009867,jasmonic acid mediated signaling pathway; GO:0010078,maintenance of root meristem identity; GO:0016579,protein deubiquitination; GO:0070646,protein modification by small protein removal; GO:0031647,regulation of protein stabili…	Ubiquitin carboxyl-terminal hydrolase	Jumonji	TR	Jumonji
Cluster-10381.144	3	7.71333	18.29	6.83	15.8367	4.97667	16.17	690	K11838 ubiquitin carboxyl-terminal hydrolase 7 [EC:3.4.19.12] | (RefSeq) ubiquitin carboxyl-terminal hydrolase 12-like isoform X1 (A)	ko03083: Polycomb repressive complex	ubiquitin carboxyl-terminal hydrolase 12-like [Coffea eugenioides]	UBP12_ARATH RecName: Full=Ubiquitin C-terminal hydrolase 12 {ECO:0000303|PubMed:11115897}; EC=3.4.19.12 {ECO:0000255|PROSITE-ProRule:PRU10092, ECO:0000255|PROSITE-ProRule:PRU10093}; AltName: Full=Deubiquitinating enzyme 12 {ECO:0000303|PubMed:11115897}; Short=AtUBP12 {ECO:0000303|PubMed:11115897}; AltName: Full=Ubiquitin thioesterase 12 {ECO:0000303|PubMed:11115897}; AltName: Full=Ubiquitin-speci…	A0A5B6Z4Z5_DAVIN RecName: Full=Ubiquitinyl hydrolase 1 {ECO:0000256|ARBA:ARBA00012759}; EC=3.4.19.12 {ECO:0000256|ARBA:ARBA00012759}; Flags: Fragment;	Ubiquitin carboxyl-terminal hydrolase	GO:0005737,cytoplasm; GO:0005829,cytosol; GO:0005634,nucleus; GO:0004843,cysteine-type deubiquitinase activity; GO:0004197,cysteine-type endopeptidase activity; GO:0009867,jasmonic acid mediated signaling pathway; GO:0010078,maintenance of root meristem identity; GO:0016579,protein deubiquitination; GO:0070646,protein modification by small protein removal; GO:0031647,regulation of protein stabili…	--	--	--	--
Cluster-10381.146	2	61.86	63.82	41.9167	30.5667	26.08	36.27	377	K11838 ubiquitin carboxyl-terminal hydrolase 7 [EC:3.4.19.12] | (RefSeq) ubiquitin carboxyl-terminal hydrolase 12-like isoform X1 (A)	ko03083: Polycomb repressive complex	Ubiquitin carboxyl-terminal hydrolase 13 [Vitis vinifera]	UBP13_ARATH RecName: Full=Ubiquitin C-terminal hydrolase 13 {ECO:0000303|PubMed:11115897}; EC=3.4.19.12 {ECO:0000255|PROSITE-ProRule:PRU10092, ECO:0000255|PROSITE-ProRule:PRU10093}; AltName: Full=Deubiquitinating enzyme 13 {ECO:0000303|PubMed:11115897}; Short=AtUBP13 {ECO:0000303|PubMed:11115897}; AltName: Full=Ubiquitin thioesterase 13 {ECO:0000303|PubMed:11115897}; AltName: Full=Ubiquitin-speci…	A0A438H2J8_VITVI RecName: Full=Ubiquitinyl hydrolase 1 {ECO:0000256|ARBA:ARBA00012759}; EC=3.4.19.12 {ECO:0000256|ARBA:ARBA00012759};	Ubiquitin carboxyl-terminal hydrolase	GO:0005737,cytoplasm; GO:0005829,cytosol; GO:0005634,nucleus; GO:0009506,plasmodesma; GO:0004843,cysteine-type deubiquitinase activity; GO:0004197,cysteine-type endopeptidase activity; GO:0009867,jasmonic acid mediated signaling pathway; GO:0010078,maintenance of root meristem identity; GO:0016579,protein deubiquitination; GO:0070646,protein modification by small protein removal; GO:0031647,regul…	Ubiquitin-specific protease C-terminal	--	--	--
Cluster-10381.150	4	0	1.40333	0.106667	3.89	0	2.78333	688	K10405 kinesin family member C1 | (RefSeq) kinesin-like protein KIN-14C (A)	ko04814: Motor proteins	Coatomer subunit beta'-3 [Camellia lanceoleosa]	KN14C_ARATH RecName: Full=Kinesin-like protein KIN-14C {ECO:0000305}; AltName: Full=AtKIN14a {ECO:0000303|PubMed:18088313}; AltName: Full=Kinesin-like protein KatA {ECO:0000303|PubMed:8492804, ECO:0000303|PubMed:8597656};	A0A7J7GV59_CAMSI RecName: Full=Kinesin-like protein {ECO:0000256|RuleBase:RU000394};	Kinesin (KAR3 subfamily)	GO:0005737,cytoplasm; GO:0005871,kinesin complex; GO:0000776,kinetochore; GO:0005874,microtubule; GO:0005872,minus-end kinesin complex; GO:0005634,nucleus; GO:0009524,phragmoplast; GO:0005819,spindle; GO:0005524,ATP binding; GO:0016887,ATP hydrolysis activity; GO:0008017,microtubule binding; GO:0003777,microtubule motor activity; GO:0008569,minus-end-directed microtubule motor activity; GO:000997…	--	--	--	--
Cluster-10381.152	1	0.506667	7.86667	0.13	12.2433	0.306667	14.3867	465	K10405 kinesin family member C1 | (RefSeq) kinesin-like protein KIN-14C (A)	ko04814: Motor proteins	kinesin-like protein KIN-14C [Camellia sinensis]	KN14D_ARATH RecName: Full=Kinesin-like protein KIN-14D {ECO:0000305}; AltName: Full=AtKIN14b {ECO:0000303|PubMed:18088313};	A0A7J7GV59_CAMSI RecName: Full=Kinesin-like protein {ECO:0000256|RuleBase:RU000394};	Kinesin (KAR3 subfamily)	GO:0005871,kinesin complex; GO:0005874,microtubule; GO:0005634,nucleus; GO:0009524,phragmoplast; GO:0005876,spindle microtubule; GO:0005524,ATP binding; GO:0016887,ATP hydrolysis activity; GO:0008017,microtubule binding; GO:0003777,microtubule motor activity; GO:0051301,cell division; GO:0000226,microtubule cytoskeleton organization; GO:0007018,microtubule-based movement; GO:0051225,spindle assem…	--	--	--	--
Cluster-10381.154	4	0	0.4	0	5.05667	0.0466667	2.69333	616	--	--	uncharacterized protein LOC114317774 [Camellia sinensis]	--	A0A7J7FY68_CAMSI SubName: Full=Uncharacterized protein {ECO:0000313|EMBL:KAF5933353.1};	--	--	--	--	--	--
Cluster-10381.161	4	1.06667	1.22333	2.09333	5.06667	3.56667	4.92333	610	K01090 protein phosphatase [EC:3.1.3.16] | (RefSeq) serine/threonine-protein phosphatase BSL1-like isoform X1 (A)	--	serine/threonine-protein phosphatase BSL3-like [Trifolium medium]	BSL2_ARATH RecName: Full=Serine/threonine-protein phosphatase BSL2; EC=3.1.3.16; AltName: Full=BSU1-like protein 2;	A0A392N0Y5_9FABA SubName: Full=Serine/threonine-protein phosphatase BSL3-like {ECO:0000313|EMBL:MCH92628.1};	Kelch repeat-containing proteins	GO:0005737,cytoplasm; GO:0005576,extracellular region; GO:0005634,nucleus; GO:0005886,plasma membrane; GO:0046872,metal ion binding; GO:0017018,myosin phosphatase activity; GO:0009742,brassinosteroid mediated signaling pathway; GO:0003674,molecular_function; GO:0005488,binding; GO:0043167,ion binding; GO:0043169,cation binding; GO:0003824,catalytic activity; GO:0004721,phosphoprotein phosphatase …	--	--	--	--
Cluster-10381.165	1	0.0666667	0.32	0.136667	0.42	0.0166667	1.28	1244	K01090 protein phosphatase [EC:3.1.3.16] | (RefSeq) serine/threonine-protein phosphatase BSL1-like (A)	--	hypothetical protein C5167_045473, partial [Papaver somniferum]	BSL2_ORYSJ RecName: Full=Serine/threonine-protein phosphatase BSL2 homolog; EC=3.1.3.16; AltName: Full=BSU1-like protein 2 homolog;	A0A4Y7LAZ9_PAPSO RecName: Full=Serine/threonine-protein phosphatase {ECO:0000256|RuleBase:RU004273}; EC=3.1.3.16 {ECO:0000256|RuleBase:RU004273}; Flags: Fragment;	Serine/threonine specific protein phosphatase PP1, catalytic subunit	GO:0005634,nucleus; GO:0046872,metal ion binding; GO:0017018,myosin phosphatase activity; GO:0009742,brassinosteroid mediated signaling pathway; GO:0003674,molecular_function; GO:0005488,binding; GO:0043167,ion binding; GO:0043169,cation binding; GO:0003824,catalytic activity; GO:0004721,phosphoprotein phosphatase activity; GO:0004722,protein serine/threonine phosphatase activity; GO:0016787,hydr…	Calcineurin-like phosphoesterase	--	--	--
Cluster-10381.166	1	0.48	1.02667	0.456667	0.77	0.933333	1.05333	2241	K01090 protein phosphatase [EC:3.1.3.16] | (RefSeq) serine/threonine-protein phosphatase BSL1-like (A)	--	putative phosphoprotein phosphatase [Prunus yedoensis var. nudiflora]	BSL2_ARATH RecName: Full=Serine/threonine-protein phosphatase BSL2; EC=3.1.3.16; AltName: Full=BSU1-like protein 2;	A0A314XSE2_PRUYE SubName: Full=Putative phosphoprotein phosphatase {ECO:0000313|EMBL:PQP94057.1};	Kelch repeat-containing proteins	GO:0005737,cytoplasm; GO:0005576,extracellular region; GO:0005634,nucleus; GO:0005886,plasma membrane; GO:0046872,metal ion binding; GO:0017018,myosin phosphatase activity; GO:0009742,brassinosteroid mediated signaling pathway; GO:0003674,molecular_function; GO:0005488,binding; GO:0043167,ion binding; GO:0043169,cation binding; GO:0003824,catalytic activity; GO:0004721,phosphoprotein phosphatase …	Galactose oxidase, central domain	--	--	--
Cluster-10381.167	1	9.55	9.79	5.11	4.43667	6.22333	11.6567	4628	K01090 protein phosphatase [EC:3.1.3.16] | (RefSeq) serine/threonine-protein phosphatase BSL1-like (A)	--	Serine/threonine-protein phosphatase BSL3 [Camellia lanceoleosa]	BSL3_ARATH RecName: Full=Serine/threonine-protein phosphatase BSL3; EC=3.1.3.16; AltName: Full=BSU1-like protein 3;	A0A7J7GDT8_CAMSI RecName: Full=Serine/threonine-protein phosphatase {ECO:0000256|PIRNR:PIRNR036363, ECO:0000256|RuleBase:RU004273}; EC=3.1.3.16 {ECO:0000256|PIRNR:PIRNR036363, ECO:0000256|RuleBase:RU004273};	Kelch repeat-containing proteins	GO:0005634,nucleus; GO:0005777,peroxisome; GO:0046872,metal ion binding; GO:0017018,myosin phosphatase activity; GO:0009742,brassinosteroid mediated signaling pathway; GO:0003674,molecular_function; GO:0005488,binding; GO:0043167,ion binding; GO:0043169,cation binding; GO:0003824,catalytic activity; GO:0004721,phosphoprotein phosphatase activity; GO:0004722,protein serine/threonine phosphatase ac…	Calcineurin-like phosphoesterase	--	--	--
Cluster-10381.169	3	15.3	41.79	17.05	5.05667	7.37	19.7567	1596	K01090 protein phosphatase [EC:3.1.3.16] | (RefSeq) serine/threonine-protein phosphatase BSL1-like isoform X1 (A)	--	serine/threonine-protein phosphatase BSL3 [Camellia sinensis]	BSL3_ARATH RecName: Full=Serine/threonine-protein phosphatase BSL3; EC=3.1.3.16; AltName: Full=BSU1-like protein 3;	A0A5B7A5T8_DAVIN RecName: Full=Serine/threonine-protein phosphatase {ECO:0000256|PIRNR:PIRNR036363, ECO:0000256|RuleBase:RU004273}; EC=3.1.3.16 {ECO:0000256|PIRNR:PIRNR036363, ECO:0000256|RuleBase:RU004273};	Kelch repeat-containing proteins	GO:0005634,nucleus; GO:0005777,peroxisome; GO:0046872,metal ion binding; GO:0017018,myosin phosphatase activity; GO:0009742,brassinosteroid mediated signaling pathway; GO:0003674,molecular_function; GO:0005488,binding; GO:0043167,ion binding; GO:0043169,cation binding; GO:0003824,catalytic activity; GO:0004721,phosphoprotein phosphatase activity; GO:0004722,protein serine/threonine phosphatase ac…	Galactose oxidase, central domain	--	--	--
Cluster-10381.170	1	12.9167	17.36	7.44333	2.21333	4.35	34.3633	353	K01090 protein phosphatase [EC:3.1.3.16] | (RefSeq) serine/threonine-protein phosphatase BSL1-like isoform X1 (A)	--	hypothetical protein M8C21_008880 [Ambrosia artemisiifolia]	BSL2_ARATH RecName: Full=Serine/threonine-protein phosphatase BSL2; EC=3.1.3.16; AltName: Full=BSU1-like protein 2;	A0A392N0Y5_9FABA SubName: Full=Serine/threonine-protein phosphatase BSL3-like {ECO:0000313|EMBL:MCH92628.1};	Kelch repeat-containing proteins	GO:0005737,cytoplasm; GO:0005576,extracellular region; GO:0005634,nucleus; GO:0005886,plasma membrane; GO:0046872,metal ion binding; GO:0017018,myosin phosphatase activity; GO:0009742,brassinosteroid mediated signaling pathway; GO:0003674,molecular_function; GO:0005488,binding; GO:0043167,ion binding; GO:0043169,cation binding; GO:0003824,catalytic activity; GO:0004721,phosphoprotein phosphatase …	Galactose oxidase, central domain	--	--	--
Cluster-10381.173	4	0	17.2233	0	20.3233	0	9.11	339	K11876 proteasome assembly chaperone 2 | (RefSeq) uncharacterized protein LOC114306227 isoform X1 (A)	--	coatomer subunit delta-1-like [Camellia sinensis]	--	A0A7J7FTD9_CAMSI SubName: Full=Uncharacterized protein {ECO:0000313|EMBL:KAF5931635.1};	--	--	--	--	--	--
Cluster-10381.180	3	0.686667	17.2167	0.79	7.22333	0.546667	10.6367	1207	K00036 glucose-6-phosphate 1-dehydrogenase [EC:1.1.1.49 1.1.1.363] | (RefSeq) glucose-6-phosphate 1-dehydrogenase 6, cytoplasmic-like (A)	ko00030: Pentose phosphate pathway; ko00480: Glutathione metabolism; ko01100: Metabolic pathways; ko01110: Biosynthesis of secondary metabolites; ko01200: Carbon metabolism	hypothetical protein HYC85_028302 [Camellia sinensis]	--	A0A7J7G1N1_CAMSI SubName: Full=Uncharacterized protein {ECO:0000313|EMBL:KAF5933126.1};	--	--	Plant transposase (Ptta/En/Spm family)	--	--	--
Cluster-10381.182	5	2.65667	0	3.59	0	3.89	0.15	1471	K00036 glucose-6-phosphate 1-dehydrogenase [EC:1.1.1.49 1.1.1.363] | (RefSeq) glucose-6-phosphate 1-dehydrogenase 6, cytoplasmic-like (A)	ko00030: Pentose phosphate pathway; ko00480: Glutathione metabolism; ko01100: Metabolic pathways; ko01110: Biosynthesis of secondary metabolites; ko01200: Carbon metabolism	hypothetical protein HYC85_028302 [Camellia sinensis]	--	A0A7J7G1N1_CAMSI SubName: Full=Uncharacterized protein {ECO:0000313|EMBL:KAF5933126.1};	--	--	Plant transposase (Ptta/En/Spm family)	--	--	--
Cluster-10381.183	5	1.17	0.113333	2.47333	0.11	1.98	0.226667	1565	K00036 glucose-6-phosphate 1-dehydrogenase [EC:1.1.1.49 1.1.1.363] | (RefSeq) glucose-6-phosphate 1-dehydrogenase 6, cytoplasmic-like (A)	ko00030: Pentose phosphate pathway; ko00480: Glutathione metabolism; ko01100: Metabolic pathways; ko01110: Biosynthesis of secondary metabolites; ko01200: Carbon metabolism	hypothetical protein HYC85_028302 [Camellia sinensis]	--	A0A7J7G1N1_CAMSI SubName: Full=Uncharacterized protein {ECO:0000313|EMBL:KAF5933126.1};	--	--	--	--	--	--
Cluster-10381.184	1	0.506667	1.10667	0	0.436667	0	1.67333	1774	K00036 glucose-6-phosphate 1-dehydrogenase [EC:1.1.1.49 1.1.1.363] | (RefSeq) glucose-6-phosphate 1-dehydrogenase 6, cytoplasmic-like (A)	ko00030: Pentose phosphate pathway; ko00480: Glutathione metabolism; ko01100: Metabolic pathways; ko01110: Biosynthesis of secondary metabolites; ko01200: Carbon metabolism	hypothetical protein HYC85_028302 [Camellia sinensis]	ATA15_ARATH RecName: Full=Senescence-associated protein AAF, chlorolplastic {ECO:0000305}; AltName: Full=Protein ARABIDOPSIS A-FIFTEEN {ECO:0000303|PubMed:21940719}; Flags: Precursor;	A0A7J7G1N1_CAMSI SubName: Full=Uncharacterized protein {ECO:0000313|EMBL:KAF5933126.1};	--	GO:0009507,chloroplast; GO:0034599,cellular response to oxidative stress; GO:0010150,leaf senescence; GO:0072593,reactive oxygen species metabolic process; GO:0010228,vegetative to reproductive phase transition of meristem; GO:0006950,response to stress; GO:0006979,response to oxidative stress; GO:0008150,biological_process; GO:0009987,cellular process; GO:0033554,cellular response to stress; GO:…	Plant transposase (Ptta/En/Spm family)	--	--	--
Cluster-10381.185	1	0.173333	2.79	0	2.11333	0.0333333	3.44333	1864	K00036 glucose-6-phosphate 1-dehydrogenase [EC:1.1.1.49 1.1.1.363] | (RefSeq) glucose-6-phosphate 1-dehydrogenase 6, cytoplasmic-like (A)	ko00030: Pentose phosphate pathway; ko00480: Glutathione metabolism; ko01100: Metabolic pathways; ko01110: Biosynthesis of secondary metabolites; ko01200: Carbon metabolism	hypothetical protein HYC85_028302 [Camellia sinensis]	ATA15_ARATH RecName: Full=Senescence-associated protein AAF, chlorolplastic {ECO:0000305}; AltName: Full=Protein ARABIDOPSIS A-FIFTEEN {ECO:0000303|PubMed:21940719}; Flags: Precursor;	A0A7J7G1N1_CAMSI SubName: Full=Uncharacterized protein {ECO:0000313|EMBL:KAF5933126.1};	--	GO:0009507,chloroplast; GO:0034599,cellular response to oxidative stress; GO:0010150,leaf senescence; GO:0072593,reactive oxygen species metabolic process; GO:0010228,vegetative to reproductive phase transition of meristem; GO:0006950,response to stress; GO:0006979,response to oxidative stress; GO:0008150,biological_process; GO:0009987,cellular process; GO:0033554,cellular response to stress; GO:…	Plant transposase (Ptta/En/Spm family)	--	--	--
Cluster-10381.186	4	1.63667	0.206667	0.556667	2.23667	0.993333	0	1338	K00036 glucose-6-phosphate 1-dehydrogenase [EC:1.1.1.49 1.1.1.363] | (RefSeq) glucose-6-phosphate 1-dehydrogenase 6, cytoplasmic-like (A)	ko00030: Pentose phosphate pathway; ko00480: Glutathione metabolism; ko01100: Metabolic pathways; ko01110: Biosynthesis of secondary metabolites; ko01200: Carbon metabolism	hypothetical protein HYC85_028302 [Camellia sinensis]	--	A0A7J7G1N1_CAMSI SubName: Full=Uncharacterized protein {ECO:0000313|EMBL:KAF5933126.1};	--	--	Plant transposase (Ptta/En/Spm family)	--	--	--
Cluster-10381.187	5	5.58333	0.21	6.54	0	6.22667	0	1737	K00036 glucose-6-phosphate 1-dehydrogenase [EC:1.1.1.49 1.1.1.363] | (RefSeq) glucose-6-phosphate 1-dehydrogenase 6, cytoplasmic-like (A)	ko00030: Pentose phosphate pathway; ko00480: Glutathione metabolism; ko01100: Metabolic pathways; ko01110: Biosynthesis of secondary metabolites; ko01200: Carbon metabolism	hypothetical protein HYC85_028302 [Camellia sinensis]	ATA15_ARATH RecName: Full=Senescence-associated protein AAF, chlorolplastic {ECO:0000305}; AltName: Full=Protein ARABIDOPSIS A-FIFTEEN {ECO:0000303|PubMed:21940719}; Flags: Precursor;	A0A7J7G1N1_CAMSI SubName: Full=Uncharacterized protein {ECO:0000313|EMBL:KAF5933126.1};	--	GO:0009507,chloroplast; GO:0034599,cellular response to oxidative stress; GO:0010150,leaf senescence; GO:0072593,reactive oxygen species metabolic process; GO:0010228,vegetative to reproductive phase transition of meristem; GO:0006950,response to stress; GO:0006979,response to oxidative stress; GO:0008150,biological_process; GO:0009987,cellular process; GO:0033554,cellular response to stress; GO:…	Plant transposase (Ptta/En/Spm family)	--	--	--
Cluster-10381.202	1	0.0466667	0.616667	0	0.806667	0	1.74333	936	K01090 protein phosphatase [EC:3.1.3.16] | (RefSeq) serine/threonine-protein phosphatase BSL1-like (A)	--	hypothetical protein HYC85_008170 [Camellia sinensis]	BSL2_ORYSJ RecName: Full=Serine/threonine-protein phosphatase BSL2 homolog; EC=3.1.3.16; AltName: Full=BSU1-like protein 2 homolog;	A0A7J7HTD9_CAMSI SubName: Full=Uncharacterized protein {ECO:0000313|EMBL:KAF5955314.1};	Kelch repeat-containing proteins	GO:0005634,nucleus; GO:0046872,metal ion binding; GO:0017018,myosin phosphatase activity; GO:0009742,brassinosteroid mediated signaling pathway; GO:0003674,molecular_function; GO:0005488,binding; GO:0043167,ion binding; GO:0043169,cation binding; GO:0003824,catalytic activity; GO:0004721,phosphoprotein phosphatase activity; GO:0004722,protein serine/threonine phosphatase activity; GO:0016787,hydr…	--	--	--	--
Cluster-10381.205	4	0.15	0.79	0.0733333	6.02667	0.51	2.42	506	--	--	hypothetical protein TEA_000775 [Camellia sinensis var. sinensis]	--	A0A4S4E2N2_CAMSI RecName: Full=AAA domain-containing protein {ECO:0000259|SMART:SM00382};	--	GO:0005852,eukaryotic translation initiation factor 3 complex; GO:0005524,ATP binding; GO:0016887,ATP hydrolysis activity; GO:0003743,translation initiation factor activity; GO:0035494,SNARE complex disassembly; GO:0000166,nucleotide binding; GO:0003674,molecular_function; GO:0005488,binding; GO:0017076,purine nucleotide binding; GO:0030554,adenyl nucleotide binding; GO:0032553,ribonucleotide bin…	--	--	--	--
Cluster-10381.23	1	0	0.253333	0	0.37	0.0266667	1.29333	1147	--	--	hypothetical protein TEA_000775 [Camellia sinensis var. sinensis]	--	A0A4S4E2N2_CAMSI RecName: Full=AAA domain-containing protein {ECO:0000259|SMART:SM00382};	--	GO:0005852,eukaryotic translation initiation factor 3 complex; GO:0005524,ATP binding; GO:0016887,ATP hydrolysis activity; GO:0003743,translation initiation factor activity; GO:0035494,SNARE complex disassembly; GO:0000166,nucleotide binding; GO:0003674,molecular_function; GO:0005488,binding; GO:0017076,purine nucleotide binding; GO:0030554,adenyl nucleotide binding; GO:0032553,ribonucleotide bin…	--	--	--	--
Cluster-10381.27	1	1.19	1.04667	1.51	2.96333	1.70333	3.82	830	--	--	hypothetical protein HYC85_030722 [Camellia sinensis]	--	A0A7J7G3E2_CAMSI RecName: Full=DUF4216 domain-containing protein {ECO:0000259|Pfam:PF13952};	--	--	--	--	--	--
Cluster-10381.34	1	0.673333	1.32667	0	0.74	0.11	3.4	698	--	--	hypothetical protein HYC85_030722 [Camellia sinensis]	--	A0A7J7G3E2_CAMSI RecName: Full=DUF4216 domain-containing protein {ECO:0000259|Pfam:PF13952};	--	--	--	--	--	--
Cluster-10381.37	1	3.35333	16.7833	1.54667	10.2233	1.37667	20.93	519	--	--	hypothetical protein HYC85_030722 [Camellia sinensis]	--	A0A7J7G3E2_CAMSI RecName: Full=DUF4216 domain-containing protein {ECO:0000259|Pfam:PF13952};	--	--	--	--	--	--
Cluster-10381.4	6	0.48	0.62	0.803333	0.406667	1.31667	0.806667	1884	K09499 T-complex protein 1 subunit eta | (RefSeq) T-complex protein 1 subunit eta (A)	--	hypothetical protein HYC85_016928 [Camellia sinensis]	TCPH_ARATH RecName: Full=T-complex protein 1 subunit eta {ECO:0000303|PubMed:11599560}; Short=TCP-1-eta {ECO:0000303|PubMed:11599560}; AltName: Full=CCT-eta {ECO:0000303|PubMed:11599560}; AltName: Full=Chaperonin CCT7 {ECO:0000303|PubMed:21868675};	A0A7J7H156_CAMSI RecName: Full=CCT-eta {ECO:0000256|ARBA:ARBA00032221};	Chaperonin complex component, TCP-1 eta subunit (CCT7)	GO:0005832,chaperonin-containing T-complex; GO:0005829,cytosol; GO:0005524,ATP binding; GO:0016887,ATP hydrolysis activity; GO:0140662,ATP-dependent protein folding chaperone; GO:0051082,unfolded protein binding; GO:0006457,protein folding; GO:0000166,nucleotide binding; GO:0003674,molecular_function; GO:0005488,binding; GO:0017076,purine nucleotide binding; GO:0030554,adenyl nucleotide binding; …	TCP-1/cpn60 chaperonin family	--	--	--
Cluster-10381.40	4	2.23	4.10333	4.91667	10.7567	3.87	7.82667	552	--	--	hypothetical protein TEA_000775 [Camellia sinensis var. sinensis]	--	A0A4S4E2N2_CAMSI RecName: Full=AAA domain-containing protein {ECO:0000259|SMART:SM00382};	--	GO:0005852,eukaryotic translation initiation factor 3 complex; GO:0005524,ATP binding; GO:0016887,ATP hydrolysis activity; GO:0003743,translation initiation factor activity; GO:0035494,SNARE complex disassembly; GO:0000166,nucleotide binding; GO:0003674,molecular_function; GO:0005488,binding; GO:0017076,purine nucleotide binding; GO:0030554,adenyl nucleotide binding; GO:0032553,ribonucleotide bin…	--	--	--	--
Cluster-10381.41	4	2.92667	7.25333	1.79667	9.01333	1.99667	8.14	560	--	--	hypothetical protein TEA_000775 [Camellia sinensis var. sinensis]	--	A0A4S4E2N2_CAMSI RecName: Full=AAA domain-containing protein {ECO:0000259|SMART:SM00382};	--	GO:0005852,eukaryotic translation initiation factor 3 complex; GO:0005524,ATP binding; GO:0016887,ATP hydrolysis activity; GO:0003743,translation initiation factor activity; GO:0035494,SNARE complex disassembly; GO:0000166,nucleotide binding; GO:0003674,molecular_function; GO:0005488,binding; GO:0017076,purine nucleotide binding; GO:0030554,adenyl nucleotide binding; GO:0032553,ribonucleotide bin…	--	--	--	--
Cluster-10381.44	1	14.7933	30.0033	10.5667	21.85	14.2567	56.16	373	--	--	hypothetical protein TEA_000775 [Camellia sinensis var. sinensis]	--	A0A4S4E2N2_CAMSI RecName: Full=AAA domain-containing protein {ECO:0000259|SMART:SM00382};	--	GO:0005852,eukaryotic translation initiation factor 3 complex; GO:0005524,ATP binding; GO:0016887,ATP hydrolysis activity; GO:0003743,translation initiation factor activity; GO:0035494,SNARE complex disassembly; GO:0000166,nucleotide binding; GO:0003674,molecular_function; GO:0005488,binding; GO:0017076,purine nucleotide binding; GO:0030554,adenyl nucleotide binding; GO:0032553,ribonucleotide bin…	--	--	--	--
Cluster-10381.45	1	12.81	19.2967	5.55	22.79	8.46333	30.9633	356	--	--	hypothetical protein TEA_000775 [Camellia sinensis var. sinensis]	--	A0A4S4E2N2_CAMSI RecName: Full=AAA domain-containing protein {ECO:0000259|SMART:SM00382};	--	GO:0005852,eukaryotic translation initiation factor 3 complex; GO:0005524,ATP binding; GO:0016887,ATP hydrolysis activity; GO:0003743,translation initiation factor activity; GO:0035494,SNARE complex disassembly; GO:0000166,nucleotide binding; GO:0003674,molecular_function; GO:0005488,binding; GO:0017076,purine nucleotide binding; GO:0030554,adenyl nucleotide binding; GO:0032553,ribonucleotide bin…	--	--	--	--
Cluster-10381.47	3	0.35	6.39667	0.906667	1.31333	0.246667	5.94	444	--	--	hypothetical protein TEA_000775 [Camellia sinensis var. sinensis]	--	A0A4S4E2N2_CAMSI RecName: Full=AAA domain-containing protein {ECO:0000259|SMART:SM00382};	--	GO:0005852,eukaryotic translation initiation factor 3 complex; GO:0005524,ATP binding; GO:0016887,ATP hydrolysis activity; GO:0003743,translation initiation factor activity; GO:0035494,SNARE complex disassembly; GO:0000166,nucleotide binding; GO:0003674,molecular_function; GO:0005488,binding; GO:0017076,purine nucleotide binding; GO:0030554,adenyl nucleotide binding; GO:0032553,ribonucleotide bin…	--	--	--	--
Cluster-10381.49	1	5.29	26.2633	3.81667	20.12	5.39	42.2333	428	--	--	hypothetical protein TEA_000775 [Camellia sinensis var. sinensis]	--	A0A4S4E2N2_CAMSI RecName: Full=AAA domain-containing protein {ECO:0000259|SMART:SM00382};	--	GO:0005852,eukaryotic translation initiation factor 3 complex; GO:0005524,ATP binding; GO:0016887,ATP hydrolysis activity; GO:0003743,translation initiation factor activity; GO:0035494,SNARE complex disassembly; GO:0000166,nucleotide binding; GO:0003674,molecular_function; GO:0005488,binding; GO:0017076,purine nucleotide binding; GO:0030554,adenyl nucleotide binding; GO:0032553,ribonucleotide bin…	--	--	--	--
Cluster-10381.53	1	0.0833333	1.69333	0.506667	1.17333	0.63	4.96333	678	--	--	hypothetical protein TEA_000775 [Camellia sinensis var. sinensis]	--	A0A4S4E2N2_CAMSI RecName: Full=AAA domain-containing protein {ECO:0000259|SMART:SM00382};	--	GO:0005852,eukaryotic translation initiation factor 3 complex; GO:0005524,ATP binding; GO:0016887,ATP hydrolysis activity; GO:0003743,translation initiation factor activity; GO:0035494,SNARE complex disassembly; GO:0000166,nucleotide binding; GO:0003674,molecular_function; GO:0005488,binding; GO:0017076,purine nucleotide binding; GO:0030554,adenyl nucleotide binding; GO:0032553,ribonucleotide bin…	--	--	--	--
Cluster-10381.58	4	0.246667	0.35	0.22	2.16	0.173333	2.48667	1228	--	--	hypothetical protein TEA_000775 [Camellia sinensis var. sinensis]	--	A0A4S4E2N2_CAMSI RecName: Full=AAA domain-containing protein {ECO:0000259|SMART:SM00382};	--	GO:0005852,eukaryotic translation initiation factor 3 complex; GO:0005524,ATP binding; GO:0016887,ATP hydrolysis activity; GO:0003743,translation initiation factor activity; GO:0035494,SNARE complex disassembly; GO:0000166,nucleotide binding; GO:0003674,molecular_function; GO:0005488,binding; GO:0017076,purine nucleotide binding; GO:0030554,adenyl nucleotide binding; GO:0032553,ribonucleotide bin…	--	--	--	--
Cluster-10381.6	2	47.5433	26.0667	19.7233	25.8333	21.8933	32.2533	2591	K09499 T-complex protein 1 subunit eta | (RefSeq) T-complex protein 1 subunit eta (A)	--	hypothetical protein HYC85_016928 [Camellia sinensis]	TCPH_ARATH RecName: Full=T-complex protein 1 subunit eta {ECO:0000303|PubMed:11599560}; Short=TCP-1-eta {ECO:0000303|PubMed:11599560}; AltName: Full=CCT-eta {ECO:0000303|PubMed:11599560}; AltName: Full=Chaperonin CCT7 {ECO:0000303|PubMed:21868675};	A0A7J7H156_CAMSI RecName: Full=CCT-eta {ECO:0000256|ARBA:ARBA00032221};	Chaperonin complex component, TCP-1 eta subunit (CCT7)	GO:0005832,chaperonin-containing T-complex; GO:0005829,cytosol; GO:0005524,ATP binding; GO:0016887,ATP hydrolysis activity; GO:0140662,ATP-dependent protein folding chaperone; GO:0051082,unfolded protein binding; GO:0006457,protein folding; GO:0000166,nucleotide binding; GO:0003674,molecular_function; GO:0005488,binding; GO:0017076,purine nucleotide binding; GO:0030554,adenyl nucleotide binding; …	TCP-1/cpn60 chaperonin family	--	--	--
Cluster-10381.62	4	0	1.98333	0.386667	5.21667	0.11	5.97667	555	--	--	hypothetical protein HYC85_030722 [Camellia sinensis]	--	A0A7J7G3E2_CAMSI RecName: Full=DUF4216 domain-containing protein {ECO:0000259|Pfam:PF13952};	--	--	--	--	--	--
Cluster-10381.69	1	17.8433	54.4133	17.6067	15.06	16.73	78.0033	264	--	--	hypothetical protein TEA_000775 [Camellia sinensis var. sinensis]	--	A0A4S4E2N2_CAMSI RecName: Full=AAA domain-containing protein {ECO:0000259|SMART:SM00382};	--	GO:0005852,eukaryotic translation initiation factor 3 complex; GO:0005524,ATP binding; GO:0016887,ATP hydrolysis activity; GO:0003743,translation initiation factor activity; GO:0035494,SNARE complex disassembly; GO:0000166,nucleotide binding; GO:0003674,molecular_function; GO:0005488,binding; GO:0017076,purine nucleotide binding; GO:0030554,adenyl nucleotide binding; GO:0032553,ribonucleotide bin…	--	--	--	--
Cluster-10381.73	4	0.363333	0.453333	2.51	9.22	1.22	6.76667	1240	--	--	hypothetical protein TEA_000775 [Camellia sinensis var. sinensis]	--	A0A4S4E2N2_CAMSI RecName: Full=AAA domain-containing protein {ECO:0000259|SMART:SM00382};	--	GO:0005852,eukaryotic translation initiation factor 3 complex; GO:0005524,ATP binding; GO:0016887,ATP hydrolysis activity; GO:0003743,translation initiation factor activity; GO:0035494,SNARE complex disassembly; GO:0000166,nucleotide binding; GO:0003674,molecular_function; GO:0005488,binding; GO:0017076,purine nucleotide binding; GO:0030554,adenyl nucleotide binding; GO:0032553,ribonucleotide bin…	--	--	--	--
Cluster-10383.2	1	0	0.42	0	1.00333	0	1.50333	1049	--	--	--	--	--	--	--	--	--	--	--
Cluster-10395.0	4	0	0.0333333	0	2.32667	0.0133333	2.38333	1669	K02256 cytochrome c oxidase subunit 1 [EC:7.1.1.9] | (RefSeq) uncharacterized protein LOC114267766 (A)	ko00190: Oxidative phosphorylation; ko01100: Metabolic pathways	uncharacterized protein LOC114269824 [Camellia sinensis]	--	A0A4S4D4I7_CAMSI SubName: Full=Uncharacterized protein {ECO:0000313|EMBL:THF97261.1};	--	--	--	--	--	--
Cluster-10408.2	6	4.87333	4.93333	14.7567	9.57333	20.67	6.66333	1532	--	--	uncharacterized protein LOC114285622 isoform X2 [Camellia sinensis]	--	A0A7J7G4C5_CAMSI SubName: Full=Uncharacterized protein {ECO:0000313|EMBL:KAF5935397.1};	--	--	--	--	--	--
Cluster-10408.3	4	0	0.156667	0	16.67	0.0233333	10.94	1381	--	--	uncharacterized protein LOC114285622 isoform X2 [Camellia sinensis]	--	A0A7J7G4C5_CAMSI SubName: Full=Uncharacterized protein {ECO:0000313|EMBL:KAF5935397.1};	--	--	--	--	--	--
Cluster-10408.4	6	0.956667	0.88	2.88	0.72	3.27	0.876667	2914	--	--	uncharacterized protein LOC114285622 isoform X2 [Camellia sinensis]	--	A0A4S4DVV9_CAMSI SubName: Full=Uncharacterized protein {ECO:0000313|EMBL:THG07478.1};	--	--	--	--	--	--
Cluster-10408.5	6	7.78333	7.03667	8.62333	0.403333	14.6733	0.836667	1554	--	--	uncharacterized protein LOC114285622 isoform X2 [Camellia sinensis]	--	A0A7J7G4C5_CAMSI SubName: Full=Uncharacterized protein {ECO:0000313|EMBL:KAF5935397.1};	--	--	--	--	--	--
Cluster-10408.6	1	0.0266667	0	0.07	0.746667	0	0.97	2593	--	--	uncharacterized protein LOC114285622 isoform X2 [Camellia sinensis]	--	A0A4S4DVV9_CAMSI SubName: Full=Uncharacterized protein {ECO:0000313|EMBL:THG07478.1};	--	--	--	--	--	--
Cluster-10408.7	1	1.32667	5.97333	4.86667	6.59	3.60667	7.87	1580	--	--	uncharacterized protein LOC114285622 isoform X2 [Camellia sinensis]	--	A0A7J7G4C5_CAMSI SubName: Full=Uncharacterized protein {ECO:0000313|EMBL:KAF5935397.1};	--	--	--	--	--	--
Cluster-10408.9	6	8.71667	0.75	14.9067	1.44	22.23	0.866667	2955	--	--	hypothetical protein TEA_010385 [Camellia sinensis var. sinensis]	--	A0A4S4DVV9_CAMSI SubName: Full=Uncharacterized protein {ECO:0000313|EMBL:THG07478.1};	--	--	--	--	--	--
Cluster-10411.11	3	0	4.61	0.0166667	0.773333	0.0166667	2.05667	1152	--	--	--	--	--	--	--	--	--	--	--
Cluster-10411.4	4	0	0.41	0	0.66	0	0.546667	2715	--	--	--	--	--	--	--	--	--	--	--
Cluster-10411.8	3	0	6.34667	0	0.823333	0	1.69333	2661	--	--	--	--	--	--	--	--	--	--	--
Cluster-10425.0	4	0	0.26	0	4.68333	0	2.13333	658	K01663 imidazole glycerol-phosphate synthase [EC:4.3.2.10] | (RefSeq) imidazole glycerol phosphate synthase hisHF, chloroplastic isoform X1 (A)	ko00340: Histidine metabolism; ko01100: Metabolic pathways; ko01110: Biosynthesis of secondary metabolites; ko01230: Biosynthesis of amino acids	--	--	--	--	--	--	--	--	--
Cluster-10427.0	4	22.6133	34.1467	16.8067	88.4233	18.5933	56.9	881	K17046 protein DEK | (RefSeq) protein DEK-like (A)	--	DEK domain-containing chromatin associated protein [Actinidia rufa]	DEKP1_ARATH RecName: Full=DEK domain-containing chromatin-associated protein 1 {ECO:0000303|PubMed:15496452}; Short=At-DEK1 {ECO:0000305}; Short=AtDEK-1 {ECO:0000303|PubMed:15496452}; Short=Protein DEK 1 {ECO:0000303|PubMed:15496452};	A0A7J0H2R8_9ERIC SubName: Full=DEK domain-containing chromatin associated protein {ECO:0000313|EMBL:GFZ17349.1};	Chromatin-associated protein Dek and related proteins, contains SAP DNA binding domain	GO:0005829,cytosol; GO:0005730,nucleolus; GO:0005634,nucleus; GO:0003682,chromatin binding; GO:0003677,DNA binding; GO:0042393,histone binding; GO:0006338,chromatin remodeling; GO:0045892,negative regulation of DNA-templated transcription; GO:2000779,regulation of double-strand break repair; GO:0006355,regulation of DNA-templated transcription; GO:0003674,molecular_function; GO:0005488,binding; G…	--	--	--	--
Cluster-10427.1	4	0	0.356667	0	1.14667	0.01	0.75	2758	K10357 myosin V | (RefSeq) myosin-11-like isoform X1 (A)	ko04814: Motor proteins	myosin family protein with Dil domain-containing protein [Actinidia rufa]	MYO11_ARATH RecName: Full=Myosin-11; AltName: Full=Myosin XI E; Short=AtXIE;	A0A7J0G5B5_9ERIC SubName: Full=Myosin family protein with Dil domain-containing protein {ECO:0000313|EMBL:GFZ05980.1};	Myosin class V heavy chain	GO:0015629,actin cytoskeleton; GO:0005737,cytoplasm; GO:0016459,myosin complex; GO:0051015,actin filament binding; GO:0005524,ATP binding; GO:0005516,calmodulin binding; GO:0003774,cytoskeletal motor activity; GO:0000146,microfilament motor activity; GO:0007015,actin filament organization; GO:0030048,actin filament-based movement; GO:0051640,organelle localization; GO:0009860,pollen tube growth; …	DIL domain	--	--	--
Cluster-10427.2	1	10.1067	12.38	6.09333	13.5333	5.87333	20.73	3016	K17046 protein DEK | (RefSeq) protein DEK (A)	--	protein DEK [Camellia sinensis]	DEKP1_ARATH RecName: Full=DEK domain-containing chromatin-associated protein 1 {ECO:0000303|PubMed:15496452}; Short=At-DEK1 {ECO:0000305}; Short=AtDEK-1 {ECO:0000303|PubMed:15496452}; Short=Protein DEK 1 {ECO:0000303|PubMed:15496452};	A0A4S4EPA3_CAMSI RecName: Full=DEK C-terminal domain-containing protein {ECO:0000259|Pfam:PF08766};	Chromatin-associated protein Dek and related proteins, contains SAP DNA binding domain	GO:0005829,cytosol; GO:0005730,nucleolus; GO:0005634,nucleus; GO:0003682,chromatin binding; GO:0003677,DNA binding; GO:0042393,histone binding; GO:0006338,chromatin remodeling; GO:0045892,negative regulation of DNA-templated transcription; GO:2000779,regulation of double-strand break repair; GO:0006355,regulation of DNA-templated transcription; GO:0003674,molecular_function; GO:0005488,binding; G…	DEK C terminal domain	--	--	--
Cluster-10427.3	1	0.92	1.25	0.903333	1.98667	0.746667	3.44	3020	K17046 protein DEK | (RefSeq) protein DEK-like (A)	--	hypothetical protein LOK49_LG14G01223 [Camellia lanceoleosa]	DEKP1_ARATH RecName: Full=DEK domain-containing chromatin-associated protein 1 {ECO:0000303|PubMed:15496452}; Short=At-DEK1 {ECO:0000305}; Short=AtDEK-1 {ECO:0000303|PubMed:15496452}; Short=Protein DEK 1 {ECO:0000303|PubMed:15496452};	A0A7J7FXN2_CAMSI RecName: Full=DEK C-terminal domain-containing protein {ECO:0000259|Pfam:PF08766};	Chromatin-associated protein Dek and related proteins, contains SAP DNA binding domain	GO:0005829,cytosol; GO:0005730,nucleolus; GO:0005634,nucleus; GO:0003682,chromatin binding; GO:0003677,DNA binding; GO:0042393,histone binding; GO:0006338,chromatin remodeling; GO:0045892,negative regulation of DNA-templated transcription; GO:2000779,regulation of double-strand break repair; GO:0006355,regulation of DNA-templated transcription; GO:0003674,molecular_function; GO:0005488,binding; G…	DEK C terminal domain	--	--	--
Cluster-10427.4	5	0.61	0	1.05667	0.0266667	1.22667	0.0233333	2051	K01802 peptidylprolyl isomerase [EC:5.2.1.8] | (RefSeq) peptidyl-prolyl cis-trans isomerase B-like (A)	--	Topless-related protein 1 [Camellia lanceoleosa]	TPR3_ORYSJ RecName: Full=Protein TPR3 {ECO:0000303|PubMed:24336200}; AltName: Full=Aberrant spikelet and panicle1-related 1 {ECO:0000303|PubMed:22136599}; AltName: Full=Protein ASP1-RELATED 1 {ECO:0000303|PubMed:22136599}; Short=OsASPR1 {ECO:0000303|PubMed:22136599}; AltName: Full=Topless-related protein 1 {ECO:0000303|PubMed:26601214}; Short=OsTPR1 {ECO:0000303|PubMed:26601214}; AltName: Full=To…	A0A7J7G9Y9_CAMSI RecName: Full=CTLH domain-containing protein {ECO:0000259|PROSITE:PS50897};	WD40 repeat-containing protein	GO:0009791,post-embryonic development; GO:0006355,regulation of DNA-templated transcription; GO:0048608,reproductive structure development; GO:0048367,shoot system development; GO:0007275,multicellular organism development; GO:0008150,biological_process; GO:0032501,multicellular organismal process; GO:0032502,developmental process; GO:0048856,anatomical structure development; GO:0006139,nucleobas…	WD domain, G-beta repeat	--	--	--
Cluster-10427.5	1	0	3.99	0	4.15	0	4.78333	1170	K17046 protein DEK | (RefSeq) protein DEK-like (A)	--	hypothetical protein TEA_007067 [Camellia sinensis var. sinensis]	DEKP1_ARATH RecName: Full=DEK domain-containing chromatin-associated protein 1 {ECO:0000303|PubMed:15496452}; Short=At-DEK1 {ECO:0000305}; Short=AtDEK-1 {ECO:0000303|PubMed:15496452}; Short=Protein DEK 1 {ECO:0000303|PubMed:15496452};	A0A4S4CYS3_CAMSI RecName: Full=DEK C-terminal domain-containing protein {ECO:0000259|Pfam:PF08766};	Chromatin-associated protein Dek and related proteins, contains SAP DNA binding domain	GO:0005829,cytosol; GO:0005730,nucleolus; GO:0005634,nucleus; GO:0003682,chromatin binding; GO:0003677,DNA binding; GO:0042393,histone binding; GO:0006338,chromatin remodeling; GO:0045892,negative regulation of DNA-templated transcription; GO:2000779,regulation of double-strand break repair; GO:0006355,regulation of DNA-templated transcription; GO:0003674,molecular_function; GO:0005488,binding; G…	--	--	--	--
Cluster-10427.6	1	1.74	1.37333	0.846667	1.66	0.82	3.04333	3119	K17046 protein DEK | (RefSeq) protein DEK-like (A)	--	hypothetical protein LOK49_LG14G01223 [Camellia lanceoleosa]	DEKP1_ARATH RecName: Full=DEK domain-containing chromatin-associated protein 1 {ECO:0000303|PubMed:15496452}; Short=At-DEK1 {ECO:0000305}; Short=AtDEK-1 {ECO:0000303|PubMed:15496452}; Short=Protein DEK 1 {ECO:0000303|PubMed:15496452};	A0A4S4EPA3_CAMSI RecName: Full=DEK C-terminal domain-containing protein {ECO:0000259|Pfam:PF08766};	Chromatin-associated protein Dek and related proteins, contains SAP DNA binding domain	GO:0005829,cytosol; GO:0005730,nucleolus; GO:0005634,nucleus; GO:0003682,chromatin binding; GO:0003677,DNA binding; GO:0042393,histone binding; GO:0006338,chromatin remodeling; GO:0045892,negative regulation of DNA-templated transcription; GO:2000779,regulation of double-strand break repair; GO:0006355,regulation of DNA-templated transcription; GO:0003674,molecular_function; GO:0005488,binding; G…	DEK C terminal domain	--	--	--
Cluster-10427.8	4	1.27667	2.01667	2.31	3.58	1.78667	2.84	2629	K10357 myosin V | (RefSeq) myosin-11-like isoform X1 (A)	ko04814: Motor proteins	myosin-11-like isoform X2 [Camellia sinensis]	MYO11_ARATH RecName: Full=Myosin-11; AltName: Full=Myosin XI E; Short=AtXIE;	A0A7N1A5K1_KALFE RecName: Full=Dilute domain-containing protein {ECO:0000259|PROSITE:PS51126};	Myosin class V heavy chain	GO:0015629,actin cytoskeleton; GO:0005737,cytoplasm; GO:0016459,myosin complex; GO:0051015,actin filament binding; GO:0005524,ATP binding; GO:0005516,calmodulin binding; GO:0003774,cytoskeletal motor activity; GO:0000146,microfilament motor activity; GO:0007015,actin filament organization; GO:0030048,actin filament-based movement; GO:0051640,organelle localization; GO:0009860,pollen tube growth; …	DIL domain	--	--	--
Cluster-10427.9	1	0.583333	1.27667	0.333333	2.35	0.376667	3.31	4285	K10357 myosin V | (RefSeq) myosin-9-like isoform X1 (A)	ko04814: Motor proteins	myosin-9-like isoform X2 [Camellia sinensis]	MYO5_ARATH RecName: Full=Myosin-5; AltName: Full=AtMYA1;	A0A4S4EBI5_CAMSI RecName: Full=Myosin motor domain-containing protein {ECO:0000259|PROSITE:PS51456};	Myosin class V heavy chain	GO:0015629,actin cytoskeleton; GO:0005737,cytoplasm; GO:0016459,myosin complex; GO:0051015,actin filament binding; GO:0005524,ATP binding; GO:0005516,calmodulin binding; GO:0003774,cytoskeletal motor activity; GO:0042802,identical protein binding; GO:0000146,microfilament motor activity; GO:0007015,actin filament organization; GO:0030048,actin filament-based movement; GO:0051301,cell division; GO…	IQ calmodulin-binding motif	--	--	--
Cluster-10440.0	1	0	0.07	0	1.36	0	2.62	940	K00924 kinase [EC:2.7.1.-] | (RefSeq) receptor protein kinase TMK1-like (A)	--	Inactive leucine-rich repeat receptor-like serine/threonine-protein kinase [Camellia lanceoleosa]	Y1063_ARATH RecName: Full=Inactive leucine-rich repeat receptor-like serine/threonine-protein kinase At1g60630; Flags: Precursor;	A0A7J7GFI1_CAMSI RecName: Full=Protein kinase domain-containing protein {ECO:0000259|PROSITE:PS50011};	--	GO:0016021,integral component of membrane; GO:0005886,plasma membrane; GO:0005524,ATP binding; GO:0004672,protein kinase activity; GO:0006468,protein phosphorylation; GO:0000166,nucleotide binding; GO:0003674,molecular_function; GO:0005488,binding; GO:0017076,purine nucleotide binding; GO:0030554,adenyl nucleotide binding; GO:0032553,ribonucleotide binding; GO:0032555,purine ribonucleotide bindin…	Leucine Rich repeats (2 copies)	--	--	--
Cluster-10444.2	1	0	0.273333	0.0366667	1.02333	0.06	2.23333	830	K03593 ATP-binding protein involved in chromosome partitioning | (RefSeq) iron-sulfur protein NUBPL (A)	--	CobQ/CobB/MinD/ParA nucleotide binding domain-containing protein [Cynara cardunculus var. scolymus]	INDH_ARATH RecName: Full=Iron-sulfur protein required for NADH dehydrogenase, mitochondrial {ECO:0000303|PubMed:24179128, ECO:0000303|PubMed:26801215}; AltName: Full=IND1 homolog {ECO:0000303|PubMed:24179128, ECO:0000303|PubMed:26801215}; AltName: Full=IND1-like protein {ECO:0000303|PubMed:26801215}; AltName: Full=Nucleotide-binding protein-like {ECO:0000303|PubMed:26801215}; Flags: Precursor;	A0A124SE10_CYNCS SubName: Full=CobQ/CobB/MinD/ParA nucleotide binding domain-containing protein {ECO:0000313|EMBL:KVH98635.1};	Predicted ATPase, nucleotide-binding	GO:0005759,mitochondrial matrix; GO:0005739,mitochondrion; GO:0051539,4 iron, 4 sulfur cluster binding; GO:0005524,ATP binding; GO:0140663,ATP-dependent FeS chaperone activity; GO:0046872,metal ion binding; GO:0016226,iron-sulfur cluster assembly; GO:0032981,mitochondrial respiratory chain complex I assembly; GO:0032543,mitochondrial translation; GO:0003674,molecular_function; GO:0005488,binding;…	--	--	--	--
Cluster-10444.3	5	1.27	0	3.05	0	2.12333	0	987	K03593 ATP-binding protein involved in chromosome partitioning | (RefSeq) iron-sulfur protein NUBPL (A)	--	hypothetical protein E3N88_32088 [Mikania micrantha]	INDH_ARATH RecName: Full=Iron-sulfur protein required for NADH dehydrogenase, mitochondrial {ECO:0000303|PubMed:24179128, ECO:0000303|PubMed:26801215}; AltName: Full=IND1 homolog {ECO:0000303|PubMed:24179128, ECO:0000303|PubMed:26801215}; AltName: Full=IND1-like protein {ECO:0000303|PubMed:26801215}; AltName: Full=Nucleotide-binding protein-like {ECO:0000303|PubMed:26801215}; Flags: Precursor;	A0A5N6M7G4_9ASTR SubName: Full=Uncharacterized protein {ECO:0000313|EMBL:KAD3336569.1};	Predicted ATPase, nucleotide-binding	GO:0005759,mitochondrial matrix; GO:0005739,mitochondrion; GO:0051539,4 iron, 4 sulfur cluster binding; GO:0005524,ATP binding; GO:0140663,ATP-dependent FeS chaperone activity; GO:0046872,metal ion binding; GO:0016226,iron-sulfur cluster assembly; GO:0032981,mitochondrial respiratory chain complex I assembly; GO:0032543,mitochondrial translation; GO:0003674,molecular_function; GO:0005488,binding;…	--	--	--	--
Cluster-10444.6	6	1.15333	0	2.53333	0.203333	2.82	0.0933333	1098	K03593 ATP-binding protein involved in chromosome partitioning | (RefSeq) iron-sulfur protein NUBPL (A)	--	similar to INDH1 [Actinidia rufa]	--	A0A7J0FTC6_9ERIC SubName: Full=Similar to INDH1 {ECO:0000313|EMBL:GFZ01420.1};	--	GO:0005524,ATP binding; GO:0140663,ATP-dependent FeS chaperone activity; GO:0051536,iron-sulfur cluster binding; GO:0016226,iron-sulfur cluster assembly; GO:0000166,nucleotide binding; GO:0003674,molecular_function; GO:0005488,binding; GO:0017076,purine nucleotide binding; GO:0030554,adenyl nucleotide binding; GO:0032553,ribonucleotide binding; GO:0032555,purine ribonucleotide binding; GO:0032559…	--	--	--	--
Cluster-10444.8	4	0.443333	0.27	0.436667	1.30333	0.476667	1.01	1336	K03593 ATP-binding protein involved in chromosome partitioning | (RefSeq) iron-sulfur protein NUBPL (A)	--	Iron-sulfur protein NUBPL [Camellia lanceoleosa]	--	A0A4V3WIQ4_CAMSI SubName: Full=Uncharacterized protein {ECO:0000313|EMBL:THF94026.1};	--	GO:0005524,ATP binding; GO:0051536,iron-sulfur cluster binding; GO:0016226,iron-sulfur cluster assembly; GO:0000166,nucleotide binding; GO:0003674,molecular_function; GO:0005488,binding; GO:0017076,purine nucleotide binding; GO:0030554,adenyl nucleotide binding; GO:0032553,ribonucleotide binding; GO:0032555,purine ribonucleotide binding; GO:0032559,adenyl ribonucleotide binding; GO:0035639,purine…	--	--	--	--
Cluster-10444.9	4	0.00333333	0.213333	0.29	3.66333	0	2.34	775	K03593 ATP-binding protein involved in chromosome partitioning | (RefSeq) iron-sulfur protein NUBPL (A)	--	Iron-sulfur protein NUBPL [Camellia lanceoleosa]	--	A0A7J7FQC6_CAMSI SubName: Full=Uncharacterized protein {ECO:0000313|EMBL:KAF5930473.1};	--	GO:0005524,ATP binding; GO:0140663,ATP-dependent FeS chaperone activity; GO:0051536,iron-sulfur cluster binding; GO:0016226,iron-sulfur cluster assembly; GO:0000166,nucleotide binding; GO:0003674,molecular_function; GO:0005488,binding; GO:0017076,purine nucleotide binding; GO:0030554,adenyl nucleotide binding; GO:0032553,ribonucleotide binding; GO:0032555,purine ribonucleotide binding; GO:0032559…	--	--	--	--
Cluster-10448.0	4	0	0.04	0	2.20667	0	1.28333	1851	--	--	--	--	--	--	--	--	--	--	--
Cluster-10456.0	4	0	0.0433333	0	1.37333	0	1.49667	1344	--	--	--	--	--	--	--	--	--	--	--
Cluster-10478.0	4	0	1.17667	0	10.3067	0	6.12667	439	K04460 serine/threonine-protein phosphatase 5 [EC:3.1.3.16] | (RefSeq) serine/threonine-protein phosphatase 5-like (A)	--	Serine/threonine-protein phosphatase 5 [Camellia lanceoleosa]	PPP5_SOLLC RecName: Full=Serine/threonine-protein phosphatase 5; EC=3.1.3.16; AltName: Full=LePP5;	A0A7J7H965_CAMSI RecName: Full=Serine/threonine-protein phosphatase 5 {ECO:0000256|ARBA:ARBA00020001}; EC=3.1.3.16 {ECO:0000256|ARBA:ARBA00013081};	Serine-threonine phosphatase 2A, catalytic subunit	GO:0005829,cytosol; GO:0005789,endoplasmic reticulum membrane; GO:0016021,integral component of membrane; GO:0031965,nuclear membrane; GO:0016607,nuclear speck; GO:0005634,nucleus; GO:0046872,metal ion binding; GO:0017018,myosin phosphatase activity; GO:0004722,protein serine/threonine phosphatase activity; GO:0003674,molecular_function; GO:0005488,binding; GO:0043167,ion binding; GO:0043169,cati…	--	--	--	--
Cluster-10484.10	1	0	1.02333	0.0566667	8.91	0.126667	17.6233	1746	K00033 6-phosphogluconate dehydrogenase [EC:1.1.1.44 1.1.1.343] | (RefSeq) uncharacterized protein LOC114272318 (A)	ko00030: Pentose phosphate pathway; ko00480: Glutathione metabolism; ko01100: Metabolic pathways; ko01110: Biosynthesis of secondary metabolites; ko01200: Carbon metabolism	hypothetical protein HYC85_028655 [Camellia sinensis]	--	A0A7J7FZT4_CAMSI SubName: Full=Uncharacterized protein {ECO:0000313|EMBL:KAF5932484.1};	--	--	--	--	--	--
Cluster-10484.12	1	0	0.0366667	0.186667	1.99667	0.0766667	4.32667	794	K14018 phospholipase A-2-activating protein | (RefSeq) phospholipase A-2-activating protein-like (A)	ko04141: Protein processing in endoplasmic reticulum	plectin-like [Camellia sinensis]	--	A0A7J7FWX2_CAMSI SubName: Full=Uncharacterized protein {ECO:0000313|EMBL:KAF5932637.1};	--	--	Tropomyosin	--	--	--
Cluster-10484.17	4	0	0.276667	0	4.94333	0.07	4.45667	698	K12823 ATP-dependent RNA helicase DDX5/DBP2 [EC:3.6.4.13] | (RefSeq) glucosidase 2 subunit beta-like (A)	ko03040: Spliceosome	radixin-like [Camellia sinensis]	--	A0A7J7FVP9_CAMSI SubName: Full=Uncharacterized protein {ECO:0000313|EMBL:KAF5931748.1};	--	--	--	--	--	--
Cluster-10484.2	4	0.0433333	1.39667	0.00666667	7.66667	0.0233333	8.76667	2591	K12823 ATP-dependent RNA helicase DDX5/DBP2 [EC:3.6.4.13] | (RefSeq) glucosidase 2 subunit beta-like (A)	ko03040: Spliceosome	hypothetical protein HYC85_028655 [Camellia sinensis]	--	A0A7J7FZT4_CAMSI SubName: Full=Uncharacterized protein {ECO:0000313|EMBL:KAF5932484.1};	--	--	--	--	--	--
Cluster-10484.3	4	0.9	1.42	1.54667	8.76333	0.533333	1.61333	758	K12823 ATP-dependent RNA helicase DDX5/DBP2 [EC:3.6.4.13] | (RefSeq) glucosidase 2 subunit beta-like (A)	ko03040: Spliceosome	histone H1.10-like [Camellia sinensis]	--	A0A7J7FWX2_CAMSI SubName: Full=Uncharacterized protein {ECO:0000313|EMBL:KAF5932637.1};	--	--	Leucine zipper	--	--	--
Cluster-10484.6	1	0	0.0966667	0.186667	4.5	0.0633333	14.16	1192	K12823 ATP-dependent RNA helicase DDX5/DBP2 [EC:3.6.4.13] | (RefSeq) glucosidase 2 subunit beta-like (A)	ko03040: Spliceosome	hypothetical protein HYC85_028808 [Camellia sinensis]	--	A0A7J7FWX2_CAMSI SubName: Full=Uncharacterized protein {ECO:0000313|EMBL:KAF5932637.1};	--	--	--	--	--	--
Cluster-10484.8	1	0.37	0	0.643333	0.163333	0.446667	1.27667	1082	K00033 6-phosphogluconate dehydrogenase [EC:1.1.1.44 1.1.1.343] | (RefSeq) uncharacterized protein LOC114272318 (A)	ko00030: Pentose phosphate pathway; ko00480: Glutathione metabolism; ko01100: Metabolic pathways; ko01110: Biosynthesis of secondary metabolites; ko01200: Carbon metabolism	hypothetical protein HYC85_028808 [Camellia sinensis]	--	A0A7J7FWX2_CAMSI SubName: Full=Uncharacterized protein {ECO:0000313|EMBL:KAF5932637.1};	--	--	--	--	--	--
Cluster-10498.0	4	0	0.06	0	2.93333	0	0.853333	790	--	--	--	--	--	--	--	--	--	--	--
Cluster-10506.1	3	0	8.95333	0	5.23333	0.0733333	4.59333	492	K00286 pyrroline-5-carboxylate reductase [EC:1.5.1.2] | (RefSeq) uncharacterized protein LOC114261261 (A)	ko00330: Arginine and proline metabolism; ko01100: Metabolic pathways; ko01110: Biosynthesis of secondary metabolites; ko01230: Biosynthesis of amino acids	Mediator of RNA polymerase II transcription subunit 22b [Camellia lanceoleosa]	MD22B_ARATH RecName: Full=Mediator of RNA polymerase II transcription subunit 22b;	A0A4S4EMA0_CAMSI SubName: Full=Uncharacterized protein {ECO:0000313|EMBL:THG17412.1};	Surfeit family protein 5	GO:0016592,mediator complex; GO:0003712,transcription coregulator activity; GO:0006357,regulation of transcription by RNA polymerase II; GO:0003674,molecular_function; GO:0140110,transcription regulator activity; GO:0006139,nucleobase-containing compound metabolic process; GO:0006351,DNA-templated transcription; GO:0006355,regulation of DNA-templated transcription; GO:0006366,transcription by RNA…	--	--	--	--
Cluster-10536.4	3	9.97333	10.7967	6.18667	5.92	4.48333	8.18333	2304	K00924 kinase [EC:2.7.1.-] | (RefSeq) CDPK-related protein kinase-like (A)	--	CDPK-related kinase 3-like isoform X2 [Camellia sinensis]	CAMK3_ARATH RecName: Full=CDPK-related kinase 3; Short=AtCRK3; EC=2.7.11.1; AltName: Full=Calcium/calmodulin-dependent protein kinase 4; Short=AtCK;	A0A1B2YL44_CAMSI SubName: Full=Calcium-dependent protein kinase 16 {ECO:0000313|EMBL:AOD75236.1};	Ca2+/calmodulin-dependent protein kinase, EF-Hand protein superfamily	GO:0005737,cytoplasm; GO:0016020,membrane; GO:0005634,nucleus; GO:0005524,ATP binding; GO:0005509,calcium ion binding; GO:0009931,calcium-dependent protein serine/threonine kinase activity; GO:0005516,calmodulin binding; GO:0004683,calmodulin-dependent protein kinase activity; GO:0106310,protein serine kinase activity; GO:0004674,protein serine/threonine kinase activity; GO:0071215,cellular respo…	Protein kinase domain	--	--	--
Cluster-10536.7	2	11.17	10.1633	9.47667	6.12667	5.04	9.16667	1142	K00924 kinase [EC:2.7.1.-] | (RefSeq) CDPK-related protein kinase-like (A)	--	CDPK-related kinase 4-like isoform X2 [Camellia sinensis]	CAMK4_ARATH RecName: Full=CDPK-related kinase 4; Short=AtCRK4; EC=2.7.11.1; AltName: Full=Calcium/calmodulin-dependent protein kinase CRK4;	A0A7J7H6R6_CAMSI RecName: Full=Protein kinase domain-containing protein {ECO:0000259|PROSITE:PS50011};	Ca2+/calmodulin-dependent protein kinase, EF-Hand protein superfamily	GO:0005737,cytoplasm; GO:0005634,nucleus; GO:0005886,plasma membrane; GO:0009506,plasmodesma; GO:0005524,ATP binding; GO:0009931,calcium-dependent protein serine/threonine kinase activity; GO:0005516,calmodulin binding; GO:0004683,calmodulin-dependent protein kinase activity; GO:0046872,metal ion binding; GO:0106310,protein serine kinase activity; GO:0004674,protein serine/threonine kinase activi…	Protein kinase domain	--	--	--
Cluster-10536.9	1	1.58667	3.98	1.08667	2.59667	1.59667	6.58	1040	K00924 kinase [EC:2.7.1.-] | (RefSeq) CDPK-related protein kinase isoform X1 (A)	--	CDPK-related kinase 7-like [Camellia sinensis]	CAMK7_ARATH RecName: Full=CDPK-related kinase 7; Short=AtCRK7; EC=2.7.11.1; AltName: Full=Calcium/calmodulin-dependent protein kinase CRK7;	A0A427A4S4_ENSVE RecName: Full=Protein kinase domain-containing protein {ECO:0000259|PROSITE:PS50011};	Ca2+/calmodulin-dependent protein kinase, EF-Hand protein superfamily	GO:0005737,cytoplasm; GO:0016020,membrane; GO:0005634,nucleus; GO:0005524,ATP binding; GO:0009931,calcium-dependent protein serine/threonine kinase activity; GO:0005516,calmodulin binding; GO:0004683,calmodulin-dependent protein kinase activity; GO:0046872,metal ion binding; GO:0106310,protein serine kinase activity; GO:0035556,intracellular signal transduction; GO:0018105,peptidyl-serine phospho…	--	--	--	--
Cluster-10546.0	5	24.08	19.2333	21.5667	6.89	20.71	1.29667	475	K00521 ferric-chelate reductase [EC:1.16.1.7] | (RefSeq) ferric reduction oxidase 8, mitochondrial-like isoform X1 (A)	--	hypothetical protein HYC85_029224 [Camellia sinensis]	FRO8_ARATH RecName: Full=Ferric reduction oxidase 8, mitochondrial; Short=AtFRO8; EC=1.16.1.7; AltName: Full=Ferric-chelate reductase 8; Flags: Precursor;	A0A7J7FXE0_CAMSI RecName: Full=FAD-binding FR-type domain-containing protein {ECO:0000259|PROSITE:PS51384};	Ferric reductase, NADH/NADPH oxidase and related proteins	GO:0016021,integral component of membrane; GO:0031966,mitochondrial membrane; GO:0005739,mitochondrion; GO:0005886,plasma membrane; GO:0140618,ferric-chelate reductase (NADH) activity; GO:0000293,ferric-chelate reductase activity; GO:0046872,metal ion binding; GO:0006811,ion transport; GO:0003674,molecular_function; GO:0003824,catalytic activity; GO:0016491,oxidoreductase activity; GO:0016722,oxi…	--	--	--	--
Cluster-10546.1	5	10.69	2.09333	8.70333	0.92	10.39	0	426	--	--	--	--	--	--	--	--	--	--	--
Cluster-10546.2	4	2.91	9.15	2.42	14.3133	2.03667	5.43667	568	K00521 ferric-chelate reductase [EC:1.16.1.7] | (RefSeq) ferric reduction oxidase 8, mitochondrial-like isoform X1 (A)	--	hypothetical protein HYC85_029224 [Camellia sinensis]	FRO8_ARATH RecName: Full=Ferric reduction oxidase 8, mitochondrial; Short=AtFRO8; EC=1.16.1.7; AltName: Full=Ferric-chelate reductase 8; Flags: Precursor;	A0A7J7FXE0_CAMSI RecName: Full=FAD-binding FR-type domain-containing protein {ECO:0000259|PROSITE:PS51384};	Ferric reductase, NADH/NADPH oxidase and related proteins	GO:0016021,integral component of membrane; GO:0031966,mitochondrial membrane; GO:0005739,mitochondrion; GO:0005886,plasma membrane; GO:0140618,ferric-chelate reductase (NADH) activity; GO:0000293,ferric-chelate reductase activity; GO:0046872,metal ion binding; GO:0006811,ion transport; GO:0003674,molecular_function; GO:0003824,catalytic activity; GO:0016491,oxidoreductase activity; GO:0016722,oxi…	--	--	--	--
Cluster-10546.3	5	0.69	0	0.716667	0	0.386667	0.126667	2442	K10862 tyrosyl-DNA phosphodiesterase 1 [EC:3.1.4.-] | (RefSeq) tyrosyl-DNA phosphodiesterase 1 (A)	ko03410: Base excision repair	Tyrosyl-DNA phosphodiesterase 1 [Camellia lanceoleosa]	TYDP1_ARATH RecName: Full=Tyrosyl-DNA phosphodiesterase 1 {ECO:0000303|PubMed:22214184}; Short=AtTDP {ECO:0000303|PubMed:20876339}; Short=Tyr-DNA phosphodiesterase 1 {ECO:0000303|PubMed:22214184}; EC=3.1.4.- {ECO:0000305};	A0A7J7G073_CAMSI RecName: Full=FHA domain-containing protein {ECO:0000259|PROSITE:PS50006};	--	GO:0005634,nucleus; GO:0017005,3'-tyrosyl-DNA phosphodiesterase activity; GO:0003690,double-stranded DNA binding; GO:0004527,exonuclease activity; GO:0003697,single-stranded DNA binding; GO:0006281,DNA repair; GO:0006302,double-strand break repair; GO:0000012,single strand break repair; GO:0003674,molecular_function; GO:0003824,catalytic activity; GO:0008081,phosphoric diester hydrolase activity;…	Tyrosyl-DNA phosphodiesterase	--	--	--
Cluster-10546.4	1	0.0466667	0	0	0.333333	0	1.14333	1920	K10862 tyrosyl-DNA phosphodiesterase 1 [EC:3.1.4.-] | (RefSeq) tyrosyl-DNA phosphodiesterase 1 (A)	ko03410: Base excision repair	Tyrosyl-DNA phosphodiesterase 1 [Camellia lanceoleosa]	TYDP1_ARATH RecName: Full=Tyrosyl-DNA phosphodiesterase 1 {ECO:0000303|PubMed:22214184}; Short=AtTDP {ECO:0000303|PubMed:20876339}; Short=Tyr-DNA phosphodiesterase 1 {ECO:0000303|PubMed:22214184}; EC=3.1.4.- {ECO:0000305};	A0A7J7G073_CAMSI RecName: Full=FHA domain-containing protein {ECO:0000259|PROSITE:PS50006};	--	GO:0005634,nucleus; GO:0017005,3'-tyrosyl-DNA phosphodiesterase activity; GO:0003690,double-stranded DNA binding; GO:0004527,exonuclease activity; GO:0003697,single-stranded DNA binding; GO:0006281,DNA repair; GO:0006302,double-strand break repair; GO:0000012,single strand break repair; GO:0003674,molecular_function; GO:0003824,catalytic activity; GO:0008081,phosphoric diester hydrolase activity;…	Tyrosyl-DNA phosphodiesterase	--	--	--
Cluster-10546.5	5	40.3667	28.81	35.8233	7.29667	35.6167	8.71333	2534	K00521 ferric-chelate reductase [EC:1.16.1.7] | (RefSeq) ferric reduction oxidase 8, mitochondrial-like isoform X1 (A)	--	ferric reduction oxidase 8, mitochondrial-like isoform X1 [Camellia sinensis]	FRO8_ARATH RecName: Full=Ferric reduction oxidase 8, mitochondrial; Short=AtFRO8; EC=1.16.1.7; AltName: Full=Ferric-chelate reductase 8; Flags: Precursor;	A0A4S4DRM4_CAMSI RecName: Full=FAD-binding FR-type domain-containing protein {ECO:0000259|PROSITE:PS51384};	Ferric reductase, NADH/NADPH oxidase and related proteins	GO:0016021,integral component of membrane; GO:0031966,mitochondrial membrane; GO:0005739,mitochondrion; GO:0005886,plasma membrane; GO:0140618,ferric-chelate reductase (NADH) activity; GO:0000293,ferric-chelate reductase activity; GO:0046872,metal ion binding; GO:0006811,ion transport; GO:0003674,molecular_function; GO:0003824,catalytic activity; GO:0016491,oxidoreductase activity; GO:0016722,oxi…	Ferric reductase NAD binding domain	--	--	--
Cluster-10546.6	4	0.656667	1.64667	0.626667	3.93	0.65	3.54	3036	K10862 tyrosyl-DNA phosphodiesterase 1 [EC:3.1.4.-] | (RefSeq) tyrosyl-DNA phosphodiesterase 1 (A)	ko03410: Base excision repair	Tyrosyl-DNA phosphodiesterase 1 [Camellia lanceoleosa]	TYDP1_ARATH RecName: Full=Tyrosyl-DNA phosphodiesterase 1 {ECO:0000303|PubMed:22214184}; Short=AtTDP {ECO:0000303|PubMed:20876339}; Short=Tyr-DNA phosphodiesterase 1 {ECO:0000303|PubMed:22214184}; EC=3.1.4.- {ECO:0000305};	A0A7J7G073_CAMSI RecName: Full=FHA domain-containing protein {ECO:0000259|PROSITE:PS50006};	--	GO:0005634,nucleus; GO:0017005,3'-tyrosyl-DNA phosphodiesterase activity; GO:0003690,double-stranded DNA binding; GO:0004527,exonuclease activity; GO:0003697,single-stranded DNA binding; GO:0006281,DNA repair; GO:0006302,double-strand break repair; GO:0000012,single strand break repair; GO:0003674,molecular_function; GO:0003824,catalytic activity; GO:0008081,phosphoric diester hydrolase activity;…	Tyrosyl-DNA phosphodiesterase	--	--	--
Cluster-10551.0	4	0.0366667	0.94	0	4.65	0	3.1	675	--	--	--	--	--	--	--	--	--	--	--
Cluster-10560.0	1	0	0.956667	0.113333	2.25	0	2.91333	1084	K13179 ATP-dependent RNA helicase DDX18/HAS1 [EC:3.6.4.13] | (RefSeq) DEAD-box ATP-dependent RNA helicase 51 (A)	--	kinesin-like protein KIN-12E [Camellia sinensis]	RH27_ORYSJ RecName: Full=DEAD-box ATP-dependent RNA helicase 27; EC=3.6.4.13;	A0A834LDI9_RHOSS SubName: Full=Uncharacterized protein {ECO:0000313|EMBL:KAF7134871.1};	ATP-dependent RNA helicase pitchoune	GO:0005730,nucleolus; GO:0005524,ATP binding; GO:0016887,ATP hydrolysis activity; GO:0003723,RNA binding; GO:0003724,RNA helicase activity; GO:0000463,maturation of LSU-rRNA from tricistronic rRNA transcript (SSU-rRNA, 5.8S rRNA, LSU-rRNA); GO:0000166,nucleotide binding; GO:0003674,molecular_function; GO:0005488,binding; GO:0017076,purine nucleotide binding; GO:0030554,adenyl nucleotide binding; …	--	--	--	--
Cluster-10578.0	4	0	1.09667	0	4.84	0.03	3.5	940	--	--	uncharacterized protein LOC114305744 [Camellia sinensis]	DI194_ARATH RecName: Full=Protein DEHYDRATION-INDUCED 19 homolog 4; Short=AtDi19-4;	A0A4S4EJI1_CAMSI SubName: Full=Uncharacterized protein {ECO:0000313|EMBL:THG16731.1};	--	GO:0048471,perinuclear region of cytoplasm; GO:0005575,cellular_component; GO:0005622,intracellular anatomical structure; GO:0005737,cytoplasm; GO:0110165,cellular anatomical entity	--	--	--	--
Cluster-10583.1	4	0.28	0.203333	0.23	2.74	0.146667	1.66	1870	K01893 asparaginyl-tRNA synthetase [EC:6.1.1.22] | (RefSeq) asparagine--tRNA ligase, cytoplasmic 2-like (A)	ko00970: Aminoacyl-tRNA biosynthesis	hypothetical protein HYC85_006369 [Camellia sinensis]	SYNC2_ARATH RecName: Full=Asparagine--tRNA ligase, cytoplasmic 2 {ECO:0000305}; EC=6.1.1.22 {ECO:0000305}; AltName: Full=Asparaginyl-tRNA synthetase 2 {ECO:0000305}; Short=AsnRS 2 {ECO:0000305}; AltName: Full=AtNS2 {ECO:0000303|PubMed:9655910};	A0A7J7HKY5_CAMSI RecName: Full=Asparagine--tRNA ligase {ECO:0000256|ARBA:ARBA00012816}; EC=6.1.1.22 {ECO:0000256|ARBA:ARBA00012816};	Asparaginyl-tRNA synthetase (mitochondrial)	GO:0009507,chloroplast; GO:0005829,cytosol; GO:0005739,mitochondrion; GO:0004816,asparagine-tRNA ligase activity; GO:0005524,ATP binding; GO:0006421,asparaginyl-tRNA aminoacylation; GO:0003674,molecular_function; GO:0003824,catalytic activity; GO:0004812,aminoacyl-tRNA ligase activity; GO:0016874,ligase activity; GO:0016875,ligase activity, forming carbon-oxygen bonds; GO:0140098,catalytic activi…	tRNA synthetases class II (D, K and N)	--	--	--
Cluster-10591.3	1	0.02	11.6233	0	9.27	0.103333	24.02	1109	--	--	hypothetical protein TEA_006517 [Camellia sinensis var. sinensis]	--	A0A4S4DQH7_CAMSI RecName: Full=Str_synth domain-containing protein {ECO:0000259|Pfam:PF03088};	--	GO:0005773,vacuole; GO:0016844,strictosidine synthase activity; GO:0009058,biosynthetic process; GO:0003674,molecular_function; GO:0003824,catalytic activity; GO:0016829,lyase activity; GO:0016840,carbon-nitrogen lyase activity; GO:0016843,amine-lyase activity; GO:0008150,biological_process; GO:0008152,metabolic process; GO:0005575,cellular_component; GO:0005622,intracellular anatomical structure…	--	--	--	--
Cluster-10595.0	4	0	0.0366667	0	3.37667	0	1.44	715	--	--	--	--	--	--	--	--	--	--	--
Cluster-10597.0	4	0	0.0533333	0	2.68333	0	0.0533333	871	K02981 small subunit ribosomal protein S2e | (RefSeq) 40S ribosomal protein S2-4-like (A)	ko03010: Ribosome	predicted protein [Hordeum vulgare subsp. vulgare]	RS21_ARATH RecName: Full=40S ribosomal protein S2-1;	A0A388K2A9_CHABU RecName: Full=S5 DRBM domain-containing protein {ECO:0000259|PROSITE:PS50881};	40S ribosomal protein S2/30S ribosomal protein S5	GO:0022627,cytosolic small ribosomal subunit; GO:0005634,nucleus; GO:0009506,plasmodesma; GO:0003729,mRNA binding; GO:0003735,structural constituent of ribosome; GO:0006412,translation; GO:0003674,molecular_function; GO:0003676,nucleic acid binding; GO:0003723,RNA binding; GO:0005488,binding; GO:0097159,organic cyclic compound binding; GO:1901363,heterocyclic compound binding; GO:0005198,structur…	Ribosomal protein S5, N-terminal domain	--	--	--
Cluster-10612.0	4	0	0.403333	0	3.82667	0	3	676	--	--	--	--	--	--	--	--	--	--	--
Cluster-10630.0	4	0	0.18	0	15.1467	0.0366667	6.23333	1276	--	--	hypothetical protein LOK49_LG10G02997 [Camellia lanceoleosa]	--	--	--	--	--	--	--	--
Cluster-10641.0	1	0	0.196667	0	3.02667	0	4.07333	628	K13457 disease resistance protein RPM1 | (RefSeq) disease resistance protein RPM1-like (A)	ko04626: Plant-pathogen interaction	hypothetical protein HYC85_008814 [Camellia sinensis]	--	A0A7J7HVH3_CAMSI RecName: Full=MBD domain-containing protein {ECO:0000259|PROSITE:PS50982};	--	GO:0005634,nucleus; GO:0003677,DNA binding; GO:0003674,molecular_function; GO:0003676,nucleic acid binding; GO:0005488,binding; GO:0097159,organic cyclic compound binding; GO:1901363,heterocyclic compound binding; GO:0005575,cellular_component; GO:0005622,intracellular anatomical structure; GO:0043226,organelle; GO:0043227,membrane-bounded organelle; GO:0043229,intracellular organelle; GO:0043231…	--	--	--	--
Cluster-10643.0	1	0	0.04	0	5.77333	0	12.4233	687	--	--	hypothetical protein HYC85_029081 [Camellia sinensis]	--	A0A7J7FWY6_CAMSI SubName: Full=Uncharacterized protein {ECO:0000313|EMBL:KAF5932910.1};	--	--	--	--	--	--
Cluster-10651.0	1	0	0.0833333	0	0.826667	0	1.50333	1019	K05909 laccase [EC:1.10.3.2] | (RefSeq) laccase-4-like isoform X1 (A)	--	Laccase-4 [Camellia lanceoleosa]	LAC22_ORYSJ RecName: Full=Laccase-22; EC=1.10.3.2; AltName: Full=Benzenediol:oxygen oxidoreductase 22; AltName: Full=Diphenol oxidase 22; AltName: Full=Urishiol oxidase 22; Flags: Precursor;	A0A4S4EAR7_CAMSI RecName: Full=Laccase {ECO:0000256|ARBA:ARBA00012297, ECO:0000256|RuleBase:RU361119}; EC=1.10.3.2 {ECO:0000256|ARBA:ARBA00012297, ECO:0000256|RuleBase:RU361119}; AltName: Full=Benzenediol:oxygen oxidoreductase {ECO:0000256|RuleBase:RU361119}; AltName: Full=Diphenol oxidase {ECO:0000256|RuleBase:RU361119}; AltName: Full=Urishiol oxidase {ECO:0000256|RuleBase:RU361119};	Multicopper oxidases	GO:0048046,apoplast; GO:0005507,copper ion binding; GO:0052716,hydroquinone:oxygen oxidoreductase activity; GO:0016491,oxidoreductase activity; GO:0046274,lignin catabolic process; GO:0003674,molecular_function; GO:0005488,binding; GO:0043167,ion binding; GO:0043169,cation binding; GO:0046872,metal ion binding; GO:0046914,transition metal ion binding; GO:0003824,catalytic activity; GO:0016679,oxi…	Multicopper oxidase	--	--	--
Cluster-10668.1	4	0.0366667	0.18	0.0633333	1.83667	0	1.32667	1133	K13457 disease resistance protein RPM1 | (RefSeq) disease resistance protein RPM1-like (A)	ko04626: Plant-pathogen interaction	uncharacterized protein LOC114312263 isoform X2 [Camellia sinensis]	--	A0A835D0I2_9MAGN RecName: Full=BED-type domain-containing protein {ECO:0000259|PROSITE:PS50808};	--	GO:0005634,nucleus; GO:0003677,DNA binding; GO:0046872,metal ion binding; GO:0046983,protein dimerization activity; GO:0003674,molecular_function; GO:0003676,nucleic acid binding; GO:0005488,binding; GO:0097159,organic cyclic compound binding; GO:1901363,heterocyclic compound binding; GO:0043167,ion binding; GO:0043169,cation binding; GO:0005515,protein binding; GO:0005575,cellular_component; GO:…	--	--	--	--
Cluster-10668.2	1	0.626667	0.826667	0.576667	1.36667	0.52	1.92	2491	K13457 disease resistance protein RPM1 | (RefSeq) disease resistance protein RPM1-like (A)	ko04626: Plant-pathogen interaction	hypothetical protein RHGRI_004981 [Rhododendron griersonianum]	--	A0A5B7AFB0_DAVIN SubName: Full=Uncharacterized protein {ECO:0000313|EMBL:MPA53693.1};	--	GO:0046983,protein dimerization activity; GO:0003674,molecular_function; GO:0005488,binding; GO:0005515,protein binding	Protein of unknown function (DUF 659)	--	--	--
Cluster-10668.3	5	2.04	0.556667	2.62333	0.16	1.97667	0.306667	1823	K17925 sorting nexin-13 | (RefSeq) LOW QUALITY PROTEIN: uncharacterized protein LOC114301317 (A)	--	uncharacterized protein LOC114264409 [Camellia sinensis]	--	A0A834YNL4_9MAGN RecName: Full=DUF659 domain-containing protein {ECO:0000259|Pfam:PF04937};	--	--	Protein of unknown function (DUF 659)	--	--	--
Cluster-10668.5	4	0.503333	0.776667	0.0733333	1.27333	0.09	1.28	2617	K13457 disease resistance protein RPM1 | (RefSeq) disease resistance protein RPM1-like (A)	ko04626: Plant-pathogen interaction	hypothetical protein RHGRI_004981 [Rhododendron griersonianum]	--	A0A5B7AFB0_DAVIN SubName: Full=Uncharacterized protein {ECO:0000313|EMBL:MPA53693.1};	--	GO:0046983,protein dimerization activity; GO:0003674,molecular_function; GO:0005488,binding; GO:0005515,protein binding	Protein of unknown function (DUF 659)	--	--	--
Cluster-10668.6	5	1.14667	1.24333	1.57333	0.38	1.41667	0.73	2033	K17925 sorting nexin-13 | (RefSeq) LOW QUALITY PROTEIN: uncharacterized protein LOC114301317 (A)	--	uncharacterized protein LOC114264409 [Camellia sinensis]	--	A0A834YNL4_9MAGN RecName: Full=DUF659 domain-containing protein {ECO:0000259|Pfam:PF04937};	--	--	Protein of unknown function (DUF 659)	--	--	--
Cluster-10668.7	4	0.05	0.586667	0.0466667	2.32667	0.0933333	2.59667	2708	K13457 disease resistance protein RPM1 | (RefSeq) disease resistance protein RPM1-like (A)	ko04626: Plant-pathogen interaction	uncharacterized protein LOC114264409 [Camellia sinensis]	--	A0A834YNL4_9MAGN RecName: Full=DUF659 domain-containing protein {ECO:0000259|Pfam:PF04937};	--	--	hAT family C-terminal dimerisation region	--	--	--
Cluster-10668.8	4	4.51333	4.17	3.6	11.18	2.93667	10.8933	639	K13457 disease resistance protein RPM1 | (RefSeq) disease resistance protein RPM1-like (A)	ko04626: Plant-pathogen interaction	uncharacterized protein LOC114258173 [Camellia sinensis]	--	A0A835D0I2_9MAGN RecName: Full=BED-type domain-containing protein {ECO:0000259|PROSITE:PS50808};	--	GO:0005634,nucleus; GO:0003677,DNA binding; GO:0046872,metal ion binding; GO:0046983,protein dimerization activity; GO:0003674,molecular_function; GO:0003676,nucleic acid binding; GO:0005488,binding; GO:0097159,organic cyclic compound binding; GO:1901363,heterocyclic compound binding; GO:0043167,ion binding; GO:0043169,cation binding; GO:0005515,protein binding; GO:0005575,cellular_component; GO:…	hAT family C-terminal dimerisation region	--	--	--
Cluster-10678.100	1	0.03	2.13	0.13	2.29	0	3.18667	1103	--	--	187-kDa microtubule-associated protein AIR9 [Camellia sinensis]	AIR9_ARATH RecName: Full=187-kDa microtubule-associated protein AIR9 {ECO:0000303|PubMed:17027491}; AltName: Full=Auxin-induced in root cultures protein 9;	A0A7J7GV49_CAMSI SubName: Full=Uncharacterized protein {ECO:0000313|EMBL:KAF5944075.1};	Protein phosphatase 1, regulatory subunit, and related proteins	GO:0055028,cortical microtubule; GO:0009524,phragmoplast; GO:0005886,plasma membrane; GO:0009506,plasmodesma; GO:0009574,preprophase band; GO:0007049,cell cycle; GO:0051301,cell division; GO:0010102,lateral root morphogenesis; GO:0009733,response to auxin; GO:0008150,biological_process; GO:0009987,cellular process; GO:0007275,multicellular organism development; GO:0009653,anatomical structure mor…	--	--	--	--
Cluster-10678.101	4	0	0.0966667	0	3.94667	0	2.67	1530	K23115 TELO2-interacting protein 2 | (RefSeq) uncharacterized protein At2g39910 isoform X1 (A)	--	uncharacterized protein At2g39910 isoform X2 [Camellia sinensis]	Y2991_ARATH RecName: Full=Uncharacterized protein At2g39910;	A0A4S4DNV0_CAMSI SubName: Full=Uncharacterized protein {ECO:0000313|EMBL:THG04713.1};	--	--	--	--	--	--
Cluster-10678.102	4	0.793333	4.42	1.02667	7.80333	1.12	6.92	1429	K23115 TELO2-interacting protein 2 | (RefSeq) uncharacterized protein At2g39910 isoform X1 (A)	--	uncharacterized protein At2g39910 isoform X1 [Camellia sinensis]	Y2991_ARATH RecName: Full=Uncharacterized protein At2g39910;	A0A4S4DNV0_CAMSI SubName: Full=Uncharacterized protein {ECO:0000313|EMBL:THG04713.1};	--	--	--	--	--	--
Cluster-10678.103	4	2.42333	5.60667	2.94333	15.7933	5.54	15.8533	441	K07874 Ras-related protein Rab-1A | (RefSeq) ras-related protein RIC1-like isoform X1 (A)	--	hypothetical protein TEA_003027 [Camellia sinensis var. sinensis]	AIR9_ARATH RecName: Full=187-kDa microtubule-associated protein AIR9 {ECO:0000303|PubMed:17027491}; AltName: Full=Auxin-induced in root cultures protein 9;	A0A4S4D5H2_CAMSI SubName: Full=Uncharacterized protein {ECO:0000313|EMBL:THF97548.1};	Protein phosphatase 1, regulatory subunit, and related proteins	GO:0055028,cortical microtubule; GO:0009524,phragmoplast; GO:0005886,plasma membrane; GO:0009506,plasmodesma; GO:0009574,preprophase band; GO:0007049,cell cycle; GO:0051301,cell division; GO:0010102,lateral root morphogenesis; GO:0009733,response to auxin; GO:0008150,biological_process; GO:0009987,cellular process; GO:0007275,multicellular organism development; GO:0009653,anatomical structure mor…	--	--	--	--
Cluster-10678.104	3	0.76	1.40667	0.626667	0.603333	0.533333	1.44667	1242	--	--	hypothetical protein TEA_003027 [Camellia sinensis var. sinensis]	AIR9_ARATH RecName: Full=187-kDa microtubule-associated protein AIR9 {ECO:0000303|PubMed:17027491}; AltName: Full=Auxin-induced in root cultures protein 9;	A0A4S4D5H2_CAMSI SubName: Full=Uncharacterized protein {ECO:0000313|EMBL:THF97548.1};	Protein phosphatase 1, regulatory subunit, and related proteins	GO:0055028,cortical microtubule; GO:0009524,phragmoplast; GO:0005886,plasma membrane; GO:0009506,plasmodesma; GO:0009574,preprophase band; GO:0007049,cell cycle; GO:0051301,cell division; GO:0010102,lateral root morphogenesis; GO:0009733,response to auxin; GO:0008150,biological_process; GO:0009987,cellular process; GO:0007275,multicellular organism development; GO:0009653,anatomical structure mor…	--	--	--	--
Cluster-10678.105	3	0.0433333	3.57667	1.11333	0.426667	2.92667	3.50667	2234	K23115 TELO2-interacting protein 2 | (RefSeq) uncharacterized protein At2g39910 isoform X1 (A)	--	uncharacterized protein At2g39910 isoform X2 [Camellia sinensis]	Y2991_ARATH RecName: Full=Uncharacterized protein At2g39910;	A0A4S4DNV0_CAMSI SubName: Full=Uncharacterized protein {ECO:0000313|EMBL:THG04713.1};	--	--	Retrotransposon gag protein	--	--	--
Cluster-10678.110	1	0.18	3.53667	0	1.54667	0.36	22.5733	471	--	--	uncharacterized protein LOC114303536, partial [Camellia sinensis]	--	A0A7J7HX87_CAMSI SubName: Full=Uncharacterized protein {ECO:0000313|EMBL:KAF5956538.1};	FOG: Transposon-encoded proteins with TYA, reverse transcriptase, integrase domains in various combinations	GO:0005634,nucleus; GO:0008270,zinc ion binding; GO:0003674,molecular_function; GO:0005488,binding; GO:0043167,ion binding; GO:0043169,cation binding; GO:0046872,metal ion binding; GO:0046914,transition metal ion binding; GO:0005575,cellular_component; GO:0005622,intracellular anatomical structure; GO:0043226,organelle; GO:0043227,membrane-bounded organelle; GO:0043229,intracellular organelle; GO…	Protein of unknown function (DUF4065)	--	--	--
Cluster-10678.126	1	0.576667	0.74	0.326667	1.21667	0.106667	19.4033	617	K21604 jasmonoyl-L-amino acid hydrolase [EC:3.5.1.127] | (RefSeq) uncharacterized protein LOC114291845 (A)	--	hypothetical protein LOK49_LG04G01039, partial [Camellia lanceoleosa]	--	A0A2N9EJ84_FAGSY SubName: Full=Uncharacterized protein {ECO:0000313|EMBL:SPC74883.1};	FOG: Transposon-encoded proteins with TYA, reverse transcriptase, integrase domains in various combinations	GO:0030430,host cell cytoplasm; GO:0003676,nucleic acid binding; GO:0004523,RNA-DNA hybrid ribonuclease activity; GO:0015074,DNA integration; GO:0003674,molecular_function; GO:0005488,binding; GO:0097159,organic cyclic compound binding; GO:1901363,heterocyclic compound binding; GO:0003824,catalytic activity; GO:0004518,nuclease activity; GO:0004519,endonuclease activity; GO:0004521,endoribonuclea…	Reverse transcriptase-like	--	--	--
Cluster-10678.128	1	0	0.183333	0	6.97667	0	14.7033	384	--	--	hypothetical protein HYC85_032348 [Camellia sinensis]	--	A0A2N9H645_FAGSY SubName: Full=Uncharacterized protein {ECO:0000313|EMBL:SPD07298.1};	FOG: Transposon-encoded proteins with TYA, reverse transcriptase, integrase domains in various combinations	GO:0030430,host cell cytoplasm; GO:0005634,nucleus; GO:0003676,nucleic acid binding; GO:0004523,RNA-DNA hybrid ribonuclease activity; GO:0015074,DNA integration; GO:0003674,molecular_function; GO:0005488,binding; GO:0097159,organic cyclic compound binding; GO:1901363,heterocyclic compound binding; GO:0003824,catalytic activity; GO:0004518,nuclease activity; GO:0004519,endonuclease activity; GO:00…	--	--	--	--
Cluster-10678.146	1	0.183333	0	0	0.283333	0	2.58333	681	--	--	hypothetical protein Vadar_022895 [Vaccinium darrowii]	--	A0A2N9ID00_FAGSY RecName: Full=Integrase catalytic domain-containing protein {ECO:0000259|PROSITE:PS50994};	FOG: Transposon-encoded proteins with TYA, reverse transcriptase, integrase domains in various combinations	GO:0003676,nucleic acid binding; GO:0015074,DNA integration; GO:0003674,molecular_function; GO:0005488,binding; GO:0097159,organic cyclic compound binding; GO:1901363,heterocyclic compound binding; GO:0006139,nucleobase-containing compound metabolic process; GO:0006259,DNA metabolic process; GO:0006725,cellular aromatic compound metabolic process; GO:0006807,nitrogen compound metabolic process; G…	Integrase core domain	--	--	--
Cluster-10678.147	1	0	0	0	0.32	0	3.68667	727	--	--	hypothetical protein Vadar_022895 [Vaccinium darrowii]	POLX_TOBAC RecName: Full=Retrovirus-related Pol polyprotein from transposon TNT 1-94; Includes: RecName: Full=Protease; EC=3.4.23.-; Includes: RecName: Full=Reverse transcriptase; EC=2.7.7.49; Includes: RecName: Full=Endonuclease;	A0A2N9ID00_FAGSY RecName: Full=Integrase catalytic domain-containing protein {ECO:0000259|PROSITE:PS50994};	FOG: Transposon-encoded proteins with TYA, reverse transcriptase, integrase domains in various combinations	GO:0004190,aspartic-type endopeptidase activity; GO:0004519,endonuclease activity; GO:0003676,nucleic acid binding; GO:0003964,RNA-directed DNA polymerase activity; GO:0008270,zinc ion binding; GO:0015074,DNA integration; GO:0006508,proteolysis; GO:0003674,molecular_function; GO:0003824,catalytic activity; GO:0004175,endopeptidase activity; GO:0008233,peptidase activity; GO:0016787,hydrolase acti…	Integrase core domain	--	--	--
Cluster-10678.149	1	0	5.82333	0	1.97	0.316667	26.4633	340	K21604 jasmonoyl-L-amino acid hydrolase [EC:3.5.1.127] | (RefSeq) uncharacterized protein LOC114291845 (A)	--	uncharacterized protein LOC114262149 [Camellia sinensis]	--	A0A087HAJ6_ARAAL RecName: Full=RNase H type-1 domain-containing protein {ECO:0000259|PROSITE:PS50879};	FOG: Transposon-encoded proteins with TYA, reverse transcriptase, integrase domains in various combinations	GO:0003676,nucleic acid binding; GO:0004523,RNA-DNA hybrid ribonuclease activity; GO:0003674,molecular_function; GO:0005488,binding; GO:0097159,organic cyclic compound binding; GO:1901363,heterocyclic compound binding; GO:0003824,catalytic activity; GO:0004518,nuclease activity; GO:0004519,endonuclease activity; GO:0004521,endoribonuclease activity; GO:0004540,ribonuclease activity; GO:0016787,hy…	Reverse transcriptase-like	--	--	--
Cluster-10678.151	1	0	0.17	0.15	0.16	0.25	7.42	473	--	--	hypothetical protein LOK49_Contig3G00025, partial [Camellia lanceoleosa]	--	A0A2N9GFR7_FAGSY SubName: Full=Uncharacterized protein {ECO:0000313|EMBL:SPC98288.1};	FOG: Transposon-encoded proteins with TYA, reverse transcriptase, integrase domains in various combinations	GO:0030430,host cell cytoplasm; GO:0003676,nucleic acid binding; GO:0004523,RNA-DNA hybrid ribonuclease activity; GO:0015074,DNA integration; GO:0003674,molecular_function; GO:0005488,binding; GO:0097159,organic cyclic compound binding; GO:1901363,heterocyclic compound binding; GO:0003824,catalytic activity; GO:0004518,nuclease activity; GO:0004519,endonuclease activity; GO:0004521,endoribonuclea…	RNase H-like domain found in reverse transcriptase	--	--	--
Cluster-10678.153	1	0	1.78	0	0.67	0.1	8.92	587	--	--	uncharacterized protein LOC114283106 [Camellia sinensis]	--	A0A5E4GMC8_PRUDU SubName: Full=PREDICTED: Retrovirus-related Pol poly from transposon {ECO:0000313|EMBL:VVA40783.1}; Flags: Fragment;	FOG: Transposon-encoded proteins with TYA, reverse transcriptase, integrase domains in various combinations	--	RNase H-like domain found in reverse transcriptase	--	--	--
Cluster-10678.156	1	0.756667	1.45	1.06	0.603333	3.06667	33.5067	535	--	--	hypothetical protein HYC85_011894 [Camellia sinensis]	--	A0A7J7HCD4_CAMSI RecName: Full=MHD domain-containing protein {ECO:0000259|PROSITE:PS51072};	FOG: Transposon-encoded proteins with TYA, reverse transcriptase, integrase domains in various combinations	--	RNase H-like domain found in reverse transcriptase	--	--	--
Cluster-10678.159	1	0	0.323333	1.39667	2.60667	0.136667	18.9467	607	--	--	protein NYNRIN-like [Camellia sinensis]	--	A0A2N9IWS2_FAGSY SubName: Full=Uncharacterized protein {ECO:0000313|EMBL:SPD29322.1};	FOG: Transposon-encoded proteins with TYA, reverse transcriptase, integrase domains in various combinations	GO:0003676,nucleic acid binding; GO:0004523,RNA-DNA hybrid ribonuclease activity; GO:0015074,DNA integration; GO:0003674,molecular_function; GO:0005488,binding; GO:0097159,organic cyclic compound binding; GO:1901363,heterocyclic compound binding; GO:0003824,catalytic activity; GO:0004518,nuclease activity; GO:0004519,endonuclease activity; GO:0004521,endoribonuclease activity; GO:0004540,ribonucl…	Integrase core domain	--	--	--
Cluster-10678.161	1	0	0.56	0.0466667	4.57	0	10.0433	607	--	--	protein NYNRIN-like [Camellia sinensis]	--	A0A2N9IWS2_FAGSY SubName: Full=Uncharacterized protein {ECO:0000313|EMBL:SPD29322.1};	FOG: Transposon-encoded proteins with TYA, reverse transcriptase, integrase domains in various combinations	GO:0003676,nucleic acid binding; GO:0004523,RNA-DNA hybrid ribonuclease activity; GO:0015074,DNA integration; GO:0003674,molecular_function; GO:0005488,binding; GO:0097159,organic cyclic compound binding; GO:1901363,heterocyclic compound binding; GO:0003824,catalytic activity; GO:0004518,nuclease activity; GO:0004519,endonuclease activity; GO:0004521,endoribonuclease activity; GO:0004540,ribonucl…	Integrase core domain	--	--	--
Cluster-10678.163	1	0	0	0	20.17	0	40.5733	418	--	--	hypothetical protein HYC85_007404 [Camellia sinensis]	POLX_TOBAC RecName: Full=Retrovirus-related Pol polyprotein from transposon TNT 1-94; Includes: RecName: Full=Protease; EC=3.4.23.-; Includes: RecName: Full=Reverse transcriptase; EC=2.7.7.49; Includes: RecName: Full=Endonuclease;	A0A7J7HRB1_CAMSI SubName: Full=Uncharacterized protein {ECO:0000313|EMBL:KAF5954548.1};	FOG: Transposon-encoded proteins with TYA, reverse transcriptase, integrase domains in various combinations	GO:0004190,aspartic-type endopeptidase activity; GO:0004519,endonuclease activity; GO:0003676,nucleic acid binding; GO:0003964,RNA-directed DNA polymerase activity; GO:0008270,zinc ion binding; GO:0015074,DNA integration; GO:0006508,proteolysis; GO:0003674,molecular_function; GO:0003824,catalytic activity; GO:0004175,endopeptidase activity; GO:0008233,peptidase activity; GO:0016787,hydrolase acti…	Integrase core domain	--	--	--
Cluster-10678.164	1	0	0	0	2.73667	0	10.0667	576	--	--	protein NYNRIN-like [Camellia sinensis]	POLX_TOBAC RecName: Full=Retrovirus-related Pol polyprotein from transposon TNT 1-94; Includes: RecName: Full=Protease; EC=3.4.23.-; Includes: RecName: Full=Reverse transcriptase; EC=2.7.7.49; Includes: RecName: Full=Endonuclease;	A0A2N9HA54_FAGSY RecName: Full=Integrase catalytic domain-containing protein {ECO:0000259|PROSITE:PS50994};	FOG: Transposon-encoded proteins with TYA, reverse transcriptase, integrase domains in various combinations	GO:0004190,aspartic-type endopeptidase activity; GO:0004519,endonuclease activity; GO:0003676,nucleic acid binding; GO:0003964,RNA-directed DNA polymerase activity; GO:0008270,zinc ion binding; GO:0015074,DNA integration; GO:0006508,proteolysis; GO:0003674,molecular_function; GO:0003824,catalytic activity; GO:0004175,endopeptidase activity; GO:0008233,peptidase activity; GO:0016787,hydrolase acti…	Integrase core domain	--	--	--
Cluster-10678.166	1	0	0.183333	0	4.50667	0.0866667	23	478	--	--	hypothetical protein HYC85_007404 [Camellia sinensis]	POLX_TOBAC RecName: Full=Retrovirus-related Pol polyprotein from transposon TNT 1-94; Includes: RecName: Full=Protease; EC=3.4.23.-; Includes: RecName: Full=Reverse transcriptase; EC=2.7.7.49; Includes: RecName: Full=Endonuclease;	A0A7J7HRB1_CAMSI SubName: Full=Uncharacterized protein {ECO:0000313|EMBL:KAF5954548.1};	FOG: Transposon-encoded proteins with TYA, reverse transcriptase, integrase domains in various combinations	GO:0004190,aspartic-type endopeptidase activity; GO:0004519,endonuclease activity; GO:0003676,nucleic acid binding; GO:0003964,RNA-directed DNA polymerase activity; GO:0008270,zinc ion binding; GO:0015074,DNA integration; GO:0006508,proteolysis; GO:0003674,molecular_function; GO:0003824,catalytic activity; GO:0004175,endopeptidase activity; GO:0008233,peptidase activity; GO:0016787,hydrolase acti…	Integrase core domain	--	--	--
Cluster-10678.170	1	0	1.27667	0	0.853333	0	7.08667	470	--	--	hypothetical protein HYC85_007404 [Camellia sinensis]	POLX_TOBAC RecName: Full=Retrovirus-related Pol polyprotein from transposon TNT 1-94; Includes: RecName: Full=Protease; EC=3.4.23.-; Includes: RecName: Full=Reverse transcriptase; EC=2.7.7.49; Includes: RecName: Full=Endonuclease;	A0A7J7HRB1_CAMSI SubName: Full=Uncharacterized protein {ECO:0000313|EMBL:KAF5954548.1};	FOG: Transposon-encoded proteins with TYA, reverse transcriptase, integrase domains in various combinations	GO:0004190,aspartic-type endopeptidase activity; GO:0004519,endonuclease activity; GO:0003676,nucleic acid binding; GO:0003964,RNA-directed DNA polymerase activity; GO:0008270,zinc ion binding; GO:0015074,DNA integration; GO:0006508,proteolysis; GO:0003674,molecular_function; GO:0003824,catalytic activity; GO:0004175,endopeptidase activity; GO:0008233,peptidase activity; GO:0016787,hydrolase acti…	Integrase core domain	--	--	--
Cluster-10678.171	1	0.166667	0.19	0	0.293333	0.0566667	4.43	576	--	--	protein NYNRIN-like [Camellia sinensis]	--	A0A2N9HA54_FAGSY RecName: Full=Integrase catalytic domain-containing protein {ECO:0000259|PROSITE:PS50994};	FOG: Transposon-encoded proteins with TYA, reverse transcriptase, integrase domains in various combinations	GO:0003676,nucleic acid binding; GO:0015074,DNA integration; GO:0003674,molecular_function; GO:0005488,binding; GO:0097159,organic cyclic compound binding; GO:1901363,heterocyclic compound binding; GO:0006139,nucleobase-containing compound metabolic process; GO:0006259,DNA metabolic process; GO:0006725,cellular aromatic compound metabolic process; GO:0006807,nitrogen compound metabolic process; G…	Integrase core domain	--	--	--
Cluster-10678.172	1	0.183333	0.206667	0	12.08	0.17	39.4433	381	--	--	hypothetical protein HYC85_007404 [Camellia sinensis]	POLX_TOBAC RecName: Full=Retrovirus-related Pol polyprotein from transposon TNT 1-94; Includes: RecName: Full=Protease; EC=3.4.23.-; Includes: RecName: Full=Reverse transcriptase; EC=2.7.7.49; Includes: RecName: Full=Endonuclease;	A0A7J7HRB1_CAMSI SubName: Full=Uncharacterized protein {ECO:0000313|EMBL:KAF5954548.1};	FOG: Transposon-encoded proteins with TYA, reverse transcriptase, integrase domains in various combinations	GO:0004190,aspartic-type endopeptidase activity; GO:0004519,endonuclease activity; GO:0003676,nucleic acid binding; GO:0003964,RNA-directed DNA polymerase activity; GO:0008270,zinc ion binding; GO:0015074,DNA integration; GO:0006508,proteolysis; GO:0003674,molecular_function; GO:0003824,catalytic activity; GO:0004175,endopeptidase activity; GO:0008233,peptidase activity; GO:0016787,hydrolase acti…	Integrase core domain	--	--	--
Cluster-10678.173	1	0	0.08	0	2.75333	0.08	14.1533	478	--	--	hypothetical protein HYC85_007404 [Camellia sinensis]	POLX_TOBAC RecName: Full=Retrovirus-related Pol polyprotein from transposon TNT 1-94; Includes: RecName: Full=Protease; EC=3.4.23.-; Includes: RecName: Full=Reverse transcriptase; EC=2.7.7.49; Includes: RecName: Full=Endonuclease;	A0A7J7HRB1_CAMSI SubName: Full=Uncharacterized protein {ECO:0000313|EMBL:KAF5954548.1};	FOG: Transposon-encoded proteins with TYA, reverse transcriptase, integrase domains in various combinations	GO:0004190,aspartic-type endopeptidase activity; GO:0004519,endonuclease activity; GO:0003676,nucleic acid binding; GO:0003964,RNA-directed DNA polymerase activity; GO:0008270,zinc ion binding; GO:0015074,DNA integration; GO:0006508,proteolysis; GO:0003674,molecular_function; GO:0003824,catalytic activity; GO:0004175,endopeptidase activity; GO:0008233,peptidase activity; GO:0016787,hydrolase acti…	Integrase core domain	--	--	--
Cluster-10678.18	1	0	0	0	0.516667	0	7.53	459	--	--	hypothetical protein LOK49_Contig3G00025, partial [Camellia lanceoleosa]	--	A0A7J7HCD4_CAMSI RecName: Full=MHD domain-containing protein {ECO:0000259|PROSITE:PS51072};	FOG: Transposon-encoded proteins with TYA, reverse transcriptase, integrase domains in various combinations	--	RNase H-like domain found in reverse transcriptase	--	--	--
Cluster-10678.185	1	0	1.98	0	1.54333	0	8.12333	449	--	--	hypothetical protein HYC85_032348 [Camellia sinensis]	--	A0A7J7FT02_CAMSI SubName: Full=Uncharacterized protein {ECO:0000313|EMBL:KAF5931475.1};	FOG: Transposon-encoded proteins with TYA, reverse transcriptase, integrase domains in various combinations	GO:0004650,polygalacturonase activity; GO:0005975,carbohydrate metabolic process; GO:0003674,molecular_function; GO:0003824,catalytic activity; GO:0004553,hydrolase activity, hydrolyzing O-glycosyl compounds; GO:0016787,hydrolase activity; GO:0016798,hydrolase activity, acting on glycosyl bonds; GO:0008150,biological_process; GO:0008152,metabolic process; GO:0044238,primary metabolic process; GO:…	--	--	--	--
Cluster-10678.186	1	0	0.26	0	2.95667	0.403333	10.81	449	--	--	hypothetical protein HYC85_032348 [Camellia sinensis]	--	A0A7J7FT02_CAMSI SubName: Full=Uncharacterized protein {ECO:0000313|EMBL:KAF5931475.1};	FOG: Transposon-encoded proteins with TYA, reverse transcriptase, integrase domains in various combinations	GO:0004650,polygalacturonase activity; GO:0005975,carbohydrate metabolic process; GO:0003674,molecular_function; GO:0003824,catalytic activity; GO:0004553,hydrolase activity, hydrolyzing O-glycosyl compounds; GO:0016787,hydrolase activity; GO:0016798,hydrolase activity, acting on glycosyl bonds; GO:0008150,biological_process; GO:0008152,metabolic process; GO:0044238,primary metabolic process; GO:…	--	--	--	--
Cluster-10678.189	1	0	0.29	0.196667	4.05333	0.07	8.68667	502	--	--	hypothetical protein HYC85_032348 [Camellia sinensis]	--	A0A7J7FT02_CAMSI SubName: Full=Uncharacterized protein {ECO:0000313|EMBL:KAF5931475.1};	FOG: Transposon-encoded proteins with TYA, reverse transcriptase, integrase domains in various combinations	GO:0004650,polygalacturonase activity; GO:0005975,carbohydrate metabolic process; GO:0003674,molecular_function; GO:0003824,catalytic activity; GO:0004553,hydrolase activity, hydrolyzing O-glycosyl compounds; GO:0016787,hydrolase activity; GO:0016798,hydrolase activity, acting on glycosyl bonds; GO:0008150,biological_process; GO:0008152,metabolic process; GO:0044238,primary metabolic process; GO:…	--	--	--	--
Cluster-10678.190	1	0	0.243333	0.0933333	11.91	0.293333	25.2733	445	--	--	hypothetical protein HYC85_032348 [Camellia sinensis]	--	A0A7J7FT02_CAMSI SubName: Full=Uncharacterized protein {ECO:0000313|EMBL:KAF5931475.1};	FOG: Transposon-encoded proteins with TYA, reverse transcriptase, integrase domains in various combinations	GO:0004650,polygalacturonase activity; GO:0005975,carbohydrate metabolic process; GO:0003674,molecular_function; GO:0003824,catalytic activity; GO:0004553,hydrolase activity, hydrolyzing O-glycosyl compounds; GO:0016787,hydrolase activity; GO:0016798,hydrolase activity, acting on glycosyl bonds; GO:0008150,biological_process; GO:0008152,metabolic process; GO:0044238,primary metabolic process; GO:…	--	--	--	--
Cluster-10678.191	1	0	0.416667	0	2.55	0.0966667	8.27	449	--	--	hypothetical protein HYC85_032348 [Camellia sinensis]	--	A0A7J7FT02_CAMSI SubName: Full=Uncharacterized protein {ECO:0000313|EMBL:KAF5931475.1};	FOG: Transposon-encoded proteins with TYA, reverse transcriptase, integrase domains in various combinations	GO:0004650,polygalacturonase activity; GO:0005975,carbohydrate metabolic process; GO:0003674,molecular_function; GO:0003824,catalytic activity; GO:0004553,hydrolase activity, hydrolyzing O-glycosyl compounds; GO:0016787,hydrolase activity; GO:0016798,hydrolase activity, acting on glycosyl bonds; GO:0008150,biological_process; GO:0008152,metabolic process; GO:0044238,primary metabolic process; GO:…	--	--	--	--
Cluster-10678.194	1	0	0	0	2.18	0	7.79667	449	--	--	hypothetical protein HYC85_032348 [Camellia sinensis]	--	A0A7J7FT02_CAMSI SubName: Full=Uncharacterized protein {ECO:0000313|EMBL:KAF5931475.1};	FOG: Transposon-encoded proteins with TYA, reverse transcriptase, integrase domains in various combinations	GO:0004650,polygalacturonase activity; GO:0005975,carbohydrate metabolic process; GO:0003674,molecular_function; GO:0003824,catalytic activity; GO:0004553,hydrolase activity, hydrolyzing O-glycosyl compounds; GO:0016787,hydrolase activity; GO:0016798,hydrolase activity, acting on glycosyl bonds; GO:0008150,biological_process; GO:0008152,metabolic process; GO:0044238,primary metabolic process; GO:…	--	--	--	--
Cluster-10678.195	1	0	0	0.403333	14.7233	0	30.24	449	--	--	hypothetical protein HYC85_032348 [Camellia sinensis]	--	A0A7J7FT02_CAMSI SubName: Full=Uncharacterized protein {ECO:0000313|EMBL:KAF5931475.1};	FOG: Transposon-encoded proteins with TYA, reverse transcriptase, integrase domains in various combinations	GO:0004650,polygalacturonase activity; GO:0005975,carbohydrate metabolic process; GO:0003674,molecular_function; GO:0003824,catalytic activity; GO:0004553,hydrolase activity, hydrolyzing O-glycosyl compounds; GO:0016787,hydrolase activity; GO:0016798,hydrolase activity, acting on glycosyl bonds; GO:0008150,biological_process; GO:0008152,metabolic process; GO:0044238,primary metabolic process; GO:…	--	--	--	--
Cluster-10678.199	1	0.18	0.5	0	1.85333	0	10.1867	449	--	--	hypothetical protein HYC85_032348 [Camellia sinensis]	--	A0A7J7FT02_CAMSI SubName: Full=Uncharacterized protein {ECO:0000313|EMBL:KAF5931475.1};	FOG: Transposon-encoded proteins with TYA, reverse transcriptase, integrase domains in various combinations	GO:0004650,polygalacturonase activity; GO:0005975,carbohydrate metabolic process; GO:0003674,molecular_function; GO:0003824,catalytic activity; GO:0004553,hydrolase activity, hydrolyzing O-glycosyl compounds; GO:0016787,hydrolase activity; GO:0016798,hydrolase activity, acting on glycosyl bonds; GO:0008150,biological_process; GO:0008152,metabolic process; GO:0044238,primary metabolic process; GO:…	--	--	--	--
Cluster-10678.201	1	0.35	0.633333	0	4.37333	0	15.43	366	--	--	hypothetical protein HYC85_007404 [Camellia sinensis]	--	A0A7J7HRB1_CAMSI SubName: Full=Uncharacterized protein {ECO:0000313|EMBL:KAF5954548.1};	FOG: Transposon-encoded proteins with TYA, reverse transcriptase, integrase domains in various combinations	GO:0005524,ATP binding; GO:0004386,helicase activity; GO:0016787,hydrolase activity; GO:0003676,nucleic acid binding; GO:0004672,protein kinase activity; GO:0015074,DNA integration; GO:0006468,protein phosphorylation; GO:0000166,nucleotide binding; GO:0003674,molecular_function; GO:0005488,binding; GO:0017076,purine nucleotide binding; GO:0030554,adenyl nucleotide binding; GO:0032553,ribonucleoti…	Integrase core domain	--	--	--
Cluster-10678.207	1	0.103333	2.60333	0.153333	1.4	0.126667	16.8433	636	K21604 jasmonoyl-L-amino acid hydrolase [EC:3.5.1.127] | (RefSeq) uncharacterized protein LOC114291845 (A)	--	protein NYNRIN-like protein [Cinnamomum micranthum f. kanehirae]	--	A0A3S3Q189_9MAGN SubName: Full=Protein NYNRIN-like protein {ECO:0000313|EMBL:RWR76766.1};	FOG: Transposon-encoded proteins with TYA, reverse transcriptase, integrase domains in various combinations	GO:0005524,ATP binding; GO:0140662,ATP-dependent protein folding chaperone; GO:0003887,DNA-directed DNA polymerase activity; GO:0046872,metal ion binding; GO:0003723,RNA binding; GO:0004523,RNA-DNA hybrid ribonuclease activity; GO:0006310,DNA recombination; GO:0000166,nucleotide binding; GO:0003674,molecular_function; GO:0005488,binding; GO:0017076,purine nucleotide binding; GO:0030554,adenyl nuc…	Reverse transcriptase-like	--	--	--
Cluster-10678.208	1	0.09	0.05	0.216667	1.03	0.173333	6.44667	623	K23166 optic atrophy 3 protein | (RefSeq) uncharacterized protein LOC114319495 (A)	--	hypothetical protein Vadar_003617 [Vaccinium darrowii]	--	A0A2N9IYQ7_FAGSY SubName: Full=Uncharacterized protein {ECO:0000313|EMBL:SPD30476.1};	FOG: Transposon-encoded proteins with TYA, reverse transcriptase, integrase domains in various combinations	GO:0030430,host cell cytoplasm; GO:0005634,nucleus; GO:0003887,DNA-directed DNA polymerase activity; GO:0046872,metal ion binding; GO:0003723,RNA binding; GO:0004523,RNA-DNA hybrid ribonuclease activity; GO:0015074,DNA integration; GO:0006310,DNA recombination; GO:0003674,molecular_function; GO:0003824,catalytic activity; GO:0016740,transferase activity; GO:0016772,transferase activity, transferr…	Reverse transcriptase-like	--	--	--
Cluster-10678.209	1	0.0433333	0.283333	0	0.133333	0	3.65	623	K23166 optic atrophy 3 protein | (RefSeq) uncharacterized protein LOC114319495 (A)	--	hypothetical protein Vadar_003617 [Vaccinium darrowii]	--	A0A2N9GHW1_FAGSY SubName: Full=Uncharacterized protein {ECO:0000313|EMBL:SPC98764.1};	FOG: Transposon-encoded proteins with TYA, reverse transcriptase, integrase domains in various combinations	GO:0030430,host cell cytoplasm; GO:0005634,nucleus; GO:0003887,DNA-directed DNA polymerase activity; GO:0046872,metal ion binding; GO:0003723,RNA binding; GO:0004523,RNA-DNA hybrid ribonuclease activity; GO:0015074,DNA integration; GO:0006310,DNA recombination; GO:0003674,molecular_function; GO:0003824,catalytic activity; GO:0016740,transferase activity; GO:0016772,transferase activity, transferr…	Reverse transcriptase-like	--	--	--
Cluster-10678.210	1	0	0.346667	0	0.47	0	4.63667	623	K23166 optic atrophy 3 protein | (RefSeq) uncharacterized protein LOC114319495 (A)	--	hypothetical protein Vadar_003617 [Vaccinium darrowii]	--	A0A2N9GHW1_FAGSY SubName: Full=Uncharacterized protein {ECO:0000313|EMBL:SPC98764.1};	FOG: Transposon-encoded proteins with TYA, reverse transcriptase, integrase domains in various combinations	GO:0030430,host cell cytoplasm; GO:0005634,nucleus; GO:0003887,DNA-directed DNA polymerase activity; GO:0046872,metal ion binding; GO:0003723,RNA binding; GO:0004523,RNA-DNA hybrid ribonuclease activity; GO:0015074,DNA integration; GO:0006310,DNA recombination; GO:0003674,molecular_function; GO:0003824,catalytic activity; GO:0016740,transferase activity; GO:0016772,transferase activity, transferr…	Reverse transcriptase-like	--	--	--
Cluster-10678.212	1	0.2	0.05	0	2.16333	0	7.79667	623	K23166 optic atrophy 3 protein | (RefSeq) uncharacterized protein LOC114319495 (A)	--	hypothetical protein Vadar_003617 [Vaccinium darrowii]	--	A0A2N9F666_FAGSY SubName: Full=Uncharacterized protein {ECO:0000313|EMBL:SPC82595.1};	FOG: Transposon-encoded proteins with TYA, reverse transcriptase, integrase domains in various combinations	GO:0046872,metal ion binding; GO:0003676,nucleic acid binding; GO:0004523,RNA-DNA hybrid ribonuclease activity; GO:0015074,DNA integration; GO:0003674,molecular_function; GO:0005488,binding; GO:0043167,ion binding; GO:0043169,cation binding; GO:0097159,organic cyclic compound binding; GO:1901363,heterocyclic compound binding; GO:0003824,catalytic activity; GO:0004518,nuclease activity; GO:0004519…	Reverse transcriptase-like	--	--	--
Cluster-10678.213	1	0	0.0933333	0	3.61333	0.0833333	28.9667	470	K23166 optic atrophy 3 protein | (RefSeq) uncharacterized protein LOC114319495 (A)	--	protein NYNRIN-like protein [Cinnamomum micranthum f. kanehirae]	--	A0A3S3Q189_9MAGN SubName: Full=Protein NYNRIN-like protein {ECO:0000313|EMBL:RWR76766.1};	FOG: Transposon-encoded proteins with TYA, reverse transcriptase, integrase domains in various combinations	GO:0005524,ATP binding; GO:0140662,ATP-dependent protein folding chaperone; GO:0003887,DNA-directed DNA polymerase activity; GO:0046872,metal ion binding; GO:0003723,RNA binding; GO:0004523,RNA-DNA hybrid ribonuclease activity; GO:0006310,DNA recombination; GO:0000166,nucleotide binding; GO:0003674,molecular_function; GO:0005488,binding; GO:0017076,purine nucleotide binding; GO:0030554,adenyl nuc…	--	--	--	--
Cluster-10678.214	1	0.236667	0.76	0.133333	1.84333	0	24.3233	581	K23166 optic atrophy 3 protein | (RefSeq) uncharacterized protein LOC114319495 (A)	--	uncharacterized protein LOC114283106 [Camellia sinensis]	--	A0A3S3Q189_9MAGN SubName: Full=Protein NYNRIN-like protein {ECO:0000313|EMBL:RWR76766.1};	FOG: Transposon-encoded proteins with TYA, reverse transcriptase, integrase domains in various combinations	GO:0005524,ATP binding; GO:0140662,ATP-dependent protein folding chaperone; GO:0003887,DNA-directed DNA polymerase activity; GO:0046872,metal ion binding; GO:0003723,RNA binding; GO:0004523,RNA-DNA hybrid ribonuclease activity; GO:0006310,DNA recombination; GO:0000166,nucleotide binding; GO:0003674,molecular_function; GO:0005488,binding; GO:0017076,purine nucleotide binding; GO:0030554,adenyl nuc…	Reverse transcriptase-like	--	--	--
Cluster-10678.216	1	0.276667	1.63	0.34	5.38333	0.173333	21.06	1712	K23166 optic atrophy 3 protein | (RefSeq) uncharacterized protein LOC114319495 (A)	--	hypothetical protein Vadar_003617 [Vaccinium darrowii]	--	A0A2N9ENM2_FAGSY RecName: Full=Integrase catalytic domain-containing protein {ECO:0000259|PROSITE:PS50994};	FOG: Transposon-encoded proteins with TYA, reverse transcriptase, integrase domains in various combinations	GO:0003676,nucleic acid binding; GO:0015074,DNA integration; GO:0003674,molecular_function; GO:0005488,binding; GO:0097159,organic cyclic compound binding; GO:1901363,heterocyclic compound binding; GO:0006139,nucleobase-containing compound metabolic process; GO:0006259,DNA metabolic process; GO:0006725,cellular aromatic compound metabolic process; GO:0006807,nitrogen compound metabolic process; G…	Integrase core domain	--	--	--
Cluster-10678.217	1	0.12	0.09	0.0966667	2.47333	0.0166667	11.01	1712	K23166 optic atrophy 3 protein | (RefSeq) uncharacterized protein LOC114319495 (A)	--	hypothetical protein Vadar_003617 [Vaccinium darrowii]	--	A0A2N9ENM2_FAGSY RecName: Full=Integrase catalytic domain-containing protein {ECO:0000259|PROSITE:PS50994};	FOG: Transposon-encoded proteins with TYA, reverse transcriptase, integrase domains in various combinations	GO:0003676,nucleic acid binding; GO:0015074,DNA integration; GO:0003674,molecular_function; GO:0005488,binding; GO:0097159,organic cyclic compound binding; GO:1901363,heterocyclic compound binding; GO:0006139,nucleobase-containing compound metabolic process; GO:0006259,DNA metabolic process; GO:0006725,cellular aromatic compound metabolic process; GO:0006807,nitrogen compound metabolic process; G…	Integrase core domain	--	--	--
Cluster-10678.218	1	0	0.0233333	0	0.146667	0.00333333	0.57	3168	K01184 polygalacturonase [EC:3.2.1.15] | (RefSeq) polygalacturonase-like (A)	ko00040: Pentose and glucuronate interconversions; ko01100: Metabolic pathways	hypothetical protein Vadar_003617 [Vaccinium darrowii]	RRPO_OENBE RecName: Full=RNA-directed DNA polymerase homolog; EC=2.7.7.48; AltName: Full=Reverse transcriptase homolog;	A0A2N9ENM2_FAGSY RecName: Full=Integrase catalytic domain-containing protein {ECO:0000259|PROSITE:PS50994};	FOG: Transposon-encoded proteins with TYA, reverse transcriptase, integrase domains in various combinations	GO:0005739,mitochondrion; GO:0003968,RNA-directed 5'-3' RNA polymerase activity; GO:0003964,RNA-directed DNA polymerase activity; GO:0003674,molecular_function; GO:0003824,catalytic activity; GO:0016740,transferase activity; GO:0016772,transferase activity, transferring phosphorus-containing groups; GO:0016779,nucleotidyltransferase activity; GO:0034062,5'-3' RNA polymerase activity; GO:0097747,R…	Integrase core domain	--	--	--
Cluster-10678.219	1	0.11	0.843333	0.0433333	4.26	0.0666667	19.38	3129	K01184 polygalacturonase [EC:3.2.1.15] | (RefSeq) polygalacturonase-like (A)	ko00040: Pentose and glucuronate interconversions; ko01100: Metabolic pathways	uncharacterized protein LOC114278666 [Camellia sinensis]	RRPO_OENBE RecName: Full=RNA-directed DNA polymerase homolog; EC=2.7.7.48; AltName: Full=Reverse transcriptase homolog;	A0A2N9FJX2_FAGSY SubName: Full=Uncharacterized protein {ECO:0000313|EMBL:SPC91107.1};	FOG: Transposon-encoded proteins with TYA, reverse transcriptase, integrase domains in various combinations	GO:0005739,mitochondrion; GO:0003968,RNA-directed 5'-3' RNA polymerase activity; GO:0003964,RNA-directed DNA polymerase activity; GO:0003674,molecular_function; GO:0003824,catalytic activity; GO:0016740,transferase activity; GO:0016772,transferase activity, transferring phosphorus-containing groups; GO:0016779,nucleotidyltransferase activity; GO:0034062,5'-3' RNA polymerase activity; GO:0097747,R…	RNase H-like domain found in reverse transcriptase	--	--	--
Cluster-10678.22	1	0.0466667	0.143333	0	0.0533333	0	5.23333	620	--	--	hypothetical protein HYC85_027801 [Camellia sinensis]	--	A0A7J7FTC1_CAMSI RecName: Full=Retrotrans_gag domain-containing protein {ECO:0000259|Pfam:PF03732};	FOG: Transposon-encoded proteins with TYA, reverse transcriptase, integrase domains in various combinations	--	--	--	--	--
Cluster-10678.220	1	0.0566667	0.0566667	0.0766667	5.18333	0	12.28	2025	K21604 jasmonoyl-L-amino acid hydrolase [EC:3.5.1.127] | (RefSeq) uncharacterized protein LOC114291845 (A)	--	hypothetical protein Vadar_003617 [Vaccinium darrowii]	--	A0A2N9ID00_FAGSY RecName: Full=Integrase catalytic domain-containing protein {ECO:0000259|PROSITE:PS50994};	FOG: Transposon-encoded proteins with TYA, reverse transcriptase, integrase domains in various combinations	GO:0003676,nucleic acid binding; GO:0015074,DNA integration; GO:0003674,molecular_function; GO:0005488,binding; GO:0097159,organic cyclic compound binding; GO:1901363,heterocyclic compound binding; GO:0006139,nucleobase-containing compound metabolic process; GO:0006259,DNA metabolic process; GO:0006725,cellular aromatic compound metabolic process; GO:0006807,nitrogen compound metabolic process; G…	Reverse transcriptase-like	--	--	--
Cluster-10678.221	1	0.293333	0.0366667	0.06	15.4167	0.0566667	36.32	773	K06172 gamma-secretase subunit APH-1 | (RefSeq) gamma-secretase subunit APH1-like (A)	--	hypothetical protein Vadar_022895 [Vaccinium darrowii]	--	A0A2N9ID00_FAGSY RecName: Full=Integrase catalytic domain-containing protein {ECO:0000259|PROSITE:PS50994};	FOG: Transposon-encoded proteins with TYA, reverse transcriptase, integrase domains in various combinations	GO:0003676,nucleic acid binding; GO:0015074,DNA integration; GO:0003674,molecular_function; GO:0005488,binding; GO:0097159,organic cyclic compound binding; GO:1901363,heterocyclic compound binding; GO:0006139,nucleobase-containing compound metabolic process; GO:0006259,DNA metabolic process; GO:0006725,cellular aromatic compound metabolic process; GO:0006807,nitrogen compound metabolic process; G…	Integrase core domain	--	--	--
Cluster-10678.226	1	0.813333	2.78333	0.37	34.4533	0.33	84.14	472	--	--	hypothetical protein Vadar_016224 [Vaccinium darrowii]	--	A0A2N9ID00_FAGSY RecName: Full=Integrase catalytic domain-containing protein {ECO:0000259|PROSITE:PS50994};	FOG: Transposon-encoded proteins with TYA, reverse transcriptase, integrase domains in various combinations	GO:0003676,nucleic acid binding; GO:0015074,DNA integration; GO:0003674,molecular_function; GO:0005488,binding; GO:0097159,organic cyclic compound binding; GO:1901363,heterocyclic compound binding; GO:0006139,nucleobase-containing compound metabolic process; GO:0006259,DNA metabolic process; GO:0006725,cellular aromatic compound metabolic process; GO:0006807,nitrogen compound metabolic process; G…	--	--	--	--
Cluster-10678.228	1	0	0.22	0	7.27	0	20.98	367	--	--	hypothetical protein HYC85_032348 [Camellia sinensis]	--	A0A7J7FT02_CAMSI SubName: Full=Uncharacterized protein {ECO:0000313|EMBL:KAF5931475.1};	FOG: Transposon-encoded proteins with TYA, reverse transcriptase, integrase domains in various combinations	GO:0004650,polygalacturonase activity; GO:0005975,carbohydrate metabolic process; GO:0003674,molecular_function; GO:0003824,catalytic activity; GO:0004553,hydrolase activity, hydrolyzing O-glycosyl compounds; GO:0016787,hydrolase activity; GO:0016798,hydrolase activity, acting on glycosyl bonds; GO:0008150,biological_process; GO:0008152,metabolic process; GO:0044238,primary metabolic process; GO:…	--	--	--	--
Cluster-10678.230	1	0.156667	0.146667	0.146667	3.27333	0.966667	25.77	390	--	--	uncharacterized protein LOC114299190 [Camellia sinensis]	--	A0A2N9HA54_FAGSY RecName: Full=Integrase catalytic domain-containing protein {ECO:0000259|PROSITE:PS50994};	FOG: Transposon-encoded proteins with TYA, reverse transcriptase, integrase domains in various combinations	GO:0003676,nucleic acid binding; GO:0015074,DNA integration; GO:0003674,molecular_function; GO:0005488,binding; GO:0097159,organic cyclic compound binding; GO:1901363,heterocyclic compound binding; GO:0006139,nucleobase-containing compound metabolic process; GO:0006259,DNA metabolic process; GO:0006725,cellular aromatic compound metabolic process; GO:0006807,nitrogen compound metabolic process; G…	Integrase zinc binding domain	--	--	--
Cluster-10678.233	1	0.0333333	0.716667	0.106667	1.46333	0.153333	15.0567	3167	K01184 polygalacturonase [EC:3.2.1.15] | (RefSeq) polygalacturonase-like (A)	ko00040: Pentose and glucuronate interconversions; ko01100: Metabolic pathways	uncharacterized protein LOC114278666 [Camellia sinensis]	RRPO_OENBE RecName: Full=RNA-directed DNA polymerase homolog; EC=2.7.7.48; AltName: Full=Reverse transcriptase homolog;	A0A2N9FJX2_FAGSY SubName: Full=Uncharacterized protein {ECO:0000313|EMBL:SPC91107.1};	FOG: Transposon-encoded proteins with TYA, reverse transcriptase, integrase domains in various combinations	GO:0005739,mitochondrion; GO:0003968,RNA-directed 5'-3' RNA polymerase activity; GO:0003964,RNA-directed DNA polymerase activity; GO:0003674,molecular_function; GO:0003824,catalytic activity; GO:0016740,transferase activity; GO:0016772,transferase activity, transferring phosphorus-containing groups; GO:0016779,nucleotidyltransferase activity; GO:0034062,5'-3' RNA polymerase activity; GO:0097747,R…	RNase H-like domain found in reverse transcriptase	--	--	--
Cluster-10678.235	1	0	3.06333	0	3.26667	0	12.9633	623	K23166 optic atrophy 3 protein | (RefSeq) uncharacterized protein LOC114319495 (A)	--	hypothetical protein Vadar_003617 [Vaccinium darrowii]	--	A0A2N9GHW1_FAGSY SubName: Full=Uncharacterized protein {ECO:0000313|EMBL:SPC98764.1};	FOG: Transposon-encoded proteins with TYA, reverse transcriptase, integrase domains in various combinations	GO:0030430,host cell cytoplasm; GO:0005634,nucleus; GO:0003887,DNA-directed DNA polymerase activity; GO:0046872,metal ion binding; GO:0003723,RNA binding; GO:0004523,RNA-DNA hybrid ribonuclease activity; GO:0015074,DNA integration; GO:0006310,DNA recombination; GO:0003674,molecular_function; GO:0003824,catalytic activity; GO:0016740,transferase activity; GO:0016772,transferase activity, transferr…	Reverse transcriptase-like	--	--	--
Cluster-10678.236	1	0.11	0.166667	0	2.03333	0	18.07	793	K01184 polygalacturonase [EC:3.2.1.15] | (RefSeq) polygalacturonase-like (A)	ko00040: Pentose and glucuronate interconversions; ko01100: Metabolic pathways	uncharacterized protein LOC114278666 [Camellia sinensis]	M860_ARATH RecName: Full=Uncharacterized mitochondrial protein AtMg00860; AltName: Full=ORF158;	A0A3S3Q189_9MAGN SubName: Full=Protein NYNRIN-like protein {ECO:0000313|EMBL:RWR76766.1};	FOG: Transposon-encoded proteins with TYA, reverse transcriptase, integrase domains in various combinations	GO:0005739,mitochondrion; GO:0005575,cellular_component; GO:0005622,intracellular anatomical structure; GO:0005737,cytoplasm; GO:0043226,organelle; GO:0043227,membrane-bounded organelle; GO:0043229,intracellular organelle; GO:0043231,intracellular membrane-bounded organelle; GO:0110165,cellular anatomical entity	RNase H-like domain found in reverse transcriptase	--	--	--
Cluster-10678.238	1	0	2.11667	0	42.8833	0.463333	82.1167	419	--	--	uncharacterized protein LOC120003660 [Tripterygium wilfordii]	--	A0A7J7FT02_CAMSI SubName: Full=Uncharacterized protein {ECO:0000313|EMBL:KAF5931475.1};	FOG: Transposon-encoded proteins with TYA, reverse transcriptase, integrase domains in various combinations	GO:0004650,polygalacturonase activity; GO:0005975,carbohydrate metabolic process; GO:0003674,molecular_function; GO:0003824,catalytic activity; GO:0004553,hydrolase activity, hydrolyzing O-glycosyl compounds; GO:0016787,hydrolase activity; GO:0016798,hydrolase activity, acting on glycosyl bonds; GO:0008150,biological_process; GO:0008152,metabolic process; GO:0044238,primary metabolic process; GO:…	--	--	--	--
Cluster-10678.241	1	0.103333	0.283333	0.0266667	0.55	0.0733333	8.64333	595	--	--	hypothetical protein HYC85_007404 [Camellia sinensis]	--	A0A7J7HRB1_CAMSI SubName: Full=Uncharacterized protein {ECO:0000313|EMBL:KAF5954548.1};	FOG: Transposon-encoded proteins with TYA, reverse transcriptase, integrase domains in various combinations	GO:0005524,ATP binding; GO:0004386,helicase activity; GO:0016787,hydrolase activity; GO:0003676,nucleic acid binding; GO:0004672,protein kinase activity; GO:0015074,DNA integration; GO:0006468,protein phosphorylation; GO:0000166,nucleotide binding; GO:0003674,molecular_function; GO:0005488,binding; GO:0017076,purine nucleotide binding; GO:0030554,adenyl nucleotide binding; GO:0032553,ribonucleoti…	Integrase core domain	--	--	--
Cluster-10678.245	1	0.253333	0.96	0.266667	1.61	0.07	14.78	703	K23166 optic atrophy 3 protein | (RefSeq) uncharacterized protein LOC114319495 (A)	--	uncharacterized protein LOC114299190 [Camellia sinensis]	--	A0A2N9FSI5_FAGSY SubName: Full=Uncharacterized protein {ECO:0000313|EMBL:SPC93677.1};	FOG: Transposon-encoded proteins with TYA, reverse transcriptase, integrase domains in various combinations	GO:0046872,metal ion binding; GO:0003676,nucleic acid binding; GO:0004523,RNA-DNA hybrid ribonuclease activity; GO:0003674,molecular_function; GO:0005488,binding; GO:0043167,ion binding; GO:0043169,cation binding; GO:0097159,organic cyclic compound binding; GO:1901363,heterocyclic compound binding; GO:0003824,catalytic activity; GO:0004518,nuclease activity; GO:0004519,endonuclease activity; GO:0…	Reverse transcriptase-like	--	--	--
Cluster-10678.246	1	0.253333	2.78333	0	0.876667	0.183333	10.73	606	--	--	hypothetical protein LOK49_Contig3G00025, partial [Camellia lanceoleosa]	--	A0A7N2MSM4_QUELO SubName: Full=Uncharacterized protein {ECO:0000313|EnsemblPlants:QL10p047797:mrna};	FOG: Transposon-encoded proteins with TYA, reverse transcriptase, integrase domains in various combinations	GO:0030430,host cell cytoplasm; GO:0005634,nucleus; GO:0003887,DNA-directed DNA polymerase activity; GO:0046872,metal ion binding; GO:0003723,RNA binding; GO:0004523,RNA-DNA hybrid ribonuclease activity; GO:0015074,DNA integration; GO:0006310,DNA recombination; GO:0003674,molecular_function; GO:0003824,catalytic activity; GO:0016740,transferase activity; GO:0016772,transferase activity, transferr…	RNase H-like domain found in reverse transcriptase	--	--	--
Cluster-10678.258	4	0.0733333	0.603333	0.0733333	5.76667	0.14	3.76333	505	--	--	Transposon Ty3-I Gag-Pol polyprotein [Vitis vinifera]	--	A0A2N9EVG2_FAGSY RecName: Full=Integrase catalytic domain-containing protein {ECO:0000259|PROSITE:PS50994};	FOG: Transposon-encoded proteins with TYA, reverse transcriptase, integrase domains in various combinations	GO:0003676,nucleic acid binding; GO:0015074,DNA integration; GO:0003674,molecular_function; GO:0005488,binding; GO:0097159,organic cyclic compound binding; GO:1901363,heterocyclic compound binding; GO:0006139,nucleobase-containing compound metabolic process; GO:0006259,DNA metabolic process; GO:0006725,cellular aromatic compound metabolic process; GO:0006807,nitrogen compound metabolic process; G…	--	--	--	--
Cluster-10678.26	1	0.0566667	0.843333	0	0.423333	0.216667	10.68	566	--	--	uncharacterized protein LOC114306269 [Camellia sinensis]	--	A0A7J7G3Z2_CAMSI SubName: Full=Uncharacterized protein {ECO:0000313|EMBL:KAF5934328.1};	FOG: Transposon-encoded proteins with TYA, reverse transcriptase, integrase domains in various combinations	--	Aspartyl protease	--	--	--
Cluster-10678.262	1	0.406667	1.67	0.476667	1	0.386667	15.0633	451	--	--	hypothetical protein RHGRI_005203 [Rhododendron griersonianum]	--	A0A2N9HA54_FAGSY RecName: Full=Integrase catalytic domain-containing protein {ECO:0000259|PROSITE:PS50994};	FOG: Transposon-encoded proteins with TYA, reverse transcriptase, integrase domains in various combinations	GO:0003676,nucleic acid binding; GO:0015074,DNA integration; GO:0003674,molecular_function; GO:0005488,binding; GO:0097159,organic cyclic compound binding; GO:1901363,heterocyclic compound binding; GO:0006139,nucleobase-containing compound metabolic process; GO:0006259,DNA metabolic process; GO:0006725,cellular aromatic compound metabolic process; GO:0006807,nitrogen compound metabolic process; G…	Integrase zinc binding domain	--	--	--
Cluster-10678.264	1	0	0	0	8.67	0	19.9233	349	--	--	uncharacterized protein LOC115966507 [Quercus lobata]	--	A0A2N9HA54_FAGSY RecName: Full=Integrase catalytic domain-containing protein {ECO:0000259|PROSITE:PS50994};	FOG: Transposon-encoded proteins with TYA, reverse transcriptase, integrase domains in various combinations	GO:0003676,nucleic acid binding; GO:0015074,DNA integration; GO:0003674,molecular_function; GO:0005488,binding; GO:0097159,organic cyclic compound binding; GO:1901363,heterocyclic compound binding; GO:0006139,nucleobase-containing compound metabolic process; GO:0006259,DNA metabolic process; GO:0006725,cellular aromatic compound metabolic process; GO:0006807,nitrogen compound metabolic process; G…	Integrase core domain	--	--	--
Cluster-10678.267	1	0	0	0	1.95667	0.196667	5.24	516	--	--	uncharacterized protein LOC115966507 [Quercus lobata]	--	A0A2N9EVG2_FAGSY RecName: Full=Integrase catalytic domain-containing protein {ECO:0000259|PROSITE:PS50994};	FOG: Transposon-encoded proteins with TYA, reverse transcriptase, integrase domains in various combinations	GO:0003676,nucleic acid binding; GO:0015074,DNA integration; GO:0003674,molecular_function; GO:0005488,binding; GO:0097159,organic cyclic compound binding; GO:1901363,heterocyclic compound binding; GO:0006139,nucleobase-containing compound metabolic process; GO:0006259,DNA metabolic process; GO:0006725,cellular aromatic compound metabolic process; GO:0006807,nitrogen compound metabolic process; G…	Integrase core domain	--	--	--
Cluster-10678.268	1	0	1.16	0.13	1.91667	0.06	10.0033	537	--	--	uncharacterized protein LOC111989456 [Quercus suber]	--	A0A2N9EVG2_FAGSY RecName: Full=Integrase catalytic domain-containing protein {ECO:0000259|PROSITE:PS50994};	FOG: Transposon-encoded proteins with TYA, reverse transcriptase, integrase domains in various combinations	GO:0003676,nucleic acid binding; GO:0015074,DNA integration; GO:0003674,molecular_function; GO:0005488,binding; GO:0097159,organic cyclic compound binding; GO:1901363,heterocyclic compound binding; GO:0006139,nucleobase-containing compound metabolic process; GO:0006259,DNA metabolic process; GO:0006725,cellular aromatic compound metabolic process; GO:0006807,nitrogen compound metabolic process; G…	Integrase core domain	--	--	--
Cluster-10678.271	1	0	0.453333	0	3.82	0	16.5867	389	--	--	uncharacterized protein LOC115966507 [Quercus lobata]	--	A0A2N9FII0_FAGSY RecName: Full=Integrase catalytic domain-containing protein {ECO:0000259|PROSITE:PS50994};	FOG: Transposon-encoded proteins with TYA, reverse transcriptase, integrase domains in various combinations	GO:0003676,nucleic acid binding; GO:0015074,DNA integration; GO:0003674,molecular_function; GO:0005488,binding; GO:0097159,organic cyclic compound binding; GO:1901363,heterocyclic compound binding; GO:0006139,nucleobase-containing compound metabolic process; GO:0006259,DNA metabolic process; GO:0006725,cellular aromatic compound metabolic process; GO:0006807,nitrogen compound metabolic process; G…	Integrase core domain	--	--	--
Cluster-10678.282	1	0	0.246667	0.02	0.553333	0.133333	6.5	621	K01184 polygalacturonase [EC:3.2.1.15] | (RefSeq) polygalacturonase-like (A)	ko00040: Pentose and glucuronate interconversions; ko01100: Metabolic pathways	uncharacterized protein LOC114278666 [Camellia sinensis]	M860_ARATH RecName: Full=Uncharacterized mitochondrial protein AtMg00860; AltName: Full=ORF158;	A0A3S3Q189_9MAGN SubName: Full=Protein NYNRIN-like protein {ECO:0000313|EMBL:RWR76766.1};	FOG: Transposon-encoded proteins with TYA, reverse transcriptase, integrase domains in various combinations	GO:0005739,mitochondrion; GO:0005575,cellular_component; GO:0005622,intracellular anatomical structure; GO:0005737,cytoplasm; GO:0043226,organelle; GO:0043227,membrane-bounded organelle; GO:0043229,intracellular organelle; GO:0043231,intracellular membrane-bounded organelle; GO:0110165,cellular anatomical entity	RNase H-like domain found in reverse transcriptase	--	--	--
Cluster-10678.287	1	0.393333	1.09667	0	5.13	0	23.5233	329	--	--	hypothetical protein Acr_00g0045360 [Actinidia rufa]	--	A0A2N9G8A1_FAGSY SubName: Full=Uncharacterized protein {ECO:0000313|EMBL:SPC95763.1};	FOG: Transposon-encoded proteins with TYA, reverse transcriptase, integrase domains in various combinations	--	--	--	--	--
Cluster-10678.290	1	0.0833333	0.406667	0.19	0.9	0.326667	13.57	762	K23166 optic atrophy 3 protein | (RefSeq) uncharacterized protein LOC114319495 (A)	--	uncharacterized protein LOC114283106 [Camellia sinensis]	--	A0A2N9I1E6_FAGSY SubName: Full=Uncharacterized protein {ECO:0000313|EMBL:SPD17859.1};	FOG: Transposon-encoded proteins with TYA, reverse transcriptase, integrase domains in various combinations	GO:0030430,host cell cytoplasm; GO:0003676,nucleic acid binding; GO:0004523,RNA-DNA hybrid ribonuclease activity; GO:0015074,DNA integration; GO:0003674,molecular_function; GO:0005488,binding; GO:0097159,organic cyclic compound binding; GO:1901363,heterocyclic compound binding; GO:0003824,catalytic activity; GO:0004518,nuclease activity; GO:0004519,endonuclease activity; GO:0004521,endoribonuclea…	Integrase zinc binding domain	--	--	--
Cluster-10678.304	1	0	0.483333	2.95	0.87	0.343333	19.0967	548	--	--	hypothetical protein HYC85_011894 [Camellia sinensis]	--	A0A7J7HCD4_CAMSI RecName: Full=MHD domain-containing protein {ECO:0000259|PROSITE:PS51072};	FOG: Transposon-encoded proteins with TYA, reverse transcriptase, integrase domains in various combinations	--	RNase H-like domain found in reverse transcriptase	--	--	--
Cluster-10678.307	1	0	0	0	1.08	0	9.45333	531	--	--	hypothetical protein HYC85_027801 [Camellia sinensis]	--	A0A7J7FTC1_CAMSI RecName: Full=Retrotrans_gag domain-containing protein {ECO:0000259|Pfam:PF03732};	--	--	--	--	--	--
Cluster-10678.31	1	0	0.166667	0	1.59333	0.0533333	12.43	566	--	--	uncharacterized protein LOC114306269 [Camellia sinensis]	--	A0A7J7G3Z2_CAMSI SubName: Full=Uncharacterized protein {ECO:0000313|EMBL:KAF5934328.1};	FOG: Transposon-encoded proteins with TYA, reverse transcriptase, integrase domains in various combinations	--	--	--	--	--
Cluster-10678.33	1	0	5.17667	0.0466667	0.826667	0.116667	7.57333	628	--	--	uncharacterized protein LOC114303536, partial [Camellia sinensis]	--	A0A7J7HX87_CAMSI SubName: Full=Uncharacterized protein {ECO:0000313|EMBL:KAF5956538.1};	FOG: Transposon-encoded proteins with TYA, reverse transcriptase, integrase domains in various combinations	GO:0005634,nucleus; GO:0008270,zinc ion binding; GO:0003674,molecular_function; GO:0005488,binding; GO:0043167,ion binding; GO:0043169,cation binding; GO:0046872,metal ion binding; GO:0046914,transition metal ion binding; GO:0005575,cellular_component; GO:0005622,intracellular anatomical structure; GO:0043226,organelle; GO:0043227,membrane-bounded organelle; GO:0043229,intracellular organelle; GO…	--	--	--	--
Cluster-10678.34	1	0	0.0666667	0	0.833333	0.0933333	8.52	913	K07056 16S rRNA (cytidine1402-2'-O)-methyltransferase [EC:2.1.1.198] | (RefSeq) uncharacterized protein LOC114317192 (A)	--	hypothetical protein HYC85_029573 [Camellia sinensis]	--	A0A7J7FYD3_CAMSI RecName: Full=Retrotrans_gag domain-containing protein {ECO:0000259|Pfam:PF03732};	--	--	--	--	--	--
Cluster-10678.42	3	0.0433333	3.12667	0.253333	0	0.08	1.15	653	K10798 poly [ADP-ribose] polymerase 2/3/4 [EC:2.4.2.30] | (RefSeq) LOW QUALITY PROTEIN: protein ADP-ribosyltransferase PARP3 (A)	ko03410: Base excision repair	hypothetical protein Vadar_020217 [Vaccinium darrowii]	RRPO_OENBE RecName: Full=RNA-directed DNA polymerase homolog; EC=2.7.7.48; AltName: Full=Reverse transcriptase homolog;	A0A2N9JBU4_FAGSY SubName: Full=Uncharacterized protein {ECO:0000313|EMBL:SPD34063.1};	FOG: Transposon-encoded proteins with TYA, reverse transcriptase, integrase domains in various combinations	GO:0005739,mitochondrion; GO:0003968,RNA-directed 5'-3' RNA polymerase activity; GO:0003964,RNA-directed DNA polymerase activity; GO:0003674,molecular_function; GO:0003824,catalytic activity; GO:0016740,transferase activity; GO:0016772,transferase activity, transferring phosphorus-containing groups; GO:0016779,nucleotidyltransferase activity; GO:0034062,5'-3' RNA polymerase activity; GO:0097747,R…	Reverse transcriptase (RNA-dependent DNA polymerase)	--	--	--
Cluster-10678.43	1	0	0.186667	0	0.0733333	0.103333	6.21667	577	--	--	hypothetical protein Vadar_020217 [Vaccinium darrowii]	RRPO_OENBE RecName: Full=RNA-directed DNA polymerase homolog; EC=2.7.7.48; AltName: Full=Reverse transcriptase homolog;	A0A2N9JBU4_FAGSY SubName: Full=Uncharacterized protein {ECO:0000313|EMBL:SPD34063.1};	FOG: Transposon-encoded proteins with TYA, reverse transcriptase, integrase domains in various combinations	GO:0005739,mitochondrion; GO:0003968,RNA-directed 5'-3' RNA polymerase activity; GO:0003964,RNA-directed DNA polymerase activity; GO:0003674,molecular_function; GO:0003824,catalytic activity; GO:0016740,transferase activity; GO:0016772,transferase activity, transferring phosphorus-containing groups; GO:0016779,nucleotidyltransferase activity; GO:0034062,5'-3' RNA polymerase activity; GO:0097747,R…	Reverse transcriptase (RNA-dependent DNA polymerase)	--	--	--
Cluster-10678.45	1	0.09	0.19	0	0.156667	0.09	3.78333	636	K10798 poly [ADP-ribose] polymerase 2/3/4 [EC:2.4.2.30] | (RefSeq) LOW QUALITY PROTEIN: protein ADP-ribosyltransferase PARP3 (A)	ko03410: Base excision repair	hypothetical protein Vadar_020217 [Vaccinium darrowii]	RRPO_OENBE RecName: Full=RNA-directed DNA polymerase homolog; EC=2.7.7.48; AltName: Full=Reverse transcriptase homolog;	A0A2N9JBU4_FAGSY SubName: Full=Uncharacterized protein {ECO:0000313|EMBL:SPD34063.1};	FOG: Transposon-encoded proteins with TYA, reverse transcriptase, integrase domains in various combinations	GO:0005739,mitochondrion; GO:0003968,RNA-directed 5'-3' RNA polymerase activity; GO:0003964,RNA-directed DNA polymerase activity; GO:0003674,molecular_function; GO:0003824,catalytic activity; GO:0016740,transferase activity; GO:0016772,transferase activity, transferring phosphorus-containing groups; GO:0016779,nucleotidyltransferase activity; GO:0034062,5'-3' RNA polymerase activity; GO:0097747,R…	Reverse transcriptase (RNA-dependent DNA polymerase)	--	--	--
Cluster-10678.46	1	0	0	0	0.613333	0	3.89	636	K10798 poly [ADP-ribose] polymerase 2/3/4 [EC:2.4.2.30] | (RefSeq) LOW QUALITY PROTEIN: protein ADP-ribosyltransferase PARP3 (A)	ko03410: Base excision repair	hypothetical protein Vadar_020217 [Vaccinium darrowii]	RRPO_OENBE RecName: Full=RNA-directed DNA polymerase homolog; EC=2.7.7.48; AltName: Full=Reverse transcriptase homolog;	A0A2N9JBU4_FAGSY SubName: Full=Uncharacterized protein {ECO:0000313|EMBL:SPD34063.1};	FOG: Transposon-encoded proteins with TYA, reverse transcriptase, integrase domains in various combinations	GO:0005739,mitochondrion; GO:0003968,RNA-directed 5'-3' RNA polymerase activity; GO:0003964,RNA-directed DNA polymerase activity; GO:0003674,molecular_function; GO:0003824,catalytic activity; GO:0016740,transferase activity; GO:0016772,transferase activity, transferring phosphorus-containing groups; GO:0016779,nucleotidyltransferase activity; GO:0034062,5'-3' RNA polymerase activity; GO:0097747,R…	Reverse transcriptase (RNA-dependent DNA polymerase)	--	--	--
Cluster-10678.54	3	0.14	3.57667	0.8	0.04	0.246667	1.77	719	--	--	uncharacterized protein LOC114303536, partial [Camellia sinensis]	--	A0A7J7HX87_CAMSI SubName: Full=Uncharacterized protein {ECO:0000313|EMBL:KAF5956538.1};	FOG: Transposon-encoded proteins with TYA, reverse transcriptase, integrase domains in various combinations	GO:0005634,nucleus; GO:0008270,zinc ion binding; GO:0003674,molecular_function; GO:0005488,binding; GO:0043167,ion binding; GO:0043169,cation binding; GO:0046872,metal ion binding; GO:0046914,transition metal ion binding; GO:0005575,cellular_component; GO:0005622,intracellular anatomical structure; GO:0043226,organelle; GO:0043227,membrane-bounded organelle; GO:0043229,intracellular organelle; GO…	--	--	--	--
Cluster-10678.55	1	0	0	0.136667	1.87667	0.08	14.17	637	K10798 poly [ADP-ribose] polymerase 2/3/4 [EC:2.4.2.30] | (RefSeq) LOW QUALITY PROTEIN: protein ADP-ribosyltransferase PARP3 (A)	ko03410: Base excision repair	uncharacterized protein LOC114303536, partial [Camellia sinensis]	RRPO_OENBE RecName: Full=RNA-directed DNA polymerase homolog; EC=2.7.7.48; AltName: Full=Reverse transcriptase homolog;	A0A2N9EJE6_FAGSY RecName: Full=Retrotrans_gag domain-containing protein {ECO:0000259|Pfam:PF03732};	FOG: Transposon-encoded proteins with TYA, reverse transcriptase, integrase domains in various combinations	GO:0005739,mitochondrion; GO:0003968,RNA-directed 5'-3' RNA polymerase activity; GO:0003964,RNA-directed DNA polymerase activity; GO:0003674,molecular_function; GO:0003824,catalytic activity; GO:0016740,transferase activity; GO:0016772,transferase activity, transferring phosphorus-containing groups; GO:0016779,nucleotidyltransferase activity; GO:0034062,5'-3' RNA polymerase activity; GO:0097747,R…	--	--	--	--
Cluster-10678.66	1	0.0433333	0.656667	0	0.17	0.12	3.30667	656	--	--	hypothetical protein HYC85_027801 [Camellia sinensis]	--	A0A7J7FTC1_CAMSI RecName: Full=Retrotrans_gag domain-containing protein {ECO:0000259|Pfam:PF03732};	FOG: Transposon-encoded proteins with TYA, reverse transcriptase, integrase domains in various combinations	--	--	--	--	--
Cluster-10678.67	1	0.21	0.49	0.44	0.673333	0.663333	2.85	656	--	--	hypothetical protein HYC85_027801 [Camellia sinensis]	--	A0A7J7FTC1_CAMSI RecName: Full=Retrotrans_gag domain-containing protein {ECO:0000259|Pfam:PF03732};	FOG: Transposon-encoded proteins with TYA, reverse transcriptase, integrase domains in various combinations	--	--	--	--	--
Cluster-10678.69	1	0.0966667	0.713333	1.16	0.743333	0.74	8.80667	756	--	--	hypothetical protein HYC85_027801 [Camellia sinensis]	--	A0A7J7FTC1_CAMSI RecName: Full=Retrotrans_gag domain-containing protein {ECO:0000259|Pfam:PF03732};	FOG: Transposon-encoded proteins with TYA, reverse transcriptase, integrase domains in various combinations	--	--	--	--	--
Cluster-10678.72	4	0	0	0	8.08333	0	4.78	555	K12355 coniferyl-aldehyde dehydrogenase [EC:1.2.1.68] | (RefSeq) aldehyde dehydrogenase family 2 member C4-like (A)	ko00940: Phenylpropanoid biosynthesis; ko01110: Biosynthesis of secondary metabolites	hypothetical protein TEA_014104 [Camellia sinensis var. sinensis]	--	A0A4S4DUT8_CAMSI SubName: Full=Uncharacterized protein {ECO:0000313|EMBL:THG06764.1};	--	--	--	--	--	--
Cluster-10678.76	1	0	2.22	0	2.51667	0	17.57	986	--	--	hypothetical protein HYC85_027801 [Camellia sinensis]	--	A0A7J7FTC1_CAMSI RecName: Full=Retrotrans_gag domain-containing protein {ECO:0000259|Pfam:PF03732};	FOG: Transposon-encoded proteins with TYA, reverse transcriptase, integrase domains in various combinations	--	--	--	--	--
Cluster-10678.78	1	0.43	0.366667	0.74	0.293333	0.386667	3.93667	1260	K07056 16S rRNA (cytidine1402-2'-O)-methyltransferase [EC:2.1.1.198] | (RefSeq) uncharacterized protein LOC114317192 (A)	--	hypothetical protein HYC85_028082 [Camellia sinensis]	--	A0A7J7FV94_CAMSI RecName: Full=Retrotrans_gag domain-containing protein {ECO:0000259|Pfam:PF03732};	--	--	Retrotransposon gag protein	--	--	--
Cluster-10678.80	1	0.0466667	1.47667	0.123333	3.10333	0	9.28333	780	--	--	hypothetical protein HYC85_029573 [Camellia sinensis]	--	A0A7J7FYD3_CAMSI RecName: Full=Retrotrans_gag domain-containing protein {ECO:0000259|Pfam:PF03732};	FOG: Transposon-encoded proteins with TYA, reverse transcriptase, integrase domains in various combinations	--	Retrotransposon gag protein	--	--	--
Cluster-10678.82	1	0.0666667	7.10333	0.04	4.04667	0.0333333	33.9133	1967	K07056 16S rRNA (cytidine1402-2'-O)-methyltransferase [EC:2.1.1.198] | (RefSeq) uncharacterized protein LOC114317192 (A)	--	hypothetical protein HYC85_027801 [Camellia sinensis]	--	A0A7J7FTC1_CAMSI RecName: Full=Retrotrans_gag domain-containing protein {ECO:0000259|Pfam:PF03732};	--	--	Retrotransposon gag protein	--	--	--
Cluster-10678.85	1	1.85	20.21	4.23	6.84667	0.22	50.6167	1507	K10798 poly [ADP-ribose] polymerase 2/3/4 [EC:2.4.2.30] | (RefSeq) LOW QUALITY PROTEIN: protein ADP-ribosyltransferase PARP3 (A)	ko03410: Base excision repair	uncharacterized protein LOC114303536, partial [Camellia sinensis]	RRPO_OENBE RecName: Full=RNA-directed DNA polymerase homolog; EC=2.7.7.48; AltName: Full=Reverse transcriptase homolog;	A0A2N9HMM7_FAGSY SubName: Full=Uncharacterized protein {ECO:0000313|EMBL:SPD15417.1};	FOG: Transposon-encoded proteins with TYA, reverse transcriptase, integrase domains in various combinations	GO:0005739,mitochondrion; GO:0003968,RNA-directed 5'-3' RNA polymerase activity; GO:0003964,RNA-directed DNA polymerase activity; GO:0003674,molecular_function; GO:0003824,catalytic activity; GO:0016740,transferase activity; GO:0016772,transferase activity, transferring phosphorus-containing groups; GO:0016779,nucleotidyltransferase activity; GO:0034062,5'-3' RNA polymerase activity; GO:0097747,R…	Reverse transcriptase (RNA-dependent DNA polymerase)	--	--	--
Cluster-10678.86	3	0	4.39667	0	0.286667	0	3.54667	868	--	--	hypothetical protein HYC85_027801 [Camellia sinensis]	--	A0A7J7FTC1_CAMSI RecName: Full=Retrotrans_gag domain-containing protein {ECO:0000259|Pfam:PF03732};	FOG: Transposon-encoded proteins with TYA, reverse transcriptase, integrase domains in various combinations	--	--	--	--	--
Cluster-10678.87	1	2.30667	12.8567	1.47667	23.8633	1.65333	32.0833	868	K23115 TELO2-interacting protein 2 | (RefSeq) uncharacterized protein At2g39910 isoform X1 (A)	--	uncharacterized protein At2g39910 isoform X4 [Camellia sinensis]	Y2991_ARATH RecName: Full=Uncharacterized protein At2g39910;	A0A4S4DNV0_CAMSI SubName: Full=Uncharacterized protein {ECO:0000313|EMBL:THG04713.1};	--	--	--	--	--	--
Cluster-10678.88	1	4.86667	17.8033	7.64667	12.9733	6.98	30.2433	779	K23115 TELO2-interacting protein 2 | (RefSeq) uncharacterized protein At2g39910 isoform X1 (A)	--	uncharacterized protein At2g39910 isoform X4 [Camellia sinensis]	Y2991_ARATH RecName: Full=Uncharacterized protein At2g39910;	A0A7J7H7T5_CAMSI SubName: Full=Uncharacterized protein {ECO:0000313|EMBL:KAF5947856.1};	--	--	--	--	--	--
Cluster-10678.89	4	0.293333	3.73333	0.416667	49.9633	0.603333	55.6967	745	K23115 TELO2-interacting protein 2 | (RefSeq) uncharacterized protein At2g39910 isoform X1 (A)	--	uncharacterized protein At2g39910 isoform X4 [Camellia sinensis]	Y2991_ARATH RecName: Full=Uncharacterized protein At2g39910;	A0A7J7H7T5_CAMSI SubName: Full=Uncharacterized protein {ECO:0000313|EMBL:KAF5947856.1};	--	--	--	--	--	--
Cluster-10678.91	5	5.62667	0.976667	2.65	0.796667	5.61667	0.95	694	K07874 Ras-related protein Rab-1A | (RefSeq) ras-related protein RIC1-like isoform X1 (A)	--	hypothetical protein TEA_003027 [Camellia sinensis var. sinensis]	AIR9_ARATH RecName: Full=187-kDa microtubule-associated protein AIR9 {ECO:0000303|PubMed:17027491}; AltName: Full=Auxin-induced in root cultures protein 9;	A0A4S4D5H2_CAMSI SubName: Full=Uncharacterized protein {ECO:0000313|EMBL:THF97548.1};	Protein phosphatase 1, regulatory subunit, and related proteins	GO:0055028,cortical microtubule; GO:0009524,phragmoplast; GO:0005886,plasma membrane; GO:0009506,plasmodesma; GO:0009574,preprophase band; GO:0007049,cell cycle; GO:0051301,cell division; GO:0010102,lateral root morphogenesis; GO:0009733,response to auxin; GO:0008150,biological_process; GO:0009987,cellular process; GO:0007275,multicellular organism development; GO:0009653,anatomical structure mor…	--	--	--	--
Cluster-10678.92	4	0	11.01	0	70.3433	0	34.6767	784	--	--	hypothetical protein C3L33_06656, partial [Rhododendron williamsianum]	AIR9_ARATH RecName: Full=187-kDa microtubule-associated protein AIR9 {ECO:0000303|PubMed:17027491}; AltName: Full=Auxin-induced in root cultures protein 9;	A0A6A4M3V0_9ERIC SubName: Full=Uncharacterized protein {ECO:0000313|EMBL:KAE9461447.1}; Flags: Fragment;	Protein phosphatase 1, regulatory subunit, and related proteins	GO:0055028,cortical microtubule; GO:0009524,phragmoplast; GO:0005886,plasma membrane; GO:0009506,plasmodesma; GO:0009574,preprophase band; GO:0007049,cell cycle; GO:0051301,cell division; GO:0010102,lateral root morphogenesis; GO:0009733,response to auxin; GO:0008150,biological_process; GO:0009987,cellular process; GO:0007275,multicellular organism development; GO:0009653,anatomical structure mor…	--	--	--	--
Cluster-10678.93	4	0	0.75	0	5.44667	0.0333333	5.05667	1217	K23115 TELO2-interacting protein 2 | (RefSeq) uncharacterized protein At2g39910 isoform X1 (A)	--	uncharacterized protein At2g39910 isoform X2 [Camellia sinensis]	Y2991_ARATH RecName: Full=Uncharacterized protein At2g39910;	A0A4S4DNV0_CAMSI SubName: Full=Uncharacterized protein {ECO:0000313|EMBL:THG04713.1};	--	--	--	--	--	--
Cluster-10678.95	1	0	0.176667	0.06	3.96	0.06	10.0067	2461	K23115 TELO2-interacting protein 2 | (RefSeq) uncharacterized protein At2g39910 isoform X1 (A)	--	hypothetical protein HYC85_027801 [Camellia sinensis]	Y2991_ARATH RecName: Full=Uncharacterized protein At2g39910;	A0A7J7FTC1_CAMSI RecName: Full=Retrotrans_gag domain-containing protein {ECO:0000259|Pfam:PF03732};	--	--	Retrotransposon gag protein	--	--	--
Cluster-10678.96	1	0	0.633333	0.0933333	2.11333	0	3.68667	1609	K23115 TELO2-interacting protein 2 | (RefSeq) uncharacterized protein At2g39910 isoform X1 (A)	--	uncharacterized protein At2g39910 isoform X2 [Camellia sinensis]	Y2991_ARATH RecName: Full=Uncharacterized protein At2g39910;	A0A4S4DNV0_CAMSI SubName: Full=Uncharacterized protein {ECO:0000313|EMBL:THG04713.1};	Protein phosphatase 1, regulatory subunit, and related proteins	--	--	--	--	--
Cluster-10678.97	1	7.12333	21.83	7.45667	29.8333	6.89	35.5733	1949	K23115 TELO2-interacting protein 2 | (RefSeq) uncharacterized protein At2g39910 isoform X1 (A)	--	187-kDa microtubule-associated protein AIR9 [Camellia sinensis]	AIR9_ARATH RecName: Full=187-kDa microtubule-associated protein AIR9 {ECO:0000303|PubMed:17027491}; AltName: Full=Auxin-induced in root cultures protein 9;	A0A7J7GV49_CAMSI SubName: Full=Uncharacterized protein {ECO:0000313|EMBL:KAF5944075.1};	Protein phosphatase 1, regulatory subunit, and related proteins	GO:0055028,cortical microtubule; GO:0009524,phragmoplast; GO:0005886,plasma membrane; GO:0009506,plasmodesma; GO:0009574,preprophase band; GO:0007049,cell cycle; GO:0051301,cell division; GO:0010102,lateral root morphogenesis; GO:0009733,response to auxin; GO:0008150,biological_process; GO:0009987,cellular process; GO:0007275,multicellular organism development; GO:0009653,anatomical structure mor…	--	--	--	--
Cluster-10678.98	3	0	18.61	0.203333	11.4233	0	17.5133	874	K23115 TELO2-interacting protein 2 | (RefSeq) uncharacterized protein At2g39910 isoform X1 (A)	--	187-kDa microtubule-associated protein AIR9 [Camellia sinensis]	AIR9_ARATH RecName: Full=187-kDa microtubule-associated protein AIR9 {ECO:0000303|PubMed:17027491}; AltName: Full=Auxin-induced in root cultures protein 9;	A0A7J7GV49_CAMSI SubName: Full=Uncharacterized protein {ECO:0000313|EMBL:KAF5944075.1};	Protein phosphatase 1, regulatory subunit, and related proteins	GO:0055028,cortical microtubule; GO:0009524,phragmoplast; GO:0005886,plasma membrane; GO:0009506,plasmodesma; GO:0009574,preprophase band; GO:0007049,cell cycle; GO:0051301,cell division; GO:0010102,lateral root morphogenesis; GO:0009733,response to auxin; GO:0008150,biological_process; GO:0009987,cellular process; GO:0007275,multicellular organism development; GO:0009653,anatomical structure mor…	--	--	--	--
Cluster-10678.99	2	4.52	4.85	2.98	0.136667	1.20667	0.623333	4547	--	--	187-kDa microtubule-associated protein AIR9 [Camellia sinensis]	AIR9_ARATH RecName: Full=187-kDa microtubule-associated protein AIR9 {ECO:0000303|PubMed:17027491}; AltName: Full=Auxin-induced in root cultures protein 9;	A0A7J7GV49_CAMSI SubName: Full=Uncharacterized protein {ECO:0000313|EMBL:KAF5944075.1};	Protein phosphatase 1, regulatory subunit, and related proteins	GO:0055028,cortical microtubule; GO:0009524,phragmoplast; GO:0005886,plasma membrane; GO:0009506,plasmodesma; GO:0009574,preprophase band; GO:0007049,cell cycle; GO:0051301,cell division; GO:0010102,lateral root morphogenesis; GO:0009733,response to auxin; GO:0008150,biological_process; GO:0009987,cellular process; GO:0007275,multicellular organism development; GO:0009653,anatomical structure mor…	Leucine Rich repeats (2 copies)	--	--	--
Cluster-10684.1	2	5.3	5.58667	3.59333	2.03333	4.89333	2.94	2074	--	--	hypothetical protein HYC85_001618 [Camellia sinensis]	DIT2_SPIOL RecName: Full=Dicarboxylate transporter 2, chloroplastic; AltName: Full=Glutamate/malate translocator; Flags: Precursor;	A0A7J7I653_CAMSI SubName: Full=Uncharacterized protein {ECO:0000313|EMBL:KAF5960409.1};	--	GO:0009706,chloroplast inner membrane; GO:0016021,integral component of membrane; GO:0005313,L-glutamate transmembrane transporter activity; GO:0015140,malate transmembrane transporter activity; GO:0015813,L-glutamate transmembrane transport; GO:0071423,malate transmembrane transport; GO:0003674,molecular_function; GO:0005215,transporter activity; GO:0005342,organic acid transmembrane transporter…	Sodium:sulfate symporter transmembrane region	--	--	--
Cluster-10684.2	4	0.296667	0.503333	0.293333	3.39333	0.84	4.00333	2979	--	--	hypothetical protein HYC85_001618 [Camellia sinensis]	DIT2_SPIOL RecName: Full=Dicarboxylate transporter 2, chloroplastic; AltName: Full=Glutamate/malate translocator; Flags: Precursor;	A0A7J7I653_CAMSI SubName: Full=Uncharacterized protein {ECO:0000313|EMBL:KAF5960409.1};	--	GO:0009706,chloroplast inner membrane; GO:0016021,integral component of membrane; GO:0005313,L-glutamate transmembrane transporter activity; GO:0015140,malate transmembrane transporter activity; GO:0015813,L-glutamate transmembrane transport; GO:0071423,malate transmembrane transport; GO:0003674,molecular_function; GO:0005215,transporter activity; GO:0005342,organic acid transmembrane transporter…	Sodium:sulfate symporter transmembrane region	--	--	--
Cluster-10684.3	4	0	2.01	0.0133333	7.38333	0	7.31	1462	--	--	--	--	--	--	--	--	--	--	--
Cluster-10687.1	4	14.5	18.0267	18.6833	53.7233	11.3967	32.83	2013	--	--	F-box/kelch-repeat protein [Camellia lanceoleosa]	FBK29_ARATH RecName: Full=F-box/kelch-repeat protein At1g74510;	A0A7J7HZD4_CAMSI SubName: Full=Uncharacterized protein {ECO:0000313|EMBL:KAF5957631.1};	FOG: Kelch repeat	GO:0005634,nucleus; GO:0005575,cellular_component; GO:0005622,intracellular anatomical structure; GO:0043226,organelle; GO:0043227,membrane-bounded organelle; GO:0043229,intracellular organelle; GO:0043231,intracellular membrane-bounded organelle; GO:0110165,cellular anatomical entity	Kelch motif	--	--	--
Cluster-10687.3	3	7.09	13.61	8.75	7.23	5.58333	7.85667	2144	--	--	hypothetical protein HYC85_029853 [Camellia sinensis]	FBK29_ARATH RecName: Full=F-box/kelch-repeat protein At1g74510;	A0A7J7FZ43_CAMSI SubName: Full=Uncharacterized protein {ECO:0000313|EMBL:KAF5933682.1};	FOG: Kelch repeat	GO:0005634,nucleus; GO:0005575,cellular_component; GO:0005622,intracellular anatomical structure; GO:0043226,organelle; GO:0043227,membrane-bounded organelle; GO:0043229,intracellular organelle; GO:0043231,intracellular membrane-bounded organelle; GO:0110165,cellular anatomical entity	Kelch motif	--	--	--
Cluster-10687.4	4	0.0733333	0.1	0.17	0.71	0.17	0.596667	2138	--	--	F-box/kelch-repeat protein [Camellia lanceoleosa]	FBK29_ARATH RecName: Full=F-box/kelch-repeat protein At1g74510;	A0A7J7HZD4_CAMSI SubName: Full=Uncharacterized protein {ECO:0000313|EMBL:KAF5957631.1};	FOG: Kelch repeat	GO:0005634,nucleus; GO:0005575,cellular_component; GO:0005622,intracellular anatomical structure; GO:0043226,organelle; GO:0043227,membrane-bounded organelle; GO:0043229,intracellular organelle; GO:0043231,intracellular membrane-bounded organelle; GO:0110165,cellular anatomical entity	Kelch motif	--	--	--
Cluster-10701.1	4	30.4933	31.9033	19.6733	99.3133	15.98	100.07	2433	K14026 SEL1 protein | (RefSeq) ERAD-associated E3 ubiquitin-protein ligase component HRD3A-like (A)	ko04141: Protein processing in endoplasmic reticulum	ERAD-associated E3 ubiquitin-protein ligase component HRD3A-like [Camellia sinensis]	HRD3A_ARATH RecName: Full=ERAD-associated E3 ubiquitin-protein ligase component HRD3A {ECO:0000305}; AltName: Full=AtSel1A {ECO:0000303|PubMed:21187394}; AltName: Full=Protein EMS-MUTAGENIZED BRI1 SUPPRESSOR 5 {ECO:0000303|PubMed:21187394}; Flags: Precursor;	A0A4S4EX72_CAMSI SubName: Full=Uncharacterized protein {ECO:0000313|EMBL:THG21292.1};	Extracellular protein SEL-1 and related proteins	GO:0005783,endoplasmic reticulum; GO:0005789,endoplasmic reticulum membrane; GO:0016021,integral component of membrane; GO:0042538,hyperosmotic salinity response; GO:0030433,ubiquitin-dependent ERAD pathway; GO:0006950,response to stress; GO:0006970,response to osmotic stress; GO:0006972,hyperosmotic response; GO:0008150,biological_process; GO:0009628,response to abiotic stimulus; GO:0009651,resp…	Sel1 repeat	--	--	--
Cluster-10703.1	4	0	1.93667	0	4.97333	0	1.11333	633	--	--	--	--	--	--	--	--	--	--	--
Cluster-10708.1	4	0	0.706667	0	13.06	0	3.01333	454	--	--	hypothetical protein LOK49_LG01G01631 [Camellia lanceoleosa]	--	--	--	--	--	--	--	--
Cluster-1071.0	1	0	0	0	0.106667	0	1.48667	1135	K01759 lactoylglutathione lyase [EC:4.4.1.5] | (RefSeq) lactoylglutathione lyase-like (A)	ko00620: Pyruvate metabolism; ko01100: Metabolic pathways	uncharacterized protein LOC114265775 [Camellia sinensis]	--	A0A7J7G0D4_CAMSI SubName: Full=Uncharacterized protein {ECO:0000313|EMBL:KAF5933907.1};	FOG: Transposon-encoded proteins with TYA, reverse transcriptase, integrase domains in various combinations	--	--	--	--	--
Cluster-10716.0	1	0	0.196667	0	1.24	0	3.22	605	--	--	--	--	--	--	--	--	--	--	--
Cluster-1072.1	1	0	2.64333	0	16.1767	0	40.45	407	--	--	--	--	--	--	--	--	--	--	--
Cluster-1072.10	1	0	12.94	0	50.7433	0.8	74.3967	386	--	--	--	--	--	--	--	--	--	--	--
Cluster-1072.2	4	0.0233333	2.87333	0.02	11.4467	0.0333333	9.59333	1538	K00928 aspartate kinase [EC:2.7.2.4] | (RefSeq) aspartokinase 2, chloroplastic-like (A)	ko00260: Glycine, serine and threonine metabolism; ko00261: Monobactam biosynthesis; ko00270: Cysteine and methionine metabolism; ko00300: Lysine biosynthesis; ko01100: Metabolic pathways; ko01110: Biosynthesis of secondary metabolites; ko01210: 2-Oxocarboxylic acid metabolism; ko01230: Biosynthesis of amino acids	hypothetical protein F2P56_036163 [Juglans regia]	AK1_ARATH RecName: Full=Aspartokinase 1, chloroplastic; EC=2.7.2.4; AltName: Full=Aspartate kinase 1; Flags: Precursor;	A0A833X6X4_JUGRE RecName: Full=AA_kinase domain-containing protein {ECO:0000259|Pfam:PF00696};	Aspartate kinase	GO:0009570,chloroplast stroma; GO:0004072,aspartate kinase activity; GO:0005524,ATP binding; GO:0008652,cellular amino acid biosynthetic process; GO:0009090,homoserine biosynthetic process; GO:0009089,lysine biosynthetic process via diaminopimelate; GO:0016310,phosphorylation; GO:0009088,threonine biosynthetic process; GO:0003674,molecular_function; GO:0003824,catalytic activity; GO:0016301,kinas…	--	--	--	--
Cluster-1072.3	4	0.493333	1.08667	0.233333	3.92333	0.11	2.62333	1192	K00928 aspartate kinase [EC:2.7.2.4] | (RefSeq) aspartokinase 2, chloroplastic-like isoform X1 (A)	ko00260: Glycine, serine and threonine metabolism; ko00261: Monobactam biosynthesis; ko00270: Cysteine and methionine metabolism; ko00300: Lysine biosynthesis; ko01100: Metabolic pathways; ko01110: Biosynthesis of secondary metabolites; ko01210: 2-Oxocarboxylic acid metabolism; ko01230: Biosynthesis of amino acids	hypothetical protein LOK49_LG04G03477 [Camellia lanceoleosa]	AK1_ARATH RecName: Full=Aspartokinase 1, chloroplastic; EC=2.7.2.4; AltName: Full=Aspartate kinase 1; Flags: Precursor;	A0A453MHR3_AEGTS RecName: Full=AA_kinase domain-containing protein {ECO:0000259|Pfam:PF00696};	Aspartate kinase	GO:0009570,chloroplast stroma; GO:0004072,aspartate kinase activity; GO:0005524,ATP binding; GO:0008652,cellular amino acid biosynthetic process; GO:0009090,homoserine biosynthetic process; GO:0009089,lysine biosynthetic process via diaminopimelate; GO:0016310,phosphorylation; GO:0009088,threonine biosynthetic process; GO:0003674,molecular_function; GO:0003824,catalytic activity; GO:0016301,kinas…	Amino acid kinase family	--	--	--
Cluster-1072.4	4	1.89667	0.48	0.376667	1.77333	0.173333	1.25333	1410	K00928 aspartate kinase [EC:2.7.2.4] | (RefSeq) aspartokinase 2, chloroplastic-like (A)	ko00260: Glycine, serine and threonine metabolism; ko00261: Monobactam biosynthesis; ko00270: Cysteine and methionine metabolism; ko00300: Lysine biosynthesis; ko01100: Metabolic pathways; ko01110: Biosynthesis of secondary metabolites; ko01210: 2-Oxocarboxylic acid metabolism; ko01230: Biosynthesis of amino acids	hypothetical protein LOK49_LG01G04279 [Camellia lanceoleosa]	AK3_ARATH RecName: Full=Aspartokinase 3, chloroplastic; EC=2.7.2.4; AltName: Full=Aspartate kinase 3; Flags: Precursor;	A0A4S4DHK4_CAMSI RecName: Full=Aspartate kinase {ECO:0000256|ARBA:ARBA00013059}; EC=2.7.2.4 {ECO:0000256|ARBA:ARBA00013059};	Aspartate kinase	GO:0009507,chloroplast; GO:0004072,aspartate kinase activity; GO:0005524,ATP binding; GO:0009090,homoserine biosynthetic process; GO:0009089,lysine biosynthetic process via diaminopimelate; GO:0016310,phosphorylation; GO:0009088,threonine biosynthetic process; GO:0003674,molecular_function; GO:0003824,catalytic activity; GO:0016301,kinase activity; GO:0016740,transferase activity; GO:0016772,tran…	ACT domain	--	--	--
Cluster-1072.6	4	5.76	1.59333	0.86	10.0067	0.743333	6.72667	1416	K00928 aspartate kinase [EC:2.7.2.4] | (RefSeq) aspartokinase 2, chloroplastic-like (A)	ko00260: Glycine, serine and threonine metabolism; ko00261: Monobactam biosynthesis; ko00270: Cysteine and methionine metabolism; ko00300: Lysine biosynthesis; ko01100: Metabolic pathways; ko01110: Biosynthesis of secondary metabolites; ko01210: 2-Oxocarboxylic acid metabolism; ko01230: Biosynthesis of amino acids	hypothetical protein LOK49_LG01G04279 [Camellia lanceoleosa]	AK2_ARATH RecName: Full=Aspartokinase 2, chloroplastic; EC=2.7.2.4; AltName: Full=Aspartate kinase 2; Flags: Precursor;	A0A7J7IA67_CAMSI RecName: Full=Aspartate kinase {ECO:0000256|ARBA:ARBA00013059}; EC=2.7.2.4 {ECO:0000256|ARBA:ARBA00013059};	Aspartate kinase	GO:0009570,chloroplast stroma; GO:0004072,aspartate kinase activity; GO:0005524,ATP binding; GO:0009090,homoserine biosynthetic process; GO:0009089,lysine biosynthetic process via diaminopimelate; GO:0016310,phosphorylation; GO:0009088,threonine biosynthetic process; GO:0003674,molecular_function; GO:0003824,catalytic activity; GO:0016301,kinase activity; GO:0016740,transferase activity; GO:00167…	Amino acid kinase family	--	--	--
Cluster-1072.7	4	7.33667	4.25	5.14333	17.7967	3.54333	11.4733	1223	K00928 aspartate kinase [EC:2.7.2.4] | (RefSeq) aspartokinase 2, chloroplastic-like (A)	ko00260: Glycine, serine and threonine metabolism; ko00261: Monobactam biosynthesis; ko00270: Cysteine and methionine metabolism; ko00300: Lysine biosynthesis; ko01100: Metabolic pathways; ko01110: Biosynthesis of secondary metabolites; ko01210: 2-Oxocarboxylic acid metabolism; ko01230: Biosynthesis of amino acids	aspartokinase 2, chloroplastic-like [Camellia sinensis]	AK3_ARATH RecName: Full=Aspartokinase 3, chloroplastic; EC=2.7.2.4; AltName: Full=Aspartate kinase 3; Flags: Precursor;	A0A4S4DHK4_CAMSI RecName: Full=Aspartate kinase {ECO:0000256|ARBA:ARBA00013059}; EC=2.7.2.4 {ECO:0000256|ARBA:ARBA00013059};	Aspartate kinase	GO:0009507,chloroplast; GO:0004072,aspartate kinase activity; GO:0005524,ATP binding; GO:0009090,homoserine biosynthetic process; GO:0009089,lysine biosynthetic process via diaminopimelate; GO:0016310,phosphorylation; GO:0009088,threonine biosynthetic process; GO:0003674,molecular_function; GO:0003824,catalytic activity; GO:0016301,kinase activity; GO:0016740,transferase activity; GO:0016772,tran…	ACT domain	--	--	--
Cluster-1072.9	2	4.80667	1.33	3.01333	0.463333	2.45667	0.77	592	--	--	hypothetical protein TEA_004999 [Camellia sinensis var. sinensis]	--	A0A4S4F3A6_CAMSI SubName: Full=Uncharacterized protein {ECO:0000313|EMBL:THG23574.1};	--	--	--	--	--	--
Cluster-10736.10	4	0.336667	0.946667	0.263333	4.07	0.16	3.09	1005	K09273 upstream-binding transcription factor | (RefSeq) high mobility group B protein 6-like (A)	--	High mobility group B protein 13 [Camellia lanceoleosa]	HMGB6_ARATH RecName: Full=High mobility group B protein 6; AltName: Full=Nucleosome/chromatin assembly factor group D 06; Short=Nucleosome/chromatin assembly factor group D 6; AltName: Full=WRKY transcription factor 53; Short=AtWRKY53; Short=WRKY DNA-binding protein 53;	A0A4S4DWP4_CAMSI SubName: Full=Uncharacterized protein {ECO:0000313|EMBL:THG07793.1};	HMG box-containing protein	GO:0005634,nucleus; GO:0003677,DNA binding; GO:0003700,DNA-binding transcription factor activity; GO:0003674,molecular_function; GO:0003676,nucleic acid binding; GO:0005488,binding; GO:0097159,organic cyclic compound binding; GO:1901363,heterocyclic compound binding; GO:0140110,transcription regulator activity; GO:0005575,cellular_component; GO:0005622,intracellular anatomical structure; GO:00432…	HMG (high mobility group) box	HMG	TR	HMG
Cluster-10736.13	4	0.293333	0.643333	0	1.91667	0.803333	2.02667	1145	K09273 upstream-binding transcription factor | (RefSeq) high mobility group B protein 6-like isoform X1 (A)	--	High mobility group B protein 13 [Camellia lanceoleosa]	HMGB6_ARATH RecName: Full=High mobility group B protein 6; AltName: Full=Nucleosome/chromatin assembly factor group D 06; Short=Nucleosome/chromatin assembly factor group D 6; AltName: Full=WRKY transcription factor 53; Short=AtWRKY53; Short=WRKY DNA-binding protein 53;	A0A4S4DWP4_CAMSI SubName: Full=Uncharacterized protein {ECO:0000313|EMBL:THG07793.1};	HMG box-containing protein	GO:0005634,nucleus; GO:0003677,DNA binding; GO:0003700,DNA-binding transcription factor activity; GO:0003674,molecular_function; GO:0003676,nucleic acid binding; GO:0005488,binding; GO:0097159,organic cyclic compound binding; GO:1901363,heterocyclic compound binding; GO:0140110,transcription regulator activity; GO:0005575,cellular_component; GO:0005622,intracellular anatomical structure; GO:00432…	HMG (high mobility group) box	HMG	TR	HMG
Cluster-10736.14	4	0.186667	0.0566667	0.66	2.39	0.293333	1.59667	1169	K09273 upstream-binding transcription factor | (RefSeq) high mobility group B protein 6-like (A)	--	High mobility group B protein 13 [Camellia lanceoleosa]	HMGB6_ARATH RecName: Full=High mobility group B protein 6; AltName: Full=Nucleosome/chromatin assembly factor group D 06; Short=Nucleosome/chromatin assembly factor group D 6; AltName: Full=WRKY transcription factor 53; Short=AtWRKY53; Short=WRKY DNA-binding protein 53;	A0A4S4DWP4_CAMSI SubName: Full=Uncharacterized protein {ECO:0000313|EMBL:THG07793.1};	HMG box-containing protein	GO:0005634,nucleus; GO:0003677,DNA binding; GO:0003700,DNA-binding transcription factor activity; GO:0003674,molecular_function; GO:0003676,nucleic acid binding; GO:0005488,binding; GO:0097159,organic cyclic compound binding; GO:1901363,heterocyclic compound binding; GO:0140110,transcription regulator activity; GO:0005575,cellular_component; GO:0005622,intracellular anatomical structure; GO:00432…	HMG (high mobility group) box	HMG	TR	HMG
Cluster-10736.15	4	0.48	0.36	0.226667	3.98667	0.886667	1.45667	1123	K09273 upstream-binding transcription factor | (RefSeq) LOW QUALITY PROTEIN: high mobility group B protein 6-like (A)	--	High mobility group B protein 13 [Camellia lanceoleosa]	HMGB6_ARATH RecName: Full=High mobility group B protein 6; AltName: Full=Nucleosome/chromatin assembly factor group D 06; Short=Nucleosome/chromatin assembly factor group D 6; AltName: Full=WRKY transcription factor 53; Short=AtWRKY53; Short=WRKY DNA-binding protein 53;	A0A7J7HMB2_CAMSI RecName: Full=Phosphoglycerate kinase {ECO:0000256|ARBA:ARBA00013061}; EC=2.7.2.3 {ECO:0000256|ARBA:ARBA00013061}; AltName: Full=O-fucosyltransferase family protein {ECO:0000256|ARBA:ARBA00030350};	HMG box-containing protein	GO:0005634,nucleus; GO:0003677,DNA binding; GO:0003700,DNA-binding transcription factor activity; GO:0003674,molecular_function; GO:0003676,nucleic acid binding; GO:0005488,binding; GO:0097159,organic cyclic compound binding; GO:1901363,heterocyclic compound binding; GO:0140110,transcription regulator activity; GO:0005575,cellular_component; GO:0005622,intracellular anatomical structure; GO:00432…	HMG (high mobility group) box	HMG	TR	HMG
Cluster-10736.6	5	1.64667	1.30333	3.97	2.84	2.22333	3.02	1241	K09273 upstream-binding transcription factor | (RefSeq) high mobility group B protein 13-like (A)	--	hypothetical protein HYC85_006725 [Camellia sinensis]	HMGB6_ARATH RecName: Full=High mobility group B protein 6; AltName: Full=Nucleosome/chromatin assembly factor group D 06; Short=Nucleosome/chromatin assembly factor group D 6; AltName: Full=WRKY transcription factor 53; Short=AtWRKY53; Short=WRKY DNA-binding protein 53;	A0A7J7HMB2_CAMSI RecName: Full=Phosphoglycerate kinase {ECO:0000256|ARBA:ARBA00013061}; EC=2.7.2.3 {ECO:0000256|ARBA:ARBA00013061}; AltName: Full=O-fucosyltransferase family protein {ECO:0000256|ARBA:ARBA00030350};	HMG box-containing protein	GO:0005634,nucleus; GO:0003677,DNA binding; GO:0003700,DNA-binding transcription factor activity; GO:0003674,molecular_function; GO:0003676,nucleic acid binding; GO:0005488,binding; GO:0097159,organic cyclic compound binding; GO:1901363,heterocyclic compound binding; GO:0140110,transcription regulator activity; GO:0005575,cellular_component; GO:0005622,intracellular anatomical structure; GO:00432…	--	HMG	TR	HMG
Cluster-10736.8	4	0.946667	0.576667	0.866667	3.58333	1.95667	3.81	971	K09273 upstream-binding transcription factor | (RefSeq) LOW QUALITY PROTEIN: high mobility group B protein 6-like (A)	--	High mobility group B protein 13 [Camellia lanceoleosa]	HMGB6_ARATH RecName: Full=High mobility group B protein 6; AltName: Full=Nucleosome/chromatin assembly factor group D 06; Short=Nucleosome/chromatin assembly factor group D 6; AltName: Full=WRKY transcription factor 53; Short=AtWRKY53; Short=WRKY DNA-binding protein 53;	A0A7J7HMB2_CAMSI RecName: Full=Phosphoglycerate kinase {ECO:0000256|ARBA:ARBA00013061}; EC=2.7.2.3 {ECO:0000256|ARBA:ARBA00013061}; AltName: Full=O-fucosyltransferase family protein {ECO:0000256|ARBA:ARBA00030350};	HMG box-containing protein	GO:0005634,nucleus; GO:0003677,DNA binding; GO:0003700,DNA-binding transcription factor activity; GO:0003674,molecular_function; GO:0003676,nucleic acid binding; GO:0005488,binding; GO:0097159,organic cyclic compound binding; GO:1901363,heterocyclic compound binding; GO:0140110,transcription regulator activity; GO:0005575,cellular_component; GO:0005622,intracellular anatomical structure; GO:00432…	--	--	--	--
Cluster-10747.0	1	0.31	0.426667	1.51667	2.17	1.03667	4.13	602	--	--	Protein IQ-DOMAIN 31 [Camellia lanceoleosa]	IQD8_ARATH RecName: Full=Protein IQ-DOMAIN 8 {ECO:0000303|PubMed:16368012}; Short=AtIQD8 {ECO:0000303|PubMed:16368012};	A0A7J7G905_CAMSI SubName: Full=Uncharacterized protein {ECO:0000313|EMBL:KAF5936805.1};	--	GO:0005635,nuclear envelope; GO:0009524,phragmoplast; GO:0009574,preprophase band; GO:0005516,calmodulin binding; GO:2000073,regulation of cytokinesis, site selection; GO:0003674,molecular_function; GO:0005488,binding; GO:0005515,protein binding; GO:0000910,cytokinesis; GO:0007049,cell cycle; GO:0007105,cytokinesis, site selection; GO:0008150,biological_process; GO:0009987,cellular process; GO:00…	IQ calmodulin-binding motif	--	--	--
Cluster-10747.3	1	0.0833333	0.186667	0.0733333	0.763333	0.183333	1.80667	1802	K11671 nuclear factor related to kappa-B-binding protein | (RefSeq) uncharacterized protein LOC114279268 (A)	ko03082: ATP-dependent chromatin remodeling	uncharacterized protein LOC114289890 isoform X3 [Camellia sinensis]	--	A0A7J7IA16_CAMSI SubName: Full=Uncharacterized protein {ECO:0000313|EMBL:KAF5961833.1};	--	GO:0031011,Ino80 complex; GO:0000228,nuclear chromosome; GO:0000785,chromatin; GO:0005575,cellular_component; GO:0005622,intracellular anatomical structure; GO:0005634,nucleus; GO:0005694,chromosome; GO:0031974,membrane-enclosed lumen; GO:0031981,nuclear lumen; GO:0032991,protein-containing complex; GO:0043226,organelle; GO:0043227,membrane-bounded organelle; GO:0043228,non-membrane-bounded organ…	--	--	--	--
Cluster-10747.5	1	6.73667	16.0867	6.60333	8.16333	5.63	17.7767	3322	K11671 nuclear factor related to kappa-B-binding protein | (RefSeq) uncharacterized protein LOC114279268 (A)	ko03082: ATP-dependent chromatin remodeling	Nuclear factor related to kappa-B-binding protein [Camellia lanceoleosa]	--	A0A7J7IA16_CAMSI SubName: Full=Uncharacterized protein {ECO:0000313|EMBL:KAF5961833.1};	--	GO:0031011,Ino80 complex; GO:0000228,nuclear chromosome; GO:0000785,chromatin; GO:0005575,cellular_component; GO:0005622,intracellular anatomical structure; GO:0005634,nucleus; GO:0005694,chromosome; GO:0031974,membrane-enclosed lumen; GO:0031981,nuclear lumen; GO:0032991,protein-containing complex; GO:0043226,organelle; GO:0043227,membrane-bounded organelle; GO:0043228,non-membrane-bounded organ…	--	--	--	--
Cluster-10747.6	1	1.28333	3.66	2.06333	2.67	2.15	9.64	2732	K11671 nuclear factor related to kappa-B-binding protein | (RefSeq) uncharacterized protein LOC114312207 (A)	ko03082: ATP-dependent chromatin remodeling	Nuclear factor related to kappa-B-binding protein [Camellia lanceoleosa]	--	A0A4V3WQP8_CAMSI SubName: Full=Uncharacterized protein {ECO:0000313|EMBL:THG21157.1};	--	GO:0031011,Ino80 complex; GO:0000228,nuclear chromosome; GO:0000785,chromatin; GO:0005575,cellular_component; GO:0005622,intracellular anatomical structure; GO:0005634,nucleus; GO:0005694,chromosome; GO:0031974,membrane-enclosed lumen; GO:0031981,nuclear lumen; GO:0032991,protein-containing complex; GO:0043226,organelle; GO:0043227,membrane-bounded organelle; GO:0043228,non-membrane-bounded organ…	--	--	--	--
Cluster-10747.7	4	0.29	4.14667	2.55	10.5233	1.32667	11.8833	444	--	--	Protein IQ-DOMAIN 31 [Camellia lanceoleosa]	--	A0A7J7G905_CAMSI SubName: Full=Uncharacterized protein {ECO:0000313|EMBL:KAF5936805.1};	--	GO:0031011,Ino80 complex; GO:0000228,nuclear chromosome; GO:0000785,chromatin; GO:0005575,cellular_component; GO:0005622,intracellular anatomical structure; GO:0005634,nucleus; GO:0005694,chromosome; GO:0031974,membrane-enclosed lumen; GO:0031981,nuclear lumen; GO:0032991,protein-containing complex; GO:0043226,organelle; GO:0043227,membrane-bounded organelle; GO:0043228,non-membrane-bounded organ…	--	--	--	--
Cluster-10747.8	4	13.1233	24.91	11.7	42.27	12.31	39.0033	2486	--	--	Protein IQ-DOMAIN 31 [Camellia lanceoleosa]	IQD7_ARATH RecName: Full=Protein IQ-DOMAIN 7 {ECO:0000303|PubMed:16368012}; Short=AtIQD7 {ECO:0000303|PubMed:16368012};	A0A7J7G905_CAMSI SubName: Full=Uncharacterized protein {ECO:0000313|EMBL:KAF5936805.1};	--	GO:0005635,nuclear envelope; GO:0009524,phragmoplast; GO:0009574,preprophase band; GO:0005516,calmodulin binding; GO:0007105,cytokinesis, site selection; GO:0003674,molecular_function; GO:0005488,binding; GO:0005515,protein binding; GO:0000910,cytokinesis; GO:0007049,cell cycle; GO:0008150,biological_process; GO:0009987,cellular process; GO:0022402,cell cycle process; GO:0032506,cytokinetic proce…	IQ calmodulin-binding motif	--	--	--
Cluster-10748.1	4	0	0.0733333	0.0733333	336.523	0.43	233.553	515	--	--	hypothetical protein TEA_029603 [Camellia sinensis var. sinensis]	--	A0A4S4DP81_CAMSI SubName: Full=Uncharacterized protein {ECO:0000313|EMBL:THG04775.1};	--	--	--	--	--	--
Cluster-10748.2	4	0	0	0	171.943	0	173.023	257	--	--	hypothetical protein TEA_029603 [Camellia sinensis var. sinensis]	--	A0A4S4DP81_CAMSI SubName: Full=Uncharacterized protein {ECO:0000313|EMBL:THG04775.1};	--	--	--	--	--	--
Cluster-10750.0	4	0	1.15333	0	4.45333	0	2.95	636	--	--	hypothetical protein LOK49_LG03G01833 [Camellia lanceoleosa]	--	--	--	--	--	--	--	--
Cluster-10750.1	4	0	0.0766667	0	4.67333	0	3.83333	722	--	--	hypothetical protein LOK49_LG03G01833 [Camellia lanceoleosa]	--	A0A4S4EUP7_CAMSI SubName: Full=Uncharacterized protein {ECO:0000313|EMBL:THG20302.1};	--	GO:0016836,hydro-lyase activity; GO:0043436,oxoacid metabolic process; GO:0003674,molecular_function; GO:0003824,catalytic activity; GO:0016829,lyase activity; GO:0016835,carbon-oxygen lyase activity; GO:0006082,organic acid metabolic process; GO:0008150,biological_process; GO:0008152,metabolic process; GO:0009987,cellular process; GO:0044237,cellular metabolic process; GO:0044281,small molecule …	--	--	--	--
Cluster-10750.11	4	19.5833	33.19	78.1767	73.6467	39.1233	79.18	1550	--	--	hypothetical protein LOK49_LG01G02795 [Camellia lanceoleosa]	DIN1_RAPSA RecName: Full=Senescence-associated protein DIN1;	A0A4S4EH22_CAMSI RecName: Full=Rhodanese domain-containing protein {ECO:0000259|PROSITE:PS50206};	Rhodanese-related sulfurtransferase	--	--	--	--	--
Cluster-10750.2	1	0.393333	0.466667	0	4.18667	0.29	5.39667	516	K00726 alpha-1,3-mannosyl-glycoprotein beta-1,2-N-acetylglucosaminyltransferase [EC:2.4.1.101] | (RefSeq) alpha-1,3-mannosyl-glycoprotein 2-beta-N-acetylglucosaminyltransferase-like isoform X1 (A)	ko00510: N-Glycan biosynthesis; ko00513: Various types of N-glycan biosynthesis; ko01100: Metabolic pathways	alpha-1,3-mannosyl-glycoprotein beta-1,2-N-acetylglucosaminyltransferase, putative, partial [Prunus dulcis]	MGAT1_ARATH RecName: Full=Alpha-1,3-mannosyl-glycoprotein 2-beta-N-acetylglucosaminyltransferase {ECO:0000305}; EC=2.4.1.101 {ECO:0000269|PubMed:15537386}; AltName: Full=N-acetylglucosaminyltransferase I {ECO:0000303|PubMed:10889259}; Short=GlcNAcT-I {ECO:0000303|PubMed:10889259}; AltName: Full=N-glycosyl-oligosaccharide-glycoprotein N-acetylglucosaminyltransferase I {ECO:0000305}; AltName: Full=…	A0A4Y1S136_PRUDU RecName: Full=Alpha-1,3-mannosyl-glycoprotein 2-beta-N-acetylglucosaminyltransferase {ECO:0000256|RuleBase:RU368119}; Short=GNT-I {ECO:0000256|RuleBase:RU368119}; Short=GlcNAc-T I {ECO:0000256|RuleBase:RU368119}; EC=2.4.1.101 {ECO:0000256|RuleBase:RU368119}; AltName: Full=N-glycosyl-oligosaccharide-glycoprotein N-acetylglucosaminyltransferase I {ECO:0000256|RuleBase:RU368119}; Fl…	N-acetylglucosaminyltransferase I	GO:0005768,endosome; GO:0005794,Golgi apparatus; GO:0005797,Golgi medial cisterna; GO:0000139,Golgi membrane; GO:0016021,integral component of membrane; GO:0005802,trans-Golgi network; GO:0003827,alpha-1,3-mannosylglycoprotein 2-beta-N-acetylglucosaminyltransferase activity; GO:0016757,glycosyltransferase activity; GO:0046872,metal ion binding; GO:0016262,protein N-acetylglucosaminyltransferase a…	--	--	--	--
Cluster-10750.3	5	21.0167	12.4533	17.07	3.6	16.53	8.75667	416	K00726 alpha-1,3-mannosyl-glycoprotein beta-1,2-N-acetylglucosaminyltransferase [EC:2.4.1.101] | (RefSeq) alpha-1,3-mannosyl-glycoprotein 2-beta-N-acetylglucosaminyltransferase-like isoform X1 (A)	ko00510: N-Glycan biosynthesis; ko00513: Various types of N-glycan biosynthesis; ko01100: Metabolic pathways	alpha-1,3-mannosyl-glycoprotein 2-beta-N-acetylglucosaminyltransferase-like isoform X2 [Camellia sinensis]	MGAT1_ARATH RecName: Full=Alpha-1,3-mannosyl-glycoprotein 2-beta-N-acetylglucosaminyltransferase {ECO:0000305}; EC=2.4.1.101 {ECO:0000269|PubMed:15537386}; AltName: Full=N-acetylglucosaminyltransferase I {ECO:0000303|PubMed:10889259}; Short=GlcNAcT-I {ECO:0000303|PubMed:10889259}; AltName: Full=N-glycosyl-oligosaccharide-glycoprotein N-acetylglucosaminyltransferase I {ECO:0000305}; AltName: Full=…	A0A1U7WC47_NICSY RecName: Full=Alpha-1,3-mannosyl-glycoprotein 2-beta-N-acetylglucosaminyltransferase {ECO:0000256|RuleBase:RU368119}; Short=GNT-I {ECO:0000256|RuleBase:RU368119}; Short=GlcNAc-T I {ECO:0000256|RuleBase:RU368119}; EC=2.4.1.101 {ECO:0000256|RuleBase:RU368119}; AltName: Full=N-glycosyl-oligosaccharide-glycoprotein N-acetylglucosaminyltransferase I {ECO:0000256|RuleBase:RU368119};	N-acetylglucosaminyltransferase I	GO:0005768,endosome; GO:0005794,Golgi apparatus; GO:0005797,Golgi medial cisterna; GO:0000139,Golgi membrane; GO:0016021,integral component of membrane; GO:0005802,trans-Golgi network; GO:0003827,alpha-1,3-mannosylglycoprotein 2-beta-N-acetylglucosaminyltransferase activity; GO:0016757,glycosyltransferase activity; GO:0046872,metal ion binding; GO:0016262,protein N-acetylglucosaminyltransferase a…	GNT-I family	--	--	--
Cluster-10750.4	3	1.56667	4.33	2.90667	2.78333	1.19333	1.83667	1963	K00726 alpha-1,3-mannosyl-glycoprotein beta-1,2-N-acetylglucosaminyltransferase [EC:2.4.1.101] | (RefSeq) alpha-1,3-mannosyl-glycoprotein 2-beta-N-acetylglucosaminyltransferase-like isoform X1 (A)	ko00510: N-Glycan biosynthesis; ko00513: Various types of N-glycan biosynthesis; ko01100: Metabolic pathways	Alpha-1,3-mannosyl-glycoprotein 2-beta-N-acetylglucosaminyltransferase [Camellia lanceoleosa]	MGAT1_ARATH RecName: Full=Alpha-1,3-mannosyl-glycoprotein 2-beta-N-acetylglucosaminyltransferase {ECO:0000305}; EC=2.4.1.101 {ECO:0000269|PubMed:15537386}; AltName: Full=N-acetylglucosaminyltransferase I {ECO:0000303|PubMed:10889259}; Short=GlcNAcT-I {ECO:0000303|PubMed:10889259}; AltName: Full=N-glycosyl-oligosaccharide-glycoprotein N-acetylglucosaminyltransferase I {ECO:0000305}; AltName: Full=…	A0A5B6ZB62_DAVIN RecName: Full=Alpha-1,3-mannosyl-glycoprotein 2-beta-N-acetylglucosaminyltransferase {ECO:0000256|RuleBase:RU368119}; Short=GNT-I {ECO:0000256|RuleBase:RU368119}; Short=GlcNAc-T I {ECO:0000256|RuleBase:RU368119}; EC=2.4.1.101 {ECO:0000256|RuleBase:RU368119}; AltName: Full=N-glycosyl-oligosaccharide-glycoprotein N-acetylglucosaminyltransferase I {ECO:0000256|RuleBase:RU368119};	N-acetylglucosaminyltransferase I	GO:0005768,endosome; GO:0005794,Golgi apparatus; GO:0005797,Golgi medial cisterna; GO:0000139,Golgi membrane; GO:0016021,integral component of membrane; GO:0005802,trans-Golgi network; GO:0003827,alpha-1,3-mannosylglycoprotein 2-beta-N-acetylglucosaminyltransferase activity; GO:0016757,glycosyltransferase activity; GO:0046872,metal ion binding; GO:0016262,protein N-acetylglucosaminyltransferase a…	GNT-I family	--	--	--
Cluster-10750.6	3	0	4.37667	2.25667	0.753333	0	1.96333	1792	K00726 alpha-1,3-mannosyl-glycoprotein beta-1,2-N-acetylglucosaminyltransferase [EC:2.4.1.101] | (RefSeq) alpha-1,3-mannosyl-glycoprotein 2-beta-N-acetylglucosaminyltransferase-like isoform X1 (A)	ko00510: N-Glycan biosynthesis; ko00513: Various types of N-glycan biosynthesis; ko01100: Metabolic pathways	alpha-1,3-mannosyl-glycoprotein 2-beta-N-acetylglucosaminyltransferase-like isoform X1 [Camellia sinensis]	MGAT1_ARATH RecName: Full=Alpha-1,3-mannosyl-glycoprotein 2-beta-N-acetylglucosaminyltransferase {ECO:0000305}; EC=2.4.1.101 {ECO:0000269|PubMed:15537386}; AltName: Full=N-acetylglucosaminyltransferase I {ECO:0000303|PubMed:10889259}; Short=GlcNAcT-I {ECO:0000303|PubMed:10889259}; AltName: Full=N-glycosyl-oligosaccharide-glycoprotein N-acetylglucosaminyltransferase I {ECO:0000305}; AltName: Full=…	A0A5B6ZB62_DAVIN RecName: Full=Alpha-1,3-mannosyl-glycoprotein 2-beta-N-acetylglucosaminyltransferase {ECO:0000256|RuleBase:RU368119}; Short=GNT-I {ECO:0000256|RuleBase:RU368119}; Short=GlcNAc-T I {ECO:0000256|RuleBase:RU368119}; EC=2.4.1.101 {ECO:0000256|RuleBase:RU368119}; AltName: Full=N-glycosyl-oligosaccharide-glycoprotein N-acetylglucosaminyltransferase I {ECO:0000256|RuleBase:RU368119};	N-acetylglucosaminyltransferase I	GO:0005768,endosome; GO:0005794,Golgi apparatus; GO:0005797,Golgi medial cisterna; GO:0000139,Golgi membrane; GO:0016021,integral component of membrane; GO:0005802,trans-Golgi network; GO:0003827,alpha-1,3-mannosylglycoprotein 2-beta-N-acetylglucosaminyltransferase activity; GO:0016757,glycosyltransferase activity; GO:0046872,metal ion binding; GO:0016262,protein N-acetylglucosaminyltransferase a…	GNT-I family	--	--	--
Cluster-10750.7	2	14.2967	5.91667	8.41667	5.69	9.71	7.11	2212	K00726 alpha-1,3-mannosyl-glycoprotein beta-1,2-N-acetylglucosaminyltransferase [EC:2.4.1.101] | (RefSeq) alpha-1,3-mannosyl-glycoprotein 2-beta-N-acetylglucosaminyltransferase-like isoform X1 (A)	ko00510: N-Glycan biosynthesis; ko00513: Various types of N-glycan biosynthesis; ko01100: Metabolic pathways	alpha-1,3-mannosyl-glycoprotein 2-beta-N-acetylglucosaminyltransferase-like isoform X1 [Camellia sinensis]	MGAT1_ARATH RecName: Full=Alpha-1,3-mannosyl-glycoprotein 2-beta-N-acetylglucosaminyltransferase {ECO:0000305}; EC=2.4.1.101 {ECO:0000269|PubMed:15537386}; AltName: Full=N-acetylglucosaminyltransferase I {ECO:0000303|PubMed:10889259}; Short=GlcNAcT-I {ECO:0000303|PubMed:10889259}; AltName: Full=N-glycosyl-oligosaccharide-glycoprotein N-acetylglucosaminyltransferase I {ECO:0000305}; AltName: Full=…	A0A5B6ZB62_DAVIN RecName: Full=Alpha-1,3-mannosyl-glycoprotein 2-beta-N-acetylglucosaminyltransferase {ECO:0000256|RuleBase:RU368119}; Short=GNT-I {ECO:0000256|RuleBase:RU368119}; Short=GlcNAc-T I {ECO:0000256|RuleBase:RU368119}; EC=2.4.1.101 {ECO:0000256|RuleBase:RU368119}; AltName: Full=N-glycosyl-oligosaccharide-glycoprotein N-acetylglucosaminyltransferase I {ECO:0000256|RuleBase:RU368119};	N-acetylglucosaminyltransferase I	GO:0005768,endosome; GO:0005794,Golgi apparatus; GO:0005797,Golgi medial cisterna; GO:0000139,Golgi membrane; GO:0016021,integral component of membrane; GO:0005802,trans-Golgi network; GO:0003827,alpha-1,3-mannosylglycoprotein 2-beta-N-acetylglucosaminyltransferase activity; GO:0016757,glycosyltransferase activity; GO:0046872,metal ion binding; GO:0016262,protein N-acetylglucosaminyltransferase a…	GNT-I family	--	--	--
Cluster-10758.0	1	0	0.0166667	0	0.306667	0	0.946667	1256	K23951 dymeclin | (RefSeq) dymeclin-like isoform X1 (A)	--	Transposon TX1 uncharacterized 149 kDa protein [Vitis vinifera]	--	A0A2N9G1W9_FAGSY RecName: Full=zf-RVT domain-containing protein {ECO:0000259|Pfam:PF13966};	--	--	--	--	--	--
Cluster-10770.0	4	0	0.16	0	2.73333	0	1.89333	826	--	--	--	--	--	--	--	--	--	--	--
Cluster-10770.1	1	0	1.13	0.00666667	1.52667	0	2.04667	7143	K01507 inorganic pyrophosphatase [EC:3.6.1.1] | (RefSeq) inorganic pyrophosphatase-like (A)	ko00190: Oxidative phosphorylation	hypothetical protein RHGRI_033713 [Rhododendron griersonianum]	RRPO_OENBE RecName: Full=RNA-directed DNA polymerase homolog; EC=2.7.7.48; AltName: Full=Reverse transcriptase homolog;	A0A2N9IXV4_FAGSY RecName: Full=RNA-directed DNA polymerase {ECO:0000256|ARBA:ARBA00012493}; EC=2.7.7.49 {ECO:0000256|ARBA:ARBA00012493};	FOG: Transposon-encoded proteins with TYA, reverse transcriptase, integrase domains in various combinations	GO:0005739,mitochondrion; GO:0003968,RNA-directed 5'-3' RNA polymerase activity; GO:0003964,RNA-directed DNA polymerase activity; GO:0003674,molecular_function; GO:0003824,catalytic activity; GO:0016740,transferase activity; GO:0016772,transferase activity, transferring phosphorus-containing groups; GO:0016779,nucleotidyltransferase activity; GO:0034062,5'-3' RNA polymerase activity; GO:0097747,R…	Integrase zinc binding domain	--	--	--
Cluster-10772.1	2	7.70667	7.20667	4.88	4.31	5.81667	4.46667	2407	K19589 release factor glutamine methyltransferase [EC:2.1.1.297] | (RefSeq) methyltransferase N6AMT1 (A)	--	Methyltransferase N6AMT1 [Camellia lanceoleosa]	--	A0A4S4DJB6_CAMSI RecName: Full=MTS domain-containing protein {ECO:0000259|Pfam:PF05175};	Predicted N6-DNA-methyltransferase	GO:0003676,nucleic acid binding; GO:0008757,S-adenosylmethionine-dependent methyltransferase activity; GO:0043414,macromolecule methylation; GO:0006807,nitrogen compound metabolic process; GO:0044238,primary metabolic process; GO:0003674,molecular_function; GO:0005488,binding; GO:0097159,organic cyclic compound binding; GO:1901363,heterocyclic compound binding; GO:0003824,catalytic activity; GO:0…	Methyltransferase small domain	--	--	--
Cluster-10776.1	4	0	0.26	0	36.1633	0	6.44667	655	K21843 tetratricopeptide repeat protein 7 | (RefSeq) protein NPGR2-like isoform X1 (A)	--	uncharacterized protein LOC114300922 [Camellia sinensis]	--	--	--	--	--	--	--	--
Cluster-10776.11	4	1.30667	4.13	2.11333	13.84	3.16667	7.12333	5135	K21843 tetratricopeptide repeat protein 7 | (RefSeq) protein NPGR2-like isoform X1 (A)	--	uncharacterized protein LOC114294393 [Camellia sinensis]	--	A0A7J7FW73_CAMSI RecName: Full=Integrase catalytic domain-containing protein {ECO:0000259|PROSITE:PS50994};	FOG: Transposon-encoded proteins with TYA, reverse transcriptase, integrase domains in various combinations	GO:0030430,host cell cytoplasm; GO:0005634,nucleus; GO:0004190,aspartic-type endopeptidase activity; GO:0046872,metal ion binding; GO:0003676,nucleic acid binding; GO:0004523,RNA-DNA hybrid ribonuclease activity; GO:0015074,DNA integration; GO:0006310,DNA recombination; GO:0006508,proteolysis; GO:0003674,molecular_function; GO:0003824,catalytic activity; GO:0004175,endopeptidase activity; GO:0008…	Plant mobile domain	--	--	--
Cluster-10776.2	1	0.0266667	0.0266667	0.636667	1.24	0.2	2.54667	865	--	--	uncharacterized protein LOC114295051 [Camellia sinensis]	--	A0A7J7FWC4_CAMSI RecName: Full=ELFV_dehydrog domain-containing protein {ECO:0000259|SMART:SM00839};	--	GO:0016021,integral component of membrane; GO:0016491,oxidoreductase activity; GO:0006520,cellular amino acid metabolic process; GO:0003674,molecular_function; GO:0003824,catalytic activity; GO:0006082,organic acid metabolic process; GO:0006807,nitrogen compound metabolic process; GO:0008150,biological_process; GO:0008152,metabolic process; GO:0009987,cellular process; GO:0019752,carboxylic acid …	--	--	--	--
Cluster-10776.6	4	0.1	2.15333	0.106667	5.47667	0	5.99	763	--	--	uncharacterized protein LOC114295051 [Camellia sinensis]	--	A0A4S4DWF4_CAMSI SubName: Full=Uncharacterized protein {ECO:0000313|EMBL:THG07692.1};	--	GO:0009723,response to ethylene; GO:0008150,biological_process; GO:0009719,response to endogenous stimulus; GO:0009725,response to hormone; GO:0010033,response to organic substance; GO:0042221,response to chemical; GO:0050896,response to stimulus	Plant mobile domain	--	--	--
Cluster-10780.0	1	0	0.0566667	0	1.95667	0	2.93333	1678	--	--	protein NLP7-like [Camellia sinensis]	NLP7_ARATH RecName: Full=Protein NLP7; Short=AtNLP7; AltName: Full=NIN-like protein 7; AltName: Full=Nodule inception protein-like protein 7;	A0A4S4E6Z4_CAMSI RecName: Full=RWP-RK domain-containing protein {ECO:0000259|PROSITE:PS51519};	--	GO:0005634,nucleus; GO:0001046,core promoter sequence-specific DNA binding; GO:0003700,DNA-binding transcription factor activity; GO:0000976,transcription cis-regulatory region binding; GO:0042128,nitrate assimilation; GO:0010167,response to nitrate; GO:0009414,response to water deprivation; GO:0010118,stomatal movement; GO:0001067,transcription regulatory region nucleic acid binding; GO:0003674,…	RWP-RK domain	RWP-RK	TF	RWP-RK
Cluster-10794.0	4	0	0.103333	0	4.27	0	3.45667	589	--	--	--	--	--	--	--	--	--	--	--
Cluster-10799.0	1	0	0.156667	0	20.6167	0.0666667	50.6533	727	--	--	--	--	--	--	--	--	--	--	--
Cluster-10816.3	6	0.34	0.223333	2.60667	0.293333	2.29667	0.253333	2529	K03164 DNA topoisomerase II [EC:5.6.2.2] | (RefSeq) DNA topoisomerase 2-like (A)	--	agamous-like MADS-box protein AGL104 isoform X1 [Camellia sinensis]	TOP2_ARATH RecName: Full=DNA topoisomerase 2; EC=5.6.2.2 {ECO:0000255|PROSITE-ProRule:PRU00995}; AltName: Full=DNA topoisomerase II;	A0A4S4EVC9_CAMSI RecName: Full=MADS-box domain-containing protein {ECO:0000259|PROSITE:PS50066};	DNA topoisomerase type II	GO:0005634,nucleus; GO:0005524,ATP binding; GO:0003677,DNA binding; GO:0003916,DNA topoisomerase activity; GO:0003918,DNA topoisomerase type II (double strand cut, ATP-hydrolyzing) activity; GO:0046872,metal ion binding; GO:0006265,DNA topological change; GO:0000712,resolution of meiotic recombination intermediates; GO:0000819,sister chromatid segregation; GO:0000166,nucleotide binding; GO:000367…	--	--	--	--
Cluster-10816.5	4	0	1.09	0	2.59333	0.00666667	1.79	2382	K03164 DNA topoisomerase II [EC:5.6.2.2] | (RefSeq) DNA topoisomerase 2-like (A)	--	hypothetical protein HYC85_007712 [Camellia sinensis]	TOP2_ARATH RecName: Full=DNA topoisomerase 2; EC=5.6.2.2 {ECO:0000255|PROSITE-ProRule:PRU00995}; AltName: Full=DNA topoisomerase II;	A0A7J7HS14_CAMSI RecName: Full=DNA topoisomerase (ATP-hydrolyzing) {ECO:0000256|ARBA:ARBA00012895}; EC=5.6.2.2 {ECO:0000256|ARBA:ARBA00012895};	DNA topoisomerase type II	GO:0005634,nucleus; GO:0005524,ATP binding; GO:0003677,DNA binding; GO:0003916,DNA topoisomerase activity; GO:0003918,DNA topoisomerase type II (double strand cut, ATP-hydrolyzing) activity; GO:0046872,metal ion binding; GO:0006265,DNA topological change; GO:0000712,resolution of meiotic recombination intermediates; GO:0000819,sister chromatid segregation; GO:0000166,nucleotide binding; GO:000367…	Domain of unknown function (DUF6779)	--	--	--
Cluster-10816.6	1	0	0.466667	0	0.366667	0	2.28333	1218	K03164 DNA topoisomerase II [EC:5.6.2.2] | (RefSeq) DNA topoisomerase 2-like (A)	--	hypothetical protein LOK49_LG10G01855 [Camellia lanceoleosa]	TOP2_ARATH RecName: Full=DNA topoisomerase 2; EC=5.6.2.2 {ECO:0000255|PROSITE-ProRule:PRU00995}; AltName: Full=DNA topoisomerase II;	A0A7J7HS14_CAMSI RecName: Full=DNA topoisomerase (ATP-hydrolyzing) {ECO:0000256|ARBA:ARBA00012895}; EC=5.6.2.2 {ECO:0000256|ARBA:ARBA00012895};	DNA topoisomerase type II	GO:0005634,nucleus; GO:0005524,ATP binding; GO:0003677,DNA binding; GO:0003916,DNA topoisomerase activity; GO:0003918,DNA topoisomerase type II (double strand cut, ATP-hydrolyzing) activity; GO:0046872,metal ion binding; GO:0006265,DNA topological change; GO:0000712,resolution of meiotic recombination intermediates; GO:0000819,sister chromatid segregation; GO:0000166,nucleotide binding; GO:000367…	DNA gyrase B	--	--	--
Cluster-10816.7	2	64.2333	30.9533	34.0267	27.1333	32.4433	15.2467	848	--	--	hypothetical protein LOK49_LG10G01855 [Camellia lanceoleosa]	--	A0A7J7GJV3_CAMSI SubName: Full=Uncharacterized protein {ECO:0000313|EMBL:KAF5940777.1};	--	--	--	--	--	--
Cluster-10816.9	3	2.40333	11.2633	1.37333	1.29333	3.2	3.51	537	K03164 DNA topoisomerase II [EC:5.6.2.2] | (RefSeq) DNA topoisomerase 2-like (A)	--	hypothetical protein TEA_028605 [Camellia sinensis var. sinensis]	TOP2_ARATH RecName: Full=DNA topoisomerase 2; EC=5.6.2.2 {ECO:0000255|PROSITE-ProRule:PRU00995}; AltName: Full=DNA topoisomerase II;	A0A4S4DH20_CAMSI RecName: Full=DNA topoisomerase (ATP-hydrolyzing) {ECO:0000256|ARBA:ARBA00012895}; EC=5.6.2.2 {ECO:0000256|ARBA:ARBA00012895};	DNA topoisomerase type II	GO:0005634,nucleus; GO:0005524,ATP binding; GO:0003677,DNA binding; GO:0003916,DNA topoisomerase activity; GO:0003918,DNA topoisomerase type II (double strand cut, ATP-hydrolyzing) activity; GO:0046872,metal ion binding; GO:0006265,DNA topological change; GO:0000712,resolution of meiotic recombination intermediates; GO:0000819,sister chromatid segregation; GO:0000166,nucleotide binding; GO:000367…	DNA gyrase B	--	--	--
Cluster-10825.0	1	0	0.01	0	0.8	0	1.17667	1963	--	--	--	--	--	--	--	--	--	--	--
Cluster-10833.1	4	0	0.876667	0	1.01	0	0.793333	1762	--	--	hypothetical protein TEA_011314 [Camellia sinensis var. sinensis]	--	A0A4S4DT77_CAMSI SubName: Full=Uncharacterized protein {ECO:0000313|EMBL:THG06084.1};	--	--	--	--	--	--
Cluster-10833.3	4	3.41667	6.20333	2.31	14.3333	2.11	10.29	3244	K14403 cleavage and polyadenylation specificity factor subunit 3 [EC:3.1.27.-] | (RefSeq) cleavage and polyadenylation specificity factor subunit 3-I (A)	ko03015: mRNA surveillance pathway	Cleavage and polyadenylation specificity factor subunit 3-I [Camellia lanceoleosa]	CPSF3_ARATH RecName: Full=Cleavage and polyadenylation specificity factor subunit 3-I; EC=3.1.27.-; AltName: Full=Cleavage and polyadenylation specificity factor 73 kDa subunit I; Short=AtCPSF73-I; Short=CPSF 73 kDa subunit I;	A0A7J7G726_CAMSI SubName: Full=Uncharacterized protein {ECO:0000313|EMBL:KAF5936549.1};	mRNA cleavage and polyadenylation factor II complex, BRR5 (CPSF subunit)	GO:0005847,mRNA cleavage and polyadenylation specificity factor complex; GO:0005634,nucleus; GO:0008409,5'-3' exonuclease activity; GO:0004521,endoribonuclease activity; GO:0003723,RNA binding; GO:0006398,mRNA 3'-end processing by stem-loop binding and cleavage; GO:0006378,mRNA polyadenylation; GO:0016180,snRNA processing; GO:0003674,molecular_function; GO:0003824,catalytic activity; GO:0004518,n…	Pre-mRNA 3'-end-processing endonuclease polyadenylation factor C-term	--	--	--
Cluster-10835.10	4	0	2.04667	0	18.5067	0.09	16.8067	1352	K01537 P-type Ca2+ transporter type 2C [EC:7.2.2.10] | (RefSeq) calcium-transporting ATPase 4, endoplasmic reticulum-type-like (A)	--	calcium-transporting ATPase 4, endoplasmic reticulum-type-like [Camellia sinensis]	ECA1_ARATH RecName: Full=Calcium-transporting ATPase 1, endoplasmic reticulum-type; EC=7.2.2.10 {ECO:0000269|PubMed:9238019};	A0A7J7HNL1_CAMSI RecName: Full=Cation_ATPase_N domain-containing protein {ECO:0000259|SMART:SM00831};	Ca2+ transporting ATPase	GO:0005783,endoplasmic reticulum; GO:0005789,endoplasmic reticulum membrane; GO:0005576,extracellular region; GO:0030176,integral component of endoplasmic reticulum membrane; GO:0016021,integral component of membrane; GO:0000325,plant-type vacuole; GO:0005524,ATP binding; GO:0016887,ATP hydrolysis activity; GO:0046872,metal ion binding; GO:0005388,P-type calcium transporter activity; GO:0015662,P…	Cation transporting ATPase, C-terminus	--	--	--
Cluster-10835.12	1	0.0266667	0	0.0233333	0	0	9.42333	1878	K01537 P-type Ca2+ transporter type 2C [EC:7.2.2.10] | (RefSeq) calcium-transporting ATPase 4, endoplasmic reticulum-type-like (A)	--	calcium-transporting ATPase 4, endoplasmic reticulum-type-like [Camellia sinensis]	ECA4_ARATH RecName: Full=Calcium-transporting ATPase 4, endoplasmic reticulum-type; EC=7.2.2.10;	A0A4S4DBJ1_CAMSI RecName: Full=Cation_ATPase_N domain-containing protein {ECO:0000259|SMART:SM00831};	Ca2+ transporting ATPase	GO:0005783,endoplasmic reticulum; GO:0005576,extracellular region; GO:0016021,integral component of membrane; GO:0005524,ATP binding; GO:0016887,ATP hydrolysis activity; GO:0046872,metal ion binding; GO:0005388,P-type calcium transporter activity; GO:0015662,P-type ion transporter activity; GO:0070588,calcium ion transmembrane transport; GO:0006874,cellular calcium ion homeostasis; GO:0034220,ion…	Cation transporting ATPase, C-terminus	--	--	--
Cluster-10835.13	4	1.53	1.50333	1.13	8.35333	0.783333	4.60667	1899	K01537 P-type Ca2+ transporter type 2C [EC:7.2.2.10] | (RefSeq) calcium-transporting ATPase 4, endoplasmic reticulum-type-like (A)	--	calcium-transporting ATPase 4, endoplasmic reticulum-type-like [Camellia sinensis]	ECA4_ARATH RecName: Full=Calcium-transporting ATPase 4, endoplasmic reticulum-type; EC=7.2.2.10;	A0A4S4DBJ1_CAMSI RecName: Full=Cation_ATPase_N domain-containing protein {ECO:0000259|SMART:SM00831};	Ca2+ transporting ATPase	GO:0005783,endoplasmic reticulum; GO:0005576,extracellular region; GO:0016021,integral component of membrane; GO:0005524,ATP binding; GO:0016887,ATP hydrolysis activity; GO:0046872,metal ion binding; GO:0005388,P-type calcium transporter activity; GO:0015662,P-type ion transporter activity; GO:0070588,calcium ion transmembrane transport; GO:0006874,cellular calcium ion homeostasis; GO:0034220,ion…	Cation transporting ATPase, C-terminus	--	--	--
Cluster-10835.14	2	3.63667	2.51667	2.91667	0.87	2.31333	0.93	1158	K01537 P-type Ca2+ transporter type 2C [EC:7.2.2.10] | (RefSeq) calcium-transporting ATPase 1, endoplasmic reticulum-type-like (A)	--	Calcium-transporting ATPase 1, endoplasmic reticulum-type [Camellia lanceoleosa]	ECA4_ARATH RecName: Full=Calcium-transporting ATPase 4, endoplasmic reticulum-type; EC=7.2.2.10;	A0A4S4CX57_CAMSI RecName: Full=Cation_ATPase_N domain-containing protein {ECO:0000259|SMART:SM00831};	Ca2+ transporting ATPase	GO:0005783,endoplasmic reticulum; GO:0005576,extracellular region; GO:0016021,integral component of membrane; GO:0005524,ATP binding; GO:0016887,ATP hydrolysis activity; GO:0046872,metal ion binding; GO:0005388,P-type calcium transporter activity; GO:0015662,P-type ion transporter activity; GO:0070588,calcium ion transmembrane transport; GO:0006874,cellular calcium ion homeostasis; GO:0034220,ion…	Cation transporting ATPase, C-terminus	--	--	--
Cluster-10835.15	1	0.126667	0.173333	0.47	1.32333	0.726667	5.13667	2512	K01537 P-type Ca2+ transporter type 2C [EC:7.2.2.10] | (RefSeq) LOW QUALITY PROTEIN: calcium-transporting ATPase 1, endoplasmic reticulum-type-like (A)	--	Calcium-transporting ATPase 1, endoplasmic reticulum-type [Camellia lanceoleosa]	ECA1_ARATH RecName: Full=Calcium-transporting ATPase 1, endoplasmic reticulum-type; EC=7.2.2.10 {ECO:0000269|PubMed:9238019};	A0A7J7HM17_CAMSI RecName: Full=Cation_ATPase_N domain-containing protein {ECO:0000259|SMART:SM00831};	Ca2+ transporting ATPase	GO:0005783,endoplasmic reticulum; GO:0005789,endoplasmic reticulum membrane; GO:0005576,extracellular region; GO:0030176,integral component of endoplasmic reticulum membrane; GO:0016021,integral component of membrane; GO:0000325,plant-type vacuole; GO:0005524,ATP binding; GO:0016887,ATP hydrolysis activity; GO:0046872,metal ion binding; GO:0005388,P-type calcium transporter activity; GO:0015662,P…	E1-E2 ATPase	--	--	--
Cluster-10835.18	2	58.4433	44.17	35.2733	61.3467	24.3033	20.3367	289	--	--	--	--	--	--	--	--	--	--	--
Cluster-10835.19	4	0.506667	0.233333	1.79	17.25	0.726667	2.68333	1045	--	--	hypothetical protein HYC85_014437 [Camellia sinensis]	--	A0A7J7H678_CAMSI SubName: Full=Uncharacterized protein {ECO:0000313|EMBL:KAF5948480.1};	--	--	--	--	--	--
Cluster-10835.2	4	0	0.913333	0.09	3.85667	0	4.62667	4167	K10536 agmatine deiminase [EC:3.5.3.12] | (RefSeq) agmatine deiminase isoform X1 (A)	ko00330: Arginine and proline metabolism; ko01100: Metabolic pathways	Gibberellin receptor GID1B [Camellia lanceoleosa]	AGUA_MEDTR RecName: Full=Agmatine deiminase {ECO:0000305}; EC=3.5.3.12 {ECO:0000250|UniProtKB:Q8GWW7}; AltName: Full=Agmatine iminohydrolase {ECO:0000303|PubMed:30984210}; Short=MtAIH {ECO:0000303|PubMed:30984210};	A0A4S4DSL3_CAMSI SubName: Full=Uncharacterized protein {ECO:0000313|EMBL:THG06203.1};	Arylacetamide deacetylase	GO:0047632,agmatine deiminase activity; GO:0004668,protein-arginine deiminase activity; GO:0033388,putrescine biosynthetic process from arginine; GO:0003674,molecular_function; GO:0003824,catalytic activity; GO:0016787,hydrolase activity; GO:0016810,hydrolase activity, acting on carbon-nitrogen (but not peptide) bonds; GO:0016813,hydrolase activity, acting on carbon-nitrogen (but not peptide) bon…	alpha/beta hydrolase fold	--	--	--
Cluster-10835.20	4	0.256667	0.346667	0.986667	9.47333	1.40333	6.14667	2313	--	--	uncharacterized protein LOC114320552 isoform X2 [Camellia sinensis]	--	A0A4S4CXP5_CAMSI SubName: Full=Uncharacterized protein {ECO:0000313|EMBL:THF94427.1};	--	--	Lycopene cyclase protein	--	--	--
Cluster-10835.21	4	0.273333	0.273333	2.81	8.90667	1.37	6.53	2646	--	--	uncharacterized protein LOC114320552 isoform X2 [Camellia sinensis]	--	A0A4S4CXP5_CAMSI SubName: Full=Uncharacterized protein {ECO:0000313|EMBL:THF94427.1};	--	--	Lycopene cyclase protein	--	--	--
Cluster-10835.22	3	1.04333	4.91	2.32667	0.0966667	1.73667	0.2	2714	--	--	hypothetical protein LOK49_LG07G02622 [Camellia lanceoleosa]	--	A0A7J7H678_CAMSI SubName: Full=Uncharacterized protein {ECO:0000313|EMBL:KAF5948480.1};	--	--	Lycopene cyclase protein	--	--	--
Cluster-10835.23	2	86.9167	54.4767	21.9867	1.02667	15.8267	1.23333	2381	--	--	hypothetical protein LOK49_LG07G02622 [Camellia lanceoleosa]	--	A0A7J7H678_CAMSI SubName: Full=Uncharacterized protein {ECO:0000313|EMBL:KAF5948480.1};	--	--	Lycopene cyclase protein	--	--	--
Cluster-10835.27	4	0	3.88667	0	26.4533	0	29.1733	325	K01537 P-type Ca2+ transporter type 2C [EC:7.2.2.10] | (RefSeq) LOW QUALITY PROTEIN: calcium-transporting ATPase 1, endoplasmic reticulum-type-like (A)	--	hypothetical protein HYC85_006722 [Camellia sinensis]	ECAP_SOLLC RecName: Full=Calcium-transporting ATPase, endoplasmic reticulum-type; EC=7.2.2.10;	A0A7J7HPE4_CAMSI RecName: Full=Cation_ATPase_N domain-containing protein {ECO:0000259|SMART:SM00831};	Ca2+ transporting ATPase	GO:0030176,integral component of endoplasmic reticulum membrane; GO:0016021,integral component of membrane; GO:0005524,ATP binding; GO:0016887,ATP hydrolysis activity; GO:0046872,metal ion binding; GO:0005388,P-type calcium transporter activity; GO:0015662,P-type ion transporter activity; GO:0070588,calcium ion transmembrane transport; GO:0006816,calcium ion transport; GO:0006874,cellular calcium…	--	--	--	--
Cluster-10835.29	1	0.26	1.29667	0	3.09667	0.53	5.66333	544	K10536 agmatine deiminase [EC:3.5.3.12] | (RefSeq) uncharacterized protein LOC114306956 (A)	ko00330: Arginine and proline metabolism; ko01100: Metabolic pathways	hypothetical protein LOK49_LG01G00132 [Camellia lanceoleosa]	--	A0A4V3WNQ0_CAMSI SubName: Full=Uncharacterized protein {ECO:0000313|EMBL:THG13427.1};	--	GO:0000159,protein phosphatase type 2A complex; GO:0019888,protein phosphatase regulator activity; GO:0003674,molecular_function; GO:0019208,phosphatase regulator activity; GO:0030234,enzyme regulator activity; GO:0098772,molecular function regulator activity; GO:0005575,cellular_component; GO:0008287,protein serine/threonine phosphatase complex; GO:0032991,protein-containing complex; GO:1902494,…	--	--	--	--
Cluster-10835.3	5	43.5533	3.01	46.2767	17.7667	20.3567	32.28	4005	K10536 agmatine deiminase [EC:3.5.3.12] | (RefSeq) agmatine deiminase isoform X1 (A)	ko00330: Arginine and proline metabolism; ko01100: Metabolic pathways	Gibberellin receptor GID1B [Camellia lanceoleosa]	AGUA_MEDTR RecName: Full=Agmatine deiminase {ECO:0000305}; EC=3.5.3.12 {ECO:0000250|UniProtKB:Q8GWW7}; AltName: Full=Agmatine iminohydrolase {ECO:0000303|PubMed:30984210}; Short=MtAIH {ECO:0000303|PubMed:30984210};	A0A4S4DSL3_CAMSI SubName: Full=Uncharacterized protein {ECO:0000313|EMBL:THG06203.1};	Arylacetamide deacetylase	GO:0047632,agmatine deiminase activity; GO:0004668,protein-arginine deiminase activity; GO:0033388,putrescine biosynthetic process from arginine; GO:0003674,molecular_function; GO:0003824,catalytic activity; GO:0016787,hydrolase activity; GO:0016810,hydrolase activity, acting on carbon-nitrogen (but not peptide) bonds; GO:0016813,hydrolase activity, acting on carbon-nitrogen (but not peptide) bon…	haloacid dehalogenase-like hydrolase	--	--	--
Cluster-10835.30	6	22.4433	2.51667	41.12	43.04	77.5267	20.03	325	--	--	hypothetical protein LOK49_LG01G00132 [Camellia lanceoleosa]	--	A0A4V3WNQ0_CAMSI SubName: Full=Uncharacterized protein {ECO:0000313|EMBL:THG13427.1};	--	GO:0000159,protein phosphatase type 2A complex; GO:0019888,protein phosphatase regulator activity; GO:0003674,molecular_function; GO:0019208,phosphatase regulator activity; GO:0030234,enzyme regulator activity; GO:0098772,molecular function regulator activity; GO:0005575,cellular_component; GO:0008287,protein serine/threonine phosphatase complex; GO:0032991,protein-containing complex; GO:1902494,…	Transglutaminase-like superfamily	--	--	--
Cluster-10835.31	5	6.26	0	9.05333	0	2.00667	0	1284	K17065 dynamin 1-like protein [EC:3.6.5.5] | (RefSeq) dynamin-related protein 3A-like isoform X1 (A)	--	dynamin-like protein ARC5 [Camellia sinensis]	ARC5_ARATH RecName: Full=Dynamin-like protein ARC5 {ECO:0000303|PubMed:12642673}; EC=3.6.5.5 {ECO:0000269|PubMed:32005784}; AltName: Full=Dynamin-related protein 5B {ECO:0000303|PubMed:20491669}; AltName: Full=Protein ACCUMULATION AND REPLICATION OF CHLOROPLASTS 5 {ECO:0000303|PubMed:12642673}; Short=AtARC5 {ECO:0000303|PubMed:23020316};	A0A6A4KSY3_9ERIC RecName: Full=Dynamin-type G domain-containing protein {ECO:0000259|PROSITE:PS51718}; Flags: Fragment;	Vacuolar sorting protein VPS1, dynamin, and related proteins	GO:0009507,chloroplast; GO:0009707,chloroplast outer membrane; GO:0005737,cytoplasm; GO:0005829,cytosol; GO:0035452,extrinsic component of plastid membrane; GO:0016020,membrane; GO:0005874,microtubule; GO:0005777,peroxisome; GO:0005525,GTP binding; GO:0003924,GTPase activity; GO:0042802,identical protein binding; GO:0008017,microtubule binding; GO:0010020,chloroplast fission; GO:0007623,circadian…	Dynamin family	--	--	--
Cluster-10835.32	6	0.0233333	0.226667	0.36	0.0666667	0.98	0.26	1771	K17065 dynamin 1-like protein [EC:3.6.5.5] | (RefSeq) dynamin-related protein 3A-like isoform X1 (A)	--	dynamin-like protein ARC5 [Camellia sinensis]	ARC5_ARATH RecName: Full=Dynamin-like protein ARC5 {ECO:0000303|PubMed:12642673}; EC=3.6.5.5 {ECO:0000269|PubMed:32005784}; AltName: Full=Dynamin-related protein 5B {ECO:0000303|PubMed:20491669}; AltName: Full=Protein ACCUMULATION AND REPLICATION OF CHLOROPLASTS 5 {ECO:0000303|PubMed:12642673}; Short=AtARC5 {ECO:0000303|PubMed:23020316};	A0A2R6R293_ACTCC SubName: Full=Dynamin-like protein {ECO:0000313|EMBL:PSS19356.1};	Vacuolar sorting protein VPS1, dynamin, and related proteins	GO:0009507,chloroplast; GO:0009707,chloroplast outer membrane; GO:0005737,cytoplasm; GO:0005829,cytosol; GO:0035452,extrinsic component of plastid membrane; GO:0016020,membrane; GO:0005874,microtubule; GO:0005777,peroxisome; GO:0005525,GTP binding; GO:0003924,GTPase activity; GO:0042802,identical protein binding; GO:0008017,microtubule binding; GO:0010020,chloroplast fission; GO:0007623,circadian…	Dynamin family	--	--	--
Cluster-10835.33	3	3.38667	9.62667	1.91667	0.373333	4.22333	0.873333	1272	K17065 dynamin 1-like protein [EC:3.6.5.5] | (RefSeq) dynamin-related protein 3A-like isoform X1 (A)	--	dynamin-like protein ARC5 [Camellia sinensis]	ARC5_ARATH RecName: Full=Dynamin-like protein ARC5 {ECO:0000303|PubMed:12642673}; EC=3.6.5.5 {ECO:0000269|PubMed:32005784}; AltName: Full=Dynamin-related protein 5B {ECO:0000303|PubMed:20491669}; AltName: Full=Protein ACCUMULATION AND REPLICATION OF CHLOROPLASTS 5 {ECO:0000303|PubMed:12642673}; Short=AtARC5 {ECO:0000303|PubMed:23020316};	A0A6A4KSY3_9ERIC RecName: Full=Dynamin-type G domain-containing protein {ECO:0000259|PROSITE:PS51718}; Flags: Fragment;	Vacuolar sorting protein VPS1, dynamin, and related proteins	GO:0009507,chloroplast; GO:0009707,chloroplast outer membrane; GO:0005737,cytoplasm; GO:0005829,cytosol; GO:0035452,extrinsic component of plastid membrane; GO:0016020,membrane; GO:0005874,microtubule; GO:0005777,peroxisome; GO:0005525,GTP binding; GO:0003924,GTPase activity; GO:0042802,identical protein binding; GO:0008017,microtubule binding; GO:0010020,chloroplast fission; GO:0007623,circadian…	Dynamin family	--	--	--
Cluster-10835.4	1	1.38	1.71667	2.22	9.26333	1.72	12.4967	1233	K01537 P-type Ca2+ transporter type 2C [EC:7.2.2.10] | (RefSeq) LOW QUALITY PROTEIN: calcium-transporting ATPase 1, endoplasmic reticulum-type-like (A)	--	hypothetical protein HYC85_006722 [Camellia sinensis]	ECA4_ARATH RecName: Full=Calcium-transporting ATPase 4, endoplasmic reticulum-type; EC=7.2.2.10;	A0A7J7HPE4_CAMSI RecName: Full=Cation_ATPase_N domain-containing protein {ECO:0000259|SMART:SM00831};	Ca2+ transporting ATPase	GO:0005783,endoplasmic reticulum; GO:0005576,extracellular region; GO:0016021,integral component of membrane; GO:0005524,ATP binding; GO:0016887,ATP hydrolysis activity; GO:0046872,metal ion binding; GO:0005388,P-type calcium transporter activity; GO:0015662,P-type ion transporter activity; GO:0070588,calcium ion transmembrane transport; GO:0006874,cellular calcium ion homeostasis; GO:0034220,ion…	Cation transporting ATPase, C-terminus	--	--	--
Cluster-10835.5	3	0	51.1233	0	28.9333	0.15	25.8133	4037	K10536 agmatine deiminase [EC:3.5.3.12] | (RefSeq) agmatine deiminase isoform X1 (A)	ko00330: Arginine and proline metabolism; ko01100: Metabolic pathways	Gibberellin receptor GID1B [Camellia lanceoleosa]	AGUA_MEDTR RecName: Full=Agmatine deiminase {ECO:0000305}; EC=3.5.3.12 {ECO:0000250|UniProtKB:Q8GWW7}; AltName: Full=Agmatine iminohydrolase {ECO:0000303|PubMed:30984210}; Short=MtAIH {ECO:0000303|PubMed:30984210};	A0A4S4DSL3_CAMSI SubName: Full=Uncharacterized protein {ECO:0000313|EMBL:THG06203.1};	Arylacetamide deacetylase	GO:0047632,agmatine deiminase activity; GO:0004668,protein-arginine deiminase activity; GO:0033388,putrescine biosynthetic process from arginine; GO:0003674,molecular_function; GO:0003824,catalytic activity; GO:0016787,hydrolase activity; GO:0016810,hydrolase activity, acting on carbon-nitrogen (but not peptide) bonds; GO:0016813,hydrolase activity, acting on carbon-nitrogen (but not peptide) bon…	alpha/beta hydrolase fold	--	--	--
Cluster-10835.6	1	0	4.2	0.203333	5.72	0.13	7.80333	4143	K10536 agmatine deiminase [EC:3.5.3.12] | (RefSeq) agmatine deiminase isoform X1 (A)	ko00330: Arginine and proline metabolism; ko01100: Metabolic pathways	Gibberellin receptor GID1B [Camellia lanceoleosa]	AGUA_MEDTR RecName: Full=Agmatine deiminase {ECO:0000305}; EC=3.5.3.12 {ECO:0000250|UniProtKB:Q8GWW7}; AltName: Full=Agmatine iminohydrolase {ECO:0000303|PubMed:30984210}; Short=MtAIH {ECO:0000303|PubMed:30984210};	A0A4S4DSL3_CAMSI SubName: Full=Uncharacterized protein {ECO:0000313|EMBL:THG06203.1};	Arylacetamide deacetylase	GO:0047632,agmatine deiminase activity; GO:0004668,protein-arginine deiminase activity; GO:0033388,putrescine biosynthetic process from arginine; GO:0003674,molecular_function; GO:0003824,catalytic activity; GO:0016787,hydrolase activity; GO:0016810,hydrolase activity, acting on carbon-nitrogen (but not peptide) bonds; GO:0016813,hydrolase activity, acting on carbon-nitrogen (but not peptide) bon…	alpha/beta hydrolase fold	--	--	--
Cluster-10835.8	4	0	0.796667	0	25.6367	0	9.3	1030	K01537 P-type Ca2+ transporter type 2C [EC:7.2.2.10] | (RefSeq) calcium-transporting ATPase 4, endoplasmic reticulum-type-like (A)	--	Calcium-transporting ATPase 4, endoplasmic reticulum-type [Camellia lanceoleosa]	ECA4_ARATH RecName: Full=Calcium-transporting ATPase 4, endoplasmic reticulum-type; EC=7.2.2.10;	A0A4S4DBJ1_CAMSI RecName: Full=Cation_ATPase_N domain-containing protein {ECO:0000259|SMART:SM00831};	Ca2+ transporting ATPase	GO:0005783,endoplasmic reticulum; GO:0005576,extracellular region; GO:0016021,integral component of membrane; GO:0005524,ATP binding; GO:0016887,ATP hydrolysis activity; GO:0046872,metal ion binding; GO:0005388,P-type calcium transporter activity; GO:0015662,P-type ion transporter activity; GO:0070588,calcium ion transmembrane transport; GO:0006874,cellular calcium ion homeostasis; GO:0034220,ion…	Cation transporting ATPase, C-terminus	--	--	--
Cluster-10837.0	1	0	0.36	0	2.91	0	4.88	897	--	--	uncharacterized protein LOC114288759 [Camellia sinensis]	--	--	--	--	--	--	--	--
Cluster-10841.1	5	2.46	2.59333	2.61333	0	2.11667	0	1802	K15015 solute carrier family 32 (vesicular inhibitory amino acid transporter) | (RefSeq) amino acid transporter AVT1A isoform X1 (A)	--	Amino acid transporter AVT1A [Camellia lanceoleosa]	AVT1A_ARATH RecName: Full=Amino acid transporter AVT1A {ECO:0000305}; Short=AtAvt1A {ECO:0000303|PubMed:27925655};	A0A385MI87_CAMSI SubName: Full=Vacuolar amino acid transporter 1 {ECO:0000313|EMBL:AYA60146.1};	Amino acid transporters	GO:0016021,integral component of membrane; GO:0016020,membrane; GO:0000325,plant-type vacuole; GO:0015171,amino acid transmembrane transporter activity; GO:0003333,amino acid transmembrane transport; GO:0003674,molecular_function; GO:0005215,transporter activity; GO:0005342,organic acid transmembrane transporter activity; GO:0022857,transmembrane transporter activity; GO:0046943,carboxylic acid t…	Transmembrane amino acid transporter protein	--	--	--
Cluster-10841.15	1	0.186667	1.02333	0.286667	0.733333	0.32	3.48333	663	K11797 PH-interacting protein | (RefSeq) uncharacterized protein LOC114256834 (A)	--	LINE-1 reverse transcriptase-like [Vitis vinifera]	--	A0A5B7C1W1_DAVIN RecName: Full=Reverse transcriptase domain-containing protein {ECO:0000259|PROSITE:PS50878}; Flags: Fragment;	FOG: Reverse transcriptase	--	Reverse transcriptase (RNA-dependent DNA polymerase)	--	--	--
Cluster-10841.18	1	0.293333	3.06667	0	1.25667	0.1	4.15667	1118	K11797 PH-interacting protein | (RefSeq) uncharacterized protein LOC114256834 (A)	--	uncharacterized protein LOC114269911 [Camellia sinensis]	RNHX1_ARATH RecName: Full=Putative ribonuclease H protein At1g65750; EC=3.1.26.4;	A0A2N9IAI6_FAGSY RecName: Full=Reverse transcriptase domain-containing protein {ECO:0000259|PROSITE:PS50878};	FOG: Reverse transcriptase	GO:0046872,metal ion binding; GO:0003676,nucleic acid binding; GO:0004523,RNA-DNA hybrid ribonuclease activity; GO:0003674,molecular_function; GO:0005488,binding; GO:0043167,ion binding; GO:0043169,cation binding; GO:0097159,organic cyclic compound binding; GO:1901363,heterocyclic compound binding; GO:0003824,catalytic activity; GO:0004518,nuclease activity; GO:0004519,endonuclease activity; GO:0…	Reverse transcriptase (RNA-dependent DNA polymerase)	--	--	--
Cluster-10841.2	6	0.193333	0	3.24333	0	3.73	0	3153	K15015 solute carrier family 32 (vesicular inhibitory amino acid transporter) | (RefSeq) amino acid transporter AVT1A isoform X1 (A)	--	hypothetical protein LOK49_LG09G00232 [Camellia lanceoleosa]	AVT1A_ARATH RecName: Full=Amino acid transporter AVT1A {ECO:0000305}; Short=AtAvt1A {ECO:0000303|PubMed:27925655};	A0A2N9EXD0_FAGSY SubName: Full=Uncharacterized protein {ECO:0000313|EMBL:SPC79495.1};	FOG: Reverse transcriptase	GO:0016021,integral component of membrane; GO:0016020,membrane; GO:0000325,plant-type vacuole; GO:0015171,amino acid transmembrane transporter activity; GO:0003333,amino acid transmembrane transport; GO:0003674,molecular_function; GO:0005215,transporter activity; GO:0005342,organic acid transmembrane transporter activity; GO:0022857,transmembrane transporter activity; GO:0046943,carboxylic acid t…	Transmembrane amino acid transporter protein	--	--	--
Cluster-10841.20	3	0	1.34667	0	0.143333	0.0133333	0.796667	1305	K11797 PH-interacting protein | (RefSeq) uncharacterized protein LOC114256834 (A)	--	uncharacterized protein LOC114265286 [Camellia sinensis]	RNHX1_ARATH RecName: Full=Putative ribonuclease H protein At1g65750; EC=3.1.26.4;	A0A2N9IAI6_FAGSY RecName: Full=Reverse transcriptase domain-containing protein {ECO:0000259|PROSITE:PS50878};	FOG: Reverse transcriptase	GO:0046872,metal ion binding; GO:0003676,nucleic acid binding; GO:0004523,RNA-DNA hybrid ribonuclease activity; GO:0003674,molecular_function; GO:0005488,binding; GO:0043167,ion binding; GO:0043169,cation binding; GO:0097159,organic cyclic compound binding; GO:1901363,heterocyclic compound binding; GO:0003824,catalytic activity; GO:0004518,nuclease activity; GO:0004519,endonuclease activity; GO:0…	Reverse transcriptase (RNA-dependent DNA polymerase)	--	--	--
Cluster-10841.23	3	0.163333	5.38333	0.326667	2.82667	0.23	3.39	489	K23951 dymeclin | (RefSeq) dymeclin-like isoform X1 (A)	--	uncharacterized protein LOC114256937 [Camellia sinensis]	--	A0A2N9G669_FAGSY RecName: Full=zf-RVT domain-containing protein {ECO:0000259|Pfam:PF13966};	FOG: Reverse transcriptase	--	zinc-binding in reverse transcriptase	--	--	--
Cluster-10841.28	1	0.173333	1.5	0.17	2.17	0.316667	6.27333	527	K11797 PH-interacting protein | (RefSeq) uncharacterized protein LOC114256834 (A)	--	uncharacterized protein LOC114280444 [Camellia sinensis]	RNHX1_ARATH RecName: Full=Putative ribonuclease H protein At1g65750; EC=3.1.26.4;	A0A2N9JBN0_FAGSY RecName: Full=zf-RVT domain-containing protein {ECO:0000259|Pfam:PF13966};	--	GO:0046872,metal ion binding; GO:0003676,nucleic acid binding; GO:0004523,RNA-DNA hybrid ribonuclease activity; GO:0003674,molecular_function; GO:0005488,binding; GO:0043167,ion binding; GO:0043169,cation binding; GO:0097159,organic cyclic compound binding; GO:1901363,heterocyclic compound binding; GO:0003824,catalytic activity; GO:0004518,nuclease activity; GO:0004519,endonuclease activity; GO:0…	zinc-binding in reverse transcriptase	--	--	--
Cluster-10841.29	5	3.91	0.476667	4.87333	0.4	4.3	0.813333	968	K23951 dymeclin | (RefSeq) dymeclin-like isoform X1 (A)	--	uncharacterized protein LOC114322241 [Camellia sinensis]	RNHX1_ARATH RecName: Full=Putative ribonuclease H protein At1g65750; EC=3.1.26.4;	A0A2N9G054_FAGSY RecName: Full=zf-RVT domain-containing protein {ECO:0000259|Pfam:PF13966};	FOG: Reverse transcriptase	GO:0046872,metal ion binding; GO:0003676,nucleic acid binding; GO:0004523,RNA-DNA hybrid ribonuclease activity; GO:0003674,molecular_function; GO:0005488,binding; GO:0043167,ion binding; GO:0043169,cation binding; GO:0097159,organic cyclic compound binding; GO:1901363,heterocyclic compound binding; GO:0003824,catalytic activity; GO:0004518,nuclease activity; GO:0004519,endonuclease activity; GO:0…	zinc-binding in reverse transcriptase	--	--	--
Cluster-10841.3	3	15.24	41.7833	30.8933	18.38	19.5233	19.51	2021	K15015 solute carrier family 32 (vesicular inhibitory amino acid transporter) | (RefSeq) amino acid transporter AVT1A isoform X1 (A)	--	Amino acid transporter AVT1A [Camellia lanceoleosa]	AVT1A_ARATH RecName: Full=Amino acid transporter AVT1A {ECO:0000305}; Short=AtAvt1A {ECO:0000303|PubMed:27925655};	A0A385MI87_CAMSI SubName: Full=Vacuolar amino acid transporter 1 {ECO:0000313|EMBL:AYA60146.1};	Amino acid transporters	GO:0016021,integral component of membrane; GO:0016020,membrane; GO:0000325,plant-type vacuole; GO:0015171,amino acid transmembrane transporter activity; GO:0003333,amino acid transmembrane transport; GO:0003674,molecular_function; GO:0005215,transporter activity; GO:0005342,organic acid transmembrane transporter activity; GO:0022857,transmembrane transporter activity; GO:0046943,carboxylic acid t…	Transmembrane amino acid transporter protein	--	--	--
Cluster-10841.30	1	0.52	1.87667	0.573333	3.44333	0.166667	9.01	750	K23951 dymeclin | (RefSeq) dymeclin-like isoform X1 (A)	--	uncharacterized protein LOC114272060 [Camellia sinensis]	--	A0A2N9G054_FAGSY RecName: Full=zf-RVT domain-containing protein {ECO:0000259|Pfam:PF13966};	FOG: Reverse transcriptase	--	zinc-binding in reverse transcriptase	--	--	--
Cluster-10841.33	1	0.606667	4.75667	1.16667	2.68	1.03333	5.4	2894	K11797 PH-interacting protein | (RefSeq) uncharacterized protein LOC114256834 (A)	--	uncharacterized protein LOC114269911 [Camellia sinensis]	RNHX1_ARATH RecName: Full=Putative ribonuclease H protein At1g65750; EC=3.1.26.4;	A0A2N9GUE9_FAGSY RecName: Full=Reverse transcriptase domain-containing protein {ECO:0000259|PROSITE:PS50878};	FOG: Reverse transcriptase	GO:0046872,metal ion binding; GO:0003676,nucleic acid binding; GO:0004523,RNA-DNA hybrid ribonuclease activity; GO:0003674,molecular_function; GO:0005488,binding; GO:0043167,ion binding; GO:0043169,cation binding; GO:0097159,organic cyclic compound binding; GO:1901363,heterocyclic compound binding; GO:0003824,catalytic activity; GO:0004518,nuclease activity; GO:0004519,endonuclease activity; GO:0…	zinc-binding in reverse transcriptase	--	--	--
Cluster-10841.4	4	0.78	2.63667	2.15	10.5833	1.12	0.92	892	K15015 solute carrier family 32 (vesicular inhibitory amino acid transporter) | (RefSeq) amino acid transporter AVT1A isoform X1 (A)	--	Amino acid transporter AVT1A [Camellia lanceoleosa]	AVT1A_ARATH RecName: Full=Amino acid transporter AVT1A {ECO:0000305}; Short=AtAvt1A {ECO:0000303|PubMed:27925655};	A0A385MI87_CAMSI SubName: Full=Vacuolar amino acid transporter 1 {ECO:0000313|EMBL:AYA60146.1};	Amino acid transporters	GO:0016021,integral component of membrane; GO:0016020,membrane; GO:0000325,plant-type vacuole; GO:0015171,amino acid transmembrane transporter activity; GO:0003333,amino acid transmembrane transport; GO:0003674,molecular_function; GO:0005215,transporter activity; GO:0005342,organic acid transmembrane transporter activity; GO:0022857,transmembrane transporter activity; GO:0046943,carboxylic acid t…	Transmembrane amino acid transporter protein	--	--	--
Cluster-10841.6	1	0.76	2.82333	0.726667	3.82333	0.466667	5.24	560	K15015 solute carrier family 32 (vesicular inhibitory amino acid transporter) | (RefSeq) amino acid transporter AVT1A isoform X1 (A)	--	Amino acid transporter AVT1A [Camellia lanceoleosa]	AVT1A_ARATH RecName: Full=Amino acid transporter AVT1A {ECO:0000305}; Short=AtAvt1A {ECO:0000303|PubMed:27925655};	A0A385MI87_CAMSI SubName: Full=Vacuolar amino acid transporter 1 {ECO:0000313|EMBL:AYA60146.1};	Amino acid transporters	GO:0016021,integral component of membrane; GO:0016020,membrane; GO:0000325,plant-type vacuole; GO:0015171,amino acid transmembrane transporter activity; GO:0003333,amino acid transmembrane transport; GO:0003674,molecular_function; GO:0005215,transporter activity; GO:0005342,organic acid transmembrane transporter activity; GO:0022857,transmembrane transporter activity; GO:0046943,carboxylic acid t…	Transmembrane amino acid transporter protein	--	--	--
Cluster-10841.7	5	1.14333	0.633333	2.57	0.183333	0.73	1.05333	3372	K15015 solute carrier family 32 (vesicular inhibitory amino acid transporter) | (RefSeq) amino acid transporter AVT1A isoform X1 (A)	--	hypothetical protein LOK49_LG09G00232 [Camellia lanceoleosa]	AVT1A_ARATH RecName: Full=Amino acid transporter AVT1A {ECO:0000305}; Short=AtAvt1A {ECO:0000303|PubMed:27925655};	A0A2N9EXD0_FAGSY SubName: Full=Uncharacterized protein {ECO:0000313|EMBL:SPC79495.1};	FOG: Reverse transcriptase	GO:0016021,integral component of membrane; GO:0016020,membrane; GO:0000325,plant-type vacuole; GO:0015171,amino acid transmembrane transporter activity; GO:0003333,amino acid transmembrane transport; GO:0003674,molecular_function; GO:0005215,transporter activity; GO:0005342,organic acid transmembrane transporter activity; GO:0022857,transmembrane transporter activity; GO:0046943,carboxylic acid t…	Transmembrane amino acid transporter protein	--	--	--
Cluster-10844.0	1	0	0.23	0	0.216667	0	3.50667	695	--	--	hypothetical protein HYC85_028361 [Camellia sinensis]	--	A0A7J7FUZ8_CAMSI SubName: Full=Uncharacterized protein {ECO:0000313|EMBL:KAF5932190.1};	--	--	--	--	--	--
Cluster-10850.0	4	0	3.08667	0	3.72	0	1.51	792	--	--	--	--	--	--	--	--	--	--	--
Cluster-10859.1	4	0.0766667	0.0633333	0.0566667	3.07	0.116667	2.08667	1060	--	--	--	--	--	--	--	--	--	--	--
Cluster-10879.0	4	0	0.173333	0	4.07333	0	3.95	1015	--	--	--	--	--	--	--	--	--	--	--
Cluster-10888.13	2	21.38	21.9733	10.5	9.61333	6.19333	7.83333	2030	--	--	hypothetical protein HYC85_021226 [Camellia sinensis]	--	A0A7J7GH18_CAMSI SubName: Full=Uncharacterized protein {ECO:0000313|EMBL:KAF5940059.1};	--	GO:0016021,integral component of membrane; GO:0005575,cellular_component; GO:0016020,membrane; GO:0031224,intrinsic component of membrane; GO:0110165,cellular anatomical entity	Protein of unknown function (DUF707)	--	--	--
Cluster-10888.14	2	5.28667	6.20667	4.89333	2.15333	3.86	3.66333	2022	--	--	uncharacterized protein LOC114300517 isoform X1 [Camellia sinensis]	--	A0A7J7IAR3_CAMSI SubName: Full=Uncharacterized protein {ECO:0000313|EMBL:KAF5961626.1};	--	GO:0016021,integral component of membrane; GO:0003676,nucleic acid binding; GO:0003674,molecular_function; GO:0005488,binding; GO:0097159,organic cyclic compound binding; GO:1901363,heterocyclic compound binding; GO:0005575,cellular_component; GO:0016020,membrane; GO:0031224,intrinsic component of membrane; GO:0110165,cellular anatomical entity	Protein of unknown function (DUF707)	--	--	--
Cluster-10888.16	4	0	1.73667	0	12.4233	0	10.4067	918	--	--	hypothetical protein LOK49_LG01G01393 [Camellia lanceoleosa]	--	A0A7J7HHZ3_CAMSI SubName: Full=Uncharacterized protein {ECO:0000313|EMBL:KAF5952532.1}; Flags: Fragment;	--	--	--	--	--	--
Cluster-10888.22	1	0	1.21667	0	7.39667	0	14.4667	421	K11799 DDB1- and CUL4-associated factor 4 | (RefSeq) DDB1- and CUL4-associated factor 4 isoform X1 (A)	--	hypothetical protein HYC85_003519 [Camellia sinensis]	--	A0A7J7HW37_CAMSI SubName: Full=Uncharacterized protein {ECO:0000313|EMBL:KAF5956294.1};	--	--	Protein of unknown function (DUF707)	--	--	--
Cluster-10888.4	3	12.03	13.5133	6.47	7.74333	10.5833	11.6767	980	--	--	hypothetical protein LOK49_LG15G01641 [Camellia lanceoleosa]	--	A0A4S4ED27_CAMSI SubName: Full=Uncharacterized protein {ECO:0000313|EMBL:THG14211.1};	--	GO:0016021,integral component of membrane; GO:0005575,cellular_component; GO:0016020,membrane; GO:0031224,intrinsic component of membrane; GO:0110165,cellular anatomical entity	Protein of unknown function (DUF707)	--	--	--
Cluster-10888.9	2	3.07333	2.96	1.02333	1.74667	1.86333	1.51667	1417	--	--	hypothetical protein HYC85_021226 [Camellia sinensis]	--	A0A7J7GH18_CAMSI SubName: Full=Uncharacterized protein {ECO:0000313|EMBL:KAF5940059.1};	--	GO:0016021,integral component of membrane; GO:0005575,cellular_component; GO:0016020,membrane; GO:0031224,intrinsic component of membrane; GO:0110165,cellular anatomical entity	Protein of unknown function (DUF707)	--	--	--
Cluster-10898.0	1	0	0.0133333	0	0.636667	0	1.39	1637	K08770 ubiquitin C | (RefSeq) polyubiquitin-like (A)	ko04120: Ubiquitin mediated proteolysis	Polyubiquitin-C [Camellia lanceoleosa]	UBI1P_NICSY RecName: Full=Polyubiquitin; Contains: RecName: Full=Ubiquitin; Flags: Precursor;	A0A7J7H8T2_CAMSI SubName: Full=Uncharacterized protein {ECO:0000313|EMBL:KAF5948168.1};	Ubiquitin and ubiquitin-like proteins	GO:0005737,cytoplasm; GO:0005634,nucleus; GO:0003729,mRNA binding; GO:0003674,molecular_function; GO:0003676,nucleic acid binding; GO:0003723,RNA binding; GO:0005488,binding; GO:0097159,organic cyclic compound binding; GO:1901363,heterocyclic compound binding; GO:0005575,cellular_component; GO:0005622,intracellular anatomical structure; GO:0110165,cellular anatomical entity; GO:0043226,organelle;…	Ubiquitin family	--	--	--
Cluster-109.12	1	0	0	0	0.23	0	2.08333	1500	--	--	hypothetical protein HYC85_028486 [Camellia sinensis]	--	A0A7J7FVE4_CAMSI SubName: Full=Uncharacterized protein {ECO:0000313|EMBL:KAF5932315.1};	--	--	Putative gypsy type transposon	--	--	--
Cluster-109.2	1	0.916667	0	2.05333	10.68	2.31667	15.7533	444	--	--	hypothetical protein TEA_029544 [Camellia sinensis var. sinensis]	--	A0A4S4E9D3_CAMSI SubName: Full=Uncharacterized protein {ECO:0000313|EMBL:THG12264.1};	--	--	--	--	--	--
Cluster-109.21	4	0.106667	0.236667	0.113333	1.13	0.163333	0.32	3028	--	--	hypothetical protein HYC85_028486 [Camellia sinensis]	--	A0A7J7FVE4_CAMSI SubName: Full=Uncharacterized protein {ECO:0000313|EMBL:KAF5932315.1};	--	--	Putative gypsy type transposon	--	--	--
Cluster-109.25	1	0.226667	0.0233333	0.18	0.943333	0.136667	2.77	3275	--	--	hypothetical protein HYC85_028486 [Camellia sinensis]	--	A0A7J7FVE4_CAMSI SubName: Full=Uncharacterized protein {ECO:0000313|EMBL:KAF5932315.1};	--	--	Putative gypsy type transposon	--	--	--
Cluster-109.27	1	0	0	0.186667	0.856667	0	1.58333	2956	--	--	hypothetical protein HYC85_028486 [Camellia sinensis]	--	A0A7J7FVE4_CAMSI SubName: Full=Uncharacterized protein {ECO:0000313|EMBL:KAF5932315.1};	--	--	Putative gypsy type transposon	--	--	--
Cluster-109.29	1	0	0	0.07	0.276667	0	2.37	3167	--	--	hypothetical protein HYC85_028486 [Camellia sinensis]	--	A0A7J7FVE4_CAMSI SubName: Full=Uncharacterized protein {ECO:0000313|EMBL:KAF5932315.1};	--	--	Putative gypsy type transposon	--	--	--
Cluster-109.37	1	0	0.113333	0	4.21	0.416667	10.75	571	--	--	hypothetical protein HYC85_028486 [Camellia sinensis]	--	A0A7J7FVE4_CAMSI SubName: Full=Uncharacterized protein {ECO:0000313|EMBL:KAF5932315.1};	--	--	Putative gypsy type transposon	--	--	--
Cluster-109.40	1	0.0466667	0.803333	0.0566667	0.563333	0	1.64	930	--	--	hypothetical protein HYC85_028486 [Camellia sinensis]	--	A0A7J7FVE4_CAMSI SubName: Full=Uncharacterized protein {ECO:0000313|EMBL:KAF5932315.1};	--	--	Putative gypsy type transposon	--	--	--
Cluster-109.46	1	0	0.623333	0	0.706667	0	3.21333	741	--	--	hypothetical protein HYC85_028486 [Camellia sinensis]	--	A0A7J7FVE4_CAMSI SubName: Full=Uncharacterized protein {ECO:0000313|EMBL:KAF5932315.1};	--	--	Putative gypsy type transposon	--	--	--
Cluster-109.51	3	0	2.3	0	0.703333	0	0.553333	928	--	--	--	--	--	--	--	--	--	--	--
Cluster-109.54	1	0	0.04	0	1.21667	0.0166667	2.83	1389	--	--	--	--	--	--	--	--	--	--	--
Cluster-109.6	1	0	0.1	0	0.213333	0.01	1.25667	1501	--	--	hypothetical protein HYC85_028486 [Camellia sinensis]	--	A0A7J7FVE4_CAMSI SubName: Full=Uncharacterized protein {ECO:0000313|EMBL:KAF5932315.1};	--	--	Putative gypsy type transposon	--	--	--
Cluster-109.8	1	0	0.02	0.0966667	0.676667	0.0133333	2.23	1298	--	--	hypothetical protein HYC85_028486 [Camellia sinensis]	--	A0A7J7FVE4_CAMSI SubName: Full=Uncharacterized protein {ECO:0000313|EMBL:KAF5932315.1};	--	--	Putative gypsy type transposon	--	--	--
Cluster-109.9	1	0.0333333	0	0.0366667	1.28667	0.1	3.11333	1136	--	--	hypothetical protein HYC85_028486 [Camellia sinensis]	--	A0A7J7FVE4_CAMSI SubName: Full=Uncharacterized protein {ECO:0000313|EMBL:KAF5932315.1};	--	--	Putative gypsy type transposon	--	--	--
Cluster-10902.0	3	0	1.93	0	0.403333	0	0.28	941	--	--	--	--	--	--	--	--	--	--	--
Cluster-10912.0	4	0.256667	0.08	0.0333333	2.36333	0.0366667	2.39333	1552	K12813 pre-mRNA-splicing factor ATP-dependent RNA helicase DHX16 [EC:3.6.4.13] | (RefSeq) pre-mRNA-splicing factor ATP-dependent RNA helicase DEAH1-like isoform X1 (A)	ko03040: Spliceosome	hypothetical protein HYC85_011656 [Camellia sinensis]	ESP3_ARATH RecName: Full=Pre-mRNA-splicing factor ATP-dependent RNA helicase DEAH1 {ECO:0000305}; EC=3.6.4.13; AltName: Full=DEAH RNA helicase homolog PRP2 {ECO:0000303|PubMed:17008405}; AltName: Full=Protein EMBRYO DEFECTIVE 2733 {ECO:0000303|PubMed:15266054}; AltName: Full=Protein ENHANCED SILENCING PHENOTYPE 3 {ECO:0000303|PubMed:17008405};	A0A7J7H9M4_CAMSI RecName: Full=RNA helicase {ECO:0000256|ARBA:ARBA00012552}; EC=3.6.4.13 {ECO:0000256|ARBA:ARBA00012552};	mRNA splicing factor ATP-dependent RNA helicase	GO:0016020,membrane; GO:0005634,nucleus; GO:0005681,spliceosomal complex; GO:0005524,ATP binding; GO:0016887,ATP hydrolysis activity; GO:0003723,RNA binding; GO:0003724,RNA helicase activity; GO:0006397,mRNA processing; GO:0035194,post-transcriptional gene silencing by RNA; GO:0008380,RNA splicing; GO:0000166,nucleotide binding; GO:0003674,molecular_function; GO:0005488,binding; GO:0017076,purine…	Helicase associated domain (HA2)	--	--	--
Cluster-10912.1	5	2.12667	0.22	2.58	0.21	2.89667	0.776667	1590	K12813 pre-mRNA-splicing factor ATP-dependent RNA helicase DHX16 [EC:3.6.4.13] | (RefSeq) pre-mRNA-splicing factor ATP-dependent RNA helicase DEAH1-like isoform X1 (A)	ko03040: Spliceosome	hypothetical protein TEA_001217 [Camellia sinensis var. sinensis]	ESP3_ARATH RecName: Full=Pre-mRNA-splicing factor ATP-dependent RNA helicase DEAH1 {ECO:0000305}; EC=3.6.4.13; AltName: Full=DEAH RNA helicase homolog PRP2 {ECO:0000303|PubMed:17008405}; AltName: Full=Protein EMBRYO DEFECTIVE 2733 {ECO:0000303|PubMed:15266054}; AltName: Full=Protein ENHANCED SILENCING PHENOTYPE 3 {ECO:0000303|PubMed:17008405};	A0A7J7H9M4_CAMSI RecName: Full=RNA helicase {ECO:0000256|ARBA:ARBA00012552}; EC=3.6.4.13 {ECO:0000256|ARBA:ARBA00012552};	mRNA splicing factor ATP-dependent RNA helicase	GO:0016020,membrane; GO:0005634,nucleus; GO:0005681,spliceosomal complex; GO:0005524,ATP binding; GO:0016887,ATP hydrolysis activity; GO:0003723,RNA binding; GO:0003724,RNA helicase activity; GO:0006397,mRNA processing; GO:0035194,post-transcriptional gene silencing by RNA; GO:0008380,RNA splicing; GO:0000166,nucleotide binding; GO:0003674,molecular_function; GO:0005488,binding; GO:0017076,purine…	Oligonucleotide/oligosaccharide-binding (OB)-fold	--	--	--
Cluster-10912.2	4	0.273333	0.07	0.66	2.29	0.26	1.23	2388	K12813 pre-mRNA-splicing factor ATP-dependent RNA helicase DHX16 [EC:3.6.4.13] | (RefSeq) pre-mRNA-splicing factor ATP-dependent RNA helicase DEAH1-like isoform X1 (A)	ko03040: Spliceosome	pre-mRNA-splicing factor ATP-dependent RNA helicase DEAH1-like isoform X3 [Camellia sinensis]	ESP3_ARATH RecName: Full=Pre-mRNA-splicing factor ATP-dependent RNA helicase DEAH1 {ECO:0000305}; EC=3.6.4.13; AltName: Full=DEAH RNA helicase homolog PRP2 {ECO:0000303|PubMed:17008405}; AltName: Full=Protein EMBRYO DEFECTIVE 2733 {ECO:0000303|PubMed:15266054}; AltName: Full=Protein ENHANCED SILENCING PHENOTYPE 3 {ECO:0000303|PubMed:17008405};	A0A7J7H9M4_CAMSI RecName: Full=RNA helicase {ECO:0000256|ARBA:ARBA00012552}; EC=3.6.4.13 {ECO:0000256|ARBA:ARBA00012552};	mRNA splicing factor ATP-dependent RNA helicase	GO:0016020,membrane; GO:0005634,nucleus; GO:0005681,spliceosomal complex; GO:0005524,ATP binding; GO:0016887,ATP hydrolysis activity; GO:0003723,RNA binding; GO:0003724,RNA helicase activity; GO:0006397,mRNA processing; GO:0035194,post-transcriptional gene silencing by RNA; GO:0008380,RNA splicing; GO:0000166,nucleotide binding; GO:0003674,molecular_function; GO:0005488,binding; GO:0017076,purine…	Oligonucleotide/oligosaccharide-binding (OB)-fold	--	--	--
Cluster-10912.3	4	0.0233333	3.82667	0	4.53	0	3.83333	955	--	--	hypothetical protein HYC85_011259 [Camellia sinensis]	--	A0A7J7HBV8_CAMSI SubName: Full=Uncharacterized protein {ECO:0000313|EMBL:KAF5949266.1};	--	--	--	--	--	--
Cluster-10912.4	1	0.78	1.8	1.05333	1.88667	0.733333	4.77667	2041	K12813 pre-mRNA-splicing factor ATP-dependent RNA helicase DHX16 [EC:3.6.4.13] | (RefSeq) pre-mRNA-splicing factor ATP-dependent RNA helicase DEAH1-like isoform X1 (A)	ko03040: Spliceosome	pre-mRNA-splicing factor ATP-dependent RNA helicase DEAH1-like isoform X3 [Camellia sinensis]	ESP3_ARATH RecName: Full=Pre-mRNA-splicing factor ATP-dependent RNA helicase DEAH1 {ECO:0000305}; EC=3.6.4.13; AltName: Full=DEAH RNA helicase homolog PRP2 {ECO:0000303|PubMed:17008405}; AltName: Full=Protein EMBRYO DEFECTIVE 2733 {ECO:0000303|PubMed:15266054}; AltName: Full=Protein ENHANCED SILENCING PHENOTYPE 3 {ECO:0000303|PubMed:17008405};	A0A7J7H9M4_CAMSI RecName: Full=RNA helicase {ECO:0000256|ARBA:ARBA00012552}; EC=3.6.4.13 {ECO:0000256|ARBA:ARBA00012552};	mRNA splicing factor ATP-dependent RNA helicase	GO:0016020,membrane; GO:0005634,nucleus; GO:0005681,spliceosomal complex; GO:0005524,ATP binding; GO:0016887,ATP hydrolysis activity; GO:0003723,RNA binding; GO:0003724,RNA helicase activity; GO:0006397,mRNA processing; GO:0035194,post-transcriptional gene silencing by RNA; GO:0008380,RNA splicing; GO:0000166,nucleotide binding; GO:0003674,molecular_function; GO:0005488,binding; GO:0017076,purine…	Oligonucleotide/oligosaccharide-binding (OB)-fold	--	--	--
Cluster-10912.5	1	0.13	3.75667	0.0266667	14.2	0.0633333	23.1333	772	--	--	hypothetical protein HYC85_011259 [Camellia sinensis]	--	A0A7J7HBV8_CAMSI SubName: Full=Uncharacterized protein {ECO:0000313|EMBL:KAF5949266.1};	--	--	--	--	--	--
Cluster-10923.0	3	0.496667	9.03333	0.22	2.24	0.54	6.37667	623	--	--	putative histidine kinase 4 [Camellia lanceoleosa]	--	--	--	--	--	--	--	--
Cluster-10923.10	4	0.0166667	0.0833333	0.0433333	1.03	0.0733333	0.253333	2045	K00029 malate dehydrogenase (oxaloacetate-decarboxylating)(NADP+) [EC:1.1.1.40] | (RefSeq) NADP-dependent malic enzyme-like (A)	ko00620: Pyruvate metabolism; ko00710: Carbon fixation in photosynthetic organisms; ko01100: Metabolic pathways; ko01200: Carbon metabolism	hypothetical protein DY000_02026011 [Brassica cretica]	MAOX_VITVI RecName: Full=NADP-dependent malic enzyme; Short=NADP-ME; EC=1.1.1.40;	A0A7J7FVG6_CAMSI RecName: Full=Malic enzyme {ECO:0000256|RuleBase:RU003426};	NADP+-dependent malic enzyme	GO:0005737,cytoplasm; GO:0004471,malate dehydrogenase (decarboxylating) (NAD+) activity; GO:0004473,malate dehydrogenase (decarboxylating) (NADP+) activity; GO:0046872,metal ion binding; GO:0051287,NAD binding; GO:0008948,oxaloacetate decarboxylase activity; GO:0006108,malate metabolic process; GO:0003674,molecular_function; GO:0003824,catalytic activity; GO:0004470,malic enzyme activity; GO:0016…	Malic enzyme, NAD binding domain	--	--	--
Cluster-10923.11	5	0.643333	0.166667	1.87	0.0766667	1.49667	0.133333	2183	K00029 malate dehydrogenase (oxaloacetate-decarboxylating)(NADP+) [EC:1.1.1.40] | (RefSeq) NADP-dependent malic enzyme-like (A)	ko00620: Pyruvate metabolism; ko00710: Carbon fixation in photosynthetic organisms; ko01100: Metabolic pathways; ko01200: Carbon metabolism	NADP-dependent malic enzyme-like [Camellia sinensis]	MAOX_VITVI RecName: Full=NADP-dependent malic enzyme; Short=NADP-ME; EC=1.1.1.40;	A0A7J7FVG6_CAMSI RecName: Full=Malic enzyme {ECO:0000256|RuleBase:RU003426};	NADP+-dependent malic enzyme	GO:0005737,cytoplasm; GO:0004471,malate dehydrogenase (decarboxylating) (NAD+) activity; GO:0004473,malate dehydrogenase (decarboxylating) (NADP+) activity; GO:0046872,metal ion binding; GO:0051287,NAD binding; GO:0008948,oxaloacetate decarboxylase activity; GO:0006108,malate metabolic process; GO:0003674,molecular_function; GO:0003824,catalytic activity; GO:0004470,malic enzyme activity; GO:0016…	Malic enzyme, NAD binding domain	--	--	--
Cluster-10923.12	6	0.233333	0.486667	2.80667	4.02333	3.61667	1.56667	2120	K00029 malate dehydrogenase (oxaloacetate-decarboxylating)(NADP+) [EC:1.1.1.40] | (RefSeq) NADP-dependent malic enzyme-like (A)	ko00620: Pyruvate metabolism; ko00710: Carbon fixation in photosynthetic organisms; ko01100: Metabolic pathways; ko01200: Carbon metabolism	NADP-dependent malic enzyme-like [Camellia sinensis]	MAOX_VITVI RecName: Full=NADP-dependent malic enzyme; Short=NADP-ME; EC=1.1.1.40;	A0A1D1ZIX3_9ARAE SubName: Full=NADP-dependent malic enzyme {ECO:0000313|EMBL:JAT66705.1}; Flags: Fragment;	NADP+-dependent malic enzyme	GO:0005737,cytoplasm; GO:0004471,malate dehydrogenase (decarboxylating) (NAD+) activity; GO:0004473,malate dehydrogenase (decarboxylating) (NADP+) activity; GO:0046872,metal ion binding; GO:0051287,NAD binding; GO:0008948,oxaloacetate decarboxylase activity; GO:0006108,malate metabolic process; GO:0003674,molecular_function; GO:0003824,catalytic activity; GO:0004470,malic enzyme activity; GO:0016…	Malic enzyme, NAD binding domain	--	--	--
Cluster-10923.13	1	0.0233333	1.21	0.123333	1.55	0.0166667	2.41667	2254	K00029 malate dehydrogenase (oxaloacetate-decarboxylating)(NADP+) [EC:1.1.1.40] | (RefSeq) NADP-dependent malic enzyme-like (A)	ko00620: Pyruvate metabolism; ko00710: Carbon fixation in photosynthetic organisms; ko01100: Metabolic pathways; ko01200: Carbon metabolism	hypothetical protein LOK49_LG13G00652 [Camellia lanceoleosa]	MAOX_VITVI RecName: Full=NADP-dependent malic enzyme; Short=NADP-ME; EC=1.1.1.40;	A0A5J4ZWL4_9ASTE RecName: Full=Malic enzyme {ECO:0000256|RuleBase:RU003426};	NADP+-dependent malic enzyme	GO:0005737,cytoplasm; GO:0004471,malate dehydrogenase (decarboxylating) (NAD+) activity; GO:0004473,malate dehydrogenase (decarboxylating) (NADP+) activity; GO:0046872,metal ion binding; GO:0051287,NAD binding; GO:0008948,oxaloacetate decarboxylase activity; GO:0006108,malate metabolic process; GO:0003674,molecular_function; GO:0003824,catalytic activity; GO:0004470,malic enzyme activity; GO:0016…	--	--	--	--
Cluster-10923.15	4	0.0766667	1.64333	0.483333	4.39667	0.23	2.28667	2120	K00029 malate dehydrogenase (oxaloacetate-decarboxylating)(NADP+) [EC:1.1.1.40] | (RefSeq) NADP-dependent malic enzyme-like (A)	ko00620: Pyruvate metabolism; ko00710: Carbon fixation in photosynthetic organisms; ko01100: Metabolic pathways; ko01200: Carbon metabolism	NADP-dependent malic enzyme-like [Camellia sinensis]	MAOX_VITVI RecName: Full=NADP-dependent malic enzyme; Short=NADP-ME; EC=1.1.1.40;	A0A1D1ZIX3_9ARAE SubName: Full=NADP-dependent malic enzyme {ECO:0000313|EMBL:JAT66705.1}; Flags: Fragment;	NADP+-dependent malic enzyme	GO:0005737,cytoplasm; GO:0004471,malate dehydrogenase (decarboxylating) (NAD+) activity; GO:0004473,malate dehydrogenase (decarboxylating) (NADP+) activity; GO:0046872,metal ion binding; GO:0051287,NAD binding; GO:0008948,oxaloacetate decarboxylase activity; GO:0006108,malate metabolic process; GO:0003674,molecular_function; GO:0003824,catalytic activity; GO:0004470,malic enzyme activity; GO:0016…	Malic enzyme, NAD binding domain	--	--	--
Cluster-10923.16	4	1.07667	0.243333	1.72	3.05333	1.39667	2.37333	2183	K00029 malate dehydrogenase (oxaloacetate-decarboxylating)(NADP+) [EC:1.1.1.40] | (RefSeq) NADP-dependent malic enzyme-like (A)	ko00620: Pyruvate metabolism; ko00710: Carbon fixation in photosynthetic organisms; ko01100: Metabolic pathways; ko01200: Carbon metabolism	NADP-dependent malic enzyme-like [Camellia sinensis]	MAOX_VITVI RecName: Full=NADP-dependent malic enzyme; Short=NADP-ME; EC=1.1.1.40;	A0A1D1ZIX3_9ARAE SubName: Full=NADP-dependent malic enzyme {ECO:0000313|EMBL:JAT66705.1}; Flags: Fragment;	NADP+-dependent malic enzyme	GO:0005737,cytoplasm; GO:0004471,malate dehydrogenase (decarboxylating) (NAD+) activity; GO:0004473,malate dehydrogenase (decarboxylating) (NADP+) activity; GO:0046872,metal ion binding; GO:0051287,NAD binding; GO:0008948,oxaloacetate decarboxylase activity; GO:0006108,malate metabolic process; GO:0003674,molecular_function; GO:0003824,catalytic activity; GO:0004470,malic enzyme activity; GO:0016…	--	--	--	--
Cluster-10923.17	4	1.37	6.59333	1.99333	21.1933	2.01667	11.46	390	--	--	--	--	--	--	--	--	--	--	--
Cluster-10923.19	3	180.963	548.857	469.983	21.5367	272.673	20.1233	1483	K00029 malate dehydrogenase (oxaloacetate-decarboxylating)(NADP+) [EC:1.1.1.40] | (RefSeq) NADP-dependent malic enzyme (A)	ko00620: Pyruvate metabolism; ko00710: Carbon fixation in photosynthetic organisms; ko01100: Metabolic pathways; ko01200: Carbon metabolism	NADP-dependent malic enzyme [Camellia sinensis]	MAOX_VITVI RecName: Full=NADP-dependent malic enzyme; Short=NADP-ME; EC=1.1.1.40;	A0A7J7FVG6_CAMSI RecName: Full=Malic enzyme {ECO:0000256|RuleBase:RU003426};	NADP+-dependent malic enzyme	GO:0005737,cytoplasm; GO:0004471,malate dehydrogenase (decarboxylating) (NAD+) activity; GO:0004473,malate dehydrogenase (decarboxylating) (NADP+) activity; GO:0046872,metal ion binding; GO:0051287,NAD binding; GO:0008948,oxaloacetate decarboxylase activity; GO:0006108,malate metabolic process; GO:0003674,molecular_function; GO:0003824,catalytic activity; GO:0004470,malic enzyme activity; GO:0016…	Malic enzyme, NAD binding domain	--	--	--
Cluster-10923.20	1	0	1.15	0	0.343333	0	1.31	2246	K00029 malate dehydrogenase (oxaloacetate-decarboxylating)(NADP+) [EC:1.1.1.40] | (RefSeq) NADP-dependent malic enzyme-like (A)	ko00620: Pyruvate metabolism; ko00710: Carbon fixation in photosynthetic organisms; ko01100: Metabolic pathways; ko01200: Carbon metabolism	NADP-dependent malic enzyme-like [Camellia sinensis]	MAOX_VITVI RecName: Full=NADP-dependent malic enzyme; Short=NADP-ME; EC=1.1.1.40;	A0A7J7FVG6_CAMSI RecName: Full=Malic enzyme {ECO:0000256|RuleBase:RU003426};	NADP+-dependent malic enzyme	GO:0005737,cytoplasm; GO:0004471,malate dehydrogenase (decarboxylating) (NAD+) activity; GO:0004473,malate dehydrogenase (decarboxylating) (NADP+) activity; GO:0046872,metal ion binding; GO:0051287,NAD binding; GO:0008948,oxaloacetate decarboxylase activity; GO:0006108,malate metabolic process; GO:0003674,molecular_function; GO:0003824,catalytic activity; GO:0004470,malic enzyme activity; GO:0016…	Malic enzyme, NAD binding domain	--	--	--
Cluster-10923.21	5	2.51	0.163333	2.16	0	2.06667	0	2183	K00029 malate dehydrogenase (oxaloacetate-decarboxylating)(NADP+) [EC:1.1.1.40] | (RefSeq) NADP-dependent malic enzyme-like (A)	ko00620: Pyruvate metabolism; ko00710: Carbon fixation in photosynthetic organisms; ko01100: Metabolic pathways; ko01200: Carbon metabolism	NADP-dependent malic enzyme-like [Camellia sinensis]	MAOX_VITVI RecName: Full=NADP-dependent malic enzyme; Short=NADP-ME; EC=1.1.1.40;	A0A1D1ZIX3_9ARAE SubName: Full=NADP-dependent malic enzyme {ECO:0000313|EMBL:JAT66705.1}; Flags: Fragment;	NADP+-dependent malic enzyme	GO:0005737,cytoplasm; GO:0004471,malate dehydrogenase (decarboxylating) (NAD+) activity; GO:0004473,malate dehydrogenase (decarboxylating) (NADP+) activity; GO:0046872,metal ion binding; GO:0051287,NAD binding; GO:0008948,oxaloacetate decarboxylase activity; GO:0006108,malate metabolic process; GO:0003674,molecular_function; GO:0003824,catalytic activity; GO:0004470,malic enzyme activity; GO:0016…	--	--	--	--
Cluster-10923.22	3	0.18	1.31333	0.06	0	0.0933333	1.48	2108	K00029 malate dehydrogenase (oxaloacetate-decarboxylating)(NADP+) [EC:1.1.1.40] | (RefSeq) NADP-dependent malic enzyme-like (A)	ko00620: Pyruvate metabolism; ko00710: Carbon fixation in photosynthetic organisms; ko01100: Metabolic pathways; ko01200: Carbon metabolism	hypothetical protein DY000_02026011 [Brassica cretica]	MAOX_VITVI RecName: Full=NADP-dependent malic enzyme; Short=NADP-ME; EC=1.1.1.40;	A0A7J7FVG6_CAMSI RecName: Full=Malic enzyme {ECO:0000256|RuleBase:RU003426};	NADP+-dependent malic enzyme	GO:0005737,cytoplasm; GO:0004471,malate dehydrogenase (decarboxylating) (NAD+) activity; GO:0004473,malate dehydrogenase (decarboxylating) (NADP+) activity; GO:0046872,metal ion binding; GO:0051287,NAD binding; GO:0008948,oxaloacetate decarboxylase activity; GO:0006108,malate metabolic process; GO:0003674,molecular_function; GO:0003824,catalytic activity; GO:0004470,malic enzyme activity; GO:0016…	Malic enzyme, NAD binding domain	--	--	--
Cluster-10923.23	5	1.38667	0.0366667	2.22333	0	2.11667	0	2193	K00029 malate dehydrogenase (oxaloacetate-decarboxylating)(NADP+) [EC:1.1.1.40] | (RefSeq) NADP-dependent malic enzyme-like (A)	ko00620: Pyruvate metabolism; ko00710: Carbon fixation in photosynthetic organisms; ko01100: Metabolic pathways; ko01200: Carbon metabolism	NADP-dependent malic enzyme-like [Camellia sinensis]	MAOX_VITVI RecName: Full=NADP-dependent malic enzyme; Short=NADP-ME; EC=1.1.1.40;	A0A1D1ZIX3_9ARAE SubName: Full=NADP-dependent malic enzyme {ECO:0000313|EMBL:JAT66705.1}; Flags: Fragment;	NADP+-dependent malic enzyme	GO:0005737,cytoplasm; GO:0004471,malate dehydrogenase (decarboxylating) (NAD+) activity; GO:0004473,malate dehydrogenase (decarboxylating) (NADP+) activity; GO:0046872,metal ion binding; GO:0051287,NAD binding; GO:0008948,oxaloacetate decarboxylase activity; GO:0006108,malate metabolic process; GO:0003674,molecular_function; GO:0003824,catalytic activity; GO:0004470,malic enzyme activity; GO:0016…	--	--	--	--
Cluster-10923.33	2	1.32667	0	0.623333	0	0.57	0.03	1788	K01001 UDP-N-acetylglucosamine--dolichyl-phosphate N-acetylglucosaminephosphotransferase [EC:2.7.8.15] | (RefSeq) UDP-N-acetylglucosamine--dolichyl-phosphate N-acetylglucosaminephosphotransferase-like (A)	ko00510: N-Glycan biosynthesis; ko01100: Metabolic pathways	UDP-N-acetylglucosamine--dolichyl-phosphate N-acetylglucosaminephosphotransferase-like [Camellia sinensis]	--	A0A7J7GBP6_CAMSI RecName: Full=UDP-N-acetylglucosamine--dolichyl-phosphate N-acetylglucosaminephosphotransferase {ECO:0000256|ARBA:ARBA00017659}; EC=2.7.8.15 {ECO:0000256|ARBA:ARBA00013225}; AltName: Full=GlcNAc-1-P transferase {ECO:0000256|ARBA:ARBA00029567}; AltName: Full=N-acetylglucosamine-1-phosphate transferase {ECO:0000256|ARBA:ARBA00033238};	Glycosyltransferase	GO:0005789,endoplasmic reticulum membrane; GO:0016021,integral component of membrane; GO:0016757,glycosyltransferase activity; GO:0008963,phospho-N-acetylmuramoyl-pentapeptide-transferase activity; GO:0003975,UDP-N-acetylglucosamine-dolichyl-phosphate N-acetylglucosaminephosphotransferase activity; GO:0006488,dolichol-linked oligosaccharide biosynthetic process; GO:0003674,molecular_function; GO:…	--	--	--	--
Cluster-10923.34	4	0.0266667	0.136667	0.123333	0.993333	0	0.9	1530	K01001 UDP-N-acetylglucosamine--dolichyl-phosphate N-acetylglucosaminephosphotransferase [EC:2.7.8.15] | (RefSeq) UDP-N-acetylglucosamine--dolichyl-phosphate N-acetylglucosaminephosphotransferase-like (A)	ko00510: N-Glycan biosynthesis; ko01100: Metabolic pathways	hypothetical protein TEA_008334 [Camellia sinensis var. sinensis]	--	A0A4S4ESF3_CAMSI RecName: Full=UDP-N-acetylglucosamine--dolichyl-phosphate N-acetylglucosaminephosphotransferase {ECO:0000256|ARBA:ARBA00017659}; EC=2.7.8.15 {ECO:0000256|ARBA:ARBA00013225}; AltName: Full=GlcNAc-1-P transferase {ECO:0000256|ARBA:ARBA00029567}; AltName: Full=N-acetylglucosamine-1-phosphate transferase {ECO:0000256|ARBA:ARBA00033238};	Glycosyltransferase	GO:0005789,endoplasmic reticulum membrane; GO:0016021,integral component of membrane; GO:0016757,glycosyltransferase activity; GO:0008963,phospho-N-acetylmuramoyl-pentapeptide-transferase activity; GO:0003975,UDP-N-acetylglucosamine-dolichyl-phosphate N-acetylglucosaminephosphotransferase activity; GO:0006488,dolichol-linked oligosaccharide biosynthetic process; GO:0003674,molecular_function; GO:…	--	--	--	--
Cluster-10923.39	1	0.13	0.29	0.213333	0.603333	0.1	0.813333	1612	K01001 UDP-N-acetylglucosamine--dolichyl-phosphate N-acetylglucosaminephosphotransferase [EC:2.7.8.15] | (RefSeq) UDP-N-acetylglucosamine--dolichyl-phosphate N-acetylglucosaminephosphotransferase-like (A)	ko00510: N-Glycan biosynthesis; ko01100: Metabolic pathways	hypothetical protein F0562_012540 [Nyssa sinensis]	--	A0A5J4ZW29_9ASTE RecName: Full=UDP-N-acetylglucosamine--dolichyl-phosphate N-acetylglucosaminephosphotransferase {ECO:0000256|ARBA:ARBA00017659}; EC=2.7.8.15 {ECO:0000256|ARBA:ARBA00013225}; AltName: Full=GlcNAc-1-P transferase {ECO:0000256|ARBA:ARBA00029567}; AltName: Full=N-acetylglucosamine-1-phosphate transferase {ECO:0000256|ARBA:ARBA00033238};	Glycosyltransferase	GO:0005789,endoplasmic reticulum membrane; GO:0016021,integral component of membrane; GO:0016757,glycosyltransferase activity; GO:0008963,phospho-N-acetylmuramoyl-pentapeptide-transferase activity; GO:0003975,UDP-N-acetylglucosamine-dolichyl-phosphate N-acetylglucosaminephosphotransferase activity; GO:0006488,dolichol-linked oligosaccharide biosynthetic process; GO:0003674,molecular_function; GO:…	--	--	--	--
Cluster-10923.40	4	11.5733	4.53667	9.97	15.3333	5.98333	13.21	1188	K01001 UDP-N-acetylglucosamine--dolichyl-phosphate N-acetylglucosaminephosphotransferase [EC:2.7.8.15] | (RefSeq) UDP-N-acetylglucosamine--dolichyl-phosphate N-acetylglucosaminephosphotransferase-like (A)	ko00510: N-Glycan biosynthesis; ko01100: Metabolic pathways	UDP-N-acetylglucosamine--dolichyl-phosphate N-acetylglucosaminephosphotransferase [Camellia lanceoleosa]	--	A0A7J7GP35_CAMSI RecName: Full=UDP-N-acetylglucosamine--dolichyl-phosphate N-acetylglucosaminephosphotransferase {ECO:0000256|ARBA:ARBA00017659}; EC=2.7.8.15 {ECO:0000256|ARBA:ARBA00013225}; AltName: Full=GlcNAc-1-P transferase {ECO:0000256|ARBA:ARBA00029567}; AltName: Full=N-acetylglucosamine-1-phosphate transferase {ECO:0000256|ARBA:ARBA00033238};	Glycosyltransferase	GO:0005789,endoplasmic reticulum membrane; GO:0016021,integral component of membrane; GO:0016757,glycosyltransferase activity; GO:0008963,phospho-N-acetylmuramoyl-pentapeptide-transferase activity; GO:0003975,UDP-N-acetylglucosamine-dolichyl-phosphate N-acetylglucosaminephosphotransferase activity; GO:0006488,dolichol-linked oligosaccharide biosynthetic process; GO:0003674,molecular_function; GO:…	Glycosyl transferase family 4	--	--	--
Cluster-10923.41	2	20.37	18.1667	11	4.93333	7.14	14.4933	1593	K01001 UDP-N-acetylglucosamine--dolichyl-phosphate N-acetylglucosaminephosphotransferase [EC:2.7.8.15] | (RefSeq) UDP-N-acetylglucosamine--dolichyl-phosphate N-acetylglucosaminephosphotransferase-like (A)	ko00510: N-Glycan biosynthesis; ko01100: Metabolic pathways	UDP-N-acetylglucosamine--dolichyl-phosphate N-acetylglucosaminephosphotransferase [Camellia lanceoleosa]	SPSY_ARATH RecName: Full=Spermine synthase; Short=SPMSY; EC=2.5.1.22; AltName: Full=Spermidine aminopropyltransferase;	A0A5J4ZUY1_9ASTE RecName: Full=UDP-N-acetylglucosamine--dolichyl-phosphate N-acetylglucosaminephosphotransferase {ECO:0000256|ARBA:ARBA00017659}; EC=2.7.8.15 {ECO:0000256|ARBA:ARBA00013225}; AltName: Full=GlcNAc-1-P transferase {ECO:0000256|ARBA:ARBA00029567}; AltName: Full=N-acetylglucosamine-1-phosphate transferase {ECO:0000256|ARBA:ARBA00033238};	Glycosyltransferase	GO:0004766,spermidine synthase activity; GO:0016768,spermine synthase activity; GO:0006596,polyamine biosynthetic process; GO:0006597,spermine biosynthetic process; GO:0003674,molecular_function; GO:0003824,catalytic activity; GO:0016740,transferase activity; GO:0016765,transferase activity, transferring alkyl or aryl (other than methyl) groups; GO:0006576,cellular biogenic amine metabolic proces…	Glycosyl transferase family 4	--	--	--
Cluster-10923.44	1	7.76	1.59333	5.95667	2.5	2.92333	10.7833	727	K01001 UDP-N-acetylglucosamine--dolichyl-phosphate N-acetylglucosaminephosphotransferase [EC:2.7.8.15] | (RefSeq) UDP-N-acetylglucosamine--dolichyl-phosphate N-acetylglucosaminephosphotransferase-like (A)	ko00510: N-Glycan biosynthesis; ko01100: Metabolic pathways	UDP-N-acetylglucosamine--dolichyl-phosphate N-acetylglucosaminephosphotransferase [Camellia lanceoleosa]	SPSY_ARATH RecName: Full=Spermine synthase; Short=SPMSY; EC=2.5.1.22; AltName: Full=Spermidine aminopropyltransferase;	A0A7J7GP35_CAMSI RecName: Full=UDP-N-acetylglucosamine--dolichyl-phosphate N-acetylglucosaminephosphotransferase {ECO:0000256|ARBA:ARBA00017659}; EC=2.7.8.15 {ECO:0000256|ARBA:ARBA00013225}; AltName: Full=GlcNAc-1-P transferase {ECO:0000256|ARBA:ARBA00029567}; AltName: Full=N-acetylglucosamine-1-phosphate transferase {ECO:0000256|ARBA:ARBA00033238};	Glycosyltransferase	GO:0004766,spermidine synthase activity; GO:0016768,spermine synthase activity; GO:0006596,polyamine biosynthetic process; GO:0006597,spermine biosynthetic process; GO:0003674,molecular_function; GO:0003824,catalytic activity; GO:0016740,transferase activity; GO:0016765,transferase activity, transferring alkyl or aryl (other than methyl) groups; GO:0006576,cellular biogenic amine metabolic proces…	--	--	--	--
[truncated: 75,150 more rows]
